# Supplementary material for: 3D Chromatin Alteration by Disrupting β-Catenin/CBP Interaction Is Enriched with Insulin Signaling in Pancreatic Cancer
Source: Cancers (Basel). 2024 Jun 12;16(12):2202. doi: 10.3390/cancers16122202 (PMC11201718; doi:10.3390/cancers16122202)
Supplement: Supplementary file 1 [file cancers-16-02202-s001.zip › Supplementary File 1.xlsx]

## Sheet: PANC1_C-score
Supplementary File 1. C-score of PANC1 before and after ICG-001 treatment
Chromosome	Start	End	PANC1_C-score	PANC1_Bias	PANC1_ICG-001_C-score	PANC1_ICG-001_Bias	C-score_Difference
chr1	760001	800000	-0.683624	0.681432	0.856643	0.411404	1.54027
chr1	800001	840000	-0.574512	0.464807	0.878996	0.323843	1.45351
chr1	840001	880000	-0.607382	0.260548	0.9999	0.233619	1.60728
chr1	920001	960000	-0.781449	0.3047	0.828082	0.272281	1.60953
chr1	1040001	1080000	-0.811517	0.394197	0.895812	0.25528	1.70733
chr1	1080001	1120000	-0.791433	0.448756	0.9999	0.273338	1.79133
chr1	1200001	1240000	-0.987926	0.268102	0.924721	0.22867	1.91265
chr1	1280001	1320000	-0.854873	0.322953	0.985205	0.268124	1.84008
chr1	1360001	1400000	-0.757276	0.387193	0.9999	0.296197	1.75718
chr1	1480001	1520000	-0.809186	0.803748	0.985766	0.535638	1.79495
chr1	1520001	1560000	-0.88385	0.426763	0.960079	0.365997	1.84393
chr1	1680001	1720000	-0.958441	0.502361	0.9999	0.374009	1.95834
chr1	1720001	1760000	-0.979499	0.629061	0.9999	0.666837	1.9794
chr1	1800001	1840000	-0.890182	0.528801	0.960251	0.5506	1.85043
chr1	1840001	1880000	-0.959946	0.488073	0.993047	0.3925	1.95299
chr1	1880001	1920000	-0.872198	0.392082	0.9999	0.288248	1.8721
chr1	1920001	1960000	-0.763229	0.483945	0.9999	0.469166	1.76313
chr1	1960001	2000000	-0.96237	0.534994	0.9999	0.403707	1.96227
chr1	2000001	2040000	-0.912435	0.410124	0.9999	0.309287	1.91233
chr1	2040001	2080000	-0.953942	0.498263	0.941716	0.486048	1.89566
chr1	2080001	2120000	-0.91881	0.645008	0.958577	0.465718	1.87739
chr1	2120001	2160000	-0.872597	1.12518	0.968645	1.04416	1.84124
chr1	2200001	2240000	-0.807976	0.601732	0.987337	0.438553	1.79531
chr1	2240001	2280000	-0.889842	0.527844	0.960809	0.302267	1.85065
chr1	2280001	2320000	-0.885406	0.580267	0.899287	0.342557	1.78469
chr1	2320001	2360000	-0.834949	0.759536	0.901492	0.571739	1.73644
chr1	2400001	2440000	-0.824532	0.375231	0.915869	0.23385	1.7404
chr1	2440001	2480000	-0.719478	0.433154	0.941803	0.228922	1.66128
chr1	2480001	2520000	-0.624262	0.319057	0.833144	0.227548	1.45741
chr1	2520001	2560000	-0.715808	0.574638	0.883599	0.458703	1.59941
chr1	2560001	2600000	-0.773541	0.348296	0.886383	0.235767	1.65992
chr1	2720001	2760000	-0.590282	0.524248	0.631626	0.317833	1.22191
chr1	2800001	2840000	-0.479439	0.41039	0.671444	0.22673	1.15088
chr1	2840001	2880000	-0.559793	0.819906	0.572146	0.576504	1.13194
chr1	2880001	2920000	-0.603435	0.486059	0.693518	0.375871	1.29695
chr1	2920001	2960000	-0.598876	1.02055	0.620019	0.697309	1.2189
chr1	2960001	3000000	-0.580687	0.598175	0.792792	0.533523	1.37348
chr1	3000001	3040000	-0.595335	0.432676	0.689251	0.303936	1.28459
chr1	3080001	3120000	-0.63731	0.309451	0.693523	0.280469	1.33083
chr1	3160001	3200000	-0.554542	0.905914	0.601686	0.698527	1.15623
chr1	3200001	3240000	-0.365372	0.604079	0.526488	0.422224	0.89186
chr1	3240001	3280000	-0.590918	0.340477	0.424631	0.250251	1.01555
chr1	3280001	3320000	-0.567352	0.91934	0.568912	0.795621	1.13626
chr1	3320001	3360000	-0.510776	0.621671	0.720301	0.36628	1.23108
chr1	3360001	3400000	-0.621432	0.608024	0.908832	0.460465	1.53026
chr1	3400001	3440000	-0.619738	0.506151	0.879299	0.384522	1.49904
chr1	3440001	3480000	-0.454036	1.2893	0.842204	0.809899	1.29624
chr1	3480001	3520000	-0.445748	0.319277	0.862451	0.202613	1.3082
chr1	3520001	3560000	-0.490203	0.701151	0.835244	0.526154	1.32545
chr1	3560001	3600000	-0.372328	0.72592	0.800602	0.730279	1.17293
chr1	3640001	3680000	-0.300579	0.666941	0.645779	0.562063	0.946358
chr1	3680001	3720000	-0.004051	0.830598	0.627644	0.70135	0.631695
chr1	3720001	3760000	0.25259	1.3009	0.295829	1.18711	0.043239
chr1	3760001	3800000	0.31641	0.49338	0.02741	0.521034	-0.289
chr1	3800001	3840000	0.547732	1.22661	-0.435861	1.28323	-0.983593
chr1	3960001	4000000	0.722095	0.358275	-0.584846	0.329542	-1.30694
chr1	4000001	4040000	0.661625	0.940368	-0.714106	0.763662	-1.37573
chr1	4040001	4080000	0.571696	0.955699	-0.683479	0.65223	-1.25517
chr1	4080001	4120000	0.745211	0.903119	-0.747179	0.686592	-1.49239
chr1	4120001	4160000	0.610705	0.967876	-0.746283	0.999627	-1.35699
chr1	4160001	4200000	0.74671	1.39635	-0.767104	1.13353	-1.51381
chr1	4200001	4240000	0.708098	0.850094	-0.746618	0.745721	-1.45472
chr1	4240001	4280000	0.715749	1.02663	-0.818742	0.879471	-1.53449
chr1	4280001	4320000	0.712409	1.10992	-0.753183	1.04039	-1.46559
chr1	4320001	4360000	0.776523	1.12816	-0.788456	0.882975	-1.56498
chr1	4360001	4400000	0.746879	0.329184	-0.760479	0.352445	-1.50736
chr1	4440001	4480000	0.680507	0.720082	-0.715892	0.59766	-1.3964
chr1	4480001	4520000	0.696611	1.06386	-0.739072	0.763259	-1.43568
chr1	4520001	4560000	0.72928	1.08819	-0.734324	0.69481	-1.4636
chr1	4560001	4600000	0.619851	0.938569	-0.751779	0.710373	-1.37163
chr1	4600001	4640000	0.624889	1.14445	-0.734223	0.820633	-1.35911
chr1	4640001	4680000	0.572113	0.992462	-0.793762	0.806811	-1.36587
chr1	4680001	4720000	0.740169	1.1171	-0.735822	0.769655	-1.47599
chr1	4720001	4760000	0.643478	0.677045	-0.746211	0.475477	-1.38969
chr1	4760001	4800000	0.664632	1.11271	-0.757403	0.738268	-1.42203
chr1	4800001	4840000	0.663346	0.862753	-0.734482	0.586602	-1.39783
chr1	4840001	4880000	0.703784	0.768307	-0.74253	0.660204	-1.44631
chr1	4880001	4920000	0.755083	0.814523	-0.790905	0.644933	-1.54599
chr1	4920001	4960000	0.692751	0.927817	-0.759656	0.591079	-1.45241
chr1	4960001	5000000	0.704122	1.39141	-0.808701	1.11453	-1.51282
chr1	5000001	5040000	0.669502	1.02589	-0.737995	0.699645	-1.4075
chr1	5040001	5080000	0.728139	1.37778	-0.770642	1.03162	-1.49878
chr1	5080001	5120000	0.728689	1.89182	-0.805575	1.89006	-1.53426
chr1	5120001	5160000	0.642421	1.46149	-0.86043	1.58581	-1.50285
chr1	5160001	5200000	0.836434	0.828878	-0.81646	0.670084	-1.65289
chr1	5200001	5240000	0.767483	1.45019	-0.812589	1.17365	-1.58007
chr1	5240001	5280000	0.701402	1.63503	-0.818727	1.53449	-1.52013
chr1	5280001	5320000	0.686186	0.435316	-0.840266	0.377431	-1.52645
chr1	5320001	5360000	0.688187	1.14322	-0.775835	0.750339	-1.46402
chr1	5360001	5400000	0.807532	1.22135	-0.772229	0.813238	-1.57976
chr1	5400001	5440000	0.757657	0.652849	-0.861975	0.495921	-1.61963
chr1	5440001	5480000	0.691596	1.05595	-0.77999	0.847593	-1.47159
chr1	5480001	5520000	0.767248	0.998701	-0.763047	0.796033	-1.53029
chr1	5520001	5560000	0.748682	0.98446	-0.846521	0.787568	-1.5952
chr1	5560001	5600000	0.702724	1.32458	-0.702663	1.08289	-1.40539
chr1	5600001	5640000	0.7289	1.16731	-0.758755	1.24416	-1.48765
chr1	5640001	5680000	0.782362	1.05111	-0.76537	0.970377	-1.54773
chr1	5680001	5720000	0.710013	1.03216	-0.786239	0.937854	-1.49625
chr1	5720001	5760000	0.652154	1.26699	-0.785635	1.22261	-1.43779
chr1	5760001	5800000	0.717825	0.929653	-0.795525	0.732238	-1.51335
chr1	5800001	5840000	0.710309	1.07178	-0.722262	0.99566	-1.43257
chr1	5840001	5880000	0.694155	0.987288	-0.701347	0.84477	-1.3955
chr1	5880001	5920000	0.54362	1.32179	-0.534602	0.955987	-1.07822
chr1	5920001	5960000	0.582176	0.899093	-0.447365	0.70499	-1.02954
chr1	5960001	6000000	0.552324	0.699565	-0.466544	0.734097	-1.01887
chr1	6000001	6040000	0.463034	1.221	-0.111702	1.24034	-0.574736
chr1	6040001	6080000	0.135561	1.33037	0.342448	1.33896	0.206887
chr1	6080001	6120000	-0.053094	0.497244	0.591657	0.430667	0.644751
chr1	6120001	6160000	-0.226104	0.938893	0.511944	0.769567	0.738048
chr1	6160001	6200000	-0.394109	0.651034	0.822089	0.550896	1.2162
chr1	6200001	6240000	-0.402283	0.361187	0.845108	0.36131	1.24739
chr1	6240001	6280000	-0.440815	0.818386	0.859716	0.758885	1.30053
chr1	6280001	6320000	-0.629614	0.479366	0.915201	0.37932	1.54482
chr1	6320001	6360000	-0.604366	0.86265	0.929377	0.512368	1.53374
chr1	6360001	6400000	-0.589541	0.66827	0.841976	0.527709	1.43152
chr1	6400001	6440000	-0.664041	0.399173	0.980297	0.304857	1.64434
chr1	6440001	6480000	-0.612345	0.47974	0.99107	0.421348	1.60342
chr1	6480001	6520000	-0.776019	0.550162	0.9999	0.370137	1.77592
chr1	6520001	6560000	-0.716745	0.354421	0.9999	0.296675	1.71664
chr1	6560001	6600000	-0.876563	0.517336	0.963813	0.49721	1.84038
chr1	6600001	6640000	-0.852692	0.25583	0.9999	0.243635	1.85259
chr1	6640001	6680000	-0.855306	0.676701	0.9999	0.577733	1.85521
chr1	6680001	6720000	-0.893062	0.780523	0.967519	0.691644	1.86058
chr1	6720001	6760000	-0.753871	1.20908	0.987383	1.19512	1.74125
chr1	6760001	6800000	-0.779364	1.04325	0.948474	0.692779	1.72784
chr1	6800001	6840000	-0.847917	0.837198	0.993801	0.610972	1.84172
chr1	6840001	6880000	-0.784662	0.924499	0.90808	1.13217	1.69274
chr1	6880001	6920000	-0.670869	0.576489	0.938267	0.487269	1.60914
chr1	6920001	6960000	-0.825403	1.1777	0.89684	1.12219	1.72224
chr1	6960001	7000000	-0.741656	1.06553	0.83462	0.697994	1.57628
chr1	7000001	7040000	-0.69079	0.328009	0.767399	0.256505	1.45819
chr1	7040001	7080000	-0.748249	0.837745	0.753429	0.51406	1.50168
chr1	7080001	7120000	-0.585538	0.600857	0.68088	0.356519	1.26642
chr1	7120001	7160000	-0.668125	0.66179	0.681418	0.411918	1.34954
chr1	7160001	7200000	-0.599624	0.449125	0.776524	0.294583	1.37615
chr1	7200001	7240000	-0.852612	0.527294	0.656948	0.36962	1.50956
chr1	7240001	7280000	-0.671374	0.829036	0.746021	0.55561	1.41739
chr1	7280001	7320000	-0.757535	0.803934	0.695344	0.531457	1.45288
chr1	7320001	7360000	-0.660762	0.442586	0.790858	0.365944	1.45162
chr1	7360001	7400000	-0.644671	1.35531	0.765557	1.21846	1.41023
chr1	7400001	7440000	-0.790691	0.402461	0.856063	0.296932	1.64675
chr1	7440001	7480000	-0.688951	0.767722	0.83226	0.696288	1.52121
chr1	7480001	7520000	-0.736821	0.472421	0.773677	0.296711	1.5105
chr1	7520001	7560000	-0.569267	0.791525	0.752137	0.461391	1.3214
chr1	7560001	7600000	-0.646082	0.63635	0.619682	0.433962	1.26576
chr1	7600001	7640000	-0.679361	0.901126	0.842008	0.562425	1.52137
chr1	7720001	7760000	-0.835414	0.445884	0.799357	0.282342	1.63477
chr1	7760001	7800000	-0.833496	0.91086	0.943503	0.696776	1.777
chr1	7800001	7840000	-0.828779	0.976546	0.884602	0.828967	1.71338
chr1	7840001	7880000	-0.680308	0.485552	0.917195	0.450471	1.5975
chr1	7880001	7920000	-0.861654	0.518866	0.976852	0.453599	1.83851
chr1	7920001	7960000	-0.677618	0.645724	0.818903	0.517746	1.49652
chr1	7960001	8000000	-0.858999	1.10631	0.935029	0.98987	1.79403
chr1	8000001	8040000	-0.797682	0.372872	0.919562	0.338259	1.71724
chr1	8040001	8080000	-0.816973	1.08297	0.926958	1.03428	1.74393
chr1	8080001	8120000	-0.733547	0.63292	0.982472	0.793634	1.71602
chr1	8120001	8160000	-0.821937	0.771757	0.946432	1.00411	1.76837
chr1	8160001	8200000	-0.818346	0.475124	0.969019	0.424608	1.78737
chr1	8200001	8240000	-0.853535	1.02263	0.898194	0.839804	1.75173
chr1	8240001	8280000	-0.824459	0.972898	0.907775	0.998113	1.73223
chr1	8280001	8320000	-0.882216	0.438997	0.929796	0.385215	1.81201
chr1	8320001	8360000	-0.821696	0.412887	0.935904	0.366563	1.7576
chr1	8360001	8400000	-0.872355	0.492083	0.933444	0.41453	1.8058
chr1	8400001	8440000	-0.820393	0.589899	0.899269	0.381432	1.71966
chr1	8440001	8480000	-0.859174	1.28776	0.920827	1.13188	1.78
chr1	8480001	8520000	-0.836374	0.964822	0.946037	0.776704	1.78241
chr1	8520001	8560000	-0.908611	0.751607	0.892873	0.637916	1.80148
chr1	8560001	8600000	-0.739512	0.780801	0.917947	0.641191	1.65746
chr1	8600001	8640000	-0.736388	0.974942	0.901887	0.810056	1.63827
chr1	8640001	8680000	-0.746509	0.555048	0.949531	0.539296	1.69604
chr1	8680001	8720000	-0.689776	1.31489	0.938235	1.14601	1.62801
chr1	8720001	8760000	-0.655539	1.25431	0.947374	1.32658	1.60291
chr1	8760001	8800000	-0.717837	0.982243	0.933004	0.902849	1.65084
chr1	8800001	8840000	-0.72082	1.00769	0.8577	0.944605	1.57852
chr1	8840001	8880000	-0.975536	0.385445	0.92041	0.32519	1.89595
chr1	8880001	8920000	-0.9141	0.54099	0.945901	0.396213	1.86
chr1	8920001	8960000	-0.816918	0.549476	0.975694	0.519482	1.79261
chr1	9000001	9040000	-0.832838	0.476343	0.950886	0.363924	1.78372
chr1	9040001	9080000	-0.944198	0.455157	0.912661	0.410138	1.85686
chr1	9080001	9120000	-0.821624	0.390255	0.937405	0.287442	1.75903
chr1	9120001	9160000	-0.838684	0.614858	0.906246	0.457537	1.74493
chr1	9160001	9200000	-0.949253	0.231261	0.857157	0.217852	1.80641
chr1	9200001	9240000	-0.921446	0.359813	0.9999	0.286387	1.92135
chr1	9240001	9280000	-0.938866	0.513737	0.908589	0.388409	1.84746
chr1	9280001	9320000	-0.817461	0.75524	0.895635	0.543482	1.7131
chr1	9320001	9360000	-0.834005	0.655691	0.9999	0.438347	1.8339
chr1	9360001	9400000	-0.94947	0.585673	0.9999	0.366895	1.94937
chr1	9400001	9440000	-0.744376	0.848724	0.901606	0.606477	1.64598
chr1	9440001	9480000	-0.862803	0.503838	0.943318	0.457593	1.80612
chr1	9480001	9520000	-0.94702	0.466698	0.969975	0.391061	1.917
chr1	9520001	9560000	-0.852966	0.341594	0.904439	0.225123	1.75741
chr1	9560001	9600000	-0.904235	0.363749	0.899827	0.311556	1.80406
chr1	9600001	9640000	-0.672341	0.965613	0.951593	0.707108	1.62393
chr1	9640001	9680000	-0.80932	0.78553	0.914439	0.528785	1.72376
chr1	9680001	9720000	-0.92007	0.578928	0.914815	0.398607	1.83489
chr1	9720001	9760000	-0.950701	0.389404	0.938808	0.367601	1.88951
chr1	9800001	9840000	-0.769502	0.359227	0.934572	0.245515	1.70407
chr1	9840001	9880000	-0.824509	0.817427	0.903836	0.650441	1.72835
chr1	9880001	9920000	-0.916515	0.439136	0.9999	0.360085	1.91641
chr1	9920001	9960000	-0.746555	0.519596	0.9999	0.41821	1.74646
chr1	9960001	10000000	-0.780343	0.591427	0.858099	0.473594	1.63844
chr1	10040001	10080000	-0.738408	0.733742	0.942487	0.525428	1.6809
chr1	10080001	10120000	-0.858074	0.579393	0.963917	0.483157	1.82199
chr1	10120001	10160000	-0.706557	0.731667	0.858464	0.664664	1.56502
chr1	10160001	10200000	-0.791977	0.811507	0.898149	0.789078	1.69013
chr1	10200001	10240000	-0.936104	0.394188	0.904536	0.328413	1.84064
chr1	10240001	10280000	-0.790455	0.508522	0.918779	0.531064	1.70923
chr1	10280001	10320000	-0.772738	0.840747	0.968804	0.667177	1.74154
chr1	10320001	10360000	-0.698885	0.978824	0.999089	0.779667	1.69797
chr1	10360001	10400000	-0.701575	1.07446	0.944237	0.861979	1.64581
chr1	10400001	10440000	-0.871639	0.411728	0.992723	0.348414	1.86436
chr1	10440001	10480000	-0.902661	0.417789	0.9999	0.338814	1.90256
chr1	10480001	10520000	-0.861774	0.589379	0.966952	0.523	1.82873
chr1	10520001	10560000	-0.98748	0.570122	0.9999	0.478489	1.98738
chr1	10560001	10600000	-0.776892	0.897719	0.875193	0.796303	1.65209
chr1	10600001	10640000	-0.879457	0.585843	0.897965	0.555805	1.77742
chr1	10640001	10680000	-0.756232	0.710585	0.892	0.693269	1.64823
chr1	10720001	10760000	-0.955808	0.394464	0.9999	0.203372	1.95571
chr1	10760001	10800000	-0.860887	0.535566	0.940387	0.468751	1.80127
chr1	10800001	10840000	-0.868884	0.482848	0.9999	0.354806	1.86878
chr1	10840001	10880000	-0.987483	0.25698	0.970517	0.204782	1.958
chr1	10880001	10920000	-0.843175	0.55022	0.958681	0.370127	1.80186
chr1	10960001	11000000	-0.980614	0.451387	0.878243	0.258679	1.85886
chr1	11000001	11040000	-0.86567	0.659505	0.9999	0.468609	1.86557
chr1	11040001	11080000	-0.953301	0.310668	0.983373	0.236849	1.93667
chr1	11120001	11160000	-0.879918	0.655273	0.938206	0.460561	1.81812
chr1	11160001	11200000	-0.744934	0.418984	0.927588	0.357468	1.67252
chr1	11200001	11240000	-0.818796	0.775288	0.995492	0.541286	1.81429
chr1	11240001	11280000	-0.670953	0.79787	0.892398	0.636234	1.56335
chr1	11280001	11320000	-0.705058	0.642089	0.916298	0.462688	1.62136
chr1	11320001	11360000	-0.715378	0.982313	0.934546	0.876255	1.64992
chr1	11360001	11400000	-0.917804	0.355705	0.877995	0.206729	1.7958
chr1	11400001	11440000	-0.730679	0.782258	0.897006	0.568409	1.62769
chr1	11440001	11480000	-0.752429	0.624057	0.852668	0.404235	1.6051
chr1	11480001	11520000	-0.818897	0.761544	0.858292	0.444123	1.67719
chr1	11520001	11560000	-0.801838	0.763245	0.853331	0.448911	1.65517
chr1	11560001	11600000	-0.856817	0.546587	0.883234	0.372753	1.74005
chr1	11600001	11640000	-0.870948	0.525268	0.962378	0.352967	1.83333
chr1	11640001	11680000	-0.841555	0.52617	0.819512	0.305466	1.66107
chr1	11680001	11720000	-0.767175	0.689446	0.974934	0.349602	1.74211
chr1	11720001	11760000	-0.816324	0.65557	0.918134	0.456398	1.73446
chr1	11760001	11800000	-0.90389	0.813661	0.942671	0.55291	1.84656
chr1	11800001	11840000	-0.712872	0.731808	0.993525	0.438648	1.7064
chr1	11840001	11880000	-0.850883	0.70079	0.984561	0.679217	1.83544
chr1	11880001	11920000	-0.674361	0.474373	0.889594	0.367031	1.56395
chr1	11920001	11960000	-0.623919	0.88529	0.985696	0.63185	1.60962
chr1	11960001	12000000	-0.650776	0.421224	0.963184	0.438512	1.61396
chr1	12040001	12080000	-0.510684	0.420659	0.879437	0.428371	1.39012
chr1	12080001	12120000	-0.375557	0.627124	0.681914	0.578327	1.05747
chr1	12120001	12160000	-0.286385	0.70959	0.461841	0.536264	0.748226
chr1	12160001	12200000	-0.098216	1.10993	0.369977	0.755693	0.468193
chr1	12200001	12240000	-0.019814	0.823469	0.361054	0.718464	0.380868
chr1	12240001	12280000	0.038618	0.598348	0.449138	0.46967	0.41052
chr1	12280001	12320000	0.080722	0.842855	0.196873	0.787665	0.11615
chr1	12320001	12360000	0.252492	1.64909	0.049821	1.81597	-0.202671
chr1	12360001	12400000	0.310684	1.41561	0.009868	1.38891	-0.300816
chr1	12400001	12440000	0.182561	1.07167	0.066909	1.1908	-0.115652
chr1	12440001	12480000	0.294072	1.53803	0.0793	1.42218	-0.214772
chr1	12480001	12520000	0.216507	0.936275	0.110671	0.863732	-0.105836
chr1	12520001	12560000	0.174775	0.925679	0.18401	1.09126	0.009235
chr1	12560001	12600000	0.144743	1.40071	0.191406	1.09797	0.046663
chr1	12600001	12640000	0.133178	0.359996	0.146956	0.312763	0.013778
chr1	12640001	12680000	0.193119	0.716792	0.162972	0.714415	-0.030147
chr1	12680001	12720000	0.489127	0.489549	-0.351647	0.460469	-0.840774
chr1	12720001	12760000	0.501096	1.01222	-0.645874	0.94919	-1.14697
chr1	12760001	12800000	0.63002	1.05237	-0.634666	0.946961	-1.26469
chr1	12800001	12840000	0.599129	1.35033	-0.706601	1.17038	-1.30573
chr1	12840001	12880000	0.676955	1.14379	-0.767326	0.872434	-1.44428
chr1	12880001	12920000	0.672772	1.17207	-0.799889	1.02561	-1.47266
chr1	12920001	12960000	0.7109	0.969921	-0.814403	0.626664	-1.5253
chr1	13160001	13200000	0.661128	0.653131	-0.797646	0.634492	-1.45877
chr1	13760001	13800000	0.657902	0.58177	-0.665959	0.434055	-1.32386
chr1	13800001	13840000	0.668867	0.648264	-0.701483	0.488765	-1.37035
chr1	13840001	13880000	0.678601	0.582444	-0.742787	0.595627	-1.42139
chr1	13880001	13920000	0.685824	1.15332	-0.757097	1.08269	-1.44292
chr1	13920001	13960000	0.699983	1.31072	-0.733879	1.07835	-1.43386
chr1	13960001	14000000	0.705545	0.99386	-0.788657	0.839469	-1.4942
chr1	14000001	14040000	0.688776	1.02858	-0.579098	1.34511	-1.26787
chr1	14040001	14080000	0.627065	1.96063	-0.475757	2.49442	-1.10282
chr1	14080001	14120000	0.575531	1.20601	-0.563407	1.50373	-1.13894
chr1	14120001	14160000	0.644622	0.921903	-0.666375	0.960601	-1.311
chr1	14160001	14200000	0.728691	0.819463	-0.735551	0.920619	-1.46424
chr1	14200001	14240000	0.608279	1.4014	-0.778122	1.33511	-1.3864
chr1	14240001	14280000	0.746533	0.963993	-0.638199	0.766663	-1.38473
chr1	14280001	14320000	0.668798	0.693517	-0.757044	0.623483	-1.42584
chr1	14320001	14360000	0.769355	1.43017	-0.80451	1.24451	-1.57387
chr1	14360001	14400000	0.708909	1.46988	-0.753268	1.01847	-1.46218
chr1	14400001	14440000	0.705145	1.09975	-0.747589	0.754501	-1.45273
chr1	14440001	14480000	0.725715	1.3301	-0.780139	1.0685	-1.50585
chr1	14480001	14520000	0.713658	1.27956	-0.790183	1.01783	-1.50384
chr1	14520001	14560000	0.693562	1.42756	-0.800466	1.46773	-1.49403
chr1	14560001	14600000	0.769641	1.06803	-0.823479	0.9114	-1.59312
chr1	14600001	14640000	0.791129	1.22219	-0.776789	0.947733	-1.56792
chr1	14640001	14680000	0.731807	0.895561	-0.819075	0.876643	-1.55088
chr1	14680001	14720000	0.641468	1.0254	-0.796078	0.807962	-1.43755
chr1	14720001	14760000	0.731998	0.972258	-0.8157	0.958746	-1.5477
chr1	14760001	14800000	0.721672	1.25465	-0.789254	1.07292	-1.51093
chr1	14800001	14840000	0.690955	1.17671	-0.805858	1.08239	-1.49681
chr1	14840001	14880000	0.812421	0.93314	-0.730227	0.897896	-1.54265
chr1	14880001	14920000	0.732832	1.72943	-0.754689	1.45992	-1.48752
chr1	14920001	14960000	0.689543	1.22574	-0.730097	0.936261	-1.41964
chr1	14960001	15000000	0.682243	0.741669	-0.70079	0.633978	-1.38303
chr1	15000001	15040000	0.712617	1.17692	-0.644915	0.88591	-1.35753
chr1	15040001	15080000	0.711163	0.993552	-0.666139	0.9644	-1.3773
chr1	15080001	15120000	0.674021	1.51259	-0.686943	1.23821	-1.36096
chr1	15120001	15160000	0.735736	1.48312	-0.727853	1.00793	-1.46359
chr1	15160001	15200000	0.687436	0.425498	-0.571378	0.374418	-1.25881
chr1	15200001	15240000	0.621109	1.41806	-0.633318	1.22295	-1.25443
chr1	15240001	15280000	0.614959	0.500508	-0.643564	0.497884	-1.25852
chr1	15280001	15320000	0.634763	1.32207	-0.702816	1.09452	-1.33758
chr1	15320001	15360000	0.617468	0.785544	-0.680108	0.723002	-1.29758
chr1	15360001	15400000	0.631324	0.729561	-0.738575	0.708555	-1.3699
chr1	15400001	15440000	0.610621	1.64344	-0.586087	1.82929	-1.19671
chr1	15440001	15480000	0.525485	0.998297	-0.323592	0.785728	-0.849077
chr1	15480001	15520000	0.319997	0.586544	0.006734	0.576606	-0.313263
chr1	15520001	15560000	0.435715	0.460913	-0.064282	0.318551	-0.499997
chr1	15560001	15600000	0.312786	1.10307	-0.131172	0.996586	-0.443958
chr1	15600001	15640000	0.29495	0.967726	-0.134488	0.925161	-0.429438
chr1	15640001	15680000	0.200062	1.32176	0.192468	1.12351	-0.007594
chr1	15680001	15720000	0.217382	0.474605	0.339763	0.443809	0.122381
chr1	15720001	15760000	0.120011	0.576619	0.363898	0.550076	0.243887
chr1	15760001	15800000	0.090029	0.934388	0.467876	0.723838	0.377847
chr1	15800001	15840000	-0.172956	0.567737	0.554224	0.558749	0.72718
chr1	15880001	15920000	-0.527158	0.856013	0.924667	0.726694	1.45182
chr1	15920001	15960000	-0.518905	1.36006	0.916733	1.26476	1.43564
chr1	15960001	16000000	-0.540981	1.25165	0.920366	1.25939	1.46135
chr1	16000001	16040000	-0.574656	0.3412	0.959834	0.249171	1.53449
chr1	16040001	16080000	-0.655105	0.576932	0.973771	0.432569	1.62888
chr1	16080001	16120000	-0.69098	0.386147	0.9999	0.333407	1.69088
chr1	16120001	16160000	-0.683911	0.550878	0.966748	0.531468	1.65066
chr1	16160001	16200000	-0.718235	0.629381	0.948201	0.581016	1.66644
chr1	16200001	16240000	-0.648738	0.926939	0.991951	1.04493	1.64069
chr1	16240001	16280000	-0.678536	0.898313	0.944928	0.671503	1.62346
chr1	16280001	16320000	-0.702955	0.49918	0.9999	0.447154	1.70286
chr1	16360001	16400000	-0.841728	0.378596	0.954732	0.2446	1.79646
chr1	16400001	16440000	-0.752732	0.332146	0.9999	0.314579	1.75263
chr1	16440001	16480000	-0.851393	0.528762	0.9999	0.496814	1.85129
chr1	16480001	16520000	-0.9999	0.382995	0.999101	0.417582	1.999
chr1	16520001	16560000	-0.887195	0.613175	0.9999	0.503434	1.88709
chr1	16560001	16600000	-0.876499	0.704506	0.9999	0.637583	1.8764
chr1	16600001	16640000	-0.798474	0.914395	0.987075	0.785535	1.78555
chr1	16640001	16680000	-0.928537	0.383455	0.9999	0.419762	1.92844
chr1	16680001	16720000	-0.896774	0.92985	0.988575	0.790674	1.88535
chr1	16720001	16760000	-0.974381	0.501997	0.979028	0.409747	1.95341
chr1	16760001	16800000	-0.902906	0.750035	0.963143	0.557388	1.86605
chr1	16800001	16840000	-0.911055	0.366866	0.898808	0.321436	1.80986
chr1	16840001	16880000	-0.821082	0.962092	0.9999	0.703422	1.82098
chr1	16880001	16920000	-0.769091	1.0078	0.995392	0.878422	1.76448
chr1	16920001	16960000	-0.90108	1.45154	0.966352	1.30354	1.86743
chr1	16960001	17000000	-0.963215	0.47568	0.9999	0.436506	1.96311
chr1	17200001	17240000	-0.82886	0.882755	0.950948	0.692101	1.77981
chr1	17240001	17280000	-0.935541	0.363081	0.9999	0.228679	1.93544
chr1	17280001	17320000	-0.941466	0.456133	0.937637	0.283598	1.8791
chr1	17320001	17360000	-0.783693	0.581266	0.9999	0.388901	1.78359
chr1	17360001	17400000	-0.74621	0.739303	0.9999	0.593731	1.74611
chr1	17400001	17440000	-0.749042	0.327096	0.854512	0.237839	1.60355
chr1	17440001	17480000	-0.736899	0.707778	0.807899	0.543652	1.5448
chr1	17480001	17520000	-0.911861	0.606045	0.927013	0.57693	1.83887
chr1	17520001	17560000	-0.85637	0.642796	0.934173	0.543033	1.79054
chr1	17560001	17600000	-0.833538	0.634735	0.823237	0.511549	1.65678
chr1	17600001	17640000	-0.756397	0.75098	0.845235	0.542463	1.60163
chr1	17640001	17680000	-0.760279	0.32881	0.816271	0.200281	1.57655
chr1	17680001	17720000	-0.840148	0.706451	0.869623	0.472742	1.70977
chr1	17720001	17760000	-0.793435	0.504589	0.825889	0.306088	1.61932
chr1	17760001	17800000	-0.661258	0.347933	0.776737	0.359923	1.43799
chr1	17800001	17840000	-0.505611	0.221292	0.768373	0.214382	1.27398
chr1	17840001	17880000	-0.713305	0.813873	0.60557	0.691711	1.31888
chr1	17880001	17920000	-0.671877	0.75196	0.739643	0.587107	1.41152
chr1	17920001	17960000	-0.647333	0.645522	0.644469	0.410031	1.2918
chr1	17960001	18000000	-0.632343	0.382735	0.5117	0.25411	1.14404
chr1	18000001	18040000	-0.524289	0.774309	0.401817	0.553082	0.926106
chr1	18040001	18080000	-0.558549	0.552748	0.185526	0.341512	0.744075
chr1	18080001	18120000	-0.502877	0.933672	0.151071	0.640936	0.653948
chr1	18120001	18160000	-0.393077	1.20679	0.17062	0.963197	0.563697
chr1	18160001	18200000	-0.34203	0.475064	0.325321	0.284125	0.667351
chr1	18200001	18240000	-0.356444	0.953597	0.307264	0.564286	0.663708
chr1	18240001	18280000	-0.319982	0.765767	0.197364	0.511449	0.517346
chr1	18280001	18320000	-0.344275	0.942573	0.116174	0.599573	0.460449
chr1	18320001	18360000	-0.298415	0.585283	0.06461	0.376135	0.363025
chr1	18360001	18400000	-0.357818	1.13837	0.167044	0.744143	0.524862
chr1	18400001	18440000	-0.516834	0.550895	0.174916	0.310061	0.69175
chr1	18440001	18480000	-0.320363	0.51922	0.206853	0.301127	0.527216
chr1	18480001	18520000	-0.501137	0.759238	0.131446	0.440232	0.632583
chr1	18560001	18600000	-0.348396	0.70499	0.162453	0.422162	0.510849
chr1	18600001	18640000	-0.591735	0.409845	0.265116	0.276337	0.856851
chr1	18640001	18680000	-0.41817	0.607159	0.164582	0.43155	0.582752
chr1	18720001	18760000	-0.473233	0.735282	0.107268	0.495526	0.580501
chr1	18760001	18800000	-0.410632	0.376427	0.111456	0.33877	0.522088
chr1	18800001	18840000	-0.382526	0.343133	0.062066	0.294949	0.444592
chr1	18840001	18880000	-0.447189	0.720297	0.234741	0.549958	0.68193
chr1	18880001	18920000	-0.638712	0.571449	0.495233	0.37703	1.13394
chr1	18920001	18960000	-0.57904	0.648562	0.511921	0.488174	1.09096
chr1	18960001	19000000	-0.481574	1.22236	0.57977	0.772447	1.06134
chr1	19000001	19040000	-0.734457	0.499335	0.447191	0.352085	1.18165
chr1	19040001	19080000	-0.692021	0.573619	0.579031	0.368815	1.27105
chr1	19080001	19120000	-0.559614	0.936592	0.514979	0.752295	1.07459
chr1	19120001	19160000	-0.569532	1.03481	0.491413	0.677104	1.06095
chr1	19160001	19200000	-0.64519	0.739302	0.624776	0.501079	1.26997
chr1	19200001	19240000	-0.713471	0.498554	0.879365	0.503565	1.59284
chr1	19240001	19280000	-0.74443	0.338961	0.75885	0.269071	1.50328
chr1	19280001	19320000	-0.763214	0.671764	0.778509	0.619382	1.54172
chr1	19320001	19360000	-0.706972	0.700602	0.84777	0.555292	1.55474
chr1	19360001	19400000	-0.754728	0.52466	0.884344	0.368637	1.63907
chr1	19400001	19440000	-0.770442	0.488692	0.961096	0.302332	1.73154
chr1	19440001	19480000	-0.620482	0.818687	0.948504	0.641699	1.56899
chr1	19480001	19520000	-0.737726	0.969146	0.889527	0.766607	1.62725
chr1	19520001	19560000	-0.845858	0.754192	0.965234	0.662445	1.81109
chr1	19560001	19600000	-0.751365	0.683181	0.97772	0.519435	1.72908
chr1	19600001	19640000	-0.739871	0.430387	0.928906	0.341039	1.66878
chr1	19640001	19680000	-0.584667	0.7269	0.82171	0.544539	1.40638
chr1	19680001	19720000	-0.751414	0.582241	0.734782	0.468518	1.4862
chr1	19720001	19760000	-0.708087	1.27776	0.79627	1.12484	1.50436
chr1	19760001	19800000	-0.767929	0.867448	0.895422	0.7041	1.66335
chr1	19800001	19840000	-0.686049	0.686416	0.846613	0.58456	1.53266
chr1	19840001	19880000	-0.827005	0.228561	0.80292	0.257509	1.62993
chr1	19880001	19920000	-0.568327	0.492763	0.860348	0.376775	1.42867
chr1	19920001	19960000	-0.666781	0.683142	0.985045	0.68928	1.65183
chr1	19960001	20000000	-0.827445	0.473246	0.777505	0.353314	1.60495
chr1	20000001	20040000	-0.599844	0.59659	0.591342	0.419952	1.19119
chr1	20040001	20080000	-0.614634	0.543337	0.737421	0.463734	1.35206
chr1	20080001	20120000	-0.543636	0.644301	0.541819	0.563251	1.08546
chr1	20120001	20160000	-0.580255	0.802705	0.584093	0.750211	1.16435
chr1	20160001	20200000	-0.596242	0.540546	0.638956	0.552987	1.2352
chr1	20200001	20240000	-0.647777	0.609522	0.664375	0.631877	1.31215
chr1	20240001	20280000	-0.580164	0.52481	0.32245	0.416388	0.902614
chr1	20280001	20320000	-0.567195	0.651321	0.388742	0.469839	0.955937
chr1	20320001	20360000	-0.51641	0.644281	0.323881	0.518531	0.840291
chr1	20360001	20400000	-0.519926	0.971355	0.294197	0.830098	0.814123
chr1	20400001	20440000	-0.795659	0.466914	0.270666	0.317522	1.06632
chr1	20440001	20480000	-0.668326	0.536737	0.390736	0.337877	1.05906
chr1	20480001	20520000	-0.491719	1.23841	0.48506	0.927405	0.976779
chr1	20520001	20560000	-0.612328	0.781406	0.58292	0.529447	1.19525
chr1	20560001	20600000	-0.644348	0.774279	0.63342	0.535441	1.27777
chr1	20600001	20640000	-0.596331	0.351023	0.42246	0.254943	1.01879
chr1	20640001	20680000	-0.652016	0.926705	0.557093	0.710047	1.20911
chr1	20680001	20720000	-0.684105	0.697126	0.468592	0.470096	1.1527
chr1	20720001	20760000	-0.739754	0.720962	0.575799	0.501593	1.31555
chr1	20760001	20800000	-0.600275	0.769627	0.604407	0.59143	1.20468
chr1	20800001	20840000	-0.764895	0.425556	0.70006	0.289083	1.46496
chr1	20840001	20880000	-0.695107	0.635414	0.802804	0.517463	1.49791
chr1	20880001	20920000	-0.69065	0.693356	0.80021	0.495812	1.49086
chr1	20920001	20960000	-0.750751	0.440461	0.771957	0.35877	1.52271
chr1	20960001	21000000	-0.789842	0.410091	0.938066	0.3109	1.72791
chr1	21000001	21040000	-0.800647	0.585286	0.914088	0.381313	1.71473
chr1	21040001	21080000	-0.75936	0.339063	0.860194	0.294208	1.61955
chr1	21080001	21120000	-0.689201	0.773675	0.942004	0.786813	1.63121
chr1	21120001	21160000	-0.685727	0.706126	0.922188	0.667755	1.60791
chr1	21160001	21200000	-0.747529	0.57778	0.977359	0.418229	1.72489
chr1	21200001	21240000	-0.692565	0.805366	0.984916	0.785035	1.67748
chr1	21240001	21280000	-0.724538	0.745432	0.931182	0.553873	1.65572
chr1	21280001	21320000	-0.68312	0.479412	0.9999	0.45676	1.68302
chr1	21320001	21360000	-0.706996	0.870559	0.951335	0.869898	1.65833
chr1	21360001	21400000	-0.586697	0.893725	0.900039	0.916397	1.48674
chr1	21400001	21440000	-0.564262	0.573761	0.909781	0.488949	1.47404
chr1	21440001	21480000	-0.727032	0.756839	0.971408	0.768203	1.69844
chr1	21480001	21520000	-0.616697	0.415054	0.897735	0.344335	1.51443
chr1	21560001	21600000	-0.824667	0.783924	0.975357	0.570508	1.80002
chr1	21640001	21680000	-0.930616	0.765583	0.976031	0.699897	1.90665
chr1	21680001	21720000	-0.707398	0.641028	0.92749	0.417633	1.63489
chr1	21720001	21760000	-0.851768	0.458901	0.9999	0.340347	1.85167
chr1	21760001	21800000	-0.844554	0.257548	0.9999	0.226166	1.84445
chr1	21800001	21840000	-0.901122	0.38302	0.928647	0.265627	1.82977
chr1	21840001	21880000	-0.800583	0.51107	0.944452	0.330506	1.74503
chr1	21880001	21920000	-0.798318	0.402485	0.934241	0.251884	1.73256
chr1	21920001	21960000	-0.879015	0.23832	0.872899	0.233252	1.75191
chr1	21960001	22000000	-0.861265	0.536706	0.92678	0.28931	1.78805
chr1	22000001	22040000	-0.876755	0.919141	0.900763	0.799144	1.77752
chr1	22040001	22080000	-0.751906	0.960692	0.972434	0.820142	1.72434
chr1	22080001	22120000	-0.837118	0.530626	0.9999	0.417809	1.83702
chr1	22120001	22160000	-0.749431	0.397407	0.977669	0.271599	1.7271
chr1	22160001	22200000	-0.859313	0.348143	0.926568	0.217417	1.78588
chr1	22240001	22280000	-0.798495	0.419724	0.9999	0.346203	1.79839
chr1	22320001	22360000	-0.863457	0.348857	0.9999	0.244377	1.86336
chr1	22360001	22400000	-0.797103	0.498459	0.929256	0.469094	1.72636
chr1	22400001	22440000	-0.733179	1.14148	0.955602	0.934186	1.68878
chr1	22440001	22480000	-0.955515	0.37793	0.858439	0.263612	1.81395
chr1	22480001	22520000	-0.903387	0.37826	0.883554	0.270238	1.78694
chr1	22520001	22560000	-0.846031	0.59116	0.770356	0.517205	1.61639
chr1	22560001	22600000	-0.858268	0.408808	0.905446	0.269633	1.76371
chr1	22600001	22640000	-0.9889	0.332365	0.748607	0.268881	1.73751
chr1	22640001	22680000	-0.805179	0.498603	0.842127	0.37061	1.64731
chr1	22680001	22720000	-0.885427	0.476226	0.957613	0.375479	1.84304
chr1	22720001	22760000	-0.9999	0.341647	0.9999	0.220337	1.9998
chr1	22760001	22800000	-0.887522	0.436524	0.943005	0.420871	1.83053
chr1	22800001	22840000	-0.635415	1.29466	0.924285	1.16355	1.5597
chr1	22840001	22880000	-0.839208	0.521256	0.977115	0.316007	1.81632
chr1	22920001	22960000	-0.838019	0.328303	0.944811	0.224702	1.78283
chr1	22960001	23000000	-0.791464	0.67213	0.826803	0.382169	1.61827
chr1	23000001	23040000	-0.939858	0.554864	0.9999	0.426569	1.93976
chr1	23040001	23080000	-0.802938	0.80187	0.945399	0.630681	1.74834
chr1	23080001	23120000	-0.873766	0.549138	0.923618	0.454519	1.79738
chr1	23120001	23160000	-0.804054	0.524139	0.914579	0.375005	1.71863
chr1	23160001	23200000	-0.966401	0.257055	0.867396	0.205403	1.8338
chr1	23200001	23240000	-0.709826	0.329076	0.805913	0.234465	1.51574
chr1	23240001	23280000	-0.899924	0.36358	0.939736	0.261122	1.83966
chr1	23280001	23320000	-0.790214	0.454188	0.923352	0.286969	1.71357
chr1	23320001	23360000	-0.706519	0.611162	0.859437	0.48955	1.56596
chr1	23360001	23400000	-0.675195	1.11834	0.93585	0.968029	1.61105
chr1	23400001	23440000	-0.695525	0.858031	0.903183	0.696907	1.59871
chr1	23440001	23480000	-0.812406	0.245201	0.935775	0.236758	1.74818
chr1	23480001	23520000	-0.636692	0.78121	0.933269	0.587813	1.56996
chr1	23520001	23560000	-0.759466	0.709687	0.858093	0.636227	1.61756
chr1	23560001	23600000	-0.552751	1.13699	0.878608	0.88342	1.43136
chr1	23600001	23640000	-0.855806	0.870912	0.950235	0.760738	1.80604
chr1	23640001	23680000	-0.766667	0.666985	0.9999	0.519197	1.76657
chr1	23680001	23720000	-0.87145	0.501296	0.977554	0.419545	1.849
chr1	23720001	23760000	-0.896897	0.355871	0.9999	0.297833	1.8968
chr1	23800001	23840000	-0.993071	0.463049	0.909461	0.355825	1.90253
chr1	23840001	23880000	-0.958242	0.495588	0.96438	0.350748	1.92262
chr1	23880001	23920000	-0.841682	0.686516	0.939669	0.623495	1.78135
chr1	23920001	23960000	-0.910311	0.467106	0.964414	0.349534	1.87472
chr1	23960001	24000000	-0.943696	0.374846	0.976143	0.289032	1.91984
chr1	24000001	24040000	-0.79408	0.727089	0.9999	0.670954	1.79398
chr1	24040001	24080000	-0.833069	0.287707	0.953454	0.26204	1.78652
chr1	24080001	24120000	-0.771339	0.750745	0.9999	0.551015	1.77124
chr1	24120001	24160000	-0.839524	0.571804	0.894998	0.492546	1.73452
chr1	24160001	24200000	-0.771704	0.467977	0.962324	0.340435	1.73403
chr1	24200001	24240000	-0.917156	0.387416	0.839016	0.251804	1.75617
chr1	24400001	24440000	-0.89163	0.437238	0.942355	0.301159	1.83398
chr1	24440001	24480000	-0.807316	0.66501	0.935989	0.421169	1.74331
chr1	24480001	24520000	-0.82436	0.521246	0.872971	0.403865	1.69733
chr1	24520001	24560000	-0.944026	0.430501	0.978024	0.322343	1.92205
chr1	24560001	24600000	-0.764349	0.402626	0.9999	0.277066	1.76425
chr1	24600001	24640000	-0.854333	0.998157	0.936055	0.739026	1.79039
chr1	24640001	24680000	-0.71921	0.644007	0.921992	0.495013	1.6412
chr1	24680001	24720000	-0.79238	0.512883	0.862246	0.389778	1.65463
chr1	24720001	24760000	-0.660992	1.23717	0.914194	1.01468	1.57519
chr1	24760001	24800000	-0.763092	0.78571	0.950539	0.542033	1.71363
chr1	24800001	24840000	-0.693558	0.501689	0.986352	0.378859	1.67991
chr1	24840001	24880000	-0.743265	0.749774	0.907113	0.690395	1.65038
chr1	24880001	24920000	-0.965252	0.387262	0.87609	0.269659	1.84134
chr1	24920001	24960000	-0.807807	0.414111	0.907461	0.291558	1.71527
chr1	24960001	25000000	-0.65973	1.03922	0.930904	0.804034	1.59063
chr1	25000001	25040000	-0.9999	0.287834	0.956017	0.214556	1.95592
chr1	25040001	25080000	-0.84716	0.247851	0.887474	0.233834	1.73463
chr1	25080001	25120000	-0.705396	0.637112	0.821298	0.693943	1.52669
chr1	25120001	25160000	-0.702703	0.695408	0.915138	0.513195	1.61784
chr1	25160001	25200000	-0.835726	0.292354	0.833642	0.222224	1.66937
chr1	25200001	25240000	-0.678088	0.621407	0.897351	0.374424	1.57544
chr1	25240001	25280000	-0.766456	0.601586	0.905204	0.37428	1.67166
chr1	25280001	25320000	-0.728137	0.764249	0.789956	0.565963	1.51809
chr1	25320001	25360000	-0.74588	0.728728	0.814334	0.496726	1.56021
chr1	25360001	25400000	-0.811151	0.551147	0.762381	0.298438	1.57353
chr1	25400001	25440000	-0.778507	0.609484	0.739534	0.363091	1.51804
chr1	25440001	25480000	-0.826327	0.460155	0.855446	0.35939	1.68177
chr1	25520001	25560000	-0.718192	0.622472	0.872561	0.442034	1.59075
chr1	25640001	25680000	-0.697392	0.374271	0.907407	0.308374	1.6048
chr1	25680001	25720000	-0.863794	0.28229	0.873394	0.280102	1.73719
chr1	25720001	25760000	-0.798987	0.375323	0.840511	0.331123	1.6395
chr1	25760001	25800000	-0.553624	0.485728	0.893381	0.519099	1.44701
chr1	25800001	25840000	-0.689266	0.542994	0.921132	0.502511	1.6104
chr1	25840001	25880000	-0.868435	0.619043	0.856886	0.35904	1.72532
chr1	25880001	25920000	-0.907672	0.301562	0.77964	0.20353	1.68731
chr1	25920001	25960000	-0.822246	0.630195	0.913758	0.46874	1.736
chr1	25960001	26000000	-0.907827	0.378883	0.746841	0.339514	1.65467
chr1	26000001	26040000	-0.856175	0.623167	0.824515	0.395428	1.68069
chr1	26040001	26080000	-0.702625	0.790428	0.882172	0.590148	1.5848
chr1	26080001	26120000	-0.717162	0.535942	0.783738	0.274012	1.5009
chr1	26120001	26160000	-0.872734	0.46801	0.865911	0.336655	1.73864
chr1	26160001	26200000	-0.72203	0.786994	0.992422	0.576732	1.71445
chr1	26200001	26240000	-0.725741	0.944101	0.866211	0.783784	1.59195
chr1	26240001	26280000	-0.77851	0.643489	0.972127	0.490351	1.75064
chr1	26280001	26320000	-0.768275	0.632833	0.924856	0.493472	1.69313
chr1	26320001	26360000	-0.82116	0.565726	0.972979	0.46706	1.79414
chr1	26360001	26400000	-0.911115	0.567705	0.948928	0.334009	1.86004
chr1	26400001	26440000	-0.906372	0.624172	0.901324	0.42094	1.8077
chr1	26440001	26480000	-0.858359	0.458568	0.897903	0.47452	1.75626
chr1	26480001	26520000	-0.890165	0.328602	0.9999	0.211919	1.89007
chr1	26520001	26560000	-0.912179	0.56273	0.904975	0.403721	1.81715
chr1	26560001	26600000	-0.715367	0.90999	0.987095	0.720769	1.70246
chr1	26600001	26640000	-0.811525	0.541553	0.9999	0.395499	1.81143
chr1	26640001	26680000	-0.903314	0.73999	0.9999	0.419761	1.90321
chr1	26680001	26720000	-0.759553	0.730337	0.976201	0.471907	1.73575
chr1	26720001	26760000	-0.757697	0.485946	0.9999	0.388857	1.7576
chr1	26760001	26800000	-0.842533	0.729376	0.957473	0.615524	1.80001
chr1	26800001	26840000	-0.999557	0.402243	0.9999	0.36267	1.99946
chr1	26840001	26880000	-0.877923	0.378514	0.9999	0.291286	1.87782
chr1	26880001	26920000	-0.900773	0.486994	0.928794	0.370438	1.82957
chr1	26920001	26960000	-0.710714	0.732483	0.966605	0.545523	1.67732
chr1	26960001	27000000	-0.815019	0.519195	0.951679	0.439872	1.7667
chr1	27000001	27040000	-0.853827	0.776464	0.972925	0.714499	1.82675
chr1	27040001	27080000	-0.870275	0.599802	0.9999	0.518704	1.87017
chr1	27080001	27120000	-0.712729	0.751329	0.914793	0.629359	1.62752
chr1	27120001	27160000	-0.690994	0.492384	0.9999	0.352601	1.69089
chr1	27160001	27200000	-0.739781	0.376922	0.9999	0.277404	1.73968
chr1	27200001	27240000	-0.894254	0.640929	0.921588	0.450468	1.81584
chr1	27280001	27320000	-0.866582	0.58788	0.91793	0.512972	1.78451
chr1	27320001	27360000	-0.90162	0.314716	0.9999	0.306448	1.90152
chr1	27360001	27400000	-0.832816	0.757547	0.963866	0.538346	1.79668
chr1	27400001	27440000	-0.905381	0.283323	0.871535	0.207622	1.77692
chr1	27440001	27480000	-0.700459	0.697728	0.973576	0.475765	1.67403
chr1	27480001	27520000	-0.664462	0.292111	0.833432	0.311685	1.49789
chr1	27520001	27560000	-0.953921	0.254023	0.970707	0.204543	1.92463
chr1	27560001	27600000	-0.717338	0.589576	0.993081	0.495118	1.71042
chr1	27600001	27640000	-0.861766	0.480124	0.981442	0.313937	1.84321
chr1	27640001	27680000	-0.801282	0.430201	0.949284	0.284974	1.75057
chr1	27720001	27760000	-0.694937	0.691677	0.90714	0.489421	1.60208
chr1	27760001	27800000	-0.758623	0.636437	0.989313	0.571457	1.74794
chr1	27800001	27840000	-0.820527	0.496325	0.912441	0.4931	1.73297
chr1	27840001	27880000	-0.867257	0.423395	0.921561	0.339397	1.78882
chr1	27880001	27920000	-0.77117	0.728866	0.9999	0.535925	1.77107
chr1	27920001	27960000	-0.793275	0.526382	0.871309	0.409532	1.66458
chr1	28000001	28040000	-0.969118	0.339967	0.896384	0.33477	1.8655
chr1	28040001	28080000	-0.975996	0.390476	0.881171	0.394677	1.85717
chr1	28080001	28120000	-0.772783	0.56327	0.999516	0.493832	1.7723
chr1	28120001	28160000	-0.765481	0.427119	0.9999	0.437522	1.76538
chr1	28160001	28200000	-0.779311	0.458595	0.90783	0.434483	1.68714
chr1	28200001	28240000	-0.887637	0.516155	0.919947	0.430963	1.80758
chr1	28280001	28320000	-0.74701	0.475994	0.9999	0.358695	1.74691
chr1	28320001	28360000	-0.735929	0.64186	0.893406	0.614103	1.62933
chr1	28360001	28400000	-0.70031	0.964018	0.950332	1.0461	1.65064
chr1	28400001	28440000	-0.896975	0.531259	0.908304	0.604189	1.80528
chr1	28440001	28480000	-0.951159	0.310636	0.9999	0.264966	1.95106
chr1	28480001	28520000	-0.776407	0.48794	0.907193	0.40643	1.6836
chr1	28520001	28560000	-0.807892	0.346367	0.888356	0.320622	1.69625
chr1	28560001	28600000	-0.904327	0.994584	0.981777	0.822698	1.8861
chr1	28600001	28640000	-0.831725	0.46202	0.9999	0.414552	1.83163
chr1	28640001	28680000	-0.762775	0.289641	0.999293	0.312924	1.76207
chr1	28680001	28720000	-0.864462	0.519822	0.977966	0.389183	1.84243
chr1	28720001	28760000	-0.859907	0.863225	0.9999	0.851159	1.85981
chr1	28760001	28800000	-0.91636	0.479048	0.9999	0.407384	1.91626
chr1	28800001	28840000	-0.930755	0.385377	0.9999	0.339901	1.93066
chr1	28880001	28920000	-0.889627	0.362584	0.9999	0.297501	1.88953
chr1	28920001	28960000	-0.789893	0.495974	0.939594	0.455771	1.72949
chr1	29000001	29040000	-0.677053	0.517912	0.9285	0.486202	1.60555
chr1	29040001	29080000	-0.713404	0.92142	0.797832	0.825565	1.51124
chr1	29080001	29120000	-0.690806	0.358704	0.824344	0.289149	1.51515
chr1	29120001	29160000	-0.426292	0.404579	0.65242	0.30642	1.07871
chr1	29160001	29200000	-0.650876	0.688839	0.755848	0.444959	1.40672
chr1	29240001	29280000	-0.439575	0.979272	0.478245	0.903378	0.91782
chr1	29280001	29320000	-0.425038	1.12473	0.595581	1.14424	1.02062
chr1	29320001	29360000	-0.431301	1.18165	0.559671	1.08212	0.990972
chr1	29360001	29400000	-0.4979	1.23571	0.529522	1.11024	1.02742
chr1	29400001	29440000	-0.48479	0.767248	0.535244	0.790414	1.02003
chr1	29440001	29480000	-0.444978	0.325037	0.855413	0.28971	1.30039
chr1	29480001	29520000	-0.493664	0.797363	0.585121	0.771222	1.07879
chr1	29520001	29560000	-0.432334	1.3053	0.33458	1.38216	0.766914
chr1	29560001	29600000	-0.448114	0.701573	-0.155827	0.744185	0.292287
chr1	29640001	29680000	-0.400049	0.400602	-0.212349	0.345888	0.1877
chr1	29680001	29720000	-0.240139	1.04466	-0.176847	0.927745	0.063292
chr1	29720001	29760000	-0.234133	0.841071	-0.209904	0.747391	0.024229
chr1	29760001	29800000	-0.125311	0.495126	-0.040285	0.418893	0.085026
chr1	29800001	29840000	-0.196129	0.815677	-0.2139	0.760868	-0.017771
chr1	29840001	29880000	-0.154722	0.840296	-0.305643	0.633847	-0.150921
chr1	30000001	30040000	-0.057142	0.232697	0.01692	0.288114	0.074062
chr1	30040001	30080000	-0.238812	0.502078	0.010578	0.414474	0.24939
chr1	30080001	30120000	-0.113807	0.937414	-0.024926	0.891548	0.088881
chr1	30120001	30160000	-0.25	0.649762	0.118006	0.481044	0.368006
chr1	30160001	30200000	-0.281114	1.092	0.053873	0.773092	0.334987
chr1	30200001	30240000	-0.194107	0.825576	0.081603	0.663566	0.27571
chr1	30240001	30280000	-0.178177	0.978108	0.040161	0.735975	0.218338
chr1	30280001	30320000	-0.217434	0.659709	-0.037539	0.472634	0.179895
chr1	30320001	30360000	-0.134226	0.888667	0.051127	0.570067	0.185353
chr1	30360001	30400000	-0.207582	0.468511	0.173882	0.318424	0.381464
chr1	30400001	30440000	-0.304375	0.465937	0.048048	0.383446	0.352423
chr1	30440001	30480000	-0.171331	0.93328	0.095315	0.762773	0.266646
chr1	30480001	30520000	-0.140452	0.59766	0.05291	0.49902	0.193362
chr1	30520001	30560000	-0.260974	0.9047	0.110707	0.729581	0.371681
chr1	30560001	30600000	-0.294744	0.653214	-0.010994	0.45183	0.28375
chr1	30600001	30640000	-0.232441	0.708758	0.090497	0.560892	0.322938
chr1	30640001	30680000	-0.173728	0.779394	-0.09821	0.578341	0.075518
chr1	30680001	30720000	-0.165268	0.541715	-0.200999	0.433143	-0.035731
chr1	30720001	30760000	-0.099403	0.605217	-0.142348	0.539191	-0.042945
chr1	30760001	30800000	-0.256031	1.17936	-0.138812	1.07651	0.117219
chr1	30800001	30840000	-0.241975	0.403393	-0.224811	0.41318	0.017164
chr1	30840001	30880000	-0.173672	0.375129	-0.153903	0.279174	0.019769
chr1	30880001	30920000	-0.252788	0.735655	-0.251476	0.63136	0.001312
chr1	30920001	30960000	-0.147985	0.393713	-0.084001	0.281614	0.063984
chr1	30960001	31000000	-0.06904	0.686839	-0.179234	0.550703	-0.110194
chr1	31000001	31040000	-0.159813	0.912269	-0.134005	0.784903	0.025808
chr1	31040001	31080000	-0.198866	0.504835	-0.224177	0.503049	-0.025311
chr1	31080001	31120000	-0.296414	1.21098	-0.227581	1.07912	0.068833
chr1	31120001	31160000	-0.325315	0.801724	-0.062526	0.57883	0.262789
chr1	31160001	31200000	-0.461541	0.600955	0.22897	0.560448	0.690511
chr1	31200001	31240000	-0.534434	0.977623	0.590493	0.824214	1.12493
chr1	31240001	31280000	-0.56309	0.806646	0.725157	0.601237	1.28825
chr1	31280001	31320000	-0.578709	1.1607	0.792298	0.896511	1.37101
chr1	31320001	31360000	-0.618698	0.491397	0.668387	0.53601	1.28709
chr1	31360001	31400000	-0.624383	0.722577	0.844474	0.507305	1.46886
chr1	31400001	31440000	-0.705696	0.988842	0.902078	0.928618	1.60777
chr1	31440001	31480000	-0.875735	0.599584	0.857879	0.575147	1.73361
chr1	31480001	31520000	-0.654616	0.762469	0.898486	0.885106	1.5531
chr1	31520001	31560000	-0.827191	0.530318	0.9999	0.598874	1.82709
chr1	31560001	31600000	-0.936735	0.282825	0.940822	0.28106	1.87756
chr1	31600001	31640000	-0.777402	0.300976	0.923705	0.343317	1.70111
chr1	31640001	31680000	-0.721208	0.482567	0.861877	0.357787	1.58309
chr1	31680001	31720000	-0.748414	0.45327	0.845951	0.362208	1.59437
chr1	31720001	31760000	-0.698116	1.00494	0.972385	0.956322	1.6705
chr1	31760001	31800000	-0.889779	0.40621	0.792328	0.410593	1.68211
chr1	31800001	31840000	-0.659919	0.631035	0.836172	0.679821	1.49609
chr1	31840001	31880000	-0.799181	0.459073	0.9999	0.375889	1.79908
chr1	31880001	31920000	-0.803802	0.542137	0.858456	0.428892	1.66226
chr1	31920001	31960000	-0.746077	0.620102	0.916907	0.557426	1.66298
chr1	31960001	32000000	-0.727893	0.67357	0.886451	0.605765	1.61434
chr1	32000001	32040000	-0.812157	0.839729	0.855382	0.63523	1.66754
chr1	32040001	32080000	-0.851664	0.608478	0.912624	0.499994	1.76429
chr1	32080001	32120000	-0.786316	0.766193	0.983686	0.613599	1.77
chr1	32120001	32160000	-0.919538	0.363301	0.994682	0.210175	1.91422
chr1	32160001	32200000	-0.906812	0.676394	0.958508	0.568384	1.86532
chr1	32200001	32240000	-0.884069	0.371918	0.926208	0.290068	1.81028
chr1	32240001	32280000	-0.89926	0.649521	0.928834	0.397494	1.82809
chr1	32280001	32320000	-0.912806	0.515162	0.979823	0.454983	1.89263
chr1	32360001	32400000	-0.874596	0.852211	0.9999	0.884995	1.8745
chr1	32400001	32440000	-0.809126	0.721961	0.9999	0.678445	1.80903
chr1	32440001	32480000	-0.851941	0.911413	0.9999	0.634974	1.85184
chr1	32480001	32520000	-0.88599	0.916322	0.991917	0.831895	1.87791
chr1	32520001	32560000	-0.899235	0.703813	0.990205	0.618458	1.88944
chr1	32560001	32600000	-0.861592	0.440075	0.9999	0.434371	1.86149
chr1	32600001	32640000	-0.863104	0.917002	0.9999	0.800324	1.863
chr1	32640001	32680000	-0.867423	0.578334	0.9999	0.474872	1.86732
chr1	32680001	32720000	-0.9045	0.440054	0.9999	0.433803	1.9044
chr1	32720001	32760000	-0.890422	0.461556	0.979177	0.377391	1.8696
chr1	32760001	32800000	-0.878108	0.809342	0.977713	0.613183	1.85582
chr1	32800001	32840000	-0.801824	0.216954	0.9999	0.201552	1.80172
chr1	32840001	32880000	-0.885607	0.687305	0.981211	0.604783	1.86682
chr1	32880001	32920000	-0.725061	0.513733	0.93611	0.434234	1.66117
chr1	32920001	32960000	-0.792324	0.414694	0.897496	0.408583	1.68982
chr1	32960001	33000000	-0.695414	0.473131	0.930915	0.556767	1.62633
chr1	33000001	33040000	-0.845145	0.595243	0.885062	0.589609	1.73021
chr1	33040001	33080000	-0.821377	0.665256	0.944513	0.780285	1.76589
chr1	33080001	33120000	-0.652018	0.668222	0.921756	0.633852	1.57377
chr1	33120001	33160000	-0.660346	0.407216	0.952161	0.346714	1.61251
chr1	33160001	33200000	-0.805151	0.5361	0.890533	0.410619	1.69568
chr1	33200001	33240000	-0.701425	0.544684	0.961718	0.400894	1.66314
chr1	33240001	33280000	-0.683267	0.768485	0.94055	0.672772	1.62382
chr1	33280001	33320000	-0.516487	0.319724	0.888762	0.350317	1.40525
chr1	33320001	33360000	-0.356638	0.802647	0.924922	0.658614	1.28156
chr1	33360001	33400000	-0.231776	0.535703	0.788709	0.421454	1.02049
chr1	33400001	33440000	-0.135284	1.15274	0.78945	0.958842	0.924734
chr1	33440001	33480000	-0.293895	1.00226	0.741506	0.872195	1.0354
chr1	33480001	33520000	-0.097258	0.647881	0.645795	0.670178	0.743053
chr1	33520001	33560000	-0.144429	0.41186	0.555129	0.378722	0.699558
chr1	33560001	33600000	0.05088	0.601525	0.289065	0.576995	0.238185
chr1	33600001	33640000	0.166897	0.621427	0.011066	0.536049	-0.155831
chr1	33640001	33680000	0.282055	1.19997	0.039113	1.10822	-0.242942
chr1	33680001	33720000	0.293345	0.69527	-0.141731	0.537805	-0.435076
chr1	33720001	33760000	0.237966	0.986502	-0.008782	0.831318	-0.246748
chr1	33760001	33800000	0.180702	0.824123	0.125946	0.670244	-0.054756
chr1	33800001	33840000	0.11455	0.445002	0.184573	0.442618	0.070023
chr1	33840001	33880000	0.326348	0.922308	-0.31068	0.851266	-0.637028
chr1	33880001	33920000	0.395322	1.60796	-0.293651	1.67382	-0.688973
chr1	33920001	33960000	0.493421	0.99525	-0.528026	1.26008	-1.02145
chr1	33960001	34000000	0.613205	1.45554	-0.706873	1.50927	-1.32008
chr1	34000001	34040000	0.586841	0.834081	-0.768458	0.952985	-1.3553
chr1	34040001	34080000	0.668345	1.03058	-0.765283	0.918616	-1.43363
chr1	34080001	34120000	0.629686	0.921231	-0.760371	0.889974	-1.39006
chr1	34120001	34160000	0.54735	0.557692	-0.865417	0.507774	-1.41277
chr1	34160001	34200000	0.783091	0.687957	-0.829412	0.744716	-1.6125
chr1	34200001	34240000	0.766705	1.02854	-0.766151	0.889961	-1.53286
chr1	34240001	34280000	0.691784	1.15337	-0.780142	0.91656	-1.47193
chr1	34280001	34320000	0.685027	1.2987	-0.734053	1.09825	-1.41908
chr1	34320001	34360000	0.616752	0.908763	-0.776052	0.803022	-1.3928
chr1	34360001	34400000	0.64472	1.18709	-0.813762	0.941712	-1.45848
chr1	34400001	34440000	0.666684	1.3415	-0.781865	0.936741	-1.44855
chr1	34440001	34480000	0.665811	1.21699	-0.726251	0.927782	-1.39206
chr1	34480001	34520000	0.708148	1.0919	-0.786369	1.00785	-1.49452
chr1	34520001	34560000	0.634156	1.20954	-0.811969	0.948921	-1.44613
chr1	34560001	34600000	0.72219	1.08336	-0.762054	0.978633	-1.48424
chr1	34600001	34640000	0.684287	1.01736	-0.736797	0.854407	-1.42108
chr1	34640001	34680000	0.660766	1.19247	-0.768108	0.972453	-1.42887
chr1	34680001	34720000	0.659737	1.18746	-0.782047	1.16477	-1.44178
chr1	34720001	34760000	0.673493	1.04685	-0.780641	0.815224	-1.45413
chr1	34760001	34800000	0.717433	0.82129	-0.802397	0.765521	-1.51983
chr1	34800001	34840000	0.702544	1.32947	-0.81982	1.06596	-1.52236
chr1	34840001	34880000	0.727759	1.03782	-0.781879	0.909004	-1.50964
chr1	34880001	34920000	0.578709	1.08397	-0.762985	0.836503	-1.34169
chr1	34920001	34960000	0.56033	1.25705	-0.7091	1.07257	-1.26943
chr1	34960001	35000000	0.663634	1.27064	-0.795502	1.22339	-1.45914
chr1	35000001	35040000	0.712643	0.402417	-0.725474	0.377473	-1.43812
chr1	35040001	35080000	0.655021	1.52383	-0.767105	1.13808	-1.42213
chr1	35080001	35120000	0.642884	0.635176	-0.781875	0.558207	-1.42476
chr1	35120001	35160000	0.71437	1.37999	-0.769811	1.19347	-1.48418
chr1	35160001	35200000	0.638899	0.891448	-0.76742	0.832473	-1.40632
chr1	35200001	35240000	0.580521	0.982222	-0.685163	0.937392	-1.26568
chr1	35240001	35280000	0.461332	0.979601	-0.470947	1.192	-0.932279
chr1	35280001	35320000	0.400899	0.566628	-0.443913	0.540029	-0.844812
chr1	35320001	35360000	0.373622	1.16202	-0.104383	1.10941	-0.478005
chr1	35360001	35400000	0.263385	0.8818	0.008554	0.732478	-0.254831
chr1	35400001	35440000	0.186974	0.933678	0.003655	0.939749	-0.183319
chr1	35440001	35480000	0.147789	1.56959	0.251692	1.68373	0.103903
chr1	35480001	35520000	0.062695	0.236938	0.298075	0.299282	0.23538
chr1	35520001	35560000	0.010786	0.607364	0.493329	0.590949	0.482543
chr1	35560001	35600000	0.072417	0.48269	0.713805	0.595694	0.641388
chr1	35600001	35640000	-0.078461	0.750411	0.502083	0.721737	0.580544
chr1	35640001	35680000	-0.200942	0.650708	0.781821	0.649085	0.982763
chr1	35680001	35720000	-0.383045	0.341564	0.741523	0.317575	1.12457
chr1	35720001	35760000	-0.351671	1.18738	0.863944	1.06602	1.21561
chr1	35760001	35800000	-0.385555	0.5762	0.816109	0.646657	1.20166
chr1	35800001	35840000	-0.227257	1.04833	0.800679	1.05502	1.02794
chr1	35840001	35880000	-0.418631	1.31682	0.862705	1.1631	1.28134
chr1	35880001	35920000	-0.408083	1.01743	0.795512	0.812451	1.20359
chr1	35920001	35960000	-0.528541	0.878632	0.837029	0.772555	1.36557
chr1	35960001	36000000	-0.336367	0.992824	0.865788	1.21168	1.20216
chr1	36000001	36040000	-0.427885	1.05125	0.827005	0.994901	1.25489
chr1	36040001	36080000	-0.554174	0.691946	0.949782	0.513527	1.50396
chr1	36080001	36120000	-0.617351	0.98212	0.907691	0.891162	1.52504
chr1	36120001	36160000	-0.675111	0.338257	0.872578	0.30569	1.54769
chr1	36160001	36200000	-0.667392	0.863716	0.981895	0.743086	1.64929
chr1	36200001	36240000	-0.622769	0.611652	0.935594	0.525279	1.55836
chr1	36240001	36280000	-0.546642	0.538859	0.877046	0.568432	1.42369
chr1	36280001	36320000	-0.643394	1.16443	0.948056	1.20646	1.59145
chr1	36320001	36360000	-0.764514	0.836622	0.9999	0.781468	1.76441
chr1	36360001	36400000	-0.740055	0.537262	0.928973	0.505215	1.66903
chr1	36400001	36440000	-0.752688	0.558228	0.933955	0.669245	1.68664
chr1	36440001	36480000	-0.674716	0.985771	0.93658	1.11205	1.6113
chr1	36480001	36520000	-0.85348	0.634738	0.938623	0.697081	1.7921
chr1	36520001	36560000	-0.838214	0.735727	0.912498	0.714555	1.75071
chr1	36560001	36600000	-0.833966	0.43419	0.921647	0.343016	1.75561
chr1	36600001	36640000	-0.801514	0.723137	0.904501	0.59787	1.70602
chr1	36640001	36680000	-0.817718	0.354637	0.885624	0.27676	1.70334
chr1	36680001	36720000	-0.759955	0.780293	0.9999	0.820275	1.75985
chr1	36720001	36760000	-0.599244	0.980497	0.990858	0.882049	1.5901
chr1	36760001	36800000	-0.773255	0.403758	0.920753	0.294991	1.69401
chr1	36800001	36840000	-0.880899	0.50734	0.900266	0.466785	1.78117
chr1	36840001	36880000	-0.760073	0.897495	0.87554	0.873761	1.63561
chr1	36880001	36920000	-0.591748	0.818608	0.869604	0.755846	1.46135
chr1	36920001	36960000	-0.432449	0.773642	0.580609	0.621841	1.01306
chr1	36960001	37000000	-0.501453	0.835667	0.527895	0.612565	1.02935
chr1	37000001	37040000	-0.37843	0.6139	0.298057	0.444492	0.676487
chr1	37040001	37080000	-0.365575	0.991549	0.144727	0.587885	0.510302
chr1	37080001	37120000	-0.391663	0.560461	-0.122765	0.458929	0.268898
chr1	37120001	37160000	-0.35093	1.17275	-0.066786	0.880812	0.284144
chr1	37160001	37200000	-0.205358	0.846601	-0.215904	0.652997	-0.010546
chr1	37200001	37240000	-0.170639	0.852878	-0.075678	0.777363	0.094962
chr1	37240001	37280000	-0.323987	0.551875	-0.121818	0.459362	0.202169
chr1	37280001	37320000	-0.396096	0.317831	-0.095637	0.253852	0.300459
chr1	37320001	37360000	-0.239196	1.04236	-0.021682	0.757889	0.217514
chr1	37360001	37400000	-0.133063	0.617748	-0.206532	0.501954	-0.073469
chr1	37400001	37440000	-0.224755	0.698692	-0.077149	0.462343	0.147606
chr1	37480001	37520000	-0.163351	0.712307	-0.158573	0.522683	0.004778
chr1	37520001	37560000	-0.219256	0.84071	-0.258088	0.576522	-0.038832
chr1	37560001	37600000	-0.144562	0.441488	-0.133814	0.318549	0.010748
chr1	37600001	37640000	-0.159472	1.07	-0.185777	0.750039	-0.026305
chr1	37640001	37680000	-0.271414	0.444889	-0.086191	0.435987	0.185223
chr1	37680001	37720000	-0.155038	0.909554	-0.125498	0.781582	0.02954
chr1	37720001	37760000	-0.144547	0.931298	-0.021713	0.627676	0.122834
chr1	37760001	37800000	-0.235909	0.976978	-0.109779	0.659827	0.12613
chr1	37800001	37840000	-0.22245	0.696047	-0.120242	0.537188	0.102208
chr1	37840001	37880000	-0.188543	0.562308	-0.105803	0.530925	0.08274
chr1	37880001	37920000	-0.259317	0.706396	0.2578	0.548687	0.517117
chr1	37920001	37960000	-0.398358	0.690259	0.632906	0.697678	1.03126
chr1	37960001	38000000	-0.6181	0.646472	0.751936	0.658846	1.37004
chr1	38000001	38040000	-0.679049	0.949207	0.770842	0.879708	1.44989
chr1	38040001	38080000	-0.502206	1.43931	0.817057	1.22819	1.31926
chr1	38080001	38120000	-0.531592	0.413417	0.771381	0.312428	1.30297
chr1	38120001	38160000	-0.659972	0.873192	0.73164	0.787826	1.39161
chr1	38160001	38200000	-0.608847	0.852224	0.768291	0.607768	1.37714
chr1	38200001	38240000	-0.525224	0.834888	0.6908	0.614908	1.21602
chr1	38240001	38280000	-0.695508	0.782542	0.733767	0.663237	1.42928
chr1	38280001	38320000	-0.474174	1.02566	0.773984	1.00827	1.24816
chr1	38320001	38360000	-0.703557	0.736174	0.724766	0.803525	1.42832
chr1	38360001	38400000	-0.559893	0.516027	0.707962	0.506148	1.26785
chr1	38400001	38440000	-0.492034	0.697828	0.726695	0.542232	1.21873
chr1	38440001	38480000	-0.567169	0.478585	0.585039	0.41701	1.15221
chr1	38480001	38520000	-0.354916	0.955887	0.246298	0.854159	0.601214
chr1	38520001	38560000	-0.183134	0.631104	0.074366	0.460569	0.2575
chr1	38560001	38600000	-0.177201	1.02363	-0.151328	0.812957	0.025873
chr1	38600001	38640000	-0.092792	0.829402	-0.208883	0.77305	-0.116091
chr1	38640001	38680000	-0.09966	0.742331	-0.315253	0.610655	-0.215593
chr1	38680001	38720000	-0.083428	0.744448	-0.186547	0.554215	-0.103119
chr1	38720001	38760000	-0.089742	0.643224	-0.211034	0.594451	-0.121292
chr1	38760001	38800000	0.069529	0.612436	-0.36246	0.525047	-0.431989
chr1	38800001	38840000	-0.010296	1.14228	-0.31701	0.932272	-0.306714
chr1	38840001	38880000	-0.080423	0.810489	-0.403381	0.758719	-0.322958
chr1	38880001	38920000	-0.067651	0.656079	-0.304964	0.575783	-0.237313
chr1	38920001	38960000	-0.012895	1.04969	-0.385826	0.934215	-0.372931
chr1	38960001	39000000	-0.030406	0.723847	-0.250508	0.665098	-0.220102
chr1	39000001	39040000	-0.021234	0.861754	-0.377888	0.784201	-0.356654
chr1	39040001	39080000	-0.011147	0.542213	-0.268397	0.411559	-0.25725
chr1	39080001	39120000	0.010076	0.674666	-0.316387	0.597225	-0.326463
chr1	39120001	39160000	-0.096379	0.790341	-0.30452	0.761365	-0.208141
chr1	39160001	39200000	-0.052608	0.919214	-0.343643	0.788813	-0.291036
chr1	39200001	39240000	-0.132661	0.538509	-0.336397	0.436247	-0.203736
chr1	39240001	39280000	-0.163286	1.00145	-0.120281	0.845267	0.043005
chr1	39280001	39320000	-0.147284	1.1617	0.240016	1.00531	0.3873
chr1	39320001	39360000	-0.419192	0.950228	0.618268	1.05037	1.03746
chr1	39360001	39400000	-0.395975	0.317595	0.723256	0.29266	1.11923
chr1	39400001	39440000	-0.441319	0.644643	0.622925	0.60358	1.06424
chr1	39440001	39480000	-0.589162	0.812713	0.784889	0.799606	1.37405
chr1	39480001	39520000	-0.5544	0.601748	0.783667	0.482142	1.33807
chr1	39520001	39560000	-0.694799	0.54478	0.768615	0.390728	1.46341
chr1	39560001	39600000	-0.566209	0.909972	0.842192	0.771394	1.4084
chr1	39600001	39640000	-0.663037	0.98049	0.879037	1.00781	1.54207
chr1	39640001	39680000	-0.704786	0.6829	0.832841	0.826777	1.53763
chr1	39680001	39720000	-0.478927	0.630371	0.919747	0.608209	1.39867
chr1	39720001	39760000	-0.607401	1.13264	0.816695	0.960674	1.4241
chr1	39760001	39800000	-0.612709	0.810669	0.869866	0.634646	1.48257
chr1	39800001	39840000	-0.566772	0.917991	0.786115	0.657701	1.35289
chr1	39840001	39880000	-0.742991	0.652116	0.894117	0.637355	1.63711
chr1	39880001	39920000	-0.576149	0.993453	0.866111	0.773211	1.44226
chr1	39920001	39960000	-0.539634	0.503129	0.859252	0.439782	1.39889
chr1	40000001	40040000	-0.623669	0.531459	0.830164	0.407334	1.45383
chr1	40040001	40080000	-0.6832	0.991906	0.920114	0.701898	1.60331
chr1	40080001	40120000	-0.700859	0.715518	0.882356	0.454526	1.58322
chr1	40120001	40160000	-0.775182	0.69417	0.828293	0.497664	1.60347
chr1	40160001	40200000	-0.676202	0.330248	0.790749	0.227696	1.46695
chr1	40200001	40240000	-0.839864	0.543824	0.804515	0.47472	1.64438
chr1	40240001	40280000	-0.806379	0.454895	0.858847	0.328079	1.66523
chr1	40280001	40320000	-0.753733	0.414274	0.896877	0.359821	1.65061
chr1	40320001	40360000	-0.790449	0.534917	0.924737	0.548588	1.71519
chr1	40360001	40400000	-0.84274	0.525089	0.9645	0.389287	1.80724
chr1	40400001	40440000	-0.782074	0.655955	0.91623	0.465438	1.6983
chr1	40440001	40480000	-0.740464	0.595272	0.929751	0.4673	1.67022
chr1	40480001	40520000	-0.764963	0.711714	0.984054	0.530016	1.74902
chr1	40520001	40560000	-0.776066	0.950495	0.918633	0.743044	1.6947
chr1	40560001	40600000	-0.764353	0.671859	0.900869	0.604344	1.66522
chr1	40600001	40640000	-0.698498	0.910056	0.834601	0.856595	1.5331
chr1	40640001	40680000	-0.671515	0.927678	0.92693	0.802429	1.59844
chr1	40680001	40720000	-0.686993	0.975995	0.898402	0.903061	1.5854
chr1	40720001	40760000	-0.692651	0.701304	0.81811	0.637056	1.51076
chr1	40800001	40840000	-0.769008	0.745134	0.932044	0.610659	1.70105
chr1	40840001	40880000	-0.707018	0.87857	0.848489	0.996939	1.55551
chr1	40880001	40920000	-0.773284	0.431283	0.833263	0.344754	1.60655
chr1	40920001	40960000	-0.823726	0.420822	0.835143	0.364429	1.65887
chr1	40960001	41000000	-0.746937	0.666786	0.865282	0.634713	1.61222
chr1	41000001	41040000	-0.896069	0.421647	0.870288	0.379424	1.76636
chr1	41040001	41080000	-0.657494	0.616685	0.808306	0.552191	1.4658
chr1	41080001	41120000	-0.836762	0.37908	0.673418	0.248907	1.51018
chr1	41120001	41160000	-0.714066	1.05609	0.902585	0.821492	1.61665
chr1	41160001	41200000	-0.746028	0.822133	0.897745	0.828803	1.64377
chr1	41200001	41240000	-0.737519	0.692264	0.914287	0.695419	1.65181
chr1	41240001	41280000	-0.770651	0.793737	0.940105	0.59264	1.71076
chr1	41280001	41320000	-0.776526	0.622582	0.837367	0.38612	1.61389
chr1	41320001	41360000	-0.847325	0.512128	0.915867	0.458692	1.76319
chr1	41360001	41400000	-0.801371	0.743512	0.943453	0.62311	1.74482
chr1	41400001	41440000	-0.802598	0.636958	0.936953	0.583218	1.73955
chr1	41440001	41480000	-0.676713	1.03584	0.855999	0.985619	1.53271
chr1	41480001	41520000	-0.758472	0.879546	0.738078	0.805546	1.49655
chr1	41520001	41560000	-0.526657	0.68286	0.763482	0.70754	1.29014
chr1	41560001	41600000	-0.551441	0.981113	0.688191	1.15086	1.23963
chr1	41600001	41640000	-0.684755	0.607578	0.707131	0.709316	1.39189
chr1	41640001	41680000	-0.588645	0.792625	0.65095	0.766621	1.2396
chr1	41680001	41720000	-0.691889	0.431328	0.63855	0.506112	1.33044
chr1	41720001	41760000	-0.647259	1.0517	0.630959	0.786979	1.27822
chr1	41760001	41800000	-0.586852	0.601527	0.761663	0.505598	1.34851
chr1	41800001	41840000	-0.632333	0.32126	0.586074	0.262893	1.21841
chr1	41840001	41880000	-0.60293	0.490413	0.76923	0.33282	1.37216
chr1	41880001	41920000	-0.665052	0.656447	0.702663	0.439289	1.36772
chr1	41920001	41960000	-0.555078	1.07483	0.60328	0.711246	1.15836
chr1	41960001	42000000	-0.633711	0.454308	0.760339	0.255544	1.39405
chr1	42000001	42040000	-0.502962	0.652546	0.483333	0.429502	0.986295
chr1	42040001	42080000	-0.465433	1.01418	0.330714	0.847618	0.796147
chr1	42080001	42120000	-0.467808	1.02311	0.295651	0.776937	0.763459
chr1	42120001	42160000	-0.374896	0.819274	0.417926	0.703145	0.792822
chr1	42160001	42200000	-0.424238	0.646665	0.386772	0.486936	0.81101
chr1	42200001	42240000	-0.353224	0.905267	0.31324	0.702969	0.666464
chr1	42240001	42280000	-0.350249	0.741354	0.362257	0.527005	0.712506
chr1	42280001	42320000	-0.457514	1.11888	0.343048	0.811104	0.800562
chr1	42320001	42360000	-0.36397	1.08859	0.325289	0.8456	0.689259
chr1	42360001	42400000	-0.393239	1.01832	0.276293	0.892335	0.669532
chr1	42400001	42440000	-0.324445	1.03448	0.321667	0.970527	0.646112
chr1	42440001	42480000	-0.452825	0.696218	0.280312	0.651248	0.733137
chr1	42480001	42520000	-0.489523	0.475469	0.29837	0.412462	0.787893
chr1	42520001	42560000	-0.467299	0.83043	0.28046	0.661676	0.747759
chr1	42560001	42600000	-0.426178	0.976087	0.282912	0.793744	0.70909
chr1	42600001	42640000	-0.454002	0.57578	0.466798	0.390546	0.9208
chr1	42640001	42680000	-0.419476	0.782221	0.510418	0.788054	0.929894
chr1	42680001	42720000	-0.440208	0.525924	0.589724	0.631466	1.02993
chr1	42720001	42760000	-0.461169	0.789624	0.501257	0.865452	0.962426
chr1	42760001	42800000	-0.435719	1.18972	0.583722	1.14525	1.01944
chr1	42800001	42840000	-0.578056	1.00558	0.530359	0.838023	1.10841
chr1	42840001	42880000	-0.572627	0.858452	0.594637	0.676192	1.16726
chr1	42880001	42920000	-0.546402	0.974337	0.628368	0.843983	1.17477
chr1	42920001	42960000	-0.591405	1.10451	0.557159	0.917283	1.14856
chr1	42960001	43000000	-0.462846	0.992139	0.450888	0.88321	0.913734
chr1	43000001	43040000	-0.469493	0.738419	0.494973	0.729066	0.964466
chr1	43040001	43080000	-0.599044	0.844413	0.520048	0.74601	1.11909
chr1	43080001	43120000	-0.507717	0.661406	0.495917	0.697051	1.00363
chr1	43120001	43160000	-0.629606	0.82228	0.713131	0.64264	1.34274
chr1	43160001	43200000	-0.741938	0.824105	0.744831	0.607711	1.48677
chr1	43200001	43240000	-0.725738	0.541033	0.744731	0.417792	1.47047
chr1	43240001	43280000	-0.645535	0.933199	0.815907	0.739586	1.46144
chr1	43280001	43320000	-0.685449	1.25714	0.831517	1.22983	1.51697
chr1	43320001	43360000	-0.727054	0.802176	0.756068	0.615479	1.48312
chr1	43360001	43400000	-0.666916	0.977038	0.879305	0.611933	1.54622
chr1	43400001	43440000	-0.775093	0.995363	0.79915	0.760902	1.57424
chr1	43440001	43480000	-0.741679	0.461677	0.72618	0.365863	1.46786
chr1	43480001	43520000	-0.815447	0.378767	0.89728	0.313586	1.71273
chr1	43520001	43560000	-0.771038	0.671163	0.825783	0.516688	1.59682
chr1	43560001	43600000	-0.77505	0.600463	0.834085	0.478489	1.60913
chr1	43600001	43640000	-0.746423	0.640418	0.800981	0.522496	1.5474
chr1	43640001	43680000	-0.756608	0.335337	0.889893	0.243095	1.6465
chr1	43680001	43720000	-0.68356	0.7758	0.834134	0.663016	1.51769
chr1	43720001	43760000	-0.76903	0.652499	0.826087	0.464499	1.59512
chr1	43760001	43800000	-0.803543	0.650758	0.859189	0.422256	1.66273
chr1	43800001	43840000	-0.854919	0.524606	0.937711	0.444682	1.79263
chr1	43840001	43880000	-0.827376	0.794025	0.934282	0.554739	1.76166
chr1	43880001	43920000	-0.900459	0.562067	0.867688	0.285166	1.76815
chr1	43920001	43960000	-0.945071	0.421072	0.85563	0.342354	1.8007
chr1	44000001	44040000	-0.86758	0.588919	0.842005	0.388677	1.70958
chr1	44040001	44080000	-0.797883	0.444492	0.920959	0.263169	1.71884
chr1	44080001	44120000	-0.9999	0.298043	0.941294	0.230336	1.94119
chr1	44120001	44160000	-0.8776	0.286977	0.941175	0.219165	1.81878
chr1	44160001	44200000	-0.832167	0.4889	0.926858	0.413979	1.75903
chr1	44200001	44240000	-0.830975	0.681751	0.847599	0.627489	1.67857
chr1	44280001	44320000	-0.772054	0.863519	0.926873	0.788325	1.69893
chr1	44320001	44360000	-0.844019	0.438842	0.859106	0.344721	1.70312
chr1	44360001	44400000	-0.978512	0.296544	0.7114	0.246883	1.68991
chr1	44400001	44440000	-0.78549	0.74307	0.881406	0.544661	1.6669
chr1	44440001	44480000	-0.843031	0.33811	0.9999	0.274166	1.84293
chr1	44480001	44520000	-0.807413	0.594622	0.839002	0.52709	1.64641
chr1	44520001	44560000	-0.731237	1.27949	0.868737	0.968641	1.59997
chr1	44560001	44600000	-0.788846	0.801816	0.869403	0.573312	1.65825
chr1	44600001	44640000	-0.776612	0.792456	0.810751	0.73614	1.58736
chr1	44640001	44680000	-0.792194	0.810811	0.819589	0.580482	1.61178
chr1	44680001	44720000	-0.822809	0.626674	0.804208	0.447483	1.62702
chr1	44720001	44760000	-0.719767	0.896946	0.836324	0.712851	1.55609
chr1	44760001	44800000	-0.867815	0.955698	0.874918	0.725383	1.74273
chr1	44800001	44840000	-0.808528	0.619403	0.858705	0.535914	1.66723
chr1	44840001	44880000	-0.71259	0.973694	0.856675	0.913601	1.56926
chr1	44880001	44920000	-0.743611	0.658901	0.8661	0.557728	1.60971
chr1	44920001	44960000	-0.840323	0.71478	0.88475	0.597681	1.72507
chr1	44960001	45000000	-0.858928	0.539261	0.814793	0.368327	1.67372
chr1	45000001	45040000	-0.736921	0.752719	0.878392	0.69041	1.61531
chr1	45040001	45080000	-0.804255	0.623391	0.804818	0.445512	1.60907
chr1	45080001	45120000	-0.803711	0.930612	0.931923	0.715742	1.73563
chr1	45120001	45160000	-0.72612	1.00829	0.929768	0.852162	1.65589
chr1	45160001	45200000	-0.783171	0.866401	0.933824	0.675818	1.717
chr1	45200001	45240000	-0.825251	0.461582	0.942226	0.353015	1.76748
chr1	45240001	45280000	-0.91427	0.601359	0.995082	0.475233	1.90935
chr1	45280001	45320000	-0.706195	0.374039	0.886311	0.290677	1.59251
chr1	45320001	45360000	-0.652981	0.630827	0.932746	0.540531	1.58573
chr1	45360001	45400000	-0.714882	0.773518	0.839998	0.644863	1.55488
chr1	45400001	45440000	-0.811026	0.306919	0.772385	0.343158	1.58341
chr1	45440001	45480000	-0.77139	0.450106	0.776247	0.355377	1.54764
chr1	45480001	45520000	-0.59461	0.727464	0.709487	0.464328	1.3041
chr1	45520001	45560000	-0.615173	0.502505	0.789547	0.469522	1.40472
chr1	45560001	45600000	-0.650819	0.495927	0.754215	0.403734	1.40503
chr1	45600001	45640000	-0.578888	0.719217	0.747109	0.656013	1.326
chr1	45640001	45680000	-0.631429	0.925501	0.826347	0.813867	1.45778
chr1	45680001	45720000	-0.600774	0.99582	0.756781	0.900033	1.35756
chr1	45720001	45760000	-0.663661	0.887524	0.753846	0.629553	1.41751
chr1	45760001	45800000	-0.719586	0.609673	0.971017	0.402866	1.6906
chr1	45800001	45840000	-0.786961	0.763309	0.93532	0.596375	1.72228
chr1	45840001	45880000	-0.819716	0.725696	0.876917	0.641147	1.69663
chr1	45880001	45920000	-0.718242	0.780211	0.869055	0.729721	1.5873
chr1	45920001	45960000	-0.722761	0.556205	0.873321	0.488719	1.59608
chr1	45960001	46000000	-0.810332	0.684098	0.99633	0.484628	1.80666
chr1	46000001	46040000	-0.838425	0.393254	0.924934	0.367326	1.76336
chr1	46040001	46080000	-0.790971	0.564719	0.937502	0.503692	1.72847
chr1	46080001	46120000	-0.749925	0.443651	0.932297	0.409972	1.68222
chr1	46120001	46160000	-0.881366	0.436694	0.989738	0.504598	1.8711
chr1	46160001	46200000	-0.721463	0.618403	0.917794	0.569786	1.63926
chr1	46240001	46280000	-0.82811	0.668101	0.871696	0.621254	1.69981
chr1	46280001	46320000	-0.81745	0.733671	0.950992	0.732926	1.76844
chr1	46320001	46360000	-0.768661	1.01331	0.939651	0.982051	1.70831
chr1	46360001	46400000	-0.902969	0.623494	0.930067	0.599475	1.83304
chr1	46400001	46440000	-0.769639	0.497564	0.860146	0.609132	1.62979
chr1	46440001	46480000	-0.80723	0.235916	0.952782	0.236183	1.76001
chr1	46480001	46520000	-0.75629	0.589618	0.929828	0.488901	1.68612
chr1	46520001	46560000	-0.728692	0.520963	0.964423	0.617984	1.69311
chr1	46560001	46600000	-0.770575	0.980916	0.962886	0.886485	1.73346
chr1	46600001	46640000	-0.719047	0.634624	0.910506	0.433672	1.62955
chr1	46640001	46680000	-0.806893	1.02539	0.944023	0.75527	1.75092
chr1	46680001	46720000	-0.758724	0.474384	0.932328	0.43977	1.69105
chr1	46720001	46760000	-0.665397	1.26528	0.918128	1.02082	1.58353
chr1	46760001	46800000	-0.732175	0.800949	0.876702	0.792402	1.60888
chr1	46800001	46840000	-0.543632	0.975524	0.869526	0.975534	1.41316
chr1	46840001	46880000	-0.553009	0.72576	0.817978	0.598694	1.37099
chr1	46880001	46920000	-0.340073	0.583376	0.672972	0.532363	1.01304
chr1	46920001	46960000	-0.385894	0.505595	0.553639	0.425722	0.939533
chr1	46960001	47000000	-0.24674	1.19088	0.663227	0.924211	0.909967
chr1	47000001	47040000	-0.253514	0.668143	0.474782	0.630149	0.728296
chr1	47040001	47080000	-0.233856	0.875403	0.508006	0.79998	0.741862
chr1	47080001	47120000	-0.06328	1.01839	0.300433	0.994614	0.363713
chr1	47120001	47160000	-0.043845	1.37426	0.195969	1.6474	0.239814
chr1	47160001	47200000	0.159371	0.912694	0.044519	1.06108	-0.114852
chr1	47200001	47240000	0.202287	1.49671	-0.464191	1.56001	-0.666478
chr1	47240001	47280000	0.217315	0.847443	-0.524243	0.965352	-0.741558
chr1	47280001	47320000	0.321818	1.0186	-0.658028	0.822717	-0.979846
chr1	47320001	47360000	0.288844	0.611947	-0.635695	0.509423	-0.924539
chr1	47360001	47400000	0.308519	0.938238	-0.608714	0.758171	-0.917233
chr1	47400001	47440000	0.18448	0.42714	-0.632671	0.353157	-0.817151
chr1	47440001	47480000	0.457469	0.890304	-0.565639	0.870181	-1.02311
chr1	47480001	47520000	0.188416	1.21084	-0.553945	1.33172	-0.742361
chr1	47520001	47560000	0.310499	0.429165	-0.554177	0.386341	-0.864676
chr1	47560001	47600000	0.369485	0.347688	-0.43464	0.356617	-0.804125
chr1	47600001	47640000	0.291875	0.755466	-0.537977	0.56507	-0.829852
chr1	47640001	47680000	0.186416	0.772811	-0.248518	0.720797	-0.434934
chr1	47680001	47720000	0.166692	0.601775	-0.096149	0.645213	-0.262841
chr1	47720001	47760000	0.261769	0.522308	0.103581	0.593924	-0.158188
chr1	47760001	47800000	0.152273	1.06723	0.342669	1.06789	0.190396
chr1	47800001	47840000	0.216082	1.30795	0.20222	1.63361	-0.013862
chr1	47840001	47880000	0.370004	0.660039	-0.00781	0.729055	-0.377814
chr1	47880001	47920000	0.480969	0.671291	-0.197998	0.536683	-0.678967
chr1	47920001	47960000	0.453	0.748883	-0.17397	0.610075	-0.62697
chr1	47960001	48000000	0.442244	0.922883	-0.351779	0.735734	-0.794023
chr1	48000001	48040000	0.517902	0.877428	-0.312654	0.543725	-0.830556
chr1	48040001	48080000	0.549744	1.00389	-0.370384	0.88367	-0.920128
chr1	48080001	48120000	0.577183	1.15552	-0.312083	1.05915	-0.889266
chr1	48120001	48160000	0.378167	1.27221	-0.150891	1.34803	-0.529058
chr1	48160001	48200000	0.436051	0.733839	-0.253827	0.569113	-0.689878
chr1	48200001	48240000	0.526838	0.982604	-0.405973	0.691704	-0.932811
chr1	48240001	48280000	0.565508	1.02841	-0.393127	0.683664	-0.958635
chr1	48280001	48320000	0.665898	0.65955	-0.49507	0.472232	-1.16097
chr1	48320001	48360000	0.522438	0.847307	-0.529305	0.665183	-1.05174
chr1	48360001	48400000	0.549629	0.845348	-0.588505	0.518784	-1.13813
chr1	48400001	48440000	0.671452	1.20681	-0.633105	0.967171	-1.30456
chr1	48440001	48480000	0.573174	1.4468	-0.686898	1.34845	-1.26007
chr1	48480001	48520000	0.690238	1.0712	-0.670899	0.871553	-1.36114
chr1	48520001	48560000	0.74774	0.745136	-0.776223	0.610867	-1.52396
chr1	48560001	48600000	0.648599	0.520374	-0.795451	0.467452	-1.44405
chr1	48600001	48640000	0.742718	1.39266	-0.858871	1.32945	-1.60159
chr1	48640001	48680000	0.731639	1.0072	-0.829084	1.02293	-1.56072
chr1	48680001	48720000	0.788162	1.10968	-0.762266	0.754631	-1.55043
chr1	48720001	48760000	0.751468	1.275	-0.822345	1.20298	-1.57381
chr1	48760001	48800000	0.763746	0.9372	-0.812474	1.1807	-1.57622
chr1	48800001	48840000	0.731667	1.68721	-0.757451	1.97852	-1.48912
chr1	48840001	48880000	0.726759	1.26026	-0.748158	1.53105	-1.47492
chr1	48880001	48920000	0.759167	1.5505	-0.632563	2.03114	-1.39173
chr1	48920001	48960000	0.684025	0.420079	-0.514152	0.636871	-1.19818
chr1	48960001	49000000	0.830858	1.47036	-0.800029	1.41438	-1.63089
chr1	49000001	49040000	0.889119	1.14953	-0.903012	1.04939	-1.79213
chr1	49040001	49080000	0.883984	1.39188	-0.936014	1.3613	-1.82
chr1	49080001	49120000	0.847325	1.07121	-0.838934	0.919052	-1.68626
chr1	49120001	49160000	0.850945	0.524376	-0.903438	0.422536	-1.75438
chr1	49160001	49200000	0.943161	0.990029	-0.821486	0.805725	-1.76465
chr1	49200001	49240000	0.883464	1.1339	-0.857616	0.952631	-1.74108
chr1	49240001	49280000	0.798671	0.868005	-0.89624	0.766634	-1.69491
chr1	49280001	49320000	0.948377	1.11177	-0.913934	1.10916	-1.86231
chr1	49320001	49360000	0.891847	1.30852	-0.857599	1.28772	-1.74945
chr1	49360001	49400000	0.895479	0.869507	-0.798791	0.841776	-1.69427
chr1	49400001	49440000	0.874599	1.35536	-0.826313	1.44119	-1.70091
chr1	49440001	49480000	0.90637	0.847121	-0.899954	0.86236	-1.80632
chr1	49480001	49520000	0.802179	0.714496	-0.881024	0.717535	-1.6832
chr1	49520001	49560000	0.860063	1.17226	-0.852009	1.21403	-1.71207
chr1	49560001	49600000	0.834542	1.17173	-0.839151	1.14498	-1.67369
chr1	49600001	49640000	0.865836	1.12987	-0.825293	1.14659	-1.69113
chr1	49640001	49680000	0.769264	1.08229	-0.819373	0.994253	-1.58864
chr1	49680001	49720000	0.916904	0.744508	-0.864825	0.844266	-1.78173
chr1	49720001	49760000	0.834715	0.788441	-0.79433	0.839842	-1.62905
chr1	49760001	49800000	0.883402	0.946867	-0.781321	1.11064	-1.66472
chr1	49800001	49840000	0.838591	1.72787	-0.76548	1.75511	-1.60407
chr1	49840001	49880000	0.897094	0.643804	-0.720243	0.695834	-1.61734
chr1	49880001	49920000	0.874771	0.912956	-0.7678	0.858911	-1.64257
chr1	49920001	49960000	0.859713	1.50448	-0.823798	1.45582	-1.68351
chr1	49960001	50000000	0.834178	1.2672	-0.87169	1.27024	-1.70587
chr1	50000001	50040000	0.827408	0.666611	-0.817561	0.510012	-1.64497
chr1	50040001	50080000	0.838928	1.19609	-0.897514	1.11029	-1.73644
chr1	50080001	50120000	0.804772	0.811602	-0.840874	0.895565	-1.64565
chr1	50120001	50160000	0.861397	1.06476	-0.890325	1.17589	-1.75172
chr1	50160001	50200000	0.789803	1.44119	-0.912746	1.81128	-1.70255
chr1	50200001	50240000	0.919325	0.678306	-0.867522	0.697639	-1.78685
chr1	50240001	50280000	0.897506	1.00667	-0.915749	1.09435	-1.81326
chr1	50280001	50320000	0.872202	0.948443	-0.93111	0.816934	-1.80331
chr1	50320001	50360000	0.940442	0.699925	-0.914088	0.653274	-1.85453
chr1	50360001	50400000	0.908332	0.991509	-0.976164	0.998355	-1.8845
chr1	50400001	50440000	0.892227	0.965192	-0.921476	1.16485	-1.8137
chr1	50440001	50480000	0.91181	0.844667	-0.950418	0.81929	-1.86223
chr1	50480001	50520000	0.893892	1.49125	-0.934512	1.64829	-1.8284
chr1	50520001	50560000	0.928237	1.65559	-0.948378	1.57019	-1.87661
chr1	50560001	50600000	0.935823	1.58874	-0.931629	1.65432	-1.86745
chr1	50600001	50640000	0.992732	1.30816	-0.950078	1.11532	-1.94281
chr1	50640001	50680000	0.873948	0.688759	-0.972296	0.699876	-1.84624
chr1	50680001	50720000	0.9999	0.561674	-0.925232	0.555218	-1.92513
chr1	50720001	50760000	0.959989	0.851653	-0.984646	0.742458	-1.94463
chr1	50760001	50800000	0.894342	1.48381	-0.976517	1.54463	-1.87086
chr1	50800001	50840000	0.899461	0.968567	-0.925273	1.16473	-1.82473
chr1	50840001	50880000	0.682096	1.24749	-0.568735	1.20053	-1.25083
chr1	50880001	50920000	0.696024	1.08012	-0.459016	1.18763	-1.15504
chr1	50920001	50960000	0.620776	1.21009	-0.422094	1.43553	-1.04287
chr1	50960001	51000000	0.534293	1.27741	-0.33884	1.56147	-0.873133
chr1	51000001	51040000	0.576756	1.45528	-0.309927	1.88745	-0.886683
chr1	51040001	51080000	0.53099	1.50202	-0.249663	2.08561	-0.780653
chr1	51080001	51120000	0.436415	0.943774	-0.149307	1.18262	-0.585722
chr1	51120001	51160000	0.461323	0.759756	-0.117063	0.80144	-0.578386
chr1	51160001	51200000	0.324005	1.03909	-0.009755	1.4727	-0.33376
chr1	51200001	51240000	0.273537	0.931096	0.321088	0.937524	0.047551
chr1	51240001	51280000	0.162408	1.15512	0.298509	1.41773	0.136101
chr1	51280001	51320000	0.049367	1.13811	0.22034	1.4273	0.170973
chr1	51320001	51360000	0.193275	1.1127	0.253559	1.20015	0.060284
chr1	51360001	51400000	0.126491	0.944935	0.332042	1.00155	0.205551
chr1	51400001	51440000	0.104504	1.46285	0.49715	1.66225	0.392646
chr1	51440001	51480000	0.137486	1.03067	0.430657	1.25736	0.293171
chr1	51480001	51520000	0.190534	0.783232	0.266778	0.945757	0.076244
chr1	51520001	51560000	0.144927	1.24108	0.214813	1.33941	0.069886
chr1	51560001	51600000	0.207277	1.06874	0.128259	1.15108	-0.079018
chr1	51600001	51640000	0.176654	1.1148	0.251754	1.13832	0.0751
chr1	51640001	51680000	0.138243	0.801856	0.362391	0.73405	0.224148
chr1	51680001	51720000	-0.067784	0.767839	0.593413	0.759914	0.661198
chr1	51720001	51760000	-0.168808	1.42355	0.634127	1.40687	0.802935
chr1	51760001	51800000	-0.24191	0.670338	0.755668	0.624031	0.997578
chr1	51800001	51840000	-0.336993	0.584191	0.777913	0.577076	1.11491
chr1	51840001	51880000	-0.458597	0.639294	0.772192	0.553549	1.23079
chr1	51880001	51920000	-0.447256	1.11083	0.761376	1.2453	1.20863
chr1	51920001	51960000	-0.451823	0.88183	0.848225	0.856322	1.30005
chr1	51960001	52000000	-0.548043	0.841024	0.803276	0.876616	1.35132
chr1	52000001	52040000	-0.477943	1.05575	0.854895	1.13716	1.33284
chr1	52040001	52080000	-0.619308	0.73636	0.854483	0.609209	1.47379
chr1	52080001	52120000	-0.5416	1.11918	0.842468	1.32534	1.38407
chr1	52120001	52160000	-0.532203	0.842572	0.847318	1.08956	1.37952
chr1	52160001	52200000	-0.589929	1.33849	0.833636	1.40396	1.42356
chr1	52200001	52240000	-0.550648	1.36061	0.811409	1.32839	1.36206
chr1	52240001	52280000	-0.570748	1.03722	0.835428	0.897598	1.40618
chr1	52280001	52320000	-0.598006	1.32537	0.847552	1.22769	1.44556
chr1	52320001	52360000	-0.680425	1.1906	0.826393	1.14359	1.50682
chr1	52360001	52400000	-0.604978	0.939807	0.855084	0.757815	1.46006
chr1	52400001	52440000	-0.586015	0.482091	0.725135	0.48682	1.31115
chr1	52440001	52480000	-0.700187	0.453509	0.855067	0.436629	1.55525
chr1	52480001	52520000	-0.738177	0.594685	0.916652	0.554041	1.65483
chr1	52520001	52560000	-0.773585	1.29795	0.905653	1.19202	1.67924
chr1	52560001	52600000	-0.818416	0.551515	0.828302	0.395883	1.64672
chr1	52600001	52640000	-0.772613	0.927419	0.905023	0.750244	1.67764
chr1	52640001	52680000	-0.619054	0.612598	0.866464	0.517503	1.48552
chr1	52680001	52720000	-0.829059	0.5292	0.831358	0.519167	1.66042
chr1	52720001	52760000	-0.722107	0.885675	0.832312	0.830763	1.55442
chr1	52760001	52800000	-0.687855	0.833461	0.811236	0.611732	1.49909
chr1	52800001	52840000	-0.808337	0.740229	0.891402	0.479241	1.69974
chr1	52840001	52880000	-0.763274	0.817525	0.928288	0.58465	1.69156
chr1	52880001	52920000	-0.724583	1.02881	0.864665	0.863719	1.58925
chr1	52920001	52960000	-0.718675	1.28132	0.866208	1.14	1.58488
chr1	52960001	53000000	-0.768552	0.990151	0.871482	0.985646	1.64003
chr1	53000001	53040000	-0.653896	0.410944	0.844448	0.392196	1.49834
chr1	53040001	53080000	-0.7128	1.04184	0.851086	0.778274	1.56389
chr1	53080001	53120000	-0.730376	0.658585	0.888569	0.429175	1.61895
chr1	53120001	53160000	-0.75356	0.761338	0.880181	0.451121	1.63374
chr1	53160001	53200000	-0.801373	0.680171	0.885535	0.637065	1.68691
chr1	53200001	53240000	-0.696813	0.885074	0.829448	0.738932	1.52626
chr1	53240001	53280000	-0.672514	0.841386	0.79731	0.75196	1.46982
chr1	53280001	53320000	-0.753795	0.569687	0.851338	0.483578	1.60513
chr1	53320001	53360000	-0.706663	0.650832	0.838395	0.516426	1.54506
chr1	53360001	53400000	-0.717017	1.06666	0.811195	0.758005	1.52821
chr1	53400001	53440000	-0.706175	0.678846	0.815363	0.562173	1.52154
chr1	53440001	53480000	-0.775452	0.749314	0.764215	0.567122	1.53967
chr1	53480001	53520000	-0.680443	0.934734	0.840382	0.812652	1.52083
chr1	53520001	53560000	-0.776783	0.624767	0.788277	0.502761	1.56506
chr1	53560001	53600000	-0.762566	0.798072	0.891099	0.574968	1.65366
chr1	53600001	53640000	-0.719851	0.978749	0.828302	0.897087	1.54815
chr1	53640001	53680000	-0.801995	0.705404	0.855325	0.497485	1.65732
chr1	53680001	53720000	-0.765085	1.20055	0.838586	0.965675	1.60367
chr1	53720001	53760000	-0.75513	0.444734	0.820963	0.349627	1.57609
chr1	53760001	53800000	-0.708546	0.776177	0.8742	0.534232	1.58275
chr1	53800001	53840000	-0.687957	0.611133	0.842699	0.448744	1.53066
chr1	53840001	53880000	-0.775346	0.735976	0.830163	0.459029	1.60551
chr1	53880001	53920000	-0.71014	1.27415	0.737814	1.07252	1.44795
chr1	53920001	53960000	-0.697554	1.13642	0.845075	0.631486	1.54263
chr1	53960001	54000000	-0.675123	0.682658	0.831215	0.406673	1.50634
chr1	54000001	54040000	-0.656982	1.16015	0.799952	0.9353	1.45693
chr1	54040001	54080000	-0.680264	1.25147	0.773424	0.810259	1.45369
chr1	54080001	54120000	-0.751082	0.660717	0.704931	0.490196	1.45601
chr1	54120001	54160000	-0.721116	0.365831	0.839336	0.23129	1.56045
chr1	54160001	54200000	-0.717409	0.848007	0.806738	0.625935	1.52415
chr1	54200001	54240000	-0.650477	1.28844	0.830673	1.07073	1.48115
chr1	54240001	54280000	-0.73992	0.577746	0.792933	0.494435	1.53285
chr1	54280001	54320000	-0.636498	0.653281	0.794081	0.556139	1.43058
chr1	54320001	54360000	-0.695635	0.923636	0.82532	0.752422	1.52096
chr1	54360001	54400000	-0.720662	0.723303	0.765936	0.57981	1.4866
chr1	54400001	54440000	-0.66976	0.466435	0.851069	0.431206	1.52083
chr1	54440001	54480000	-0.636485	0.937878	0.819344	0.64489	1.45583
chr1	54480001	54520000	-0.623538	1.02903	0.833823	0.951426	1.45736
chr1	54520001	54560000	-0.604271	0.940661	0.803636	0.791782	1.40791
chr1	54560001	54600000	-0.594168	0.684666	0.781204	0.513056	1.37537
chr1	54600001	54640000	-0.461942	0.714803	0.78744	0.504268	1.24938
chr1	54640001	54680000	-0.539019	0.955951	0.831772	0.637838	1.37079
chr1	54680001	54720000	-0.522232	0.74158	0.817232	0.429583	1.33946
chr1	54720001	54760000	-0.521781	0.925432	0.775957	0.700972	1.29774
chr1	54760001	54800000	-0.5949	1.12786	0.783095	0.725764	1.378
chr1	54800001	54840000	-0.495101	1.01251	0.780163	0.753032	1.27526
chr1	54840001	54880000	-0.522243	0.886399	0.803598	0.614174	1.32584
chr1	54880001	54920000	-0.586915	0.837968	0.82764	0.577058	1.41456
chr1	54920001	54960000	-0.602051	0.809686	0.801302	0.553288	1.40335
chr1	54960001	55000000	-0.555451	0.647162	0.745846	0.411509	1.3013
chr1	55000001	55040000	-0.596386	0.602765	0.768226	0.45607	1.36461
chr1	55040001	55080000	-0.435689	0.406207	0.789573	0.298423	1.22526
chr1	55080001	55120000	-0.605295	0.554937	0.746746	0.386656	1.35204
chr1	55120001	55160000	-0.474642	1.37947	0.72085	0.969977	1.19549
chr1	55160001	55200000	-0.388559	1.17593	0.816221	1.20914	1.20478
chr1	55200001	55240000	-0.564978	1.00438	0.880317	0.785255	1.44529
chr1	55240001	55280000	-0.454981	0.368779	0.882029	0.249145	1.33701
chr1	55280001	55320000	-0.460815	0.78113	0.739951	0.763699	1.20077
chr1	55320001	55360000	-0.383269	1.05608	0.739545	0.955692	1.12281
chr1	55360001	55400000	-0.260798	0.531994	0.685951	0.657454	0.946749
chr1	55400001	55440000	-0.182015	0.910907	0.596298	0.901909	0.778313
chr1	55440001	55480000	-0.179848	0.731171	0.476484	0.534282	0.656332
chr1	55480001	55520000	-0.125205	0.760257	0.468876	0.55128	0.594081
chr1	55520001	55560000	0.175774	1.1643	0.342328	1.27862	0.166554
chr1	55560001	55600000	0.227234	1.71991	0.260493	2.04578	0.033259
chr1	55600001	55640000	0.324796	1.61744	0.191392	2.08342	-0.133404
chr1	55640001	55680000	0.263317	1.59558	0.225181	2.02656	-0.038136
chr1	55680001	55720000	0.433792	1.57491	-0.091199	1.83279	-0.524991
chr1	55720001	55760000	0.57945	1.28555	-0.386701	1.73692	-0.966151
chr1	55760001	55800000	0.61523	1.48616	-0.473403	1.65612	-1.08863
chr1	55800001	55840000	0.631679	1.63215	-0.398041	1.6167	-1.02972
chr1	55840001	55880000	0.6344	1.69774	-0.360105	1.80826	-0.994505
chr1	55880001	55920000	0.603464	1.73951	-0.299229	1.94661	-0.902693
chr1	55920001	55960000	0.531119	1.5134	-0.392609	1.62204	-0.923728
chr1	55960001	56000000	0.592747	1.05277	-0.420663	1.09952	-1.01341
chr1	56000001	56040000	0.547059	1.2339	-0.355634	1.13885	-0.902693
chr1	56040001	56080000	0.563707	1.26098	-0.477583	1.26005	-1.04129
chr1	56080001	56120000	0.619523	1.23386	-0.424141	1.17394	-1.04366
chr1	56120001	56160000	0.585274	1.41875	-0.485053	1.43456	-1.07033
chr1	56160001	56200000	0.506969	1.17311	-0.533267	1.18405	-1.04024
chr1	56200001	56240000	0.549387	1.37727	-0.495533	1.40577	-1.04492
chr1	56240001	56280000	0.553668	1.10614	-0.424798	0.976051	-0.978466
chr1	56280001	56320000	0.470149	1.41051	-0.515034	1.31178	-0.985183
chr1	56320001	56360000	0.468018	1.68537	-0.49222	1.90064	-0.960238
chr1	56360001	56400000	0.534194	1.20172	-0.471132	1.17906	-1.00533
chr1	56400001	56440000	0.581404	1.17696	-0.550496	1.04053	-1.1319
chr1	56440001	56480000	0.512315	1.02399	-0.486923	0.833966	-0.999238
chr1	56480001	56520000	0.474898	1.17794	-0.534069	0.99283	-1.00897
chr1	56520001	56560000	0.551129	1.11273	-0.512347	0.995568	-1.06348
chr1	56560001	56600000	0.516767	1.13734	-0.535209	1.0707	-1.05198
chr1	56600001	56640000	0.460718	1.02165	-0.515378	0.979102	-0.976096
chr1	56640001	56680000	0.442277	1.50773	-0.483648	1.50049	-0.925925
chr1	56680001	56720000	0.573511	0.585035	-0.446607	0.44806	-1.02012
chr1	56720001	56760000	0.450304	0.852107	-0.505837	0.755346	-0.956141
chr1	56760001	56800000	0.474137	1.58001	-0.505542	1.41344	-0.979679
chr1	56800001	56840000	0.572468	0.982989	-0.495367	0.966054	-1.06784
chr1	56840001	56880000	0.427672	0.938664	-0.420737	0.815043	-0.848409
chr1	56880001	56920000	0.539212	0.947083	-0.398769	0.863822	-0.937981
chr1	56920001	56960000	0.471793	1.11951	-0.349897	1.23359	-0.82169
chr1	56960001	57000000	0.478215	0.42671	-0.129365	0.438888	-0.60758
chr1	57000001	57040000	0.490397	1.2548	-0.292524	1.31324	-0.782921
chr1	57040001	57080000	0.477455	1.49311	-0.260458	1.95947	-0.737913
chr1	57080001	57120000	0.524657	0.877792	0.105836	1.12225	-0.418821
chr1	57120001	57160000	0.346812	1.74631	0.071566	2.71953	-0.275246
chr1	57160001	57200000	0.621469	1.54186	-0.26526	2.09895	-0.886729
chr1	57200001	57240000	0.714254	1.10218	-0.534847	1.34062	-1.2491
chr1	57240001	57280000	0.649214	1.53339	-0.584801	1.77686	-1.23402
chr1	57280001	57320000	0.798909	1.42664	-0.865475	1.29003	-1.66438
chr1	57320001	57360000	0.832019	1.19925	-0.955915	1.40228	-1.78793
chr1	57360001	57400000	0.872956	0.957085	-0.846885	0.747561	-1.71984
chr1	57400001	57440000	0.877112	1.05732	-0.876397	0.928998	-1.75351
chr1	57440001	57480000	0.774442	1.48639	-0.962163	1.32412	-1.7366
chr1	57480001	57520000	0.842426	1.36509	-0.906872	1.08457	-1.7493
chr1	57520001	57560000	0.781081	1.3164	-0.893792	1.02732	-1.67487
chr1	57560001	57600000	0.788195	1.09324	-0.881114	0.807123	-1.66931
chr1	57600001	57640000	0.804849	1.24955	-0.928861	0.96578	-1.73371
chr1	57640001	57680000	0.767091	0.8379	-0.86376	0.72062	-1.63085
chr1	57680001	57720000	0.729642	1.40495	-0.854324	1.21098	-1.58397
chr1	57720001	57760000	0.797171	0.703967	-0.873545	0.661007	-1.67072
chr1	57760001	57800000	0.819323	1.09124	-0.905978	0.86974	-1.7253
chr1	57800001	57840000	0.799296	0.938204	-0.871736	0.743239	-1.67103
chr1	57840001	57880000	0.741708	1.27237	-0.855087	1.13017	-1.59679
chr1	57880001	57920000	0.763669	1.1383	-0.776905	1.16485	-1.54057
chr1	57920001	57960000	0.796244	1.10335	-0.872519	0.894169	-1.66876
chr1	57960001	58000000	0.7433	1.35768	-0.858187	1.10218	-1.60149
chr1	58000001	58040000	0.708824	0.989601	-0.805729	0.617738	-1.51455
chr1	58040001	58080000	0.692767	0.968207	-0.790953	0.839954	-1.48372
chr1	58080001	58120000	0.803628	1.25017	-0.842434	0.957664	-1.64606
chr1	58120001	58160000	0.845028	1.02735	-0.788576	0.821509	-1.6336
chr1	58160001	58200000	0.789325	0.626201	-0.85467	0.613075	-1.644
chr1	58200001	58240000	0.777842	1.14229	-0.809078	0.94261	-1.58692
chr1	58240001	58280000	0.773427	0.677632	-0.880996	0.835744	-1.65442
chr1	58280001	58320000	0.771267	1.48378	-0.81094	1.42782	-1.58221
chr1	58320001	58360000	0.825138	0.68456	-0.808828	0.568963	-1.63397
chr1	58360001	58400000	0.691756	1.28138	-0.884906	1.02884	-1.57666
chr1	58400001	58440000	0.733652	1.00014	-0.959525	0.727571	-1.69318
chr1	58440001	58480000	0.727125	0.963046	-0.955537	0.683094	-1.68266
chr1	58480001	58520000	0.794387	1.02621	-0.902605	0.76992	-1.69699
chr1	58520001	58560000	0.845883	0.875391	-0.898401	0.652874	-1.74428
chr1	58560001	58600000	0.853694	0.553094	-0.910707	0.485017	-1.7644
chr1	58600001	58640000	0.775719	1.09808	-0.866702	0.872377	-1.64242
chr1	58640001	58680000	0.766628	1.23255	-0.895501	1.00353	-1.66213
chr1	58680001	58720000	0.796511	1.19755	-0.914051	0.968339	-1.71056
chr1	58720001	58760000	0.723049	1.04886	-0.855451	0.79361	-1.5785
chr1	58760001	58800000	0.826955	1.19398	-0.897274	1.03124	-1.72423
chr1	58800001	58840000	0.873562	0.606865	-0.888388	0.54537	-1.76195
chr1	58840001	58880000	0.72745	0.784775	-0.788099	0.685203	-1.51555
chr1	58880001	58920000	0.664375	1.2811	-0.84575	1.1593	-1.51012
chr1	58920001	58960000	0.76555	1.15851	-0.70678	1.14221	-1.47233
chr1	58960001	59000000	0.648937	1.37182	-0.616981	1.91424	-1.26592
chr1	59000001	59040000	0.653957	1.39493	-0.582211	1.68598	-1.23617
chr1	59040001	59080000	0.556746	1.23968	-0.750399	1.20275	-1.30715
chr1	59080001	59120000	0.581511	0.908494	-0.554738	0.959091	-1.13625
chr1	59120001	59160000	0.479858	1.6479	-0.262298	2.3741	-0.742156
chr1	59160001	59200000	0.402433	1.05786	-0.23482	1.172	-0.637253
chr1	59200001	59240000	0.32876	1.24497	-0.02795	1.31569	-0.35671
chr1	59240001	59280000	0.099887	0.702967	0.404979	0.823054	0.305092
chr1	59280001	59320000	0.025535	0.902235	0.589042	1.03147	0.563507
chr1	59320001	59360000	-0.044612	1.55952	0.635435	1.71681	0.680047
chr1	59360001	59400000	0.088182	1.14172	0.491837	1.15461	0.403655
chr1	59400001	59440000	0.130944	0.90973	0.531631	0.886949	0.400687
chr1	59440001	59480000	-0.006341	0.726257	0.535577	0.775013	0.541918
chr1	59480001	59520000	0.065474	1.22614	0.529852	1.30266	0.464378
chr1	59520001	59560000	0.166384	1.31627	0.438683	1.49219	0.272299
chr1	59560001	59600000	0.053012	1.46155	0.471655	1.49918	0.418643
chr1	59600001	59640000	0.170912	1.57932	0.404763	1.78083	0.233851
chr1	59640001	59680000	0.204557	1.25585	0.303324	1.23709	0.098767
chr1	59680001	59720000	0.293952	0.937152	0.237092	0.909552	-0.05686
chr1	59720001	59760000	0.166075	1.22126	0.234318	1.28108	0.068243
chr1	59760001	59800000	0.228978	1.1064	0.190182	1.04056	-0.038796
chr1	59800001	59840000	0.338823	0.756021	0.04015	0.6208	-0.298673
chr1	59840001	59880000	0.309084	1.15089	-0.020721	1.38891	-0.329805
chr1	59880001	59920000	0.303103	1.02426	0.015409	1.12881	-0.287694
chr1	59920001	59960000	0.401892	1.03939	0.020763	1.054	-0.381129
chr1	59960001	60000000	0.301158	1.19979	-0.113943	0.951132	-0.415101
chr1	60000001	60040000	0.42944	1.41193	-0.264114	1.37822	-0.693554
chr1	60040001	60080000	0.428736	0.869776	-0.237182	0.756835	-0.665918
chr1	60080001	60120000	0.513635	1.33183	-0.289795	1.1423	-0.80343
chr1	60120001	60160000	0.470059	1.51677	-0.356311	1.37928	-0.82637
chr1	60160001	60200000	0.570546	1.13895	-0.392694	1.52603	-0.96324
chr1	60200001	60240000	0.707505	1.44207	-0.613493	1.80821	-1.321
chr1	60240001	60280000	0.764805	1.30953	-0.807901	1.61781	-1.57271
chr1	60280001	60320000	0.73838	1.46475	-0.875753	1.95646	-1.61413
chr1	60320001	60360000	0.728182	1.32808	-0.857034	1.48064	-1.58522
chr1	60360001	60400000	0.73762	1.03387	-0.837475	1.23202	-1.57509
chr1	60400001	60440000	0.790827	1.14161	-0.862392	1.31262	-1.65322
chr1	60440001	60480000	0.764681	1.23977	-0.89656	1.16468	-1.66124
chr1	60480001	60520000	0.85701	1.29518	-0.913866	1.11372	-1.77088
chr1	60520001	60560000	0.898663	0.764691	-0.918122	0.709071	-1.81679
chr1	60560001	60600000	0.76879	0.960239	-0.906338	0.975411	-1.67513
chr1	60600001	60640000	0.820469	1.24483	-0.928326	1.21175	-1.7488
chr1	60640001	60680000	0.94097	0.991619	-0.933057	0.940472	-1.87403
chr1	60680001	60720000	0.809212	0.451605	-0.9999	0.424732	-1.80911
chr1	60720001	60760000	0.7937	0.711859	-0.935901	0.707763	-1.7296
chr1	60760001	60800000	0.76329	1.34794	-0.93581	1.28139	-1.6991
chr1	60800001	60840000	0.930984	0.812781	-0.960864	0.724553	-1.89185
chr1	60840001	60880000	0.803384	1.17871	-0.960003	1.17361	-1.76339
chr1	60880001	60920000	0.839071	0.800814	-0.994453	0.670362	-1.83352
chr1	60920001	60960000	0.857328	0.853773	-0.942503	0.86143	-1.79983
chr1	60960001	61000000	0.882509	0.891047	-0.922323	0.893838	-1.80483
chr1	61000001	61040000	0.737462	1.09827	-0.927879	0.961945	-1.66534
chr1	61040001	61080000	0.744755	0.72492	-0.948698	0.590937	-1.69345
chr1	61080001	61120000	0.83227	0.778706	-0.990398	0.739263	-1.82267
chr1	61120001	61160000	0.742688	1.4143	-0.888921	1.12492	-1.63161
chr1	61160001	61200000	0.802319	0.777467	-0.87652	0.758187	-1.67884
chr1	61200001	61240000	0.784501	0.798477	-0.953996	0.732639	-1.7385
chr1	61240001	61280000	0.855222	0.89465	-0.884186	0.598652	-1.73941
chr1	61280001	61320000	0.762433	1.23806	-0.896372	1.29575	-1.65881
chr1	61320001	61360000	0.722827	1.11838	-0.904346	0.893874	-1.62717
chr1	61360001	61400000	0.847245	0.979076	-0.852306	0.669667	-1.69955
chr1	61400001	61440000	0.844265	0.95159	-0.802859	0.75896	-1.64712
chr1	61440001	61480000	0.642551	0.950097	-0.668047	0.790323	-1.3106
chr1	61480001	61520000	0.509143	1.29054	-0.574056	1.21224	-1.0832
chr1	61520001	61560000	0.507648	1.01921	0.153683	1.15779	-0.353965
chr1	61560001	61600000	0.31192	1.50157	0.142499	2.03736	-0.169421
chr1	61600001	61640000	0.249235	1.645	0.234201	1.88398	-0.015034
chr1	61640001	61680000	0.392118	0.982238	0.110365	1.07489	-0.281753
chr1	61680001	61720000	0.354061	1.18708	0.09565	1.57093	-0.258412
chr1	61720001	61760000	0.311729	1.85181	-0.003435	1.83594	-0.315164
chr1	61760001	61800000	0.441409	1.18318	-0.096145	1.40639	-0.537554
chr1	61800001	61840000	0.574901	1.2217	-0.316741	1.28	-0.891642
chr1	61840001	61880000	0.479295	1.41903	-0.365706	1.58212	-0.845001
chr1	61880001	61920000	0.538694	1.45997	-0.458092	1.43053	-0.996786
chr1	61920001	61960000	0.583095	1.25939	-0.577253	1.17197	-1.16035
chr1	61960001	62000000	0.630482	1.16329	-0.598416	1.21316	-1.2289
chr1	62000001	62040000	0.587056	1.22607	-0.67264	1.21577	-1.2597
chr1	62040001	62080000	0.651691	0.942553	-0.733885	0.876516	-1.38558
chr1	62080001	62120000	0.470619	1.17119	-0.535565	0.97414	-1.00618
chr1	62120001	62160000	0.391501	1.42291	-0.16166	1.41764	-0.553161
chr1	62160001	62200000	0.248087	0.313676	0.107877	0.413623	-0.14021
chr1	62200001	62240000	0.26669	0.626335	0.129525	0.664971	-0.137165
chr1	62240001	62280000	0.225983	1.40237	-0.009524	1.38361	-0.235507
chr1	62280001	62320000	0.376676	1.33132	-0.236378	1.41857	-0.613054
chr1	62320001	62360000	0.363464	1.22927	-0.311581	1.2642	-0.675045
chr1	62360001	62400000	0.287707	1.46945	-0.250679	1.69409	-0.538386
chr1	62400001	62440000	0.258389	1.5016	-0.253639	1.71068	-0.512028
chr1	62440001	62480000	0.331422	1.17473	-0.279262	1.35705	-0.610684
chr1	62480001	62520000	0.352418	0.84741	-0.309175	0.856073	-0.661593
chr1	62520001	62560000	0.376463	0.713876	-0.200043	0.69433	-0.576506
chr1	62560001	62600000	0.14116	1.02427	-0.169158	1.00157	-0.310318
chr1	62600001	62640000	0.21011	0.777207	-0.081277	0.795878	-0.291387
chr1	62640001	62680000	0.186919	0.466052	-0.05612	0.358489	-0.243039
chr1	62680001	62720000	0.119069	0.469729	-0.124317	0.360696	-0.243386
chr1	62720001	62760000	0.112346	1.27194	-0.074694	1.07165	-0.18704
chr1	62760001	62800000	0.122406	0.719017	-0.155254	0.58593	-0.27766
chr1	62800001	62840000	0.196846	1.10002	-0.118879	0.963614	-0.315725
chr1	62840001	62880000	0.094793	1.17725	-0.137352	1.1311	-0.232146
chr1	62880001	62920000	-0.058955	1.04578	0.356056	1.107	0.415011
chr1	62920001	62960000	-0.233616	1.37774	0.379171	1.44465	0.612787
chr1	62960001	63000000	-0.23473	1.089	0.39584	1.08869	0.63057
chr1	63000001	63040000	-0.231633	1.13284	0.384212	1.1815	0.615845
chr1	63040001	63080000	-0.284572	1.33835	0.423328	1.64551	0.7079
chr1	63080001	63120000	-0.193536	1.25923	0.444966	1.53005	0.638502
chr1	63120001	63160000	-0.180792	0.783962	0.439512	0.839772	0.620304
chr1	63160001	63200000	-0.082532	1.10188	0.313952	1.18225	0.396484
chr1	63200001	63240000	-0.171856	0.823296	0.254647	0.648939	0.426503
chr1	63240001	63280000	-0.078972	1.02951	0.092473	1.32822	0.171445
chr1	63280001	63320000	-0.035195	0.992029	-0.047332	1.08437	-0.012137
chr1	63320001	63360000	-0.00528	1.25139	-0.262921	1.32899	-0.257641
chr1	63360001	63400000	-0.004454	1.63063	-0.30402	1.41945	-0.299566
chr1	63400001	63440000	-0.029825	1.09314	-0.301025	0.981658	-0.2712
chr1	63440001	63480000	-0.0043	1.71099	-0.371656	1.47813	-0.367356
chr1	63480001	63520000	-0.028389	0.931469	-0.435291	0.667456	-0.406902
chr1	63520001	63560000	0.024828	1.4583	-0.419172	1.17139	-0.444
chr1	63560001	63600000	0.113722	1.39094	-0.356674	1.36632	-0.470396
chr1	63600001	63640000	0.046275	0.927308	-0.373727	0.811245	-0.420002
chr1	63640001	63680000	0.086177	1.38302	-0.405963	1.3556	-0.49214
chr1	63680001	63720000	0.024471	1.16292	-0.429318	1.32935	-0.453789
chr1	63720001	63760000	-0.009188	0.999431	-0.356112	0.954731	-0.346924
chr1	63760001	63800000	0.003895	0.620099	0.007163	0.524226	0.003267
chr1	63800001	63840000	-0.179156	1.01691	0.194048	1.1099	0.373204
chr1	63840001	63880000	-0.104845	1.07436	0.226842	1.20973	0.331687
chr1	63880001	63920000	-0.137122	1.15169	0.194932	1.42509	0.332054
chr1	63920001	63960000	-0.239182	1.05095	0.250613	1.17758	0.489795
chr1	63960001	64000000	-0.252506	1.67217	0.386059	1.87432	0.638565
chr1	64000001	64040000	-0.278099	1.56857	0.52936	2.11279	0.807459
chr1	64040001	64080000	-0.390122	1.14178	0.695093	1.23178	1.08522
chr1	64080001	64120000	-0.397745	1.23754	0.691437	1.25886	1.08918
chr1	64120001	64160000	-0.51451	1.50098	0.727506	1.28137	1.24202
chr1	64160001	64200000	-0.430753	1.14779	0.774843	1.14433	1.2056
chr1	64200001	64240000	-0.590214	0.878841	0.743156	0.851075	1.33337
chr1	64240001	64280000	-0.487836	1.21058	0.730515	1.19504	1.21835
chr1	64280001	64320000	-0.52954	1.53934	0.777633	1.70819	1.30717
chr1	64320001	64360000	-0.526771	1.32329	0.736068	1.46367	1.26284
chr1	64360001	64400000	-0.522972	1.22098	0.708035	1.26213	1.23101
chr1	64400001	64440000	-0.460025	0.956696	0.691494	1.0492	1.15152
chr1	64440001	64480000	-0.523798	1.0181	0.717493	1.18881	1.24129
chr1	64480001	64520000	-0.521385	1.67826	0.679665	1.98284	1.20105
chr1	64520001	64560000	-0.498562	1.49613	0.685387	1.68815	1.18395
chr1	64560001	64600000	-0.527313	1.61161	0.64887	1.51983	1.17618
chr1	64600001	64640000	-0.497949	1.69128	0.631573	1.69683	1.12952
chr1	64640001	64680000	-0.518576	0.780066	0.612709	0.734815	1.13129
chr1	64680001	64720000	-0.311093	0.992992	0.682223	1.22774	0.993316
chr1	64720001	64760000	-0.316373	1.44023	0.550731	1.34498	0.867104
chr1	64760001	64800000	-0.261024	1.37225	0.586354	1.20077	0.847378
chr1	64800001	64840000	-0.314598	0.885649	0.668627	0.752013	0.983225
chr1	64840001	64880000	-0.16605	1.34148	0.680865	1.49041	0.846915
chr1	64880001	64920000	-0.302729	0.45985	0.710907	0.509179	1.01364
chr1	64920001	64960000	-0.269986	1.04301	0.663824	1.18575	0.93381
chr1	64960001	65000000	-0.280114	0.96396	0.703769	1.08938	0.983883
chr1	65000001	65040000	-0.176555	1.1943	0.625868	1.27248	0.802423
chr1	65040001	65080000	-0.27448	1.10435	0.561862	1.22464	0.836342
chr1	65080001	65120000	-0.326938	1.08661	0.622971	0.978659	0.949909
chr1	65120001	65160000	-0.274784	1.53592	0.577241	1.54519	0.852025
chr1	65160001	65200000	-0.165744	1.07744	0.543579	1.03343	0.709323
chr1	65200001	65240000	-0.239438	2.1365	0.544526	2.91573	0.783964
chr1	65240001	65280000	-0.149084	1.48638	0.506015	1.84835	0.655099
chr1	65280001	65320000	-0.148687	1.30151	0.573001	1.36223	0.721688
chr1	65320001	65360000	-0.047905	0.933087	0.498914	0.9334	0.546819
chr1	65360001	65400000	-0.003691	1.6733	0.556548	2.39664	0.560239
chr1	65400001	65440000	0.095172	0.699566	0.534963	0.902837	0.439791
chr1	65440001	65480000	0.227019	1.18717	0.369026	1.23657	0.142007
chr1	65480001	65520000	0.37673	1.00532	-0.062226	0.909317	-0.438956
chr1	65520001	65560000	0.451683	1.1229	-0.312242	1.03728	-0.763925
chr1	65560001	65600000	0.626195	0.455372	-0.463637	0.426233	-1.08983
chr1	65600001	65640000	0.603534	1.06455	-0.537449	1.00631	-1.14098
chr1	65640001	65680000	0.60357	1.13992	-0.502544	1.03336	-1.10611
chr1	65680001	65720000	0.691553	0.903146	-0.613922	0.835583	-1.30547
chr1	65720001	65760000	0.678123	1.24888	-0.680214	1.35011	-1.35834
chr1	65760001	65800000	0.691716	0.965754	-0.701448	0.982529	-1.39316
chr1	65800001	65840000	0.785087	0.81529	-0.717623	0.768059	-1.50271
chr1	65840001	65880000	0.720413	1.32543	-0.648689	1.46765	-1.3691
chr1	65880001	65920000	0.679742	0.850827	-0.601165	1.03176	-1.28091
chr1	65920001	65960000	0.758852	0.873172	-0.923808	0.878322	-1.68266
chr1	65960001	66000000	0.804794	0.863103	-0.863777	0.925939	-1.66857
chr1	66000001	66040000	0.553387	0.58073	-0.891839	0.520092	-1.44523
chr1	66040001	66080000	0.728985	1.53322	-0.879794	1.63265	-1.60878
chr1	66080001	66120000	0.761494	0.601917	-0.891183	0.539516	-1.65268
chr1	66120001	66160000	0.69303	0.830807	-0.762106	0.78004	-1.45514
chr1	66160001	66200000	0.717263	1.09738	-0.805369	0.967483	-1.52263
chr1	66200001	66240000	0.813509	0.895871	-0.926958	0.988215	-1.74047
chr1	66240001	66280000	0.784669	0.951804	-0.924962	0.916357	-1.70963
chr1	66280001	66320000	0.674553	1.52593	-0.92874	1.73857	-1.60329
chr1	66320001	66360000	0.826251	0.905574	-0.933638	0.904312	-1.75989
chr1	66360001	66400000	0.734298	1.01077	-0.915879	0.92264	-1.65018
chr1	66400001	66440000	0.81026	0.603916	-0.822361	0.620818	-1.63262
chr1	66440001	66480000	0.783524	1.02026	-0.949185	0.995404	-1.73271
chr1	66480001	66520000	0.800076	0.92172	-0.973267	0.899487	-1.77334
chr1	66520001	66560000	0.832935	1.23894	-0.93337	1.13618	-1.76631
chr1	66560001	66600000	0.801237	1.16718	-0.9999	1.24514	-1.80114
chr1	66600001	66640000	0.779084	0.593734	-0.928063	0.586679	-1.70715
chr1	66640001	66680000	0.811589	0.675517	-0.936721	0.619325	-1.74831
chr1	66680001	66720000	0.566699	1.65146	-0.854623	1.39991	-1.42132
chr1	66720001	66760000	0.632747	1.16725	-0.800203	0.88398	-1.43295
chr1	66760001	66800000	0.578567	1.59479	-0.823308	1.51818	-1.40187
chr1	66800001	66840000	0.620394	1.23652	-0.820162	1.28018	-1.44056
chr1	66840001	66880000	0.739446	0.753311	-0.750642	0.621582	-1.49009
chr1	66880001	66920000	0.716083	1.26265	-0.767664	1.05515	-1.48375
chr1	66920001	66960000	0.566877	0.905182	-0.611807	0.764212	-1.17868
chr1	66960001	67000000	0.550222	0.965339	-0.49744	0.999096	-1.04766
chr1	67000001	67040000	0.367562	1.66631	-0.305879	1.61395	-0.673441
chr1	67040001	67080000	0.524453	0.993298	-0.384737	1.01768	-0.90919
chr1	67080001	67120000	0.474975	1.37392	-0.492162	1.30431	-0.967137
chr1	67120001	67160000	0.4239	1.24917	-0.517665	1.09419	-0.941565
chr1	67160001	67200000	0.635777	1.17454	-0.617884	1.05	-1.25366
chr1	67200001	67240000	0.503182	1.44378	-0.520154	1.54586	-1.02334
chr1	67240001	67280000	0.402564	1.24698	-0.587234	1.4046	-0.989798
chr1	67280001	67320000	0.543539	0.671181	-0.672338	0.702019	-1.21588
chr1	67320001	67360000	0.503657	0.714991	-0.554364	0.840815	-1.05802
chr1	67360001	67400000	0.192326	1.20392	-0.001064	1.5539	-0.19339
chr1	67400001	67440000	0.15026	1.71464	0.336506	2.14409	0.186246
chr1	67440001	67480000	0.2451	1.69456	0.023429	1.57262	-0.221671
chr1	67480001	67520000	0.357406	1.0991	-0.049255	1.28298	-0.406661
chr1	67520001	67560000	0.556668	0.390418	-0.137664	0.516411	-0.694332
chr1	67560001	67600000	0.450965	1.03637	-0.34058	1.05322	-0.791545
chr1	67600001	67640000	0.421396	0.780366	-0.407031	0.761744	-0.828427
chr1	67640001	67680000	0.415223	1.08811	-0.377761	0.866898	-0.792984
chr1	67680001	67720000	0.417866	0.865667	-0.455389	0.838743	-0.873255
chr1	67720001	67760000	0.449592	0.749795	-0.380564	0.715008	-0.830156
chr1	67760001	67800000	0.289737	0.98133	-0.163443	0.939262	-0.45318
chr1	67800001	67840000	0.289021	1.0492	0.116742	1.05895	-0.172279
chr1	67840001	67880000	0.128335	0.930438	0.4641	1.08084	0.335765
chr1	67880001	67920000	0.049098	1.2141	0.462715	1.48977	0.413617
chr1	67920001	67960000	0.24349	1.11309	0.043807	1.10554	-0.199683
chr1	67960001	68000000	0.242202	1.06272	0.025675	0.833501	-0.216527
chr1	68000001	68040000	0.13813	1.45395	0.327999	1.4731	0.189869
chr1	68040001	68080000	0.089046	1.03228	0.463994	1.03236	0.374948
chr1	68080001	68120000	0.088798	1.13377	0.456928	1.09563	0.36813
chr1	68120001	68160000	-0.001978	2.31206	0.526627	2.99807	0.528605
chr1	68160001	68200000	0.167665	0.897346	0.338147	0.943985	0.170482
chr1	68200001	68240000	0.304598	1.08568	0.247897	1.11691	-0.056701
chr1	68240001	68280000	0.483371	0.974668	0.124192	1.20642	-0.359179
chr1	68280001	68320000	0.20574	0.978224	0.099849	1.19831	-0.105891
chr1	68320001	68360000	0.621027	0.86234	-0.665071	0.814479	-1.2861
chr1	68360001	68400000	0.643491	1.36441	-0.536814	1.44259	-1.1803
chr1	68400001	68440000	0.6025	1.30445	-0.549043	1.27734	-1.15154
chr1	68440001	68480000	0.522416	1.39788	-0.604919	1.55896	-1.12733
chr1	68480001	68520000	0.64987	0.924386	-0.644356	0.931339	-1.29423
chr1	68520001	68560000	0.581137	0.756559	-0.585498	0.800011	-1.16664
chr1	68560001	68600000	0.568452	0.853308	-0.488732	0.710832	-1.05718
chr1	68600001	68640000	0.402115	1.30803	-0.062933	1.28261	-0.465048
chr1	68640001	68680000	0.355955	1.3209	0.038426	1.41052	-0.317529
chr1	68680001	68720000	0.289764	1.43457	0.075599	1.53686	-0.214165
chr1	68720001	68760000	0.490881	1.00731	-0.103168	1.1857	-0.594049
chr1	68760001	68800000	0.598184	0.793154	-0.18279	0.742505	-0.780974
chr1	68800001	68840000	0.633243	0.827509	-0.286801	0.849092	-0.920044
chr1	68840001	68880000	0.526785	1.14507	-0.348776	1.48067	-0.875561
chr1	68880001	68920000	0.670238	1.118	-0.485167	1.1064	-1.15541
chr1	68920001	68960000	0.699062	1.5516	-0.49708	2.00503	-1.19614
chr1	68960001	69000000	0.73981	1.07824	-0.708673	1.33547	-1.44848
chr1	69000001	69040000	0.791392	1.08099	-0.892854	1.07029	-1.68425
chr1	69040001	69080000	0.872405	0.50073	-0.972604	0.475519	-1.84501
chr1	69080001	69120000	0.692532	1.65492	-0.910036	1.69564	-1.60257
chr1	69120001	69160000	0.803173	1.03278	-0.94689	1.19125	-1.75006
chr1	69160001	69200000	0.816631	1.14506	-0.88052	1.03425	-1.69715
chr1	69200001	69240000	0.850876	1.06808	-0.935308	0.952362	-1.78618
chr1	69240001	69280000	0.760554	1.10935	-0.881374	0.87341	-1.64193
chr1	69280001	69320000	0.72019	1.18222	-0.954203	1.01456	-1.67439
chr1	69320001	69360000	0.697002	0.615415	-0.900465	0.52255	-1.59747
chr1	69360001	69400000	0.667011	0.902341	-0.870241	0.822069	-1.53725
chr1	69400001	69440000	0.813344	0.870515	-0.962346	0.748252	-1.77569
chr1	69440001	69480000	0.779975	1.13135	-0.849015	0.944607	-1.62899
chr1	69480001	69520000	0.76408	0.668657	-0.838018	0.62562	-1.6021
chr1	69520001	69560000	0.742909	0.978698	-0.896532	0.908548	-1.63944
chr1	69560001	69600000	0.731797	1.18222	-0.906166	0.923535	-1.63796
chr1	69600001	69640000	0.673274	0.919279	-0.876058	0.865954	-1.54933
chr1	69640001	69680000	0.616887	1.3998	-0.869114	1.30024	-1.486
chr1	69680001	69720000	0.768444	0.966877	-0.855083	0.80831	-1.62353
chr1	69720001	69760000	0.664186	1.46182	-0.855412	1.22423	-1.5196
chr1	69760001	69800000	0.692399	0.788312	-0.771599	0.721205	-1.464
chr1	69800001	69840000	0.663257	0.805905	-0.86659	0.726892	-1.52985
chr1	69840001	69880000	0.720996	0.629205	-0.852422	0.446644	-1.57342
chr1	69880001	69920000	0.774812	0.797107	-0.795052	0.634067	-1.56986
chr1	69920001	69960000	0.592915	1.00771	-0.829734	0.932139	-1.42265
chr1	69960001	70000000	0.718826	0.679031	-0.683888	0.67996	-1.40271
chr1	70000001	70040000	0.709423	1.37639	-0.669757	1.43027	-1.37918
chr1	70040001	70080000	0.754729	1.43407	-0.708611	1.39573	-1.46334
chr1	70080001	70120000	0.701015	1.11467	-0.812526	1.15241	-1.51354
chr1	70120001	70160000	0.700091	0.890222	-0.892026	0.820915	-1.59212
chr1	70160001	70200000	0.731704	1.27849	-0.837549	1.1663	-1.56925
chr1	70200001	70240000	0.825449	0.771471	-0.831916	0.809318	-1.65736
chr1	70240001	70280000	0.862258	0.782536	-0.832938	0.832503	-1.6952
chr1	70280001	70320000	0.786559	0.976098	-0.875145	1.10731	-1.6617
chr1	70320001	70360000	0.729278	1.24516	-0.891812	1.18012	-1.62109
chr1	70360001	70400000	0.873459	0.931068	-0.844148	0.871708	-1.71761
chr1	70400001	70440000	0.782186	1.00012	-0.855931	1.02727	-1.63812
chr1	70440001	70480000	0.769727	1.27086	-0.854103	1.26239	-1.62383
chr1	70480001	70520000	0.703142	1.5944	-0.800607	1.96361	-1.50375
chr1	70520001	70560000	0.755805	1.40813	-0.78012	1.70119	-1.53592
chr1	70560001	70600000	0.687527	1.19882	-0.634432	1.28352	-1.32196
chr1	70600001	70640000	0.590298	1.59387	-0.223317	1.93052	-0.813615
chr1	70640001	70680000	0.44439	1.11202	0.142458	1.5872	-0.301932
chr1	70680001	70720000	0.258986	2.28165	0.307871	3.08038	0.048885
chr1	70720001	70760000	0.306004	1.45357	0.290143	1.73345	-0.015861
chr1	70760001	70800000	0.304585	1.46699	0.336222	1.96075	0.031637
chr1	70800001	70840000	0.375476	1.19011	0.206621	1.54344	-0.168855
chr1	70840001	70880000	0.544193	1.44428	-0.049174	1.70122	-0.593367
chr1	70880001	70920000	0.66229	0.603847	-0.284778	0.583868	-0.947068
chr1	70920001	70960000	0.881274	0.338074	-0.485491	0.371532	-1.36677
chr1	70960001	71000000	0.652299	1.12536	-0.659529	1.10616	-1.31183
chr1	71000001	71040000	0.774385	0.767862	-0.874301	0.824327	-1.64869
chr1	71040001	71080000	0.755023	0.578509	-0.940888	0.44429	-1.69591
chr1	71080001	71120000	0.752443	1.01413	-0.897789	0.902126	-1.65023
chr1	71120001	71160000	0.750921	1.65807	-0.879751	1.61561	-1.63067
chr1	71160001	71200000	0.764456	0.776141	-0.919487	0.680376	-1.68394
chr1	71200001	71240000	0.728064	0.9981	-0.927326	0.914486	-1.65539
chr1	71240001	71280000	0.735641	1.1614	-0.956666	1.09315	-1.69231
chr1	71280001	71320000	0.824525	0.884361	-0.930646	0.802897	-1.75517
chr1	71320001	71360000	0.796287	1.12921	-0.921112	0.985072	-1.7174
chr1	71360001	71400000	0.728983	1.19399	-0.937801	0.9109	-1.66678
chr1	71400001	71440000	0.8173	0.753304	-0.979581	0.70731	-1.79688
chr1	71440001	71480000	0.718935	1.55964	-0.868148	1.49569	-1.58708
chr1	71480001	71520000	0.778224	1.04303	-0.740634	1.09811	-1.51886
chr1	71520001	71560000	0.691025	1.49252	-0.591034	2.01987	-1.28206
chr1	71560001	71600000	0.8644	1.02461	-0.9999	1.07603	-1.8643
chr1	71600001	71640000	0.816139	0.942462	-0.9999	1.25556	-1.81604
chr1	71640001	71680000	0.818	1.01751	-0.986493	0.916121	-1.80449
chr1	71680001	71720000	0.782132	1.42814	-0.9999	1.43914	-1.78203
chr1	71720001	71760000	0.793888	1.359	-0.977274	1.56975	-1.77116
chr1	71760001	71800000	0.849963	0.529372	-0.9999	0.545254	-1.84986
chr1	71800001	71840000	0.855382	0.660838	-0.9999	0.764114	-1.85528
chr1	71840001	71880000	0.796882	1.01143	-0.9999	1.01857	-1.79678
chr1	71880001	71920000	0.846617	1.01568	-0.956928	1.08341	-1.80354
chr1	71920001	71960000	0.694052	1.08364	-0.905758	1.18914	-1.59981
chr1	71960001	72000000	0.779131	0.908224	-0.922333	0.965022	-1.70146
chr1	72000001	72040000	0.849965	0.591288	-0.893695	0.606781	-1.74366
chr1	72040001	72080000	0.841052	0.876535	-0.937547	0.917176	-1.7786
chr1	72080001	72120000	0.817411	0.896833	-0.868707	0.91004	-1.68612
chr1	72120001	72160000	0.72464	1.11274	-0.864345	1.25994	-1.58899
chr1	72160001	72200000	0.958515	0.778886	-0.826229	0.765148	-1.78474
chr1	72200001	72240000	0.823979	0.768322	-0.750986	0.881464	-1.57496
chr1	72240001	72280000	0.78894	0.690468	-0.818413	0.757168	-1.60735
chr1	72280001	72320000	0.813184	0.79991	-0.772841	0.753089	-1.58603
chr1	72320001	72360000	0.729705	0.863494	-0.720456	1.04025	-1.45016
chr1	72360001	72400000	0.711112	1.18534	-0.730459	1.24032	-1.44157
chr1	72400001	72440000	0.837173	1.20721	-0.65474	1.40314	-1.49191
chr1	72440001	72480000	0.653233	0.707323	-0.616907	0.931295	-1.27014
chr1	72480001	72520000	0.673759	1.05549	-0.658449	1.1544	-1.33221
chr1	72520001	72560000	0.643831	1.53875	-0.628589	1.85525	-1.27242
chr1	72560001	72600000	0.650382	1.64593	-0.569673	2.35255	-1.22005
chr1	72600001	72640000	0.682546	0.786842	-0.522507	1.05969	-1.20505
chr1	72640001	72680000	0.742562	0.801802	-0.51118	1.01994	-1.25374
chr1	72680001	72720000	0.640197	1.5042	-0.400941	2.15101	-1.04114
chr1	72720001	72760000	0.581926	1.62967	-0.204677	2.48157	-0.786603
chr1	72800001	72840000	0.81466	0.481055	-0.449561	0.534727	-1.26422
chr1	72840001	72880000	0.695697	1.01546	-0.505491	1.17629	-1.20119
chr1	72880001	72920000	0.843728	0.771414	-0.679198	0.844112	-1.52293
chr1	72920001	72960000	0.783728	1.07769	-0.73183	1.21655	-1.51556
chr1	72960001	73000000	0.781755	0.748349	-0.710362	0.865762	-1.49212
chr1	73000001	73040000	0.761119	1.10113	-0.793639	1.13025	-1.55476
chr1	73040001	73080000	0.687153	0.955999	-0.778981	1.26381	-1.46613
chr1	73080001	73120000	0.808496	1.4162	-0.813198	1.51709	-1.62169
chr1	73120001	73160000	0.737761	1.44336	-0.872368	1.44903	-1.61013
chr1	73160001	73200000	0.724876	1.17254	-0.860678	1.29182	-1.58555
chr1	73200001	73240000	0.661549	1.57052	-0.921131	1.58644	-1.58268
chr1	73240001	73280000	0.682225	0.770745	-0.855594	0.703027	-1.53782
chr1	73280001	73320000	0.561667	1.00004	-0.865923	0.973438	-1.42759
chr1	73320001	73360000	0.680188	1.22714	-0.838137	1.34199	-1.51832
chr1	73360001	73400000	0.52043	1.26824	-0.847515	1.41389	-1.36794
chr1	73400001	73440000	0.743775	0.667185	-0.85524	0.687591	-1.59902
chr1	73440001	73480000	0.60549	1.0113	-0.783654	0.973754	-1.38914
chr1	73480001	73520000	0.681945	1.1054	-0.795278	1.22799	-1.47722
chr1	73520001	73560000	0.676028	0.868204	-0.830504	0.814798	-1.50653
chr1	73560001	73600000	0.653236	0.909197	-0.73345	0.894994	-1.38669
chr1	73600001	73640000	0.775854	0.521544	-0.713324	0.529466	-1.48918
chr1	73640001	73680000	0.629513	0.92842	-0.821356	0.947038	-1.45087
chr1	73680001	73720000	0.655976	1.12855	-0.849171	1.08413	-1.50515
chr1	73720001	73760000	0.690106	1.21034	-0.774162	1.36858	-1.46427
chr1	73760001	73800000	0.749762	0.729748	-0.731878	0.890149	-1.48164
chr1	73800001	73840000	0.667321	1.56263	-0.809669	1.73558	-1.47699
chr1	73840001	73880000	0.709617	0.943578	-0.895651	0.922437	-1.60527
chr1	73880001	73920000	0.767556	1.06731	-0.790265	1.04876	-1.55782
chr1	73920001	73960000	0.716545	1.40507	-0.841934	1.40599	-1.55848
chr1	73960001	74000000	0.620015	0.589127	-0.844041	0.604256	-1.46406
chr1	74000001	74040000	0.686433	0.653266	-0.722535	0.636472	-1.40897
chr1	74040001	74080000	0.628947	1.18601	-0.759502	1.27243	-1.38845
chr1	74080001	74120000	0.709126	1.12264	-0.867381	1.02757	-1.57651
chr1	74120001	74160000	0.702965	0.683481	-0.933301	0.739542	-1.63627
chr1	74160001	74200000	0.811983	0.988978	-0.911513	1.05338	-1.7235
chr1	74200001	74240000	0.723432	0.875709	-0.938619	0.975772	-1.66205
chr1	74240001	74280000	0.884576	0.598684	-0.920796	0.603485	-1.80537
chr1	74280001	74320000	0.850362	0.789124	-0.88711	0.816893	-1.73747
chr1	74320001	74360000	0.813749	1.32688	-0.865743	1.25274	-1.67949
chr1	74360001	74400000	0.682559	1.05159	-0.965395	1.10814	-1.64795
chr1	74400001	74440000	0.870766	1.10371	-0.925836	1.15063	-1.7966
chr1	74440001	74480000	0.745192	1.3244	-0.962459	1.50815	-1.70765
chr1	74480001	74520000	0.853641	1.17071	-0.863967	1.16472	-1.71761
chr1	74520001	74560000	0.738243	1.04933	-0.951128	1.13103	-1.68937
chr1	74560001	74600000	0.620611	0.900969	-0.842869	0.990068	-1.46348
chr1	74600001	74640000	0.709286	0.925763	-0.845753	0.911371	-1.55504
chr1	74640001	74680000	0.730948	0.981262	-0.542124	1.18391	-1.27307
chr1	74680001	74720000	0.81708	0.726738	-0.766323	0.767133	-1.5834
chr1	74720001	74760000	0.744723	1.41415	-0.849751	1.4447	-1.59447
chr1	74760001	74800000	0.696709	1.018	-0.864426	0.997312	-1.56113
chr1	74800001	74840000	0.670654	1.26802	-0.861493	1.24721	-1.53215
chr1	74840001	74880000	0.644022	1.29489	-0.953312	1.18141	-1.59733
chr1	74880001	74920000	0.817582	0.854993	-0.950027	0.866913	-1.76761
chr1	74920001	74960000	0.641821	1.38489	-0.891972	1.32047	-1.53379
chr1	74960001	75000000	0.761847	1.21775	-0.993622	1.00458	-1.75547
chr1	75000001	75040000	0.713014	1.09133	-0.967798	0.979487	-1.68081
chr1	75040001	75080000	0.755916	1.54546	-0.858089	2.01149	-1.614
chr1	75080001	75120000	0.804156	1.23677	-0.921127	1.34066	-1.72528
chr1	75120001	75160000	0.840225	0.418811	-0.908827	0.40732	-1.74905
chr1	75160001	75200000	0.748298	0.879703	-0.646632	1.19939	-1.39493
chr1	75200001	75240000	0.69643	1.09533	-0.459153	1.36151	-1.15558
chr1	75240001	75280000	0.6435	1.37189	-0.792955	1.30909	-1.43646
chr1	75280001	75320000	0.734288	1.12842	-0.872037	1.02098	-1.60633
chr1	75320001	75360000	0.755049	1.06715	-0.886004	0.836561	-1.64105
chr1	75360001	75400000	0.658556	1.25049	-0.913102	1.11769	-1.57166
chr1	75400001	75440000	0.672176	1.12975	-0.787956	0.980729	-1.46013
chr1	75440001	75480000	0.68302	1.18471	-0.940048	0.952045	-1.62307
chr1	75480001	75520000	0.789706	0.952641	-0.875103	0.940138	-1.66481
chr1	75520001	75560000	0.680463	0.67011	-0.904915	0.565326	-1.58538
chr1	75560001	75600000	0.76393	1.12421	-0.850417	1.15443	-1.61435
chr1	75600001	75640000	0.647889	1.31063	-0.874766	1.2045	-1.52266
chr1	75640001	75680000	0.665544	1.50047	-0.769106	1.33924	-1.43465
chr1	75680001	75720000	0.658175	1.37527	-0.740637	1.1938	-1.39881
chr1	75720001	75760000	0.720936	1.01177	-0.761807	1.13819	-1.48274
chr1	75760001	75800000	0.634936	1.40514	-0.761112	1.29542	-1.39605
chr1	75800001	75840000	0.711188	1.12531	-0.879328	1.03765	-1.59052
chr1	75840001	75880000	0.759157	0.545167	-0.911534	0.42287	-1.67069
chr1	75880001	75920000	0.739181	1.16168	-0.910771	0.96896	-1.64995
chr1	75920001	75960000	0.727146	1.07473	-0.859185	0.912731	-1.58633
chr1	75960001	76000000	0.728692	0.886341	-0.849479	0.863352	-1.57817
chr1	76000001	76040000	0.695251	0.990449	-0.779769	0.970951	-1.47502
chr1	76040001	76080000	0.894525	0.553746	-0.695141	0.482388	-1.58967
chr1	76080001	76120000	0.604616	0.813964	-0.587078	0.686502	-1.19169
chr1	76120001	76160000	0.721851	0.595807	-0.585284	0.549985	-1.30713
chr1	76160001	76200000	0.391029	1.17976	0.104071	1.69032	-0.286958
chr1	76200001	76240000	0.525126	0.946556	0.195991	1.41875	-0.329135
chr1	76240001	76280000	0.563884	1.40488	0.186114	1.85245	-0.37777
chr1	76280001	76320000	0.703806	0.404286	-0.26097	0.474628	-0.964776
chr1	76320001	76360000	0.612891	0.690349	-0.486005	0.801935	-1.0989
chr1	76360001	76400000	0.604713	1.07031	-0.439822	1.34934	-1.04453
chr1	76400001	76440000	0.619531	0.930179	-0.628692	0.995777	-1.24822
chr1	76440001	76480000	0.675597	1.17429	-0.488641	1.13343	-1.16424
chr1	76480001	76520000	0.73608	0.846196	-0.555324	0.831529	-1.2914
chr1	76520001	76560000	0.60533	1.87849	-0.414526	1.82316	-1.01986
chr1	76560001	76600000	0.457415	0.746403	-0.459877	0.687409	-0.917292
chr1	76600001	76640000	0.550879	0.816908	-0.167401	0.762671	-0.71828
chr1	76640001	76680000	0.588977	0.964414	-0.481517	0.910479	-1.07049
chr1	76680001	76720000	0.597057	1.00078	-0.530809	0.810368	-1.12787
chr1	76720001	76760000	0.609615	1.55846	-0.635772	1.39766	-1.24539
chr1	76760001	76800000	0.471659	1.57445	-0.518863	1.35367	-0.990522
chr1	76800001	76840000	0.610443	1.00297	-0.632928	0.800856	-1.24337
chr1	76840001	76880000	0.584104	0.883204	-0.807391	0.702835	-1.39149
chr1	76880001	76920000	0.562172	0.941715	-0.709097	0.735382	-1.27127
chr1	76920001	76960000	0.699337	0.916171	-0.721603	0.686908	-1.42094
chr1	76960001	77000000	0.6083	1.05616	-0.802445	0.920902	-1.41074
chr1	77000001	77040000	0.773985	0.616871	-0.801761	0.500084	-1.57575
chr1	77040001	77080000	0.747495	0.734155	-0.813577	0.638379	-1.56107
chr1	77080001	77120000	0.682524	1.09759	-0.876321	0.894915	-1.55885
chr1	77120001	77160000	0.602775	0.919605	-0.795576	0.682896	-1.39835
chr1	77160001	77200000	0.541965	1.11058	-0.854174	0.809197	-1.39614
chr1	77200001	77240000	0.568958	1.1287	-0.828451	0.886751	-1.39741
chr1	77240001	77280000	0.775385	0.880273	-0.886398	0.665151	-1.66178
chr1	77280001	77320000	0.586865	0.826908	-0.800912	0.678329	-1.38778
chr1	77320001	77360000	0.608695	1.46096	-0.802659	1.25296	-1.41135
chr1	77360001	77400000	0.642765	0.807082	-0.878458	0.633468	-1.52122
chr1	77400001	77440000	0.716959	1.1623	-0.721549	1.07911	-1.43851
chr1	77440001	77480000	0.615485	1.03085	-0.829862	0.818672	-1.44535
chr1	77480001	77520000	0.591861	1.47646	-0.795927	1.06173	-1.38779
chr1	77520001	77560000	0.678002	1.17352	-0.703185	1.08637	-1.38119
chr1	77560001	77600000	0.676714	0.875589	-0.597684	1.03122	-1.2744
chr1	77600001	77640000	0.558121	0.864704	-0.154446	1.03523	-0.712567
chr1	77640001	77680000	0.488647	1.3237	-0.077481	1.70451	-0.566128
chr1	77680001	77720000	0.434571	1.12215	0.056832	1.37516	-0.377739
chr1	77720001	77760000	0.425632	1.06863	0.052169	1.32431	-0.373463
chr1	77760001	77800000	0.352662	0.937295	0.029141	1.01732	-0.323521
chr1	77800001	77840000	0.401583	0.869019	0.077169	1.11598	-0.324414
chr1	77840001	77880000	0.490662	1.48566	0.062704	1.7719	-0.427958
chr1	77880001	77920000	0.394838	1.26306	0.059672	1.57176	-0.335166
chr1	77920001	77960000	0.407845	1.32828	0.071587	1.44835	-0.336258
chr1	77960001	78000000	0.322777	1.19899	0.223716	1.20273	-0.099061
chr1	78000001	78040000	0.363822	0.979601	0.381364	1.26302	0.017542
chr1	78040001	78080000	0.018843	1.24002	0.570726	1.88302	0.551883
chr1	78080001	78120000	0.030592	1.26914	0.646568	1.90968	0.615976
chr1	78120001	78160000	0.162719	1.0756	0.606474	1.38478	0.443755
chr1	78160001	78200000	0.254229	0.41438	0.608482	0.557777	0.354253
chr1	78200001	78240000	0.121541	1.2549	0.681709	1.59907	0.560168
chr1	78240001	78280000	0.079151	1.14942	0.593237	1.45606	0.514086
chr1	78280001	78320000	0.002572	1.56471	0.527379	2.09567	0.524807
chr1	78320001	78360000	0.081669	0.679548	0.475202	0.766107	0.393533
chr1	78360001	78400000	0.109606	0.658097	0.506937	0.883739	0.397331
chr1	78400001	78440000	0.070675	1.72046	0.620834	2.24584	0.550159
chr1	78440001	78480000	0.2035	1.33283	0.397502	1.94644	0.194002
chr1	78480001	78520000	0.39301	0.813948	-0.037599	1.17725	-0.430609
chr1	78520001	78560000	0.394271	1.06899	-0.205216	1.31	-0.599487
chr1	78560001	78600000	0.518271	0.661815	-0.317822	0.666347	-0.836093
chr1	78600001	78640000	0.747639	1.0427	-0.864722	0.960981	-1.61236
chr1	78640001	78680000	0.740111	0.96484	-0.888157	0.856502	-1.62827
chr1	78680001	78720000	0.634365	0.987349	-0.91355	0.819511	-1.54791
chr1	78720001	78760000	0.747866	0.992327	-0.882442	0.887086	-1.63031
chr1	78760001	78800000	0.62099	1.48573	-0.853807	1.22578	-1.4748
chr1	78800001	78840000	0.701665	0.436166	-0.9999	0.389653	-1.70156
chr1	78840001	78880000	0.585935	0.488136	-0.937724	0.435116	-1.52366
chr1	78880001	78920000	0.65492	1.42033	-0.989264	1.29212	-1.64418
chr1	78920001	78960000	0.761416	1.13569	-0.991952	1.01591	-1.75337
chr1	78960001	79000000	0.629201	0.768523	-0.9999	0.653242	-1.6291
chr1	79000001	79040000	0.867071	0.701526	-0.883752	0.656795	-1.75082
chr1	79040001	79080000	0.652212	1.24183	-0.831837	1.17304	-1.48405
chr1	79080001	79120000	0.614533	1.05191	-0.868305	1.05458	-1.48284
chr1	79120001	79160000	0.66899	1.04967	-0.835363	0.838595	-1.50435
chr1	79160001	79200000	0.540805	1.03805	-0.959411	1.02404	-1.50022
chr1	79200001	79240000	0.554115	0.861299	-0.927977	0.817247	-1.48209
chr1	79240001	79280000	0.665339	1.22807	-0.944843	1.22084	-1.61018
chr1	79280001	79320000	0.475764	1.03931	-0.984851	1.03462	-1.46061
chr1	79320001	79360000	0.51106	1.32036	-0.825058	1.37669	-1.33612
chr1	79360001	79400000	0.467731	1.37733	-0.850283	1.51514	-1.31801
chr1	79400001	79440000	0.417149	1.05005	-0.836387	0.947988	-1.25354
chr1	79440001	79480000	0.392402	1.22683	-0.776567	1.19562	-1.16897
chr1	79480001	79520000	0.411802	1.07498	-0.659018	1.12769	-1.07082
chr1	79520001	79560000	0.363896	1.53037	-0.626893	1.61969	-0.990789
chr1	79560001	79600000	0.415476	1.15521	-0.544146	0.983459	-0.959622
chr1	79600001	79640000	0.386749	1.10365	-0.502035	1.05469	-0.888784
chr1	79640001	79680000	0.342525	1.42062	-0.60243	1.49084	-0.944955
chr1	79680001	79720000	0.394308	1.40427	-0.844688	1.3431	-1.239
chr1	79720001	79760000	0.567826	0.994657	-0.847607	0.813169	-1.41543
chr1	79760001	79800000	0.441888	1.12314	-0.799495	1.07751	-1.24138
chr1	79800001	79840000	0.498635	1.11606	-0.733072	1.01945	-1.23171
chr1	79840001	79880000	0.653786	1.07007	-0.872239	0.992344	-1.52602
chr1	79880001	79920000	0.573247	1.07058	-0.921138	0.896986	-1.49439
chr1	79920001	79960000	0.58018	0.819568	-0.873625	0.838724	-1.45381
chr1	79960001	80000000	0.562324	1.24297	-0.953779	1.06217	-1.5161
chr1	80000001	80040000	0.614123	1.31093	-0.829959	1.3318	-1.44408
chr1	80040001	80080000	0.5795	1.00939	-0.77627	1.051	-1.35577
chr1	80080001	80120000	0.532039	1.14721	-0.840223	1.03829	-1.37226
chr1	80120001	80160000	0.61391	1.29631	-0.880676	1.10402	-1.49459
chr1	80160001	80200000	0.610874	0.485137	-0.701738	0.441628	-1.31261
chr1	80200001	80240000	0.655695	0.645918	-0.850987	0.613719	-1.50668
chr1	80240001	80280000	0.648982	0.774191	-0.826434	0.759231	-1.47542
chr1	80280001	80320000	0.643004	1.02647	-0.804726	0.911893	-1.44773
chr1	80320001	80360000	0.639636	0.882465	-0.789467	0.792422	-1.4291
chr1	80360001	80400000	0.627765	0.827758	-0.848147	0.84787	-1.47591
chr1	80400001	80440000	0.743083	0.990048	-0.88435	1.00439	-1.62743
chr1	80440001	80480000	0.591307	1.04315	-0.816141	0.997536	-1.40745
chr1	80480001	80520000	0.666552	1.08265	-0.86768	0.976676	-1.53423
chr1	80520001	80560000	0.650131	1.2123	-0.773834	1.25114	-1.42396
chr1	80560001	80600000	0.695809	1.19803	-0.884513	1.11067	-1.58032
chr1	80600001	80640000	0.615556	1.08242	-0.871813	0.932839	-1.48737
chr1	80640001	80680000	0.670209	1.20915	-0.944542	1.10175	-1.61475
chr1	80680001	80720000	0.597729	1.12795	-0.878249	1.00282	-1.47598
chr1	80720001	80760000	0.61854	0.994376	-0.892187	0.897562	-1.51073
chr1	80760001	80800000	0.68172	1.17032	-0.8865	1.11843	-1.56822
chr1	80800001	80840000	0.665885	1.34003	-0.810733	1.3208	-1.47662
chr1	80840001	80880000	0.502284	0.896736	-0.792363	0.94113	-1.29465
chr1	80880001	80920000	0.385906	0.364162	-0.629387	0.393572	-1.01529
chr1	80920001	80960000	0.510335	1.10882	-0.75734	1.1461	-1.26768
chr1	80960001	81000000	0.492592	1.14413	-0.735743	1.21292	-1.22833
chr1	81000001	81040000	0.421487	0.757432	-0.661983	0.849929	-1.08347
chr1	81040001	81080000	0.589876	0.601926	-0.759521	0.570756	-1.3494
chr1	81080001	81120000	0.575481	0.966666	-0.866589	0.880803	-1.44207
chr1	81120001	81160000	0.605026	1.03913	-0.802999	0.974799	-1.40803
chr1	81160001	81200000	0.457127	0.856059	-0.776467	0.985115	-1.23359
chr1	81200001	81240000	0.528861	1.10507	-0.795287	1.35712	-1.32415
chr1	81240001	81280000	0.505126	1.07568	-0.806277	0.933788	-1.3114
chr1	81280001	81320000	0.526208	0.645724	-0.862802	0.593495	-1.38901
chr1	81320001	81360000	0.539066	0.975319	-0.819882	1.04663	-1.35895
chr1	81360001	81400000	0.635519	0.769851	-0.816609	0.734742	-1.45213
chr1	81400001	81440000	0.503747	0.575768	-0.950546	0.554594	-1.45429
chr1	81440001	81480000	0.511059	0.80718	-0.884092	0.677969	-1.39515
chr1	81480001	81520000	0.762761	0.783554	-0.924912	0.722001	-1.68767
chr1	81520001	81560000	0.61012	0.824734	-0.89089	0.820792	-1.50101
chr1	81560001	81600000	0.554816	1.17242	-0.861648	1.19977	-1.41646
chr1	81600001	81640000	0.594301	0.948104	-0.872712	0.997713	-1.46701
chr1	81640001	81680000	0.545737	1.09279	-0.86323	1.11665	-1.40897
chr1	81680001	81720000	0.598798	0.980564	-0.807046	1.19539	-1.40584
chr1	81720001	81760000	0.572659	0.931195	-0.746368	1.09741	-1.31903
chr1	81760001	81800000	0.518727	0.924991	-0.763451	1.05388	-1.28218
chr1	81800001	81840000	0.550699	0.711179	-0.813724	0.650758	-1.36442
chr1	81840001	81880000	0.467114	0.640328	-0.743416	0.689822	-1.21053
chr1	81880001	81920000	0.514779	0.743727	-0.518642	0.707826	-1.03342
chr1	81920001	81960000	0.70938	0.618472	-0.492419	0.625457	-1.2018
chr1	81960001	82000000	0.507748	1.16943	-0.413074	1.28908	-0.920822
chr1	82000001	82040000	0.45089	0.958247	-0.201399	1.15348	-0.652289
chr1	82040001	82080000	0.355162	1.27228	-0.016358	1.63124	-0.37152
chr1	82080001	82120000	0.325104	0.888731	0.089775	1.14919	-0.235329
chr1	82120001	82160000	0.430605	0.974507	0.1935	1.24824	-0.237105
chr1	82160001	82200000	0.35214	1.29932	0.229233	2.13466	-0.122907
chr1	82200001	82240000	0.507883	0.686972	0.073539	0.797989	-0.434344
chr1	82240001	82280000	0.17837	1.24147	0.052188	1.65398	-0.126182
chr1	82280001	82320000	0.235927	1.35455	0.196533	1.84591	-0.039394
chr1	82320001	82360000	0.389504	0.746268	0.221095	1.09535	-0.168409
chr1	82360001	82400000	0.323547	0.986768	0.060568	1.50021	-0.262979
chr1	82400001	82440000	0.331504	0.858749	-0.186757	1.23176	-0.518261
chr1	82440001	82480000	0.362935	1.07418	-0.32451	1.38018	-0.687445
chr1	82480001	82520000	0.457191	0.927497	-0.784895	0.850052	-1.24209
chr1	82520001	82560000	0.51864	0.577304	-0.751113	0.483695	-1.26975
chr1	82560001	82600000	0.401938	1.07854	-0.801124	1.03964	-1.20306
chr1	82600001	82640000	0.461445	0.793769	-0.798275	0.721992	-1.25972
chr1	82640001	82680000	0.56986	0.800635	-0.96756	0.731569	-1.53742
chr1	82680001	82720000	0.513482	1.13278	-0.893116	1.11175	-1.4066
chr1	82720001	82760000	0.58018	0.962088	-0.966983	0.779255	-1.54716
chr1	82760001	82800000	0.417247	0.933671	-0.865889	0.906945	-1.28314
chr1	82800001	82840000	0.527562	0.995443	-0.865431	0.866563	-1.39299
chr1	82840001	82880000	-0.647577	2.87629	-0.553766	2.58133	0.093811
chr1	82880001	82920000	-0.531659	1.55699	-0.618826	1.43509	-0.087167
chr1	82920001	82960000	-0.455655	1.91399	-0.702274	1.72427	-0.246619
chr1	82960001	83000000	-0.275071	2.80516	-0.696219	2.63996	-0.421148
chr1	83000001	83040000	-0.328037	2.15009	-0.597114	2.19544	-0.269077
chr1	83040001	83080000	-0.2762	2.08028	-0.583161	1.99237	-0.306961
chr1	83080001	83120000	-0.313455	2.22149	-0.615407	2.13129	-0.301952
chr1	83120001	83160000	-0.476199	1.82005	-0.562432	1.52963	-0.086233
chr1	83160001	83200000	-0.304885	2.63348	-0.579581	2.76824	-0.274696
chr1	83200001	83240000	-0.219105	1.98396	-0.568582	2.0141	-0.349477
chr1	83240001	83280000	-0.200869	2.41218	-0.565122	1.95392	-0.364253
chr1	83280001	83320000	-0.263168	1.80608	-0.493763	1.62357	-0.230595
chr1	83320001	83360000	-0.174319	1.22789	-0.333632	0.950408	-0.159313
chr1	83360001	83400000	-0.175041	1.91539	-0.556847	1.73259	-0.381806
chr1	83400001	83440000	-0.217046	2.07375	-0.469868	1.62788	-0.252822
chr1	83440001	83480000	-0.23351	1.07436	-0.669817	0.91316	-0.436307
chr1	83480001	83520000	-0.182346	1.77172	-0.50227	1.49982	-0.319924
chr1	83520001	83560000	-0.208526	3.12531	-0.443497	2.85593	-0.234971
chr1	83560001	83600000	-0.092938	1.73355	-0.446062	1.67782	-0.353124
chr1	83600001	83640000	-0.128662	0.842304	-0.537494	0.609147	-0.408832
chr1	83640001	83680000	-0.175416	0.873387	-0.568225	0.681417	-0.392809
chr1	83680001	83720000	-0.088181	0.89141	-0.581038	0.798178	-0.492857
chr1	83720001	83760000	-0.045947	0.895285	-0.645788	0.683252	-0.599841
chr1	83760001	83800000	-0.04762	0.532565	-0.712283	0.436467	-0.664664
chr1	83800001	83840000	0.063931	0.840658	-0.813917	0.618691	-0.877848
chr1	83840001	83880000	0.074634	0.94982	-0.681887	0.840877	-0.756521
chr1	83880001	83920000	0.006186	0.680281	-0.835131	0.575662	-0.841317
chr1	83920001	83960000	-0.010612	1.08626	-0.839623	0.891818	-0.829011
chr1	83960001	84000000	-0.08013	1.41926	-0.82763	1.26216	-0.7475
chr1	84000001	84040000	-0.039307	2.21918	-0.882307	1.82718	-0.843
chr1	84040001	84080000	-0.054898	1.60737	-0.928096	1.36771	-0.873198
chr1	84080001	84120000	-0.102614	1.52337	-0.928352	1.31827	-0.825738
chr1	84120001	84160000	-0.104278	1.49126	-0.90277	1.19405	-0.798492
chr1	84160001	84200000	-0.143234	2.39467	-0.898297	2.13103	-0.755063
chr1	84200001	84240000	-0.15108	1.73403	-0.906276	1.55724	-0.755196
chr1	84240001	84280000	-0.135165	2.30122	-0.913253	2.22874	-0.778088
chr1	84280001	84320000	-0.141847	2.59197	-0.858612	2.9557	-0.716765
chr1	84320001	84360000	-0.366936	0.919948	-0.284823	1.28904	0.082113
chr1	84360001	84400000	-0.355872	2.50082	0.118143	3.14509	0.474015
chr1	84400001	84440000	-0.250166	1.11507	0.223381	1.33295	0.473547
chr1	84440001	84480000	-0.327141	2.02099	0.274987	2.30494	0.602128
[truncated: 65,947 more rows]
