# Supplementary material for: 3D Chromatin Alteration by Disrupting β-Catenin/CBP Interaction Is Enriched with Insulin Signaling in Pancreatic Cancer
Source: Cancers (Basel). 2024 Jun 12;16(12):2202. doi: 10.3390/cancers16122202 (PMC11201718; doi:10.3390/cancers16122202)
Supplement: Supplementary file 1 [file cancers-16-02202-s001.zip › Supplementary File 10.xlsx]

## Sheet: PATC53-ICG_Loops
Supplementary File 10. Chromatin interaction loops in PATC53 with the treatment of ICG-001
chrom1	start1	end1	chrom2	start2	end2
chr1	831261	851261	chr1	879870	899870
chr1	839398	859398	chr1	791389	811389
chr1	839398	859398	chr1	865091	885091
chr1	852354	872354	chr1	784287	804287
chr1	886536	906536	chr1	865091	885091
chr1	929690	949690	chr1	966395	986395
chr1	929690	949690	chr1	1027243	1047243
chr1	1009702	1029702	chr1	1045860	1065860
chr1	1038654	1058654	chr1	1106192	1126192
chr1	1045860	1065860	chr1	922179	942179
chr1	1106192	1126192	chr1	1143607	1163607
chr1	1143607	1163607	chr1	1045860	1065860
chr1	1173840	1193840	chr1	1081628	1101628
chr1	1199660	1219660	chr1	1143607	1163607
chr1	1270972	1290972	chr1	1296679	1316679
chr1	1358748	1378748	chr1	1321884	1341884
chr1	1446189	1466189	chr1	1488990	1508990
chr1	1483568	1503568	chr1	1501027	1521027
chr1	1486020	1506020	chr1	1509686	1529686
chr1	1507797	1527797	chr1	1481939	1501939
chr1	1709574	1729574	chr1	1754603	1774603
chr1	1745203	1765203	chr1	1722995	1742995
chr1	1747204	1767204	chr1	1722995	1742995
chr1	1747204	1767204	chr1	1809363	1829363
chr1	1815712	1835712	chr1	1687324	1707324
chr1	1815712	1835712	chr1	1737635	1757635
chr1	1815712	1835712	chr1	1745203	1765203
chr1	1815712	1835712	chr1	1852685	1872685
chr1	1900679	1920679	chr1	1953350	1973350
chr1	1907987	1927987	chr1	1962559	1982559
chr1	1911790	1931790	chr1	1866313	1886313
chr1	1911790	1931790	chr1	1875986	1895986
chr1	1951277	1971277	chr1	1911790	1931790
chr1	1983698	2003698	chr1	1916701	1936701
chr1	2038542	2058542	chr1	2021868	2041868
chr1	2057543	2077543	chr1	2093531	2113531
chr1	2060671	2080671	chr1	2090565	2110565
chr1	2103784	2123784	chr1	2047463	2067463
chr1	2114583	2134583	chr1	2210848	2230848
chr1	2115226	2135226	chr1	2093531	2113531
chr1	2116697	2136697	chr1	2226905	2246905
chr1	2118715	2138715	chr1	2144136	2164136
chr1	2118715	2138715	chr1	2280275	2300275
chr1	2118715	2138715	chr1	2311979	2331979
chr1	2143984	2163984	chr1	2123648	2143648
chr1	2172420	2192420	chr1	2118715	2138715
chr1	2191172	2211172	chr1	2220535	2240535
chr1	2220535	2240535	chr1	2290250	2310250
chr1	2227342	2247342	chr1	2118715	2138715
chr1	2229817	2249817	chr1	2280275	2300275
chr1	2236867	2256867	chr1	2191172	2211172
chr1	2275663	2295663	chr1	2150985	2170985
chr1	2290250	2310250	chr1	2118715	2138715
chr1	2303887	2323887	chr1	2118715	2138715
chr1	2318854	2338854	chr1	2118715	2138715
chr1	2318854	2338854	chr1	2413234	2433234
chr1	2346366	2366366	chr1	2430421	2450421
chr1	2362459	2382459	chr1	2343358	2363358
chr1	2444708	2464708	chr1	2521165	2541165
chr1	2521165	2541165	chr1	2693793	2713793
chr1	2542163	2562163	chr1	2518107	2538107
chr1	2545890	2565890	chr1	2486440	2506440
chr1	2545890	2565890	chr1	2495924	2515924
chr1	2706124	2726124	chr1	2734271	2754271
chr1	2764596	2784596	chr1	2820390	2840390
chr1	2845026	2865026	chr1	2902139	2922139
chr1	2898609	2918609	chr1	2970517	2990517
chr1	2907040	2927040	chr1	2970517	2990517
chr1	2913504	2933504	chr1	3322209	3342209
chr1	2983002	3003002	chr1	3272615	3292615
chr1	3070189	3090189	chr1	2984391	3004391
chr1	3070189	3090189	chr1	3053435	3073435
chr1	3155526	3175526	chr1	3184197	3204197
chr1	3168033	3188033	chr1	3208325	3228325
chr1	3169056	3189056	chr1	3222129	3242129
chr1	3184197	3204197	chr1	2946427	2966427
chr1	3211209	3231209	chr1	3153041	3173041
chr1	3216028	3236028	chr1	3192098	3212098
chr1	3291745	3311745	chr1	3271059	3291059
chr1	3294141	3314141	chr1	3271059	3291059
chr1	3294141	3314141	chr1	3329112	3349112
chr1	3301197	3321197	chr1	3329112	3349112
chr1	3329112	3349112	chr1	2739557	2759557
chr1	3335443	3355443	chr1	3291745	3311745
chr1	3359840	3379840	chr1	3389841	3409841
chr1	3377134	3397134	chr1	3555083	3575083
chr1	3383178	3403178	chr1	3359840	3379840
chr1	3403675	3423675	chr1	3443233	3463233
chr1	3430727	3450727	chr1	3366931	3386931
chr1	3459552	3479552	chr1	3403675	3423675
chr1	3485204	3505204	chr1	3437465	3457465
chr1	3501250	3521250	chr1	3465865	3485865
chr1	3505375	3525375	chr1	3563825	3583825
chr1	3528123	3548123	chr1	3377134	3397134
chr1	3554032	3574032	chr1	3517063	3537063
chr1	3561562	3581562	chr1	3679439	3699439
chr1	3563825	3583825	chr1	3721400	3741400
chr1	3648901	3668901	chr1	3576327	3596327
chr1	3679439	3699439	chr1	3637762	3657762
chr1	3684325	3704325	chr1	3599968	3619968
chr1	3684325	3704325	chr1	3704129	3724129
chr1	3685213	3705213	chr1	3658487	3678487
chr1	3685213	3705213	chr1	3718927	3738927
chr1	3721400	3741400	chr1	3750606	3770606
chr1	3751809	3771809	chr1	3703395	3723395
chr1	3825647	3845647	chr1	3987120	4007120
chr1	4007871	4027871	chr1	3820071	3840071
chr1	4011042	4031042	chr1	4133972	4153972
chr1	4177567	4197567	chr1	4149864	4169864
chr1	4205713	4225713	chr1	4244439	4264439
chr1	4269420	4289420	chr1	4298010	4318010
chr1	4285142	4305142	chr1	4317421	4337421
chr1	4341135	4361135	chr1	4314470	4334470
chr1	4342752	4362752	chr1	4314470	4334470
chr1	4442995	4462995	chr1	4474912	4494912
chr1	4480024	4500024	chr1	4427553	4447553
chr1	4531416	4551416	chr1	4579003	4599003
chr1	4540447	4560447	chr1	4576840	4596840
chr1	4574869	4594869	chr1	4593710	4613710
chr1	4596451	4616451	chr1	4628444	4648444
chr1	4622676	4642676	chr1	4601889	4621889
chr1	4660996	4680996	chr1	4621036	4641036
chr1	4672339	4692339	chr1	4695394	4715394
chr1	4697509	4717509	chr1	4773985	4793985
chr1	4806210	4826210	chr1	4840265	4860265
chr1	4840265	4860265	chr1	4779132	4799132
chr1	4856142	4876142	chr1	4820836	4840836
chr1	4864872	4884872	chr1	4811439	4831439
chr1	4864872	4884872	chr1	4898913	4918913
chr1	4898913	4918913	chr1	4935999	4955999
chr1	4902183	4922183	chr1	4871963	4891963
chr1	4921095	4941095	chr1	4856142	4876142
chr1	4948591	4968591	chr1	4985532	5005532
chr1	4976520	4996520	chr1	5004083	5024083
chr1	4980181	5000181	chr1	4935999	4955999
chr1	4990200	5010200	chr1	5037291	5057291
chr1	5044646	5064646	chr1	5079883	5099883
chr1	5069277	5089277	chr1	5094594	5114594
chr1	5073794	5093794	chr1	5097228	5117228
chr1	5079282	5099282	chr1	5128673	5148673
chr1	5079282	5099282	chr1	5162253	5182253
chr1	5086910	5106910	chr1	5114563	5134563
chr1	5108434	5128434	chr1	5078713	5098713
chr1	5108434	5128434	chr1	5145131	5165131
chr1	5114563	5134563	chr1	5092448	5112448
chr1	5115823	5135823	chr1	5084672	5104672
chr1	5119161	5139161	chr1	5199917	5219917
chr1	5162253	5182253	chr1	5124407	5144407
chr1	5172826	5192826	chr1	5196734	5216734
chr1	5174909	5194909	chr1	5145131	5165131
chr1	5196734	5216734	chr1	5142059	5162059
chr1	5202328	5222328	chr1	5230354	5250354
chr1	5217421	5237421	chr1	5242067	5262067
chr1	5220796	5240796	chr1	5191138	5211138
chr1	5220796	5240796	chr1	5245898	5265898
chr1	5225216	5245216	chr1	5196734	5216734
chr1	5247435	5267435	chr1	5220796	5240796
chr1	5248231	5268231	chr1	5205039	5225039
chr1	5248231	5268231	chr1	5293344	5313344
chr1	5252088	5272088	chr1	5218667	5238667
chr1	5273196	5293196	chr1	5187303	5207303
chr1	5276414	5296414	chr1	5242067	5262067
chr1	5291583	5311583	chr1	5338075	5358075
chr1	5318592	5338592	chr1	5284483	5304483
chr1	5325443	5345443	chr1	5404612	5424612
chr1	5334359	5354359	chr1	5356726	5376726
chr1	5387246	5407246	chr1	5333306	5353306
chr1	5420478	5440478	chr1	5448913	5468913
chr1	5424187	5444187	chr1	5383363	5403363
chr1	5428537	5448537	chr1	5448811	5468811
chr1	5438895	5458895	chr1	5492510	5512510
chr1	5448811	5468811	chr1	5419091	5439091
chr1	5466818	5486818	chr1	5365315	5385315
chr1	5489094	5509094	chr1	5451452	5471452
chr1	5515635	5535635	chr1	5477843	5497843
chr1	5584563	5604563	chr1	5618327	5638327
chr1	5588933	5608933	chr1	5619459	5639459
chr1	5596236	5616236	chr1	5631961	5651961
chr1	5600832	5620832	chr1	5547372	5567372
chr1	5618327	5638327	chr1	5582794	5602794
chr1	5620068	5640068	chr1	5578466	5598466
chr1	5629497	5649497	chr1	5582794	5602794
chr1	5635990	5655990	chr1	5559902	5579902
chr1	5655320	5675320	chr1	5633526	5653526
chr1	5659594	5679594	chr1	5631961	5651961
chr1	5662982	5682982	chr1	5547372	5567372
chr1	5662982	5682982	chr1	5559902	5579902
chr1	5669108	5689108	chr1	5733985	5753985
chr1	5681006	5701006	chr1	5708035	5728035
chr1	5721481	5741481	chr1	5759487	5779487
chr1	5726389	5746389	chr1	5804726	5824726
chr1	5730588	5750588	chr1	5774990	5794990
chr1	5769753	5789753	chr1	5728241	5748241
chr1	5769753	5789753	chr1	5738303	5758303
chr1	5779901	5799901	chr1	5702381	5722381
chr1	5884808	5904808	chr1	5913438	5933438
chr1	5885343	5905343	chr1	5868496	5888496
chr1	5901635	5921635	chr1	5924482	5944482
chr1	5933175	5953175	chr1	5898084	5918084
chr1	5975673	5995673	chr1	5952397	5972397
chr1	5993537	6013537	chr1	6032312	6052312
chr1	5997032	6017032	chr1	6022374	6042374
chr1	6033291	6053291	chr1	5993537	6013537
chr1	6033291	6053291	chr1	5997032	6017032
chr1	6041601	6061601	chr1	6011056	6031056
chr1	6044019	6064019	chr1	5993185	6013185
chr1	6076265	6096265	chr1	6125469	6145469
chr1	6076925	6096925	chr1	6225576	6245576
chr1	6107296	6127296	chr1	6256435	6276435
chr1	6122657	6142657	chr1	6247370	6267370
chr1	6140693	6160693	chr1	6115392	6135392
chr1	6152822	6172822	chr1	6203891	6223891
chr1	6163705	6183705	chr1	6076265	6096265
chr1	6181564	6201564	chr1	6122657	6142657
chr1	6203335	6223335	chr1	6125469	6145469
chr1	6208449	6228449	chr1	6248278	6268278
chr1	6237686	6257686	chr1	6151809	6171809
chr1	6237686	6257686	chr1	6208449	6228449
chr1	6248278	6268278	chr1	6190375	6210375
chr1	6256435	6276435	chr1	6293024	6313024
chr1	6271078	6291078	chr1	6243629	6263629
chr1	6275122	6295122	chr1	6172793	6192793
chr1	6299008	6319008	chr1	6465702	6485702
chr1	6332092	6352092	chr1	6203335	6223335
chr1	6340674	6360674	chr1	6366592	6386592
chr1	6361705	6381705	chr1	6319350	6339350
chr1	6366592	6386592	chr1	6122657	6142657
chr1	6394503	6414503	chr1	6269936	6289936
chr1	6394503	6414503	chr1	6460092	6480092
chr1	6407519	6427519	chr1	6460092	6480092
chr1	6443897	6463897	chr1	6417944	6437944
chr1	6470138	6490138	chr1	6313850	6333850
chr1	6537602	6557602	chr1	6470138	6490138
chr1	6537602	6557602	chr1	6657564	6677564
chr1	6586946	6606946	chr1	6542493	6562493
chr1	6631447	6651447	chr1	6596163	6616163
chr1	6638635	6658635	chr1	6672855	6692855
chr1	6638635	6658635	chr1	6675998	6695998
chr1	6649042	6669042	chr1	6690753	6710753
chr1	6675998	6695998	chr1	6631447	6651447
chr1	6690753	6710753	chr1	6537602	6557602
chr1	6702995	6722995	chr1	6725690	6745690
chr1	6708083	6728083	chr1	6680888	6700888
chr1	6724237	6744237	chr1	6694787	6714787
chr1	6726980	6746980	chr1	6700449	6720449
chr1	6783484	6803484	chr1	6833081	6853081
chr1	6833081	6853081	chr1	6767374	6787374
chr1	6843154	6863154	chr1	6770362	6790362
chr1	6843154	6863154	chr1	6886616	6906616
chr1	6843154	6863154	chr1	6940075	6960075
chr1	6852273	6872273	chr1	6813072	6833072
chr1	6858412	6878412	chr1	6945599	6965599
chr1	6887530	6907530	chr1	6864229	6884229
chr1	6903049	6923049	chr1	6770362	6790362
chr1	6903049	6923049	chr1	6936701	6956701
chr1	6927862	6947862	chr1	6770362	6790362
chr1	6932702	6952702	chr1	6965950	6985950
chr1	6932702	6952702	chr1	6987751	7007751
chr1	6936701	6956701	chr1	6772472	6792472
chr1	6955912	6975912	chr1	6853920	6873920
chr1	6959569	6979569	chr1	6818550	6838550
chr1	6970992	6990992	chr1	6938402	6958402
chr1	6977108	6997108	chr1	6949801	6969801
chr1	6984335	7004335	chr1	6851403	6871403
chr1	7004902	7024902	chr1	7051425	7071425
chr1	7016507	7036507	chr1	6940075	6960075
chr1	7016507	7036507	chr1	7004902	7024902
chr1	7030681	7050681	chr1	7065175	7085175
chr1	7039710	7059710	chr1	6965950	6985950
chr1	7039710	7059710	chr1	7086198	7106198
chr1	7056258	7076258	chr1	6965950	6985950
chr1	7058554	7078554	chr1	6964027	6984027
chr1	7077477	7097477	chr1	7591073	7611073
chr1	7087850	7107850	chr1	7060863	7080863
chr1	7092309	7112309	chr1	7151202	7171202
chr1	7096648	7116648	chr1	7039710	7059710
chr1	7108280	7128280	chr1	7132743	7152743
chr1	7117895	7137895	chr1	7255553	7275553
chr1	7126708	7146708	chr1	7270499	7290499
chr1	7129357	7149357	chr1	7087850	7107850
chr1	7140101	7160101	chr1	7004902	7024902
chr1	7151202	7171202	chr1	7186713	7206713
chr1	7181725	7201725	chr1	7255553	7275553
chr1	7186713	7206713	chr1	7140101	7160101
chr1	7199219	7219219	chr1	7090691	7110691
chr1	7199219	7219219	chr1	7270499	7290499
chr1	7242404	7262404	chr1	7186713	7206713
chr1	7242404	7262404	chr1	7217478	7237478
chr1	7262450	7282450	chr1	7305846	7325846
chr1	7262450	7282450	chr1	7348100	7368100
chr1	7265281	7285281	chr1	7242794	7262794
chr1	7272675	7292675	chr1	7092309	7112309
chr1	7277402	7297402	chr1	7378681	7398681
chr1	7277402	7297402	chr1	7447618	7467618
chr1	7291623	7311623	chr1	7498218	7518218
chr1	7305846	7325846	chr1	7272675	7292675
chr1	7313087	7333087	chr1	7378681	7398681
chr1	7313087	7333087	chr1	7449522	7469522
chr1	7323604	7343604	chr1	7295734	7315734
chr1	7323604	7343604	chr1	7354325	7374325
chr1	7345111	7365111	chr1	7270499	7290499
chr1	7352799	7372799	chr1	7539309	7559309
chr1	7354325	7374325	chr1	7313087	7333087
chr1	7354325	7374325	chr1	7381414	7401414
chr1	7361661	7381661	chr1	7447618	7467618
chr1	7377064	7397064	chr1	7354325	7374325
chr1	7378681	7398681	chr1	7354325	7374325
chr1	7398319	7418319	chr1	7435316	7455316
chr1	7411576	7431576	chr1	7381414	7401414
chr1	7449522	7469522	chr1	7498218	7518218
chr1	7452808	7472808	chr1	7361661	7381661
chr1	7457611	7477611	chr1	7515679	7535679
chr1	7486149	7506149	chr1	7370885	7390885
chr1	7492099	7512099	chr1	7358261	7378261
chr1	7492099	7512099	chr1	7513148	7533148
chr1	7492099	7512099	chr1	7553830	7573830
chr1	7498218	7518218	chr1	7348100	7368100
chr1	7513148	7533148	chr1	7478999	7498999
chr1	7515679	7535679	chr1	7398319	7418319
chr1	7519025	7539025	chr1	7492099	7512099
chr1	7527935	7547935	chr1	7348100	7368100
chr1	7533004	7553004	chr1	7361661	7381661
chr1	7557296	7577296	chr1	7613567	7633567
chr1	7573144	7593144	chr1	7539309	7559309
chr1	7579095	7599095	chr1	7354325	7374325
chr1	7583853	7603853	chr1	7295734	7315734
chr1	7583853	7603853	chr1	7348100	7368100
chr1	7587924	7607924	chr1	7613567	7633567
chr1	7592341	7612341	chr1	7484950	7504950
chr1	7595491	7615491	chr1	7090691	7110691
chr1	7595833	7615833	chr1	7561357	7581357
chr1	7599663	7619663	chr1	7457611	7477611
chr1	7629180	7649180	chr1	7513148	7533148
chr1	7678373	7698373	chr1	7060863	7080863
chr1	7709059	7729059	chr1	7817435	7837435
chr1	7726440	7746440	chr1	7803325	7823325
chr1	7746487	7766487	chr1	7803325	7823325
chr1	7751018	7771018	chr1	7815409	7835409
chr1	7759592	7779592	chr1	7803325	7823325
chr1	7765136	7785136	chr1	7738964	7758964
chr1	7784543	7804543	chr1	7738964	7758964
chr1	7788368	7808368	chr1	7755616	7775616
chr1	7793300	7813300	chr1	7730714	7750714
chr1	7815409	7835409	chr1	7951692	7971692
chr1	7820921	7840921	chr1	7746487	7766487
chr1	7825828	7845828	chr1	7867978	7887978
chr1	7829082	7849082	chr1	7759592	7779592
chr1	7830079	7850079	chr1	7885264	7905264
chr1	7867978	7887978	chr1	7834422	7854422
chr1	7880614	7900614	chr1	7966351	7986351
chr1	7885264	7905264	chr1	7944617	7964617
chr1	7920162	7940162	chr1	7825828	7845828
chr1	7920162	7940162	chr1	7874081	7894081
chr1	7948508	7968508	chr1	7825828	7845828
chr1	7948508	7968508	chr1	7904005	7924005
chr1	7950688	7970688	chr1	7834422	7854422
chr1	7950688	7970688	chr1	7988202	8008202
chr1	7952525	7972525	chr1	7990916	8010916
chr1	7956218	7976218	chr1	7985285	8005285
chr1	7972112	7992112	chr1	7815409	7835409
chr1	7988202	8008202	chr1	7951692	7971692
chr1	7991446	8011446	chr1	7956218	7976218
chr1	7991446	8011446	chr1	8365176	8385176
chr1	7991446	8011446	chr1	8462727	8482727
chr1	8012108	8032108	chr1	7830079	7850079
chr1	8012108	8032108	chr1	8053808	8073808
chr1	8059244	8079244	chr1	8248209	8268209
chr1	8062488	8082488	chr1	8034277	8054277
chr1	8063541	8083541	chr1	8306318	8326318
chr1	8063541	8083541	chr1	8360656	8380656
chr1	8065856	8085856	chr1	8116262	8136262
chr1	8089923	8109923	chr1	8116262	8136262
chr1	8089923	8109923	chr1	8355123	8375123
chr1	8089923	8109923	chr1	8360656	8380656
chr1	8091910	8111910	chr1	8126752	8146752
chr1	8116262	8136262	chr1	8185999	8205999
chr1	8130542	8150542	chr1	8267299	8287299
chr1	8130962	8150962	chr1	8219079	8239079
chr1	8142914	8162914	chr1	8248209	8268209
chr1	8142914	8162914	chr1	8360656	8380656
chr1	8147457	8167457	chr1	8089923	8109923
chr1	8147457	8167457	chr1	8242052	8262052
chr1	8147457	8167457	chr1	8350505	8370505
chr1	8185999	8205999	chr1	8091910	8111910
chr1	8185999	8205999	chr1	8216593	8236593
chr1	8203230	8223230	chr1	8127571	8147571
chr1	8209820	8229820	chr1	8185999	8205999
chr1	8219079	8239079	chr1	8156329	8176329
chr1	8219079	8239079	chr1	8259419	8279419
chr1	8225732	8245732	chr1	8248209	8268209
chr1	8230931	8250931	chr1	8150152	8170152
chr1	8230931	8250931	chr1	8264548	8284548
chr1	8235962	8255962	chr1	8147457	8167457
chr1	8235962	8255962	chr1	8365176	8385176
chr1	8248209	8268209	chr1	8368566	8388566
chr1	8255250	8275250	chr1	8215256	8235256
chr1	8264548	8284548	chr1	8059244	8079244
chr1	8264548	8284548	chr1	8089923	8109923
chr1	8264548	8284548	chr1	8235962	8255962
chr1	8264548	8284548	chr1	8242052	8262052
chr1	8264548	8284548	chr1	8355123	8375123
chr1	8286937	8306937	chr1	8343040	8363040
chr1	8300623	8320623	chr1	8059244	8079244
chr1	8300623	8320623	chr1	8264548	8284548
chr1	8310434	8330434	chr1	8343044	8363044
chr1	8337352	8357352	chr1	8230931	8250931
chr1	8343044	8363044	chr1	8365176	8385176
chr1	8355123	8375123	chr1	8301903	8321903
chr1	8358937	8378937	chr1	8249963	8269963
chr1	8360656	8380656	chr1	8130962	8150962
chr1	8365176	8385176	chr1	8089923	8109923
chr1	8365176	8385176	chr1	8091910	8111910
chr1	8367859	8387859	chr1	8056519	8076519
chr1	8368566	8388566	chr1	8034277	8054277
chr1	8368566	8388566	chr1	8147457	8167457
chr1	8368566	8388566	chr1	8408274	8428274
chr1	8403268	8423268	chr1	8461091	8481091
chr1	8414683	8434683	chr1	8386769	8406769
chr1	8440070	8460070	chr1	8408274	8428274
chr1	8444156	8464156	chr1	8756116	8776116
chr1	8448582	8468582	chr1	8721129	8741129
chr1	8457851	8477851	chr1	8570988	8590988
chr1	8465680	8485680	chr1	8505149	8525149
chr1	8468945	8488945	chr1	8562435	8582435
chr1	8471385	8491385	chr1	8520046	8540046
chr1	8471937	8491937	chr1	7992896	8012896
chr1	8475882	8495882	chr1	8448582	8468582
chr1	8475882	8495882	chr1	8504089	8524089
chr1	8479503	8499503	chr1	8512352	8532352
chr1	8481079	8501079	chr1	8449627	8469627
chr1	8503009	8523009	chr1	8468945	8488945
chr1	8503009	8523009	chr1	8479503	8499503
chr1	8503009	8523009	chr1	8536768	8556768
chr1	8503009	8523009	chr1	8567098	8587098
chr1	8504089	8524089	chr1	8456157	8476157
chr1	8505149	8525149	chr1	8557582	8577582
chr1	8520046	8540046	chr1	8453877	8473877
chr1	8529396	8549396	chr1	8499138	8519138
chr1	8536768	8556768	chr1	8562435	8582435
chr1	8541736	8561736	chr1	8753853	8773853
chr1	8542703	8562703	chr1	8573735	8593735
chr1	8548317	8568317	chr1	8598391	8618391
chr1	8552153	8572153	chr1	8780242	8800242
chr1	8557582	8577582	chr1	8598391	8618391
chr1	8557582	8577582	chr1	8778478	8798478
chr1	8562435	8582435	chr1	8613542	8633542
chr1	8567098	8587098	chr1	8508762	8528762
chr1	8567098	8587098	chr1	8605271	8625271
chr1	8573735	8593735	chr1	8529396	8549396
chr1	8582305	8602305	chr1	8471385	8491385
chr1	8582305	8602305	chr1	8619653	8639653
chr1	8601140	8621140	chr1	8573735	8593735
chr1	8605271	8625271	chr1	8638911	8658911
chr1	8608899	8628899	chr1	8778478	8798478
chr1	8613542	8633542	chr1	8795775	8815775
chr1	8615874	8635874	chr1	8729896	8749896
chr1	8616955	8636955	chr1	8588353	8608353
chr1	8616955	8636955	chr1	8749783	8769783
chr1	8619653	8639653	chr1	8567098	8587098
chr1	8619653	8639653	chr1	8702087	8722087
chr1	8625213	8645213	chr1	8561538	8581538
chr1	8625213	8645213	chr1	8772178	8792178
chr1	8638911	8658911	chr1	8659947	8679947
chr1	8638911	8658911	chr1	8674550	8694550
chr1	8640908	8660908	chr1	8619653	8639653
chr1	8640908	8660908	chr1	8691038	8711038
chr1	8643675	8663675	chr1	8625213	8645213
chr1	8662624	8682624	chr1	8711387	8731387
chr1	8667126	8687126	chr1	8744036	8764036
chr1	8673815	8693815	chr1	8780242	8800242
chr1	8676912	8696912	chr1	8640908	8660908
chr1	8682624	8702624	chr1	8638911	8658911
chr1	8682624	8702624	chr1	8708180	8728180
chr1	8682624	8702624	chr1	8730628	8750628
chr1	8682624	8702624	chr1	8759801	8779801
chr1	8685070	8705070	chr1	8708180	8728180
chr1	8691038	8711038	chr1	8643675	8663675
chr1	8695032	8715032	chr1	8818968	8838968
chr1	8699678	8719678	chr1	8671407	8691407
chr1	8702087	8722087	chr1	8724435	8744435
chr1	8702087	8722087	chr1	8753292	8773292
chr1	8702087	8722087	chr1	8784082	8804082
chr1	8705303	8725303	chr1	8675765	8695765
chr1	8705303	8725303	chr1	8679937	8699937
chr1	8705303	8725303	chr1	8840715	8860715
chr1	8715310	8735310	chr1	8671407	8691407
chr1	8715310	8735310	chr1	8688189	8708189
chr1	8715310	8735310	chr1	8691038	8711038
chr1	8721129	8741129	chr1	8753292	8773292
chr1	8724435	8744435	chr1	8750824	8770824
chr1	8724435	8744435	chr1	8815626	8835626
chr1	8724873	8744873	chr1	8679937	8699937
chr1	8726471	8746471	chr1	8794644	8814644
chr1	8729027	8749027	chr1	8671407	8691407
chr1	8731457	8751457	chr1	8449627	8469627
chr1	8732326	8752326	chr1	8638911	8658911
chr1	8736818	8756818	chr1	8676912	8696912
chr1	8744036	8764036	chr1	8595218	8615218
chr1	8744036	8764036	chr1	8715310	8735310
chr1	8744036	8764036	chr1	8721129	8741129
chr1	8749783	8769783	chr1	8726697	8746697
chr1	8750824	8770824	chr1	8679937	8699937
chr1	8753292	8773292	chr1	8613542	8633542
chr1	8756116	8776116	chr1	8512352	8532352
chr1	8756116	8776116	chr1	8705303	8725303
chr1	8756116	8776116	chr1	8791837	8811837
chr1	8759240	8779240	chr1	8686324	8706324
chr1	8762098	8782098	chr1	8689784	8709784
chr1	8765222	8785222	chr1	8365176	8385176
chr1	8769881	8789881	chr1	8461330	8481330
chr1	8772178	8792178	chr1	8616955	8636955
chr1	8772178	8792178	chr1	8889239	8909239
chr1	8778478	8798478	chr1	8809046	8829046
chr1	8784082	8804082	chr1	8753292	8773292
chr1	8787616	8807616	chr1	8702087	8722087
chr1	8787616	8807616	chr1	8756116	8776116
chr1	8789312	8809312	chr1	8730628	8750628
chr1	8799607	8819607	chr1	8505149	8525149
chr1	8814708	8834708	chr1	8710991	8730991
chr1	8815626	8835626	chr1	8876266	8896266
chr1	8823027	8843027	chr1	8633783	8653783
chr1	8840715	8860715	chr1	8812784	8832784
chr1	8840715	8860715	chr1	8813702	8833702
chr1	8867117	8887117	chr1	8787616	8807616
chr1	8881465	8901465	chr1	8795775	8815775
chr1	8926197	8946197	chr1	9055410	9075410
chr1	8998074	9018074	chr1	9030316	9050316
chr1	9030316	9050316	chr1	8967659	8987659
chr1	9030316	9050316	chr1	9137053	9157053
chr1	9036792	9056792	chr1	8926197	8946197
chr1	9055410	9075410	chr1	9083971	9103971
chr1	9063808	9083808	chr1	9030316	9050316
chr1	9083971	9103971	chr1	9120303	9140303
chr1	9098946	9118946	chr1	9137053	9157053
chr1	9106075	9126075	chr1	9131662	9151662
chr1	9108358	9128358	chr1	9076875	9096875
chr1	9120303	9140303	chr1	9279477	9299477
chr1	9139590	9159590	chr1	9108358	9128358
chr1	9144014	9164014	chr1	9019609	9039609
chr1	9151004	9171004	chr1	9076875	9096875
chr1	9160873	9180873	chr1	9194632	9214632
chr1	9172559	9192559	chr1	9108358	9128358
chr1	9172559	9192559	chr1	9273862	9293862
chr1	9189237	9209237	chr1	9238634	9258634
chr1	9190152	9210152	chr1	9245052	9265052
chr1	9227660	9247660	chr1	9036792	9056792
chr1	9227660	9247660	chr1	9269548	9289548
chr1	9238634	9258634	chr1	9199803	9219803
chr1	9246115	9266115	chr1	9160873	9180873
chr1	9253712	9273712	chr1	9172559	9192559
chr1	9265121	9285121	chr1	9296606	9316606
chr1	9269548	9289548	chr1	9135737	9155737
chr1	9273862	9293862	chr1	9144014	9164014
chr1	9273862	9293862	chr1	9302867	9322867
chr1	9296606	9316606	chr1	9313709	9333709
chr1	9296606	9316606	chr1	9329460	9349460
chr1	9304362	9324362	chr1	9627229	9647229
chr1	9308739	9328739	chr1	9286866	9306866
chr1	9308739	9328739	chr1	9483771	9503771
chr1	9316969	9336969	chr1	9290117	9310117
chr1	9316969	9336969	chr1	9340167	9360167
chr1	9322878	9342878	chr1	9465706	9485706
chr1	9340167	9360167	chr1	9426858	9446858
chr1	9343953	9363953	chr1	9422049	9442049
chr1	9376543	9396543	chr1	9350918	9370918
chr1	9376543	9396543	chr1	9414236	9434236
chr1	9407297	9427297	chr1	9357486	9377486
chr1	9408238	9428238	chr1	9444454	9464454
chr1	9414236	9434236	chr1	9358103	9378103
chr1	9417867	9437867	chr1	9452263	9472263
chr1	9425216	9445216	chr1	9336308	9356308
chr1	9426858	9446858	chr1	9376543	9396543
chr1	9426858	9446858	chr1	9399305	9419305
chr1	9452263	9472263	chr1	9483771	9503771
chr1	9457865	9477865	chr1	9408238	9428238
chr1	9461208	9481208	chr1	9343953	9363953
chr1	9461208	9481208	chr1	9422049	9442049
chr1	9470882	9490882	chr1	9444454	9464454
chr1	9497505	9517505	chr1	9340167	9360167
chr1	9497505	9517505	chr1	9434191	9454191
chr1	9539925	9559925	chr1	9619494	9639494
chr1	9548146	9568146	chr1	9506653	9526653
chr1	9580312	9600312	chr1	9652678	9672678
chr1	9585883	9605883	chr1	9621899	9641899
chr1	9603781	9623781	chr1	9632957	9652957
chr1	9610765	9630765	chr1	9638945	9658945
chr1	9615377	9635377	chr1	9539925	9559925
chr1	9621899	9641899	chr1	9322878	9342878
chr1	9630604	9650604	chr1	9608061	9628061
chr1	9632061	9652061	chr1	9606423	9626423
chr1	9632957	9652957	chr1	9609312	9629312
chr1	9689821	9709821	chr1	9726019	9746019
chr1	9694653	9714653	chr1	9721927	9741927
chr1	9705272	9725272	chr1	9827211	9847211
chr1	9713185	9733185	chr1	9627229	9647229
chr1	9713185	9733185	chr1	9661671	9681671
chr1	9721927	9741927	chr1	9705272	9725272
chr1	9770339	9790339	chr1	9661671	9681671
chr1	9770339	9790339	chr1	9828771	9848771
chr1	9828771	9848771	chr1	9852754	9872754
chr1	9856278	9876278	chr1	9828771	9848771
chr1	9871806	9891806	chr1	9848633	9868633
chr1	9930770	9950770	chr1	9961883	9981883
chr1	9930770	9950770	chr1	9967638	9987638
chr1	9936930	9956930	chr1	10091923	10111923
chr1	9955910	9975910	chr1	9930770	9950770
chr1	9967638	9987638	chr1	9941144	9961144
chr1	9995855	10015855	chr1	10038650	10058650
chr1	9995855	10015855	chr1	10042690	10062690
chr1	9995855	10015855	chr1	10055734	10075734
chr1	10038650	10058650	chr1	10085489	10105489
chr1	10048902	10068902	chr1	10019060	10039060
chr1	10053743	10073743	chr1	10102915	10122915
chr1	10065357	10085357	chr1	10147005	10167005
chr1	10073226	10093226	chr1	10027987	10047987
chr1	10073226	10093226	chr1	10044572	10064572
chr1	10079861	10099861	chr1	10034953	10054953
chr1	10110182	10130182	chr1	10085489	10105489
chr1	10121812	10141812	chr1	10178349	10198349
chr1	10123297	10143297	chr1	10229216	10249216
chr1	10134929	10154929	chr1	10173109	10193109
chr1	10139255	10159255	chr1	10102915	10122915
chr1	10144611	10164611	chr1	9977465	9997465
chr1	10144611	10164611	chr1	10116398	10136398
chr1	10173109	10193109	chr1	10151928	10171928
chr1	10173109	10193109	chr1	10229216	10249216
chr1	10178349	10198349	chr1	10097253	10117253
chr1	10178349	10198349	chr1	10102915	10122915
chr1	10180159	10200159	chr1	10213752	10233752
chr1	10184950	10204950	chr1	10321583	10341583
chr1	10189692	10209692	chr1	10128047	10148047
chr1	10209466	10229466	chr1	10173109	10193109
chr1	10209466	10229466	chr1	10234422	10254422
chr1	10213752	10233752	chr1	10177110	10197110
chr1	10222331	10242331	chr1	10180159	10200159
chr1	10223254	10243254	chr1	10352815	10372815
chr1	10230869	10250869	chr1	10313538	10333538
chr1	10263305	10283305	chr1	10291914	10311914
chr1	10263305	10283305	chr1	10317602	10337602
chr1	10263305	10283305	chr1	10356971	10376971
chr1	10263770	10283770	chr1	10331640	10351640
chr1	10269979	10289979	chr1	10290161	10310161
chr1	10269979	10289979	chr1	10398452	10418452
chr1	10281107	10301107	chr1	10238742	10258742
chr1	10281107	10301107	chr1	10313538	10333538
chr1	10291914	10311914	chr1	10198027	10218027
chr1	10291914	10311914	chr1	10264582	10284582
chr1	10291914	10311914	chr1	10372761	10392761
chr1	10317602	10337602	chr1	10281107	10301107
chr1	10317602	10337602	chr1	10291914	10311914
chr1	10319627	10339627	chr1	10229216	10249216
chr1	10319627	10339627	chr1	10348986	10368986
chr1	10331640	10351640	chr1	10361162	10381162
chr1	10354310	10374310	chr1	10231943	10251943
chr1	10358259	10378259	chr1	10189692	10209692
chr1	10358259	10378259	chr1	10319627	10339627
chr1	10361162	10381162	chr1	10263770	10283770
chr1	10375434	10395434	chr1	10421881	10441881
chr1	10379314	10399314	chr1	10348986	10368986
chr1	10384549	10404549	chr1	10278008	10298008
chr1	10384549	10404549	chr1	10356971	10376971
chr1	10384549	10404549	chr1	10358259	10378259
chr1	10392836	10412836	chr1	10337597	10357597
chr1	10463786	10483786	chr1	10412093	10432093
chr1	10466140	10486140	chr1	10443199	10463199
chr1	10481755	10501755	chr1	10443199	10463199
chr1	10481755	10501755	chr1	10532531	10552531
chr1	10500480	10520480	chr1	10523426	10543426
chr1	10508688	10528688	chr1	10543118	10563118
chr1	10523426	10543426	chr1	10481755	10501755
chr1	10523426	10543426	chr1	10502877	10522877
chr1	10541186	10561186	chr1	10590613	10610613
chr1	10543118	10563118	chr1	10479276	10499276
chr1	10543118	10563118	chr1	10481755	10501755
chr1	10543118	10563118	chr1	10589331	10609331
chr1	10556366	10576366	chr1	10697655	10717655
chr1	10582457	10602457	chr1	10622943	10642943
chr1	10585460	10605460	chr1	10620147	10640147
chr1	10587304	10607304	chr1	10545994	10565994
chr1	10588112	10608112	chr1	10618638	10638638
chr1	10610962	10630962	chr1	10910840	10930840
chr1	10620871	10640871	chr1	10589331	10609331
chr1	10620871	10640871	chr1	10663365	10683365
chr1	10628107	10648107	chr1	10597160	10617160
chr1	10632801	10652801	chr1	10653017	10673017
chr1	10635734	10655734	chr1	10582457	10602457
chr1	10653017	10673017	chr1	10863629	10883629
chr1	10654037	10674037	chr1	10541186	10561186
chr1	10658153	10678153	chr1	10573213	10593213
chr1	10659480	10679480	chr1	10612251	10632251
chr1	10679753	10699753	chr1	10635734	10655734
chr1	10682593	10702593	chr1	10731366	10751366
chr1	10716458	10736458	chr1	10901900	10921900
chr1	10745953	10765953	chr1	10801265	10821265
chr1	10766408	10786408	chr1	10812537	10832537
chr1	10783770	10803770	chr1	10842157	10862157
chr1	10800324	10820324	chr1	10556366	10576366
chr1	10803006	10823006	chr1	10759212	10779212
chr1	10824555	10844555	chr1	10769377	10789377
chr1	10863629	10883629	chr1	10716458	10736458
chr1	10910376	10930376	chr1	10855863	10875863
chr1	10910840	10930840	chr1	10543118	10563118
chr1	10933515	10953515	chr1	10895920	10915920
chr1	10968031	10988031	chr1	10749281	10769281
chr1	10987644	11007644	chr1	10901900	10921900
chr1	10987644	11007644	chr1	11018220	11038220
chr1	10998208	11018208	chr1	11065440	11085440
chr1	11015933	11035933	chr1	10987644	11007644
chr1	11024620	11044620	chr1	10968031	10988031
chr1	11042299	11062299	chr1	11079138	11099138
chr1	11089427	11109427	chr1	11180435	11200435
chr1	11114448	11134448	chr1	11151103	11171103
chr1	11118297	11138297	chr1	11195955	11215955
chr1	11151103	11171103	chr1	11199846	11219846
chr1	11151103	11171103	chr1	11242898	11262898
chr1	11151103	11171103	chr1	11267555	11287555
chr1	11162667	11182667	chr1	11195955	11215955
chr1	11188190	11208190	chr1	11114448	11134448
chr1	11190062	11210062	chr1	11166906	11186906
chr1	11195955	11215955	chr1	11147070	11167070
chr1	11198670	11218670	chr1	11238892	11258892
chr1	11201337	11221337	chr1	11273019	11293019
chr1	11227618	11247618	chr1	11264630	11284630
chr1	11238892	11258892	chr1	11205758	11225758
chr1	11238892	11258892	chr1	11273019	11293019
chr1	11240516	11260516	chr1	11160314	11180314
chr1	11241977	11261977	chr1	11205758	11225758
chr1	11264630	11284630	chr1	11181690	11201690
chr1	11264630	11284630	chr1	11238892	11258892
chr1	11264630	11284630	chr1	11240229	11260229
chr1	11269695	11289695	chr1	11331170	11351170
chr1	11283125	11303125	chr1	11313810	11333810
chr1	11291972	11311972	chr1	11682212	11702212
chr1	11305034	11325034	chr1	11380053	11400053
chr1	11312217	11332217	chr1	11273019	11293019
chr1	11314297	11334297	chr1	11241977	11261977
chr1	11314297	11334297	chr1	11273019	11293019
chr1	11337293	11357293	chr1	11269695	11289695
chr1	11337293	11357293	chr1	11312217	11332217
chr1	11367410	11387410	chr1	11410627	11430627
chr1	11377850	11397850	chr1	11347047	11367047
chr1	11380984	11400984	chr1	11425231	11445231
chr1	11391881	11411881	chr1	11450389	11470389
chr1	11395300	11415300	chr1	11658814	11678814
chr1	11419406	11439406	chr1	11541910	11561910
chr1	11425231	11445231	chr1	11331170	11351170
chr1	11425231	11445231	chr1	11395300	11415300
chr1	11425959	11445959	chr1	11496438	11516438
chr1	11431029	11451029	chr1	11469226	11489226
chr1	11459508	11479508	chr1	11417958	11437958
chr1	11469226	11489226	chr1	11500963	11520963
chr1	11492557	11512557	chr1	11456105	11476105
chr1	11500963	11520963	chr1	11477987	11497987
chr1	11534759	11554759	chr1	11609174	11629174
chr1	11535141	11555141	chr1	11497828	11517828
chr1	11550727	11570727	chr1	11629106	11649106
chr1	11604199	11624199	chr1	11469226	11489226
chr1	11604199	11624199	chr1	11562850	11582850
chr1	11609174	11629174	chr1	11441065	11461065
chr1	11615171	11635171	chr1	11595803	11615803
chr1	11651245	11671245	chr1	11342914	11362914
chr1	11668563	11688563	chr1	11651245	11671245
chr1	11668563	11688563	chr1	11695064	11715064
chr1	11669866	11689866	chr1	11609174	11629174
chr1	11712248	11732248	chr1	11764862	11784862
chr1	11715269	11735269	chr1	11757387	11777387
chr1	11757387	11777387	chr1	11733455	11753455
chr1	11764862	11784862	chr1	11709545	11729545
chr1	11809938	11829938	chr1	11785397	11805397
chr1	11818203	11838203	chr1	11897580	11917580
chr1	11846384	11866384	chr1	11868891	11888891
chr1	11858701	11878701	chr1	11799536	11819536
chr1	11871609	11891609	chr1	11897580	11917580
chr1	11882753	11902753	chr1	11935784	11955784
chr1	11897580	11917580	chr1	11941084	11961084
chr1	11905704	11925704	chr1	11858701	11878701
chr1	11911509	11931509	chr1	11843593	11863593
chr1	11911509	11931509	chr1	11953744	11973744
chr1	11935784	11955784	chr1	11909170	11929170
chr1	11941084	11961084	chr1	11911509	11931509
chr1	11988543	12008543	chr1	12063072	12083072
chr1	12038654	12058654	chr1	11966944	11986944
chr1	12038979	12058979	chr1	12063072	12083072
chr1	12055799	12075799	chr1	12142164	12162164
chr1	12122772	12142772	chr1	12084902	12104902
chr1	12139209	12159209	chr1	12167408	12187408
chr1	12165915	12185915	chr1	12245369	12265369
chr1	12174931	12194931	chr1	12133554	12153554
chr1	12184159	12204159	chr1	12150240	12170240
chr1	12184159	12204159	chr1	12255757	12275757
chr1	12218927	12238927	chr1	12154539	12174539
chr1	12232122	12252122	chr1	12314683	12334683
chr1	12239164	12259164	chr1	12204647	12224647
chr1	12245369	12265369	chr1	12177645	12197645
chr1	12288622	12308622	chr1	12325248	12345248
chr1	12300545	12320545	chr1	12254523	12274523
chr1	12300649	12320649	chr1	12322963	12342963
chr1	12311001	12331001	chr1	12350148	12370148
chr1	12314683	12334683	chr1	12292868	12312868
chr1	12315347	12335347	chr1	12292868	12312868
chr1	12322963	12342963	chr1	12723183	12743183
chr1	12325248	12345248	chr1	12411785	12431785
chr1	12327273	12347273	chr1	12396712	12416712
chr1	12328178	12348178	chr1	12350148	12370148
chr1	12328178	12348178	chr1	12353342	12373342
chr1	12341865	12361865	chr1	12417919	12437919
chr1	12346145	12366145	chr1	12388234	12408234
chr1	12347418	12367418	chr1	12318031	12338031
chr1	12352418	12372418	chr1	12709549	12729549
chr1	12353649	12373649	chr1	12314683	12334683
chr1	12353649	12373649	chr1	12390511	12410511
chr1	12361528	12381528	chr1	12387472	12407472
chr1	12371029	12391029	chr1	12346145	12366145
chr1	12379399	12399399	chr1	12315347	12335347
chr1	12386442	12406442	chr1	12346145	12366145
chr1	12388234	12408234	chr1	12559730	12579730
chr1	12389556	12409556	chr1	12411785	12431785
chr1	12389556	12409556	chr1	12698692	12718692
chr1	12391954	12411954	chr1	12481477	12501477
chr1	12393921	12413921	chr1	12322963	12342963
chr1	12395433	12415433	chr1	12371029	12391029
chr1	12396712	12416712	chr1	12430020	12450020
chr1	12404241	12424241	chr1	12467851	12487851
chr1	12404241	12424241	chr1	12559730	12579730
chr1	12411785	12431785	chr1	12314683	12334683
chr1	12417919	12437919	chr1	12460579	12480579
chr1	12417919	12437919	chr1	12684074	12704074
chr1	12447524	12467524	chr1	12393921	12413921
chr1	12447524	12467524	chr1	12476580	12496580
chr1	12450560	12470560	chr1	12393921	12413921
chr1	12450560	12470560	chr1	12555290	12575290
chr1	12463805	12483805	chr1	12487487	12507487
chr1	12471972	12491972	chr1	12394127	12414127
chr1	12472199	12492199	chr1	12445079	12465079
chr1	12479921	12499921	chr1	12506643	12526643
chr1	12481477	12501477	chr1	12518984	12538984
chr1	12507010	12527010	chr1	12463805	12483805
chr1	12518984	12538984	chr1	12487487	12507487
chr1	12528070	12548070	chr1	12549310	12569310
chr1	12541955	12561955	chr1	12518984	12538984
chr1	12541955	12561955	chr1	12646789	12666789
chr1	12541955	12561955	chr1	12672589	12692589
chr1	12549310	12569310	chr1	12393921	12413921
chr1	12555290	12575290	chr1	12580690	12600690
chr1	12567387	12587387	chr1	12502858	12522858
chr1	12572008	12592008	chr1	12659658	12679658
chr1	12573031	12593031	chr1	12390511	12410511
chr1	12573031	12593031	chr1	12518984	12538984
chr1	12592770	12612770	chr1	12460579	12480579
chr1	12636001	12656001	chr1	12602953	12622953
chr1	12646789	12666789	chr1	12395433	12415433
chr1	12646789	12666789	chr1	12624812	12644812
chr1	12672589	12692589	chr1	12557340	12577340
chr1	12684074	12704074	chr1	12327273	12347273
chr1	12684074	12704074	chr1	12350148	12370148
chr1	12709549	12729549	chr1	12322963	12342963
chr1	12709549	12729549	chr1	12371029	12391029
chr1	12714234	12734234	chr1	12758458	12778458
chr1	12781329	12801329	chr1	12733643	12753643
chr1	12783854	12803854	chr1	12755698	12775698
chr1	13776322	13796322	chr1	13869995	13889995
chr1	13791014	13811014	chr1	13835051	13855051
chr1	13825736	13845736	chr1	13905491	13925491
chr1	13852376	13872376	chr1	13786684	13806684
chr1	13869995	13889995	chr1	13932434	13952434
chr1	13870213	13890213	chr1	13824216	13844216
chr1	13892347	13912347	chr1	13926819	13946819
chr1	13902229	13922229	chr1	13877256	13897256
chr1	13923114	13943114	chr1	13892347	13912347
chr1	13994874	14014874	chr1	14051375	14071375
chr1	13998440	14018440	chr1	14043352	14063352
chr1	14027449	14047449	chr1	13972860	13992860
chr1	14038817	14058817	chr1	13998440	14018440
chr1	14051375	14071375	chr1	14086862	14106862
chr1	14051862	14071862	chr1	14086862	14106862
chr1	14053306	14073306	chr1	14093937	14113937
chr1	14106702	14126702	chr1	14145207	14165207
chr1	14111556	14131556	chr1	14086862	14106862
chr1	14128901	14148901	chr1	14213730	14233730
chr1	14159860	14179860	chr1	14231910	14251910
chr1	14192003	14212003	chr1	14151555	14171555
chr1	14198475	14218475	chr1	14151555	14171555
chr1	14206099	14226099	chr1	14287083	14307083
chr1	14228858	14248858	chr1	14198475	14218475
chr1	14244571	14264571	chr1	14220652	14240652
chr1	14249478	14269478	chr1	14212622	14232622
chr1	14322632	14342632	chr1	14365813	14385813
chr1	14326549	14346549	chr1	14295930	14315930
chr1	14342239	14362239	chr1	14362416	14382416
chr1	14355902	14375902	chr1	14329786	14349786
chr1	14365813	14385813	chr1	14400936	14420936
chr1	14374244	14394244	chr1	14420638	14440638
chr1	14408366	14428366	chr1	14335193	14355193
chr1	14411024	14431024	chr1	14435955	14455955
chr1	14420638	14440638	chr1	14447800	14467800
chr1	14445149	14465149	chr1	14476095	14496095
chr1	14447800	14467800	chr1	14476095	14496095
chr1	14450596	14470596	chr1	14400936	14420936
chr1	14468965	14488965	chr1	14440506	14460506
chr1	14468965	14488965	chr1	14445149	14465149
chr1	14506530	14526530	chr1	14472000	14492000
chr1	14506530	14526530	chr1	14482133	14502133
chr1	14513121	14533121	chr1	14485854	14505854
chr1	14530381	14550381	chr1	14479296	14499296
chr1	14534156	14554156	chr1	14506530	14526530
chr1	14537436	14557436	chr1	14506530	14526530
chr1	14551620	14571620	chr1	14530381	14550381
chr1	14585295	14605295	chr1	14628888	14648888
chr1	14610080	14630080	chr1	14588515	14608515
chr1	14616870	14636870	chr1	14654044	14674044
chr1	14624440	14644440	chr1	14579070	14599070
chr1	14624440	14644440	chr1	14718812	14738812
chr1	14633225	14653225	chr1	14664129	14684129
chr1	14633225	14653225	chr1	14667247	14687247
chr1	14644896	14664896	chr1	14686259	14706259
chr1	14661148	14681148	chr1	14614443	14634443
chr1	14678268	14698268	chr1	14716990	14736990
chr1	14690672	14710672	chr1	14644896	14664896
chr1	14709076	14729076	chr1	14679284	14699284
chr1	14716913	14736913	chr1	14689369	14709369
chr1	14720329	14740329	chr1	14791265	14811265
chr1	14724467	14744467	chr1	14761473	14781473
chr1	14753427	14773427	chr1	14718812	14738812
chr1	14765254	14785254	chr1	14817337	14837337
chr1	14768773	14788773	chr1	14793563	14813563
chr1	14791265	14811265	chr1	14716990	14736990
chr1	14791265	14811265	chr1	14815119	14835119
chr1	14795771	14815771	chr1	14834115	14854115
chr1	14800670	14820670	chr1	14777695	14797695
chr1	14805394	14825394	chr1	14776028	14796028
chr1	14828692	14848692	chr1	14800670	14820670
chr1	14881068	14901068	chr1	14834899	14854899
chr1	14882535	14902535	chr1	14915819	14935819
chr1	14882818	14902818	chr1	14830514	14850514
chr1	14907456	14927456	chr1	14864097	14884097
chr1	14912342	14932342	chr1	14942270	14962270
chr1	14989951	15009951	chr1	15021106	15041106
chr1	15023002	15043002	chr1	14990787	15010787
chr1	15045665	15065665	chr1	15015187	15035187
chr1	15069766	15089766	chr1	15045665	15065665
chr1	15092717	15112717	chr1	15131152	15151152
chr1	15095480	15115480	chr1	15405418	15425418
chr1	15099086	15119086	chr1	15142199	15162199
chr1	15103357	15123357	chr1	15057573	15077573
chr1	15103357	15123357	chr1	15066348	15086348
chr1	15103357	15123357	chr1	15127744	15147744
chr1	15117246	15137246	chr1	15139417	15159417
chr1	15135824	15155824	chr1	15417263	15437263
chr1	15139417	15159417	chr1	15105752	15125752
chr1	15151314	15171314	chr1	15123371	15143371
chr1	15212048	15232048	chr1	15158347	15178347
chr1	15239810	15259810	chr1	15278982	15298982
chr1	15249640	15269640	chr1	15326057	15346057
chr1	15274152	15294152	chr1	15308046	15328046
chr1	15284681	15304681	chr1	15237307	15257307
chr1	15308046	15328046	chr1	15278678	15298678
chr1	15316675	15336675	chr1	15278678	15298678
chr1	15371828	15391828	chr1	15404094	15424094
chr1	15404094	15424094	chr1	15378253	15398253
chr1	15404094	15424094	chr1	15382678	15402678
chr1	15404094	15424094	chr1	15426894	15446894
chr1	15405418	15425418	chr1	15237307	15257307
chr1	15423553	15443553	chr1	15400876	15420876
chr1	15446934	15466934	chr1	15604327	15624327
chr1	15449286	15469286	chr1	15599336	15619336
chr1	15489005	15509005	chr1	15540924	15560924
chr1	15540924	15560924	chr1	15442653	15462653
chr1	15540924	15560924	chr1	15565099	15585099
chr1	15541536	15561536	chr1	15507848	15527848
chr1	15546225	15566225	chr1	15569631	15589631
chr1	15569631	15589631	chr1	15540924	15560924
chr1	15578867	15598867	chr1	15689972	15709972
chr1	15597786	15617786	chr1	15480893	15500893
chr1	15599336	15619336	chr1	15442653	15462653
chr1	15599336	15619336	chr1	15565099	15585099
chr1	15599336	15619336	chr1	15624088	15644088
chr1	15604045	15624045	chr1	15442653	15462653
chr1	15604045	15624045	chr1	15638434	15658434
chr1	15604696	15624696	chr1	15637180	15657180
chr1	15630209	15650209	chr1	15436800	15456800
chr1	15635609	15655609	chr1	15604045	15624045
chr1	15635609	15655609	chr1	15656938	15676938
chr1	15638434	15658434	chr1	15610712	15630712
chr1	15640483	15660483	chr1	15743464	15763464
chr1	15668269	15688269	chr1	15644129	15664129
chr1	15728082	15748082	chr1	15608880	15628880
chr1	15754123	15774123	chr1	15789939	15809939
chr1	15755560	15775560	chr1	15728082	15748082
chr1	15757979	15777979	chr1	15635609	15655609
chr1	15788253	15808253	chr1	15757979	15777979
chr1	15799708	15819708	chr1	15762255	15782255
chr1	15816258	15836258	chr1	15597786	15617786
chr1	15863993	15883993	chr1	16061070	16081070
chr1	15881184	15901184	chr1	15948439	15968439
chr1	15897185	15917185	chr1	15954930	15974930
chr1	15907797	15927797	chr1	16096130	16116130
chr1	15915894	15935894	chr1	15865995	15885995
chr1	15921642	15941642	chr1	15966153	15986153
chr1	15930632	15950632	chr1	16074259	16094259
chr1	15939104	15959104	chr1	15968524	15988524
chr1	15940050	15960050	chr1	15908222	15928222
chr1	15940292	15960292	chr1	15968524	15988524
chr1	15940292	15960292	chr1	15986604	16006604
chr1	15944151	15964151	chr1	16035188	16055188
chr1	15944580	15964580	chr1	15891221	15911221
chr1	15950642	15970642	chr1	15921843	15941843
chr1	15979077	15999077	chr1	15944151	15964151
chr1	15980005	16000005	chr1	15948439	15968439
chr1	15989388	16009388	chr1	16035188	16055188
chr1	16002172	16022172	chr1	15925723	15945723
chr1	16008021	16028021	chr1	15977061	15997061
chr1	16041910	16061910	chr1	15918648	15938648
chr1	16047587	16067587	chr1	16085937	16105937
chr1	16052037	16072037	chr1	16005836	16025836
chr1	16065520	16085520	chr1	15891221	15911221
chr1	16065520	16085520	chr1	16099550	16119550
chr1	16096130	16116130	chr1	16074259	16094259
chr1	16123515	16143515	chr1	16188590	16208590
chr1	16141274	16161274	chr1	16246259	16266259
chr1	16158064	16178064	chr1	16194120	16214120
chr1	16170398	16190398	chr1	16137233	16157233
chr1	16191213	16211213	chr1	16158064	16178064
chr1	16193120	16213120	chr1	16246259	16266259
chr1	16194120	16214120	chr1	16268435	16288435
chr1	16205070	16225070	chr1	16141274	16161274
chr1	16211699	16231699	chr1	16148944	16168944
chr1	16212793	16232793	chr1	16188590	16208590
chr1	16218233	16238233	chr1	16188590	16208590
chr1	16218233	16238233	chr1	16246259	16266259
chr1	16218233	16238233	chr1	16282596	16302596
chr1	16232959	16252959	chr1	16275128	16295128
chr1	16243008	16263008	chr1	16135958	16155958
chr1	16256177	16276177	chr1	16308819	16328819
chr1	16262680	16282680	chr1	16232959	16252959
chr1	16269534	16289534	chr1	16131018	16151018
chr1	16269534	16289534	chr1	16243008	16263008
chr1	16291000	16311000	chr1	16129430	16149430
chr1	16301306	16321306	chr1	16124204	16144204
chr1	16308819	16328819	chr1	16262680	16282680
chr1	16308819	16328819	chr1	16275128	16295128
chr1	16375867	16395867	chr1	16536357	16556357
chr1	16392000	16412000	chr1	16533439	16553439
chr1	16423018	16443018	chr1	16406593	16426593
chr1	16489379	16509379	chr1	16439192	16459192
chr1	16500177	16520177	chr1	16533439	16553439
chr1	16511098	16531098	chr1	16483092	16503092
chr1	16533439	16553439	chr1	16443215	16463215
chr1	16533439	16553439	chr1	16687491	16707491
chr1	16535814	16555814	chr1	16668405	16688405
chr1	16538952	16558952	chr1	16605076	16625076
chr1	16555369	16575369	chr1	16526595	16546595
chr1	16563251	16583251	chr1	16432338	16452338
chr1	16567673	16587673	chr1	16533439	16553439
chr1	16567673	16587673	chr1	16600853	16620853
chr1	16567673	16587673	chr1	16612106	16632106
chr1	16573333	16593333	chr1	16511098	16531098
chr1	16593402	16613402	chr1	16652651	16672651
chr1	16597367	16617367	chr1	16567673	16587673
chr1	16604064	16624064	chr1	16573333	16593333
chr1	16609918	16629918	chr1	16625592	16645592
chr1	16612106	16632106	chr1	16676162	16696162
chr1	16638459	16658459	chr1	16612106	16632106
chr1	16652651	16672651	chr1	16612106	16632106
chr1	16676162	16696162	chr1	16423018	16443018
chr1	16676162	16696162	chr1	16536357	16556357
chr1	16680641	16700641	chr1	16744863	16764863
chr1	16687491	16707491	chr1	16536357	16556357
chr1	16704172	16724172	chr1	16736333	16756333
chr1	16708278	16728278	chr1	16687491	16707491
chr1	16712849	16732849	chr1	16781689	16801689
chr1	16744863	16764863	chr1	16787089	16807089
chr1	16748380	16768380	chr1	16703260	16723260
chr1	16773655	16793655	chr1	16812282	16832282
chr1	16797540	16817540	chr1	16759938	16779938
chr1	16805217	16825217	chr1	16765317	16785317
chr1	16875577	16895577	chr1	16941695	16961695
chr1	16877752	16897752	chr1	17005593	17025593
chr1	16881899	16901899	chr1	17005593	17025593
chr1	16914084	16934084	chr1	17197239	17217239
chr1	16930043	16950043	chr1	17203054	17223054
chr1	16933469	16953469	chr1	17039747	17059747
chr1	16934077	16954077	chr1	16881899	16901899
chr1	16960670	16980670	chr1	17073670	17093670
chr1	17004642	17024642	chr1	16876762	16896762
chr1	17014087	17034087	chr1	16934077	16954077
chr1	17023754	17043754	chr1	17203054	17223054
chr1	17023754	17043754	chr1	17204122	17224122
chr1	17039747	17059747	chr1	16934077	16954077
chr1	17039747	17059747	chr1	17197239	17217239
chr1	17070810	17090810	chr1	16941695	16961695
chr1	17073670	17093670	chr1	16969652	16989652
chr1	17081449	17101449	chr1	17022764	17042764
chr1	17195528	17215528	chr1	16934077	16954077
chr1	17197239	17217239	chr1	16934077	16954077
chr1	17201259	17221259	chr1	17035820	17055820
chr1	17203054	17223054	chr1	17035820	17055820
chr1	17216669	17236669	chr1	16930043	16950043
chr1	17216669	17236669	chr1	17035820	17055820
chr1	17256676	17276676	chr1	17238099	17258099
chr1	17259176	17279176	chr1	17224403	17244403
chr1	17279824	17299824	chr1	17335354	17355354
chr1	17322548	17342548	chr1	17286919	17306919
chr1	17333060	17353060	chr1	17358414	17378414
chr1	17335231	17355231	chr1	17355629	17375629
chr1	17353141	17373141	chr1	17312164	17332164
chr1	17358414	17378414	chr1	17337682	17357682
chr1	17379904	17399904	chr1	17430940	17450940
chr1	17379904	17399904	chr1	17435364	17455364
chr1	17388713	17408713	chr1	17358414	17378414
chr1	17401634	17421634	chr1	17552936	17572936
chr1	17414270	17434270	chr1	17663438	17683438
chr1	17435364	17455364	chr1	17464343	17484343
chr1	17447632	17467632	chr1	17534116	17554116
chr1	17450788	17470788	chr1	17564568	17584568
chr1	17462731	17482731	chr1	17484542	17504542
chr1	17464343	17484343	chr1	17606619	17626619
chr1	17482252	17502252	chr1	17435364	17455364
chr1	17482252	17502252	chr1	17519893	17539893
chr1	17497149	17517149	chr1	17578439	17598439
chr1	17503145	17523145	chr1	17472895	17492895
chr1	17519893	17539893	chr1	17472895	17492895
chr1	17521959	17541959	chr1	17493501	17513501
chr1	17521959	17541959	chr1	17569996	17589996
chr1	17554230	17574230	chr1	17591292	17611292
chr1	17569996	17589996	chr1	17443028	17463028
chr1	17569996	17589996	chr1	17540277	17560277
chr1	17593702	17613702	chr1	17569996	17589996
chr1	17606309	17626309	chr1	17449809	17469809
chr1	17606619	17626619	chr1	17689431	17709431
chr1	17619832	17639832	chr1	17578439	17598439
chr1	17637685	17657685	chr1	17428286	17448286
chr1	17739624	17759624	chr1	17689431	17709431
chr1	17824946	17844946	chr1	18005870	18025870
chr1	17834055	17854055	chr1	17863656	17883656
chr1	17834055	17854055	chr1	17919191	17939191
chr1	17837386	17857386	chr1	17863656	17883656
chr1	17849887	17869887	chr1	17902297	17922297
chr1	17858697	17878697	chr1	17834055	17854055
chr1	17858697	17878697	chr1	17888919	17908919
chr1	17863656	17883656	chr1	17902297	17922297
chr1	17876920	17896920	chr1	17824684	17844684
chr1	17876920	17896920	chr1	17931955	17951955
chr1	17882857	17902857	chr1	17824684	17844684
chr1	17902297	17922297	chr1	17876920	17896920
chr1	17922079	17942079	chr1	17814250	17834250
chr1	17931955	17951955	chr1	17894644	17914644
chr1	17943434	17963434	chr1	17992594	18012594
chr1	17945976	17965976	chr1	17992594	18012594
chr1	17985626	18005626	chr1	18026750	18046750
chr1	18000296	18020296	chr1	18092278	18112278
chr1	18006269	18026269	chr1	18049623	18069623
chr1	18029500	18049500	chr1	17979165	17999165
chr1	18035525	18055525	chr1	18121729	18141729
chr1	18049623	18069623	chr1	18003675	18023675
chr1	18059229	18079229	chr1	18028518	18048518
chr1	18080034	18100034	chr1	18104523	18124523
chr1	18080034	18100034	chr1	18133101	18153101
chr1	18082161	18102161	chr1	18144460	18164460
chr1	18092278	18112278	chr1	18125974	18145974
chr1	18098334	18118334	chr1	18075754	18095754
chr1	18113675	18133675	chr1	18035525	18055525
chr1	18136499	18156499	chr1	18109974	18129974
chr1	18138370	18158370	chr1	18080034	18100034
chr1	18151947	18171947	chr1	18129520	18149520
chr1	18171729	18191729	chr1	18209179	18229179
chr1	18171729	18191729	chr1	18217870	18237870
chr1	18197782	18217782	chr1	18129520	18149520
chr1	18221953	18241953	chr1	18192488	18212488
chr1	18221953	18241953	chr1	18244589	18264589
chr1	18229529	18249529	chr1	18275630	18295630
chr1	18239352	18259352	chr1	18211305	18231305
chr1	18261441	18281441	chr1	18294935	18314935
chr1	18270631	18290631	chr1	18248782	18268782
chr1	18301374	18321374	chr1	18275160	18295160
chr1	18301374	18321374	chr1	18355927	18375927
chr1	18306314	18326314	chr1	18349366	18369366
chr1	18306384	18326384	chr1	18279572	18299572
chr1	18310704	18330704	chr1	18280199	18300199
chr1	18349366	18369366	chr1	18316370	18336370
chr1	18349366	18369366	chr1	18383636	18403636
chr1	18349366	18369366	chr1	18385400	18405400
chr1	18365831	18385831	chr1	18331574	18351574
chr1	18383636	18403636	chr1	18435019	18455019
chr1	18386463	18406463	chr1	18362813	18382813
chr1	18388861	18408861	chr1	18414597	18434597
chr1	18388861	18408861	chr1	18423845	18443845
chr1	18408466	18428466	chr1	18360841	18380841
chr1	18432337	18452337	chr1	18496473	18516473
chr1	18528002	18548002	chr1	18499884	18519884
chr1	18540202	18560202	chr1	18583017	18603017
chr1	18551068	18571068	chr1	18637757	18657757
chr1	18592632	18612632	chr1	18731553	18751553
chr1	18600511	18620511	chr1	18584557	18604557
chr1	18629232	18649232	chr1	18566027	18586027
chr1	18629232	18649232	chr1	18700450	18720450
chr1	18644209	18664209	chr1	18668479	18688479
chr1	18647339	18667339	chr1	18844739	18864739
chr1	18650730	18670730	chr1	18714964	18734964
chr1	18707648	18727648	chr1	18740149	18760149
chr1	18713763	18733763	chr1	18668479	18688479
chr1	18716875	18736875	chr1	18757913	18777913
chr1	18748799	18768799	chr1	18833759	18853759
chr1	18760323	18780323	chr1	18712755	18732755
chr1	18798288	18818288	chr1	18760323	18780323
chr1	18798288	18818288	chr1	18844739	18864739
chr1	18807253	18827253	chr1	18760323	18780323
chr1	18833759	18853759	chr1	18857551	18877551
chr1	18833759	18853759	chr1	18896489	18916489
chr1	18839393	18859393	chr1	18760323	18780323
chr1	18857551	18877551	chr1	18816633	18836633
chr1	18881968	18901968	chr1	18854774	18874774
chr1	18901346	18921346	chr1	18629232	18649232
chr1	18902281	18922281	chr1	19153830	19173830
chr1	18910768	18930768	chr1	19130312	19150312
chr1	18919505	18939505	chr1	18955000	18975000
chr1	18919505	18939505	chr1	19137793	19157793
chr1	18928344	18948344	chr1	19107510	19127510
chr1	18932163	18952163	chr1	19012165	19032165
chr1	18948108	18968108	chr1	18971483	18991483
chr1	18952197	18972197	chr1	19143751	19163751
chr1	18953187	18973187	chr1	18979726	18999726
chr1	18964022	18984022	chr1	18936473	18956473
chr1	18966919	18986919	chr1	18936473	18956473
chr1	18966919	18986919	chr1	19064939	19084939
chr1	18983628	19003628	chr1	18955000	18975000
chr1	19040177	19060177	chr1	18936473	18956473
chr1	19040177	19060177	chr1	19088366	19108366
chr1	19045764	19065764	chr1	19120287	19140287
chr1	19056006	19076006	chr1	18959150	18979150
chr1	19056006	19076006	chr1	19024620	19044620
chr1	19064939	19084939	chr1	19024620	19044620
chr1	19064939	19084939	chr1	19041008	19061008
chr1	19082042	19102042	chr1	19120287	19140287
chr1	19091251	19111251	chr1	19157498	19177498
chr1	19091750	19111750	chr1	19130312	19150312
chr1	19102004	19122004	chr1	19070513	19090513
chr1	19111920	19131920	chr1	19091016	19111016
chr1	19120287	19140287	chr1	18887912	18907912
chr1	19122684	19142684	chr1	19151166	19171166
chr1	19125806	19145806	chr1	19091016	19111016
chr1	19130312	19150312	chr1	19186733	19206733
chr1	19132148	19152148	chr1	19074973	19094973
chr1	19132148	19152148	chr1	19097672	19117672
chr1	19137793	19157793	chr1	19004971	19024971
chr1	19143751	19163751	chr1	18966919	18986919
chr1	19150117	19170117	chr1	19195373	19215373
chr1	19153830	19173830	chr1	19125806	19145806
chr1	19157867	19177867	chr1	19082042	19102042
chr1	19214408	19234408	chr1	19422708	19442708
chr1	19219982	19239982	chr1	19422708	19442708
chr1	19220684	19240684	chr1	19277154	19297154
chr1	19220684	19240684	chr1	19283096	19303096
chr1	19245294	19265294	chr1	19266626	19286626
chr1	19259189	19279189	chr1	19219982	19239982
chr1	19266626	19286626	chr1	19404610	19424610
chr1	19273005	19293005	chr1	19233383	19253383
chr1	19290657	19310657	chr1	19321599	19341599
chr1	19304696	19324696	chr1	19279339	19299339
chr1	19317501	19337501	chr1	19347511	19367511
chr1	19321599	19341599	chr1	19259189	19279189
chr1	19327936	19347936	chr1	19362919	19382919
chr1	19338868	19358868	chr1	19404610	19424610
chr1	19365008	19385008	chr1	19316035	19336035
chr1	19365008	19385008	chr1	19317501	19337501
chr1	19399223	19419223	chr1	19214408	19234408
chr1	19415445	19435445	chr1	19214408	19234408
chr1	19422708	19442708	chr1	19451947	19471947
chr1	19451947	19471947	chr1	19479526	19499526
chr1	19460654	19480654	chr1	19422708	19442708
chr1	19461829	19481829	chr1	19501217	19521217
chr1	19464028	19484028	chr1	19490385	19510385
chr1	19473044	19493044	chr1	19214408	19234408
chr1	19473044	19493044	chr1	19560396	19580396
chr1	19487457	19507457	chr1	19464028	19484028
chr1	19490385	19510385	chr1	19462770	19482770
chr1	19490385	19510385	chr1	19514996	19534996
chr1	19503295	19523295	chr1	19528054	19548054
chr1	19514996	19534996	chr1	19214408	19234408
chr1	19514996	19534996	chr1	19484445	19504445
chr1	19524543	19544543	chr1	19554861	19574861
chr1	19536014	19556014	chr1	19440700	19460700
chr1	19545750	19565750	chr1	19600340	19620340
chr1	19554861	19574861	chr1	19528965	19548965
chr1	19585781	19605781	chr1	19532041	19552041
chr1	19592196	19612196	chr1	19568519	19588519
chr1	19652756	19672756	chr1	19696580	19716580
chr1	19655980	19675980	chr1	19799209	19819209
chr1	19658714	19678714	chr1	19906747	19926747
chr1	19670167	19690167	chr1	19899882	19919882
chr1	19684376	19704376	chr1	19711082	19731082
chr1	19694444	19714444	chr1	19724423	19744423
chr1	19696580	19716580	chr1	19723059	19743059
chr1	19705023	19725023	chr1	19663250	19683250
chr1	19706561	19726561	chr1	19741423	19761423
chr1	19711082	19731082	chr1	19741777	19761777
chr1	19713535	19733535	chr1	19655980	19675980
chr1	19716399	19736399	chr1	19938985	19958985
chr1	19720954	19740954	chr1	19925840	19945840
chr1	19724741	19744741	chr1	19684376	19704376
chr1	19724741	19744741	chr1	19791819	19811819
chr1	19737815	19757815	chr1	19700711	19720711
chr1	19737815	19757815	chr1	19877108	19897108
chr1	19741777	19761777	chr1	19766515	19786515
chr1	19748662	19768662	chr1	19726559	19746559
chr1	19759440	19779440	chr1	19783898	19803898
chr1	19766515	19786515	chr1	19700711	19720711
chr1	19766515	19786515	chr1	19830340	19850340
chr1	19771688	19791688	chr1	19748662	19768662
chr1	19776174	19796174	chr1	19806093	19826093
chr1	19781465	19801465	chr1	19759440	19779440
chr1	19783898	19803898	chr1	19718518	19738518
chr1	19799209	19819209	chr1	19723059	19743059
chr1	19801793	19821793	chr1	19754628	19774628
chr1	19801793	19821793	chr1	19894425	19914425
chr1	19806093	19826093	chr1	19766515	19786515
chr1	19806093	19826093	chr1	19899882	19919882
chr1	19830340	19850340	chr1	19801793	19821793
chr1	19833304	19853304	chr1	19743361	19763361
chr1	19842767	19862767	chr1	19726980	19746980
chr1	19878715	19898715	chr1	19662582	19682582
chr1	19894425	19914425	chr1	19684376	19704376
chr1	19898357	19918357	chr1	19801793	19821793
chr1	19901388	19921388	chr1	19791819	19811819
chr1	19912352	19932352	chr1	19961787	19981787
chr1	19914348	19934348	chr1	19705463	19725463
chr1	19914348	19934348	chr1	19944765	19964765
chr1	19925840	19945840	chr1	19713535	19733535
chr1	19938985	19958985	chr1	19726559	19746559
chr1	19946735	19966735	chr1	19877108	19897108
chr1	19952191	19972191	chr1	19663250	19683250
chr1	19953809	19973809	chr1	19906747	19926747
chr1	19956889	19976889	chr1	19723059	19743059
chr1	19956889	19976889	chr1	19906747	19926747
chr1	20017034	20037034	chr1	20166852	20186852
chr1	20026086	20046086	chr1	20053511	20073511
chr1	20051891	20071891	chr1	20026086	20046086
chr1	20055135	20075135	chr1	20138897	20158897
chr1	20076195	20096195	chr1	20054208	20074208
chr1	20078990	20098990	chr1	20054208	20074208
chr1	20083905	20103905	chr1	20120319	20140319
chr1	20109996	20129996	chr1	20156561	20176561
chr1	20109996	20129996	chr1	20181069	20201069
chr1	20126511	20146511	chr1	20031100	20051100
chr1	20126511	20146511	chr1	20083905	20103905
chr1	20126511	20146511	chr1	20103038	20123038
chr1	20128435	20148435	chr1	20184184	20204184
chr1	20130981	20150981	chr1	20181069	20201069
chr1	20135283	20155283	chr1	20108432	20128432
chr1	20137322	20157322	chr1	20166852	20186852
chr1	20156561	20176561	chr1	20125659	20145659
chr1	20169298	20189298	chr1	20156561	20176561
chr1	20174590	20194590	chr1	20048461	20068461
chr1	20202694	20222694	chr1	20456120	20476120
chr1	20246412	20266412	chr1	20295736	20315736
chr1	20253218	20273218	chr1	20497352	20517352
chr1	20262378	20282378	chr1	20464981	20484981
chr1	20270119	20290119	chr1	20479882	20499882
chr1	20283028	20303028	chr1	20480770	20500770
chr1	20285495	20305495	chr1	20312300	20332300
chr1	20289473	20309473	chr1	20263927	20283927
chr1	20291758	20311758	chr1	20450300	20470300
chr1	20295736	20315736	chr1	20358061	20378061
chr1	20298820	20318820	chr1	20262378	20282378
chr1	20305457	20325457	chr1	20433214	20453214
chr1	20332892	20352892	chr1	20289473	20309473
chr1	20341796	20361796	chr1	20368285	20388285
chr1	20345413	20365413	chr1	20482937	20502937
chr1	20348133	20368133	chr1	20279976	20299976
chr1	20348133	20368133	chr1	20368285	20388285
chr1	20371535	20391535	chr1	20283028	20303028
chr1	20377392	20397392	chr1	20294636	20314636
chr1	20377392	20397392	chr1	20414556	20434556
chr1	20396650	20416650	chr1	20354181	20374181
chr1	20412956	20432956	chr1	20476851	20496851
chr1	20423076	20443076	chr1	20298820	20318820
chr1	20441148	20461148	chr1	20489626	20509626
chr1	20448053	20468053	chr1	20469923	20489923
chr1	20456120	20476120	chr1	20262378	20282378
chr1	20469923	20489923	chr1	20503909	20523909
chr1	20480770	20500770	chr1	20423076	20443076
chr1	20492018	20512018	chr1	20471657	20491657
chr1	20492576	20512576	chr1	20457206	20477206
chr1	20494344	20514344	chr1	20531091	20551091
chr1	20494344	20514344	chr1	20749925	20769925
chr1	20509154	20529154	chr1	20464981	20484981
chr1	20523980	20543980	chr1	20612271	20632271
chr1	20527587	20547587	chr1	20715868	20735868
chr1	20532050	20552050	chr1	20574320	20594320
chr1	20533398	20553398	chr1	20557522	20577522
chr1	20533398	20553398	chr1	20667419	20687419
chr1	20533398	20553398	chr1	20679619	20699619
chr1	20536795	20556795	chr1	20646409	20666409
chr1	20541587	20561587	chr1	20760664	20780664
chr1	20549243	20569243	chr1	20655416	20675416
chr1	20549243	20569243	chr1	20753726	20773726
chr1	20566561	20586561	chr1	20653606	20673606
chr1	20574936	20594936	chr1	20537754	20557754
chr1	20579631	20599631	chr1	20557522	20577522
chr1	20583294	20603294	chr1	20612271	20632271
chr1	20612271	20632271	chr1	20644722	20664722
chr1	20618384	20638384	chr1	20646409	20666409
chr1	20624240	20644240	chr1	20548345	20568345
chr1	20625773	20645773	chr1	20664164	20684164
chr1	20637649	20657649	chr1	20612271	20632271
chr1	20637649	20657649	chr1	20714020	20734020
chr1	20652548	20672548	chr1	20542922	20562922
chr1	20660104	20680104	chr1	20531091	20551091
chr1	20660104	20680104	chr1	20625773	20645773
chr1	20661025	20681025	chr1	20630006	20650006
chr1	20662812	20682812	chr1	20758566	20778566
chr1	20662812	20682812	chr1	20789067	20809067
chr1	20664164	20684164	chr1	20689297	20709297
chr1	20667419	20687419	chr1	20708117	20728117
chr1	20670211	20690211	chr1	20637649	20657649
chr1	20671758	20691758	chr1	20816585	20836585
chr1	20679619	20699619	chr1	20797750	20817750
chr1	20706161	20726161	chr1	20523980	20543980
chr1	20715868	20735868	chr1	20664164	20684164
chr1	20723162	20743162	chr1	20670211	20690211
chr1	20740930	20760930	chr1	20557522	20577522
chr1	20740930	20760930	chr1	20718702	20738702
chr1	20744909	20764909	chr1	20549243	20569243
chr1	20744909	20764909	chr1	20714020	20734020
chr1	20753726	20773726	chr1	20789067	20809067
chr1	20756102	20776102	chr1	20782146	20802146
chr1	20758200	20778200	chr1	20661025	20681025
chr1	20758566	20778566	chr1	20537754	20557754
chr1	20758566	20778566	chr1	20660104	20680104
chr1	20770110	20790110	chr1	20738641	20758641
chr1	20779410	20799410	chr1	20758566	20778566
chr1	20784685	20804685	chr1	20759928	20779928
chr1	20785210	20805210	chr1	20527587	20547587
chr1	20802325	20822325	chr1	20708117	20728117
chr1	20812010	20832010	chr1	20537232	20557232
chr1	20856479	20876479	chr1	20829636	20849636
chr1	20861321	20881321	chr1	20902926	20922926
chr1	20871724	20891724	chr1	20946986	20966986
chr1	20883815	20903815	chr1	20958453	20978453
chr1	20897220	20917220	chr1	20855795	20875795
chr1	20909280	20929280	chr1	20927706	20947706
chr1	20909280	20929280	chr1	20937892	20957892
chr1	20909280	20929280	chr1	20987872	21007872
chr1	20927706	20947706	chr1	20904208	20924208
chr1	20936453	20956453	chr1	20971599	20991599
chr1	20952730	20972730	chr1	20909280	20929280
chr1	20958453	20978453	chr1	20877356	20897356
chr1	20975766	20995766	chr1	20952730	20972730
chr1	20997984	21017984	chr1	21025600	21045600
chr1	21020068	21040068	chr1	20980057	21000057
chr1	21045220	21065220	chr1	21101294	21121294
chr1	21047324	21067324	chr1	21009889	21029889
chr1	21052778	21072778	chr1	21094824	21114824
chr1	21083723	21103723	chr1	21056624	21076624
chr1	21084220	21104220	chr1	21118267	21138267
chr1	21089412	21109412	chr1	21058728	21078728
chr1	21101294	21121294	chr1	21369037	21389037
chr1	21101294	21121294	chr1	21467810	21487810
chr1	21103381	21123381	chr1	21146355	21166355
chr1	21117151	21137151	chr1	21259059	21279059
chr1	21119749	21139749	chr1	21145107	21165107
chr1	21122520	21142520	chr1	21084220	21104220
chr1	21122520	21142520	chr1	21501944	21521944
chr1	21132613	21152613	chr1	21094824	21114824
chr1	21141889	21161889	chr1	21268179	21288179
chr1	21146355	21166355	chr1	21122520	21142520
chr1	21146355	21166355	chr1	21216288	21236288
chr1	21168325	21188325	chr1	21145107	21165107
chr1	21168325	21188325	chr1	21197766	21217766
chr1	21180879	21200879	chr1	21210691	21230691
chr1	21197766	21217766	chr1	21174138	21194138
chr1	21202005	21222005	chr1	21470906	21490906
chr1	21206652	21226652	chr1	21271829	21291829
chr1	21212140	21232140	chr1	21463959	21483959
chr1	21216288	21236288	chr1	21253214	21273214
chr1	21219998	21239998	chr1	21141889	21161889
chr1	21223334	21243334	chr1	21141889	21161889
chr1	21223334	21243334	chr1	21192706	21212706
chr1	21246170	21266170	chr1	21271829	21291829
chr1	21246170	21266170	chr1	21278668	21298668
chr1	21246170	21266170	chr1	21354194	21374194
chr1	21259059	21279059	chr1	21306227	21326227
chr1	21261123	21281123	chr1	21467810	21487810
chr1	21262323	21282323	chr1	21117151	21137151
chr1	21262323	21282323	chr1	21219998	21239998
chr1	21262323	21282323	chr1	21310425	21330425
chr1	21268179	21288179	chr1	21501944	21521944
chr1	21271829	21291829	chr1	21336524	21356524
chr1	21271829	21291829	chr1	21392549	21412549
chr1	21278668	21298668	chr1	21349252	21369252
chr1	21301582	21321582	chr1	21331366	21351366
chr1	21301582	21321582	chr1	21338345	21358345
chr1	21306227	21326227	chr1	21216288	21236288
chr1	21306227	21326227	chr1	21271829	21291829
chr1	21306227	21326227	chr1	21361666	21381666
chr1	21310425	21330425	chr1	21392549	21412549
chr1	21310425	21330425	chr1	21402125	21422125
chr1	21315111	21335111	chr1	21449443	21469443
chr1	21315111	21335111	chr1	21470906	21490906
chr1	21319932	21339932	chr1	21349252	21369252
chr1	21338345	21358345	chr1	21315111	21335111
chr1	21338345	21358345	chr1	21382523	21402523
chr1	21342264	21362264	chr1	21316300	21336300
chr1	21342264	21362264	chr1	21490174	21510174
chr1	21349252	21369252	chr1	21374692	21394692
chr1	21349252	21369252	chr1	21437587	21457587
chr1	21354194	21374194	chr1	21261123	21281123
chr1	21354194	21374194	chr1	21432382	21452382
chr1	21356529	21376529	chr1	21253214	21273214
chr1	21356898	21376898	chr1	21337554	21357554
chr1	21358712	21378712	chr1	21278668	21298668
chr1	21361666	21381666	chr1	21392549	21412549
chr1	21372123	21392123	chr1	21402125	21422125
chr1	21373094	21393094	chr1	21316300	21336300
chr1	21373094	21393094	chr1	21342264	21362264
chr1	21373094	21393094	chr1	21441268	21461268
chr1	21373722	21393722	chr1	21432977	21452977
chr1	21374174	21394174	chr1	21346409	21366409
chr1	21392549	21412549	chr1	21227064	21247064
chr1	21392549	21412549	chr1	21467810	21487810
chr1	21400846	21420846	chr1	21366192	21386192
chr1	21402125	21422125	chr1	21356529	21376529
chr1	21432382	21452382	chr1	21301582	21321582
chr1	21432382	21452382	chr1	21459305	21479305
chr1	21433378	21453378	chr1	21310425	21330425
chr1	21433378	21453378	chr1	21354194	21374194
chr1	21433378	21453378	chr1	21374692	21394692
chr1	21437587	21457587	chr1	21216288	21236288
chr1	21441268	21461268	chr1	21261123	21281123
chr1	21442293	21462293	chr1	21324104	21344104
chr1	21442293	21462293	chr1	21467810	21487810
chr1	21449443	21469443	chr1	21278668	21298668
chr1	21463959	21483959	chr1	21430735	21450735
chr1	21470906	21490906	chr1	21227064	21247064
chr1	21476211	21496211	chr1	21291311	21311311
chr1	21490174	21510174	chr1	21456665	21476665
chr1	21490174	21510174	chr1	21459305	21479305
chr1	21501944	21521944	chr1	21141889	21161889
chr1	21501944	21521944	chr1	21369037	21389037
chr1	21518322	21538322	chr1	21373722	21393722
chr1	21539215	21559215	chr1	21563247	21583247
chr1	21596911	21616911	chr1	21644086	21664086
chr1	21644086	21664086	chr1	21613635	21633635
chr1	21650627	21670627	chr1	21563247	21583247
chr1	21657058	21677058	chr1	21714875	21734875
chr1	21657265	21677265	chr1	21683737	21703737
chr1	21662310	21682310	chr1	21687146	21707146
chr1	21672639	21692639	chr1	21714875	21734875
chr1	21682515	21702515	chr1	21657058	21677058
chr1	21684121	21704121	chr1	21585504	21605504
chr1	21690211	21710211	chr1	21974854	21994854
chr1	21694479	21714479	chr1	21868805	21888805
chr1	21714875	21734875	chr1	21812141	21832141
chr1	21714875	21734875	chr1	21868805	21888805
chr1	21806602	21826602	chr1	21868805	21888805
chr1	21812141	21832141	chr1	21786489	21806489
chr1	21842795	21862795	chr1	21873439	21893439
chr1	21850273	21870273	chr1	21714875	21734875
chr1	21850273	21870273	chr1	21806602	21826602
chr1	21861251	21881251	chr1	21682515	21702515
chr1	21868805	21888805	chr1	21539215	21559215
chr1	21878373	21898373	chr1	21817077	21837077
chr1	21880721	21900721	chr1	21687146	21707146
chr1	21880721	21900721	chr1	21842795	21862795
chr1	21911269	21931269	chr1	21968515	21988515
chr1	21962435	21982435	chr1	21873439	21893439
chr1	21990485	22010485	chr1	22061905	22081905
chr1	22003179	22023179	chr1	22043718	22063718
chr1	22017694	22037694	chr1	22041430	22061430
chr1	22024754	22044754	chr1	22061905	22081905
chr1	22029075	22049075	chr1	22064081	22084081
chr1	22030973	22050973	chr1	21997605	22017605
chr1	22042607	22062607	chr1	22012472	22032472
chr1	22042607	22062607	chr1	22092954	22112954
chr1	22043718	22063718	chr1	22067794	22087794
chr1	22043718	22063718	chr1	22111973	22131973
chr1	22048769	22068769	chr1	22012472	22032472
chr1	22061905	22081905	chr1	22029075	22049075
chr1	22092954	22112954	chr1	22067794	22087794
chr1	22118566	22138566	chr1	22172622	22192622
chr1	22123822	22143822	chr1	22073296	22093296
chr1	22126202	22146202	chr1	22247467	22267467
chr1	22143467	22163467	chr1	22041430	22061430
chr1	22143467	22163467	chr1	22192740	22212740
chr1	22146984	22166984	chr1	22097677	22117677
chr1	22192740	22212740	chr1	22259678	22279678
chr1	22203107	22223107	chr1	22172622	22192622
chr1	22203107	22223107	chr1	22259678	22279678
chr1	22204395	22224395	chr1	22192740	22212740
chr1	22215302	22235302	chr1	22275715	22295715
chr1	22247467	22267467	chr1	22192740	22212740
chr1	22270304	22290304	chr1	22238796	22258796
chr1	22275715	22295715	chr1	22111973	22131973
chr1	22280246	22300246	chr1	22231754	22251754
chr1	22369292	22389292	chr1	22394779	22414779
chr1	22376753	22396753	chr1	22407499	22427499
chr1	22394779	22414779	chr1	22355545	22375545
chr1	22394779	22414779	chr1	22366519	22386519
chr1	22415709	22435709	chr1	22376753	22396753
chr1	22418526	22438526	chr1	22394779	22414779
chr1	22420962	22440962	chr1	22476215	22496215
chr1	22429099	22449099	chr1	22523753	22543753
chr1	22440618	22460618	chr1	22659242	22679242
chr1	22451897	22471897	chr1	22588423	22608423
chr1	22455053	22475053	chr1	22630171	22650171
chr1	22462484	22482484	chr1	22567517	22587517
chr1	22465183	22485183	chr1	22516486	22536486
chr1	22470916	22490916	chr1	22445222	22465222
chr1	22470916	22490916	chr1	22702373	22722373
chr1	22476215	22496215	chr1	22514164	22534164
chr1	22486138	22506138	chr1	22514164	22534164
chr1	22497027	22517027	chr1	22530030	22550030
chr1	22512260	22532260	chr1	22476215	22496215
chr1	22516039	22536039	chr1	22635172	22655172
chr1	22518108	22538108	chr1	22484580	22504580
chr1	22523753	22543753	chr1	22486138	22506138
chr1	22534540	22554540	chr1	22509007	22529007
chr1	22552336	22572336	chr1	22611613	22631613
chr1	22557582	22577582	chr1	22497027	22517027
chr1	22567517	22587517	chr1	22666985	22686985
chr1	22579899	22599899	chr1	22530030	22550030
chr1	22583781	22603781	chr1	22611613	22631613
chr1	22602227	22622227	chr1	22455053	22475053
chr1	22602227	22622227	chr1	22643188	22663188
chr1	22611613	22631613	chr1	22481144	22501144
chr1	22621975	22641975	chr1	22530030	22550030
chr1	22635172	22655172	chr1	22594479	22614479
chr1	22643188	22663188	chr1	22430321	22450321
chr1	22659242	22679242	chr1	22699089	22719089
chr1	22666985	22686985	chr1	22635172	22655172
chr1	22666985	22686985	chr1	22692873	22712873
chr1	22678484	22698484	chr1	22656353	22676353
chr1	22692873	22712873	chr1	22717670	22737670
chr1	22692873	22712873	chr1	22773244	22793244
chr1	22693897	22713897	chr1	22951160	22971160
chr1	22698319	22718319	chr1	22567517	22587517
chr1	22707675	22727675	chr1	22616249	22636249
chr1	22717670	22737670	chr1	22693897	22713897
chr1	22742748	22762748	chr1	22952120	22972120
chr1	22764193	22784193	chr1	22952120	22972120
chr1	22788582	22808582	chr1	22824179	22844179
chr1	22803656	22823656	chr1	22828055	22848055
chr1	22805189	22825189	chr1	22753613	22773613
chr1	22805189	22825189	chr1	22842222	22862222
chr1	22807804	22827804	chr1	22781889	22801889
chr1	22807804	22827804	chr1	22991767	23011767
chr1	22826826	22846826	chr1	22800307	22820307
chr1	22842222	22862222	chr1	22908039	22928039
chr1	22843490	22863490	chr1	22899960	22919960
chr1	22860013	22880013	chr1	22996240	23016240
chr1	22892306	22912306	chr1	22830188	22850188
chr1	22892306	22912306	chr1	22860013	22880013
chr1	22904197	22924197	chr1	22742748	22762748
chr1	22957818	22977818	chr1	22742748	22762748
chr1	22971294	22991294	chr1	22788582	22808582
chr1	22977580	22997580	chr1	23225416	23245416
chr1	22983147	23003147	chr1	23023163	23043163
chr1	22983147	23003147	chr1	23258833	23278833
chr1	22986372	23006372	chr1	23023163	23043163
chr1	22986372	23006372	chr1	23210983	23230983
chr1	22996240	23016240	chr1	23054380	23074380
chr1	23027125	23047125	chr1	22977580	22997580
chr1	23046833	23066833	chr1	23197841	23217841
chr1	23058484	23078484	chr1	23023163	23043163
chr1	23058484	23078484	chr1	23029489	23049489
chr1	23058484	23078484	chr1	23160900	23180900
chr1	23102366	23122366	chr1	23125071	23145071
chr1	23125071	23145071	chr1	23092511	23112511
chr1	23128497	23148497	chr1	23180486	23200486
chr1	23131392	23151392	chr1	23058484	23078484
chr1	23160900	23180900	chr1	23113257	23133257
chr1	23180695	23200695	chr1	23102366	23122366
chr1	23180695	23200695	chr1	23149013	23169013
chr1	23204354	23224354	chr1	23014776	23034776
chr1	23240359	23260359	chr1	22986372	23006372
chr1	23240359	23260359	chr1	23225416	23245416
chr1	23290879	23310879	chr1	23515587	23535587
chr1	23300911	23320911	chr1	23388883	23408883
chr1	23300911	23320911	chr1	23567781	23587781
chr1	23319122	23339122	chr1	23595614	23615614
chr1	23342646	23362646	chr1	23310732	23330732
chr1	23345613	23365613	chr1	23300911	23320911
chr1	23345613	23365613	chr1	23500242	23520242
chr1	23358661	23378661	chr1	23305505	23325505
chr1	23372076	23392076	chr1	23349112	23369112
chr1	23375851	23395851	chr1	23345613	23365613
chr1	23377355	23397355	chr1	23404120	23424120
chr1	23380550	23400550	chr1	23300911	23320911
chr1	23382812	23402812	chr1	23500242	23520242
chr1	23384339	23404339	chr1	23353209	23373209
chr1	23384339	23404339	chr1	23358661	23378661
chr1	23384339	23404339	chr1	23500242	23520242
chr1	23386973	23406973	chr1	23504429	23524429
chr1	23401459	23421459	chr1	23427533	23447533
chr1	23404120	23424120	chr1	23375180	23395180
chr1	23412636	23432636	chr1	23386973	23406973
chr1	23412636	23432636	chr1	23599294	23619294
chr1	23416442	23436442	chr1	23515325	23535325
chr1	23419468	23439468	chr1	23305505	23325505
chr1	23424853	23444853	chr1	23577095	23597095
chr1	23426236	23446236	chr1	23509747	23529747
chr1	23428554	23448554	chr1	23384339	23404339
chr1	23439194	23459194	chr1	23320764	23340764
chr1	23445733	23465733	chr1	23427533	23447533
chr1	23445733	23465733	chr1	23478376	23498376
chr1	23463263	23483263	chr1	23426830	23446830
chr1	23480625	23500625	chr1	23510514	23530514
chr1	23485143	23505143	chr1	23384339	23404339
chr1	23493760	23513760	chr1	23404120	23424120
chr1	23500242	23520242	chr1	23412636	23432636
chr1	23500242	23520242	chr1	23595614	23615614
chr1	23500764	23520764	chr1	23278299	23298299
chr1	23500764	23520764	chr1	23558005	23578005
chr1	23501919	23521919	chr1	23526849	23546849
chr1	23510514	23530514	chr1	23533535	23553535
chr1	23511433	23531433	chr1	23630071	23650071
chr1	23511976	23531976	chr1	23335376	23355376
chr1	23526849	23546849	chr1	23587010	23607010
chr1	23526849	23546849	chr1	23595614	23615614
chr1	23533535	23553535	chr1	23501919	23521919
chr1	23542459	23562459	chr1	23435247	23455247
chr1	23542459	23562459	chr1	23577095	23597095
chr1	23547036	23567036	chr1	23570669	23590669
chr1	23556431	23576431	chr1	23581010	23601010
chr1	23570669	23590669	chr1	23612778	23632778
chr1	23574756	23594756	chr1	23533535	23553535
chr1	23574756	23594756	chr1	23547036	23567036
chr1	23577764	23597764	chr1	23501919	23521919
chr1	23579787	23599787	chr1	23510514	23530514
chr1	23581010	23601010	chr1	23533535	23553535
chr1	23595614	23615614	chr1	23424853	23444853
chr1	23595614	23615614	chr1	23427533	23447533
chr1	23595614	23615614	chr1	23478376	23498376
chr1	23596387	23616387	chr1	23628442	23648442
chr1	23602746	23622746	chr1	23688629	23708629
chr1	23603090	23623090	chr1	23504429	23524429
chr1	23603090	23623090	chr1	23537816	23557816
chr1	23609830	23629830	chr1	23633574	23653574
chr1	23612778	23632778	chr1	23510514	23530514
chr1	23627136	23647136	chr1	23603090	23623090
chr1	23630071	23650071	chr1	23603090	23623090
chr1	23630071	23650071	chr1	23657742	23677742
chr1	23641616	23661616	chr1	23678936	23698936
chr1	23678271	23698271	chr1	23716910	23736910
chr1	23681984	23701984	chr1	23655473	23675473
chr1	23691677	23711677	chr1	23741272	23761272
chr1	23700066	23720066	chr1	23651512	23671512
chr1	23702836	23722836	chr1	23730283	23750283
chr1	23724614	23744614	chr1	23693589	23713589
chr1	23736804	23756804	chr1	23778852	23798852
chr1	23736804	23756804	chr1	23850399	23870399
chr1	23738300	23758300	chr1	23778852	23798852
chr1	23783455	23803455	chr1	23730596	23750596
chr1	23800589	23820589	chr1	23968129	23988129
chr1	23816755	23836755	chr1	23968129	23988129
chr1	23826442	23846442	chr1	23872241	23892241
chr1	23834749	23854749	chr1	23800589	23820589
chr1	23845427	23865427	chr1	23820620	23840620
chr1	23864882	23884882	chr1	23953296	23973296
chr1	23891749	23911749	chr1	23916326	23936326
chr1	23939936	23959936	chr1	23909381	23929381
chr1	23947647	23967647	chr1	23872241	23892241
chr1	23952726	23972726	chr1	23872241	23892241
chr1	23952726	23972726	chr1	23976383	23996383
chr1	23979486	23999486	chr1	23955148	23975148
chr1	23992710	24012710	chr1	24023828	24043828
chr1	24014111	24034111	chr1	24045292	24065292
chr1	24016442	24036442	chr1	23979486	23999486
chr1	24017931	24037931	chr1	24107051	24127051
chr1	24033247	24053247	chr1	23916326	23936326
chr1	24033247	24053247	chr1	24060944	24080944
chr1	24045292	24065292	chr1	24011752	24031752
chr1	24071213	24091213	chr1	24019942	24039942
chr1	24071213	24091213	chr1	24202509	24222509
chr1	24091683	24111683	chr1	24126821	24146821
chr1	24091683	24111683	chr1	24177757	24197757
chr1	24098480	24118480	chr1	24126821	24146821
chr1	24105643	24125643	chr1	24071213	24091213
chr1	24105643	24125643	chr1	24149835	24169835
chr1	24105643	24125643	chr1	24177757	24197757
chr1	24126821	24146821	chr1	24177757	24197757
chr1	24140291	24160291	chr1	24188566	24208566
chr1	24144574	24164574	chr1	24104942	24124942
chr1	24144574	24164574	chr1	24213230	24233230
chr1	24149835	24169835	chr1	24091683	24111683
chr1	24156811	24176811	chr1	24113710	24133710
chr1	24173637	24193637	chr1	24140291	24160291
chr1	24177757	24197757	chr1	24156811	24176811
chr1	24188566	24208566	chr1	24105643	24125643
chr1	24188566	24208566	chr1	24113710	24133710
chr1	24358153	24378153	chr1	24476971	24496971
chr1	24373192	24393192	chr1	24500944	24520944
chr1	24397546	24417546	chr1	24440305	24460305
chr1	24421139	24441139	chr1	24156811	24176811
chr1	24421139	24441139	chr1	24454029	24474029
chr1	24421139	24441139	chr1	24493221	24513221
chr1	24429207	24449207	chr1	24381197	24401197
chr1	24454029	24474029	chr1	24410872	24430872
chr1	24457022	24477022	chr1	24493221	24513221
chr1	24461609	24481609	chr1	24493221	24513221
chr1	24476971	24496971	chr1	24381197	24401197
chr1	24499053	24519053	chr1	24468555	24488555
chr1	24500944	24520944	chr1	24401767	24421767
chr1	24500944	24520944	chr1	24718972	24738972
chr1	24508629	24528629	chr1	24622821	24642821
chr1	24524755	24544755	chr1	24434857	24454857
chr1	24524755	24544755	chr1	24627577	24647577
chr1	24524755	24544755	chr1	24641051	24661051
chr1	24524755	24544755	chr1	24657748	24677748
chr1	24524755	24544755	chr1	24695660	24715660
chr1	24524755	24544755	chr1	24737889	24757889
chr1	24539014	24559014	chr1	24653750	24673750
chr1	24562899	24582899	chr1	24608228	24628228
chr1	24562899	24582899	chr1	24618077	24638077
chr1	24570450	24590450	chr1	24524755	24544755
chr1	24575368	24595368	chr1	24699155	24719155
chr1	24590069	24610069	chr1	24547027	24567027
chr1	24594101	24614101	chr1	24722384	24742384
chr1	24594653	24614653	chr1	24673738	24693738
chr1	24627577	24647577	chr1	24661339	24681339
chr1	24634351	24654351	chr1	24581049	24601049
chr1	24641051	24661051	chr1	24695660	24715660
chr1	24653750	24673750	chr1	24724648	24744648
chr1	24691334	24711334	chr1	24624876	24644876
chr1	24695660	24715660	chr1	24723969	24743969
chr1	24704692	24724692	chr1	24500944	24520944
chr1	24704692	24724692	chr1	24624876	24644876
chr1	24709461	24729461	chr1	24457022	24477022
chr1	24709461	24729461	chr1	24524755	24544755
chr1	24709461	24729461	chr1	24621259	24641259
chr1	24709461	24729461	chr1	24731329	24751329
chr1	24709461	24729461	chr1	24731885	24751885
chr1	24709461	24729461	chr1	24786075	24806075
chr1	24712615	24732615	chr1	24843855	24863855
chr1	24712615	24732615	chr1	24952818	24972818
chr1	24718972	24738972	chr1	24695660	24715660
chr1	24721816	24741816	chr1	24601879	24621879
chr1	24722726	24742726	chr1	24483039	24503039
chr1	24723969	24743969	chr1	24877040	24897040
chr1	24731885	24751885	chr1	24766323	24786323
chr1	24731885	24751885	chr1	24817098	24837098
chr1	24731944	24751944	chr1	24951158	24971158
chr1	24734214	24754214	chr1	24762518	24782518
chr1	24737889	24757889	chr1	24839491	24859491
chr1	24740910	24760910	chr1	24839491	24859491
chr1	24750105	24770105	chr1	24718972	24738972
chr1	24750105	24770105	chr1	24817098	24837098
chr1	24753314	24773314	chr1	24780903	24800903
chr1	24760511	24780511	chr1	24725322	24745322
chr1	24772970	24792970	chr1	24835578	24855578
chr1	24778242	24798242	chr1	24718972	24738972
chr1	24778242	24798242	chr1	24732500	24752500
chr1	24778242	24798242	chr1	24744586	24764586
chr1	24778242	24798242	chr1	24813760	24833760
chr1	24782868	24802868	chr1	24759318	24779318
chr1	24786075	24806075	chr1	24750105	24770105
chr1	24786075	24806075	chr1	24810244	24830244
chr1	24817098	24837098	chr1	24786075	24806075
chr1	24817098	24837098	chr1	24856146	24876146
chr1	24819357	24839357	chr1	24867041	24887041
chr1	24821421	24841421	chr1	24717951	24737951
chr1	24823680	24843680	chr1	24772970	24792970
chr1	24839491	24859491	chr1	24778242	24798242
chr1	24850149	24870149	chr1	24740910	24760910
chr1	24850801	24870801	chr1	24765346	24785346
chr1	24854330	24874330	chr1	24819357	24839357
chr1	24856146	24876146	chr1	24715614	24735614
chr1	24858425	24878425	chr1	24898152	24918152
chr1	24882822	24902822	chr1	24766323	24786323
chr1	24886855	24906855	chr1	24927872	24947872
chr1	24890290	24910290	chr1	24709461	24729461
chr1	24898152	24918152	chr1	25142799	25162799
chr1	24906143	24926143	chr1	24858425	24878425
chr1	24906143	24926143	chr1	24867041	24887041
chr1	24906143	24926143	chr1	24950407	24970407
chr1	24926695	24946695	chr1	24712615	24732615
chr1	24926695	24946695	chr1	24839491	24859491
chr1	24952818	24972818	chr1	24906143	24926143
chr1	24952818	24972818	chr1	25094786	25114786
chr1	24954430	24974430	chr1	24843855	24863855
chr1	24955333	24975333	chr1	24852276	24872276
chr1	24958604	24978604	chr1	24731885	24751885
chr1	24958604	24978604	chr1	25159465	25179465
chr1	24964068	24984068	chr1	24728512	24748512
chr1	24964068	24984068	chr1	24830734	24850734
chr1	24967565	24987565	chr1	25009205	25029205
chr1	24969448	24989448	chr1	24990319	25010319
chr1	24972700	24992700	chr1	24854330	24874330
chr1	24984382	25004382	chr1	24964068	24984068
chr1	24987682	25007682	chr1	24964068	24984068
chr1	24987682	25007682	chr1	25142799	25162799
chr1	25030398	25050398	chr1	25009205	25029205
chr1	25040050	25060050	chr1	25062137	25082137
chr1	25051115	25071115	chr1	25062137	25082137
chr1	25073380	25093380	chr1	25009205	25029205
chr1	25084642	25104642	chr1	25129732	25149732
chr1	25095593	25115593	chr1	25125469	25145469
chr1	25110864	25130864	chr1	24969448	24989448
chr1	25110864	25130864	chr1	25073380	25093380
chr1	25124440	25144440	chr1	24967565	24987565
chr1	25133318	25153318	chr1	25094786	25114786
chr1	25140329	25160329	chr1	24969448	24989448
chr1	25140329	25160329	chr1	25023401	25043401
chr1	25142799	25162799	chr1	24977676	24997676
chr1	25163555	25183555	chr1	24951158	24971158
chr1	25187690	25207690	chr1	25463588	25483588
chr1	25197726	25217726	chr1	25159465	25179465
chr1	25205259	25225259	chr1	25237745	25257745
chr1	25225920	25245920	chr1	25390739	25410739
chr1	25227084	25247084	chr1	25197726	25217726
chr1	25237745	25257745	chr1	25339494	25359494
chr1	25240758	25260758	chr1	25304527	25324527
chr1	25244225	25264225	chr1	25397503	25417503
chr1	25246885	25266885	chr1	25302546	25322546
chr1	25246885	25266885	chr1	25307035	25327035
chr1	25246885	25266885	chr1	25397503	25417503
chr1	25255960	25275960	chr1	25226051	25246051
chr1	25287357	25307357	chr1	25210658	25230658
chr1	25292913	25312913	chr1	25244225	25264225
chr1	25295988	25315988	chr1	25431761	25451761
chr1	25300245	25320245	chr1	25324688	25344688
chr1	25304035	25324035	chr1	25324688	25344688
chr1	25307035	25327035	chr1	25244225	25264225
chr1	25307035	25327035	chr1	25400789	25420789
chr1	25310257	25330257	chr1	25340294	25360294
chr1	25320868	25340868	chr1	25197726	25217726
chr1	25320868	25340868	chr1	25398380	25418380
chr1	25324688	25344688	chr1	25366091	25386091
chr1	25332001	25352001	chr1	25304035	25324035
chr1	25338583	25358583	chr1	25240758	25260758
chr1	25339494	25359494	chr1	25314505	25334505
chr1	25358074	25378074	chr1	25295988	25315988
chr1	25358074	25378074	chr1	25390739	25410739
chr1	25359579	25379579	chr1	25287357	25307357
chr1	25390739	25410739	chr1	25237745	25257745
chr1	25397503	25417503	chr1	25338583	25358583
chr1	25398380	25418380	chr1	25369725	25389725
chr1	25400191	25420191	chr1	25345754	25365754
chr1	25412391	25432391	chr1	25377251	25397251
chr1	25412391	25432391	chr1	25507456	25527456
chr1	25416900	25436900	chr1	25304035	25324035
chr1	25424137	25444137	chr1	25273871	25293871
chr1	25450454	25470454	chr1	25256900	25276900
chr1	25455986	25475986	chr1	25507456	25527456
chr1	25486466	25506466	chr1	25449945	25469945
chr1	25516333	25536333	chr1	25244225	25264225
chr1	25532100	25552100	chr1	25197726	25217726
chr1	25535416	25555416	chr1	25431761	25451761
chr1	25745068	25765068	chr1	25663119	25683119
chr1	25752861	25772861	chr1	25788626	25808626
chr1	25763556	25783556	chr1	25814274	25834274
chr1	25793976	25813976	chr1	25748469	25768469
chr1	25793976	25813976	chr1	25756243	25776243
chr1	25803027	25823027	chr1	25763556	25783556
chr1	25809803	25829803	chr1	25752150	25772150
chr1	25826662	25846662	chr1	25903183	25923183
chr1	25835729	25855729	chr1	25747150	25767150
chr1	25861961	25881961	chr1	25814274	25834274
chr1	25861961	25881961	chr1	25898634	25918634
chr1	25861961	25881961	chr1	25920546	25940546
chr1	25873798	25893798	chr1	25850373	25870373
chr1	25906404	25926404	chr1	25941607	25961607
chr1	25913505	25933505	chr1	25886141	25906141
chr1	25913505	25933505	chr1	26002454	26022454
chr1	25934307	25954307	chr1	26053101	26073101
chr1	25941607	25961607	chr1	26122335	26142335
chr1	25946948	25966948	chr1	26110346	26130346
chr1	25966595	25986595	chr1	25934307	25954307
chr1	26011799	26031799	chr1	25985875	26005875
chr1	26014586	26034586	chr1	25985875	26005875
chr1	26032146	26052146	chr1	26002454	26022454
chr1	26032146	26052146	chr1	26007234	26027234
chr1	26035696	26055696	chr1	25941607	25961607
chr1	26035696	26055696	chr1	26069675	26089675
chr1	26062382	26082382	chr1	25954852	25974852
chr1	26069675	26089675	chr1	26039088	26059088
chr1	26076608	26096608	chr1	26105857	26125857
chr1	26076608	26096608	chr1	26110346	26130346
chr1	26102975	26122975	chr1	26039088	26059088
chr1	26102975	26122975	chr1	26048476	26068476
chr1	26116157	26136157	chr1	25928475	25948475
chr1	26116157	26136157	chr1	26002454	26022454
chr1	26147259	26167259	chr1	26184654	26204654
chr1	26151126	26171126	chr1	26210574	26230574
chr1	26151126	26171126	chr1	26285744	26305744
chr1	26151126	26171126	chr1	26334570	26354570
chr1	26153784	26173784	chr1	26200525	26220525
chr1	26161422	26181422	chr1	26210574	26230574
chr1	26161422	26181422	chr1	26235650	26255650
chr1	26161422	26181422	chr1	26311447	26331447
chr1	26166086	26186086	chr1	26235650	26255650
chr1	26166086	26186086	chr1	26314313	26334313
chr1	26182674	26202674	chr1	26147259	26167259
chr1	26200525	26220525	chr1	26156833	26176833
chr1	26214537	26234537	chr1	26310716	26330716
chr1	26214537	26234537	chr1	26312241	26332241
chr1	26215420	26235420	chr1	26149424	26169424
chr1	26217608	26237608	chr1	26168340	26188340
chr1	26235650	26255650	chr1	26212835	26232835
[truncated: 226,104+ more rows]
