# Supplementary material for: 3D Chromatin Alteration by Disrupting β-Catenin/CBP Interaction Is Enriched with Insulin Signaling in Pancreatic Cancer
Source: Cancers (Basel). 2024 Jun 12;16(12):2202. doi: 10.3390/cancers16122202 (PMC11201718; doi:10.3390/cancers16122202)
Supplement: Supplementary file 1 [file cancers-16-02202-s001.zip › Supplementary File 2.xlsx]

## Sheet: PATC53_C-score
Supplementary File 2. C-score of PATC53 before and after ICG-001 treatment
Chromosome	Start	End	PATC53_C-score	PATC53_Bias	PATC53_ICG-001_C-score	PATC53_ICG-001_Bias	C-score_Difference
chr1	720001	760000	-0.867726	0.316478	0.880615	0.273176	1.74834
chr1	760001	800000	-0.835283	0.488428	0.955067	0.459572	1.79035
chr1	800001	840000	-0.738436	0.413964	0.952952	0.369164	1.69139
chr1	840001	880000	-0.894233	0.527348	0.947028	0.412604	1.84126
chr1	880001	920000	-0.581889	0.312345	0.856305	0.23371	1.43819
chr1	920001	960000	-0.909475	0.554816	0.9999	0.377956	1.90938
chr1	960001	1000000	-0.806975	0.281551	0.9999	0.240549	1.80688
chr1	1000001	1040000	-0.906997	0.360982	0.997018	0.267092	1.90402
chr1	1040001	1080000	-0.703457	0.428816	0.957802	0.372615	1.66126
chr1	1080001	1120000	-0.935046	0.52393	0.932066	0.428124	1.86711
chr1	1120001	1160000	-0.915158	0.346952	0.9999	0.279285	1.91506
chr1	1160001	1200000	-0.897141	0.314289	0.9999	0.218253	1.89704
chr1	1200001	1240000	-0.961985	0.372477	0.998555	0.299344	1.96054
chr1	1280001	1320000	-0.905884	0.448816	0.941805	0.337623	1.84769
chr1	1320001	1360000	-0.734143	0.323034	0.9999	0.262196	1.73404
chr1	1360001	1400000	-0.939338	0.451575	0.9999	0.411385	1.93924
chr1	1400001	1440000	-0.811898	0.2804	0.963479	0.216886	1.77538
chr1	1440001	1480000	-0.942284	0.315258	0.933123	0.276942	1.87541
chr1	1480001	1520000	-0.938993	0.645104	0.9999	0.616418	1.93889
chr1	1520001	1560000	-0.813753	0.466011	0.972888	0.451056	1.78664
chr1	1560001	1600000	-0.9999	0.266646	0.9756	0.242279	1.9755
chr1	1680001	1720000	-0.901962	0.604944	0.965408	0.53827	1.86737
chr1	1720001	1760000	-0.985306	0.730203	0.985774	0.738924	1.97108
chr1	1760001	1800000	-0.94213	0.474578	0.944814	0.318399	1.88694
chr1	1800001	1840000	-0.912925	0.672026	0.995027	0.608415	1.90795
chr1	1840001	1880000	-0.905132	0.582556	0.963268	0.536477	1.8684
chr1	1880001	1920000	-0.786095	0.503888	0.90914	0.478326	1.69524
chr1	1920001	1960000	-0.81834	0.591452	0.92468	0.549245	1.74302
chr1	1960001	2000000	-0.86868	0.588725	0.87661	0.52891	1.74529
chr1	2000001	2040000	-0.756717	0.409702	0.838824	0.446472	1.59554
chr1	2040001	2080000	-0.96754	0.688849	0.983455	0.635817	1.951
chr1	2080001	2120000	-0.822022	0.53359	0.923764	0.537177	1.74579
chr1	2120001	2160000	-0.950584	1.17891	0.969661	1.03611	1.92024
chr1	2160001	2200000	-0.900119	0.503125	0.9999	0.370995	1.90002
chr1	2200001	2240000	-0.906447	0.625605	0.911221	0.715919	1.81767
chr1	2240001	2280000	-0.814805	0.492906	0.90786	0.524932	1.72266
chr1	2280001	2320000	-0.730298	0.473522	0.90423	0.483554	1.63453
chr1	2320001	2360000	-0.934359	0.699328	0.983796	0.718071	1.91816
chr1	2360001	2400000	-0.911445	0.487687	0.929191	0.387253	1.84064
chr1	2400001	2440000	-0.913625	0.489144	0.9999	0.477491	1.91352
chr1	2440001	2480000	-0.9999	0.640489	0.986751	0.50043	1.98665
chr1	2480001	2520000	-0.782509	0.579192	0.934586	0.461617	1.7171
chr1	2520001	2560000	-0.794718	0.626746	0.943025	0.520665	1.73774
chr1	2560001	2600000	-0.706673	0.39791	0.784621	0.408868	1.49129
chr1	2680001	2720000	-0.723274	0.340989	0.677895	0.311948	1.40117
chr1	2720001	2760000	-0.552805	0.451267	0.722696	0.457465	1.2755
chr1	2760001	2800000	-0.631589	0.300972	0.432155	0.331446	1.06374
chr1	2800001	2840000	-0.460691	0.432388	0.445493	0.435127	0.906184
chr1	2840001	2880000	-0.484659	0.649503	0.457815	0.711556	0.942474
chr1	2880001	2920000	-0.351206	0.498833	0.405794	0.496866	0.757
chr1	2920001	2960000	-0.355605	0.729281	0.529953	0.767287	0.885558
chr1	2960001	3000000	-0.798644	0.861618	0.774167	0.671201	1.57281
chr1	3000001	3040000	-0.742805	0.498396	0.664776	0.521296	1.40758
chr1	3040001	3080000	-0.668892	0.541734	0.806003	0.444221	1.4749
chr1	3080001	3120000	-0.544994	0.598236	0.689586	0.584926	1.23458
chr1	3120001	3160000	-0.474339	0.465529	0.794379	0.393842	1.26872
chr1	3160001	3200000	-0.471874	0.842415	0.58225	0.950405	1.05412
chr1	3200001	3240000	-0.702874	0.827753	0.74527	0.786856	1.44814
chr1	3240001	3280000	-0.545074	0.515284	0.640352	0.503787	1.18543
chr1	3280001	3320000	-0.528033	0.876162	0.683683	0.850736	1.21172
chr1	3320001	3360000	-0.630625	0.59615	0.736338	0.615359	1.36696
chr1	3360001	3400000	-0.821662	0.769417	0.877564	0.712644	1.69923
chr1	3400001	3440000	-0.752675	0.651065	0.882832	0.622749	1.63551
chr1	3440001	3480000	-0.814678	0.913374	0.889147	0.941111	1.70382
chr1	3480001	3520000	-0.679135	0.39012	0.867412	0.367307	1.54655
chr1	3520001	3560000	-0.892007	0.741319	0.904439	0.728666	1.79645
chr1	3560001	3600000	-0.731654	1.11155	0.842635	0.874586	1.57429
chr1	3600001	3640000	-0.608469	0.482129	0.789854	0.417353	1.39832
chr1	3640001	3680000	-0.49571	0.770683	0.605294	0.786457	1.101
chr1	3680001	3720000	-0.635535	1.05613	0.653205	1.01382	1.28874
chr1	3720001	3760000	-0.269099	1.45869	0.360663	1.51713	0.629762
chr1	3760001	3800000	-0.113888	0.935116	0.347272	0.745281	0.46116
chr1	3800001	3840000	0.266164	1.51108	-0.191002	1.52826	-0.457166
chr1	3960001	4000000	0.628187	0.338387	-0.480352	0.457925	-1.10854
chr1	4000001	4040000	0.460222	1.03616	-0.498725	1.15092	-0.958947
chr1	4040001	4080000	0.553697	0.941354	-0.427397	1.03818	-0.981094
chr1	4080001	4120000	0.554052	0.963571	-0.556266	0.966997	-1.11032
chr1	4120001	4160000	0.512139	0.983891	-0.564413	1.24535	-1.07655
chr1	4160001	4200000	0.572285	1.48142	-0.585891	1.60083	-1.15818
chr1	4200001	4240000	0.520257	0.920522	-0.67088	1.14215	-1.19114
chr1	4240001	4280000	0.624269	1.10211	-0.626175	1.1276	-1.25044
chr1	4280001	4320000	0.601646	1.2301	-0.661427	1.27953	-1.26307
chr1	4320001	4360000	0.532296	1.08001	-0.641933	1.25339	-1.17423
chr1	4360001	4400000	0.522329	0.608541	-0.697599	0.684482	-1.21993
chr1	4400001	4440000	0.464719	0.348619	-0.544978	0.306012	-1.0097
chr1	4440001	4480000	0.585766	0.672898	-0.625992	0.783469	-1.21176
chr1	4480001	4520000	0.555784	0.934643	-0.565596	1.15045	-1.12138
chr1	4520001	4560000	0.5308	0.810771	-0.61282	0.9925	-1.14362
chr1	4560001	4600000	0.549615	0.785384	-0.609893	1.0312	-1.15951
chr1	4600001	4640000	0.578781	0.960137	-0.581532	1.13543	-1.16031
chr1	4640001	4680000	0.490562	0.911653	-0.562901	1.05219	-1.05346
chr1	4680001	4720000	0.428722	0.833797	-0.53514	1.12362	-0.963862
chr1	4720001	4760000	0.400963	0.628885	-0.543744	0.7584	-0.944707
chr1	4760001	4800000	0.479521	0.780869	-0.520243	1.0999	-0.999764
chr1	4800001	4840000	0.542832	0.704875	-0.506545	0.739748	-1.04938
chr1	4840001	4880000	0.520646	0.880106	-0.579043	1.04209	-1.09969
chr1	4880001	4920000	0.617625	0.81027	-0.561421	0.862271	-1.17905
chr1	4920001	4960000	0.47429	0.856636	-0.625311	1.13824	-1.0996
chr1	4960001	5000000	0.582075	1.06462	-0.672226	1.44931	-1.2543
chr1	5000001	5040000	0.535966	0.971741	-0.633004	1.13556	-1.16897
chr1	5040001	5080000	0.566853	1.04083	-0.666635	1.33988	-1.23349
chr1	5080001	5120000	0.616258	1.68815	-0.695764	1.9612	-1.31202
chr1	5120001	5160000	0.66052	1.44323	-0.662582	1.53154	-1.3231
chr1	5160001	5200000	0.674625	0.841476	-0.676497	0.893153	-1.35112
chr1	5200001	5240000	0.637922	1.31938	-0.656609	1.60723	-1.29453
chr1	5240001	5280000	0.603262	1.42872	-0.691836	1.72045	-1.2951
chr1	5280001	5320000	0.722897	0.588196	-0.604906	0.515694	-1.3278
chr1	5320001	5360000	0.595503	1.00698	-0.653635	1.28461	-1.24914
chr1	5360001	5400000	0.598224	1.03908	-0.66498	1.26172	-1.2632
chr1	5400001	5440000	0.559159	0.746136	-0.641626	0.985508	-1.20078
chr1	5440001	5480000	0.644861	0.925941	-0.588632	1.26246	-1.23349
chr1	5480001	5520000	0.637499	1.09261	-0.676161	1.30699	-1.31366
chr1	5520001	5560000	0.631904	0.950355	-0.576563	1.09578	-1.20847
chr1	5560001	5600000	0.583293	1.22422	-0.520293	1.44347	-1.10359
chr1	5600001	5640000	0.51776	1.41836	-0.500718	1.34956	-1.01848
chr1	5640001	5680000	0.458404	1.09915	-0.543086	1.19869	-1.00149
chr1	5680001	5720000	0.551572	1.18946	-0.535945	1.28675	-1.08752
chr1	5720001	5760000	0.43833	1.328	-0.52075	1.41048	-0.95908
chr1	5760001	5800000	0.502932	0.87929	-0.438928	0.994795	-0.94186
chr1	5800001	5840000	0.483626	1.12023	-0.434623	1.19243	-0.918249
chr1	5840001	5880000	0.400827	0.934614	-0.372047	1.10554	-0.772874
chr1	5880001	5920000	0.243667	1.03048	-0.238005	1.1649	-0.481672
chr1	5920001	5960000	0.063468	0.942212	-0.039862	0.988096	-0.103331
chr1	5960001	6000000	0.033859	0.884193	0.116981	0.899723	0.083122
chr1	6000001	6040000	-0.142017	1.18547	0.302077	1.17661	0.444094
chr1	6040001	6080000	-0.392159	1.35113	0.592679	1.39113	0.984838
chr1	6080001	6120000	-0.462379	0.611298	0.534119	0.610592	0.996498
chr1	6120001	6160000	-0.538425	0.773463	0.643444	0.885805	1.18187
chr1	6160001	6200000	-0.576797	0.753352	0.692331	0.778989	1.26913
chr1	6200001	6240000	-0.83528	0.704608	0.808939	0.647149	1.64422
chr1	6240001	6280000	-0.839877	1.01054	0.876538	0.851718	1.71642
chr1	6280001	6320000	-0.782888	0.607872	0.917034	0.4889	1.69992
chr1	6320001	6360000	-0.850497	0.753909	0.835046	0.843307	1.68554
chr1	6360001	6400000	-0.806286	0.735721	0.886937	0.69588	1.69322
chr1	6400001	6440000	-0.818065	0.747345	0.944951	0.637116	1.76302
chr1	6440001	6480000	-0.88349	0.65112	0.890854	0.526645	1.77434
chr1	6480001	6520000	-0.9999	0.77447	0.990011	0.70219	1.98991
chr1	6520001	6560000	-0.920335	0.744385	0.9999	0.609092	1.92023
chr1	6560001	6600000	-0.902813	0.603677	0.9999	0.58403	1.90271
chr1	6600001	6640000	-0.978466	0.458704	0.9999	0.394369	1.97837
chr1	6640001	6680000	-0.9999	0.954774	0.9999	0.772376	1.9998
chr1	6680001	6720000	-0.921834	0.796582	0.982375	0.819388	1.90421
chr1	6720001	6760000	-0.94434	1.07632	0.970336	1.11156	1.91468
chr1	6760001	6800000	-0.886046	0.813472	0.962679	0.798272	1.84872
chr1	6800001	6840000	-0.888542	0.64448	0.85015	0.668362	1.73869
chr1	6840001	6880000	-0.935739	1.28974	0.94156	1.14724	1.8773
chr1	6880001	6920000	-0.849922	0.753905	0.911103	0.684055	1.76103
chr1	6920001	6960000	-0.801717	1.14538	0.822716	1.13526	1.62443
chr1	6960001	7000000	-0.708868	0.710416	0.78352	0.902626	1.49239
chr1	7000001	7040000	-0.638937	0.408513	0.674355	0.428041	1.31329
chr1	7040001	7080000	-0.509503	0.610098	0.675789	0.679318	1.18529
chr1	7080001	7120000	-0.665269	0.480069	0.732993	0.521513	1.39826
chr1	7120001	7160000	-0.424027	0.547315	0.736652	0.640675	1.16068
chr1	7160001	7200000	-0.730345	0.404029	0.577773	0.457797	1.30812
chr1	7200001	7240000	-0.669543	0.481171	0.647951	0.469767	1.31749
chr1	7240001	7280000	-0.712107	0.748398	0.765332	0.666227	1.47744
chr1	7280001	7320000	-0.841065	0.783017	0.856213	0.797509	1.69728
chr1	7320001	7360000	-0.812792	0.663635	0.906025	0.514584	1.71882
chr1	7360001	7400000	-0.761076	1.26345	0.848688	1.1394	1.60976
chr1	7400001	7440000	-0.606856	0.447067	0.813557	0.462327	1.42041
chr1	7440001	7480000	-0.828146	0.670562	0.901601	0.557891	1.72975
chr1	7480001	7520000	-0.720213	0.481721	0.735971	0.518297	1.45618
chr1	7520001	7560000	-0.675914	0.840571	0.792297	0.770881	1.46821
chr1	7560001	7600000	-0.615156	0.532314	0.668857	0.583985	1.28401
chr1	7600001	7640000	-0.597249	0.706906	0.717096	0.703601	1.31435
chr1	7640001	7680000	-0.653523	0.330973	0.6854	0.360259	1.33892
chr1	7680001	7720000	-0.578749	0.333103	0.721987	0.335935	1.30074
chr1	7720001	7760000	-0.752223	0.50944	0.697583	0.532741	1.44981
chr1	7760001	7800000	-0.763789	0.7988	0.846866	0.810622	1.61065
chr1	7800001	7840000	-0.833857	0.929089	0.899655	0.84351	1.73351
chr1	7840001	7880000	-0.950489	0.699493	0.878038	0.593252	1.82853
chr1	7880001	7920000	-0.776431	0.628039	0.891754	0.57865	1.66819
chr1	7920001	7960000	-0.788391	0.584756	0.739014	0.59024	1.5274
chr1	7960001	8000000	-0.862217	0.886971	0.803982	1.00872	1.6662
chr1	8000001	8040000	-0.741316	0.537154	0.873792	0.465166	1.61511
chr1	8040001	8080000	-0.903257	1.04146	0.836662	0.894031	1.73992
chr1	8080001	8120000	-0.929755	0.872961	0.921736	0.650724	1.85149
chr1	8120001	8160000	-0.883456	1.16313	0.971986	0.827843	1.85544
chr1	8160001	8200000	-0.834918	0.590419	0.954763	0.475987	1.78968
chr1	8200001	8240000	-0.931531	0.881405	0.9617	0.748894	1.89323
chr1	8240001	8280000	-0.93061	1.06895	0.975737	0.834477	1.90635
chr1	8280001	8320000	-0.796748	0.546126	0.891689	0.528784	1.68844
chr1	8320001	8360000	-0.703184	0.506044	0.952334	0.440036	1.65552
chr1	8360001	8400000	-0.808805	0.495958	0.920469	0.452248	1.72927
chr1	8400001	8440000	-0.758683	0.485055	0.92295	0.496424	1.68163
chr1	8440001	8480000	-0.822613	0.943328	0.94258	0.943037	1.76519
chr1	8480001	8520000	-0.811337	1.02087	0.843199	0.950849	1.65454
chr1	8520001	8560000	-0.800321	0.802389	0.913285	0.707877	1.71361
chr1	8560001	8600000	-0.816698	0.886964	0.863175	0.725874	1.67987
chr1	8600001	8640000	-0.8606	0.893843	0.854636	0.873422	1.71524
chr1	8640001	8680000	-0.830252	0.688571	0.851171	0.655413	1.68142
chr1	8680001	8720000	-0.837037	1.22855	0.86807	1.14083	1.70511
chr1	8720001	8760000	-0.862161	1.27719	0.870941	1.16813	1.7331
chr1	8760001	8800000	-0.861191	0.950482	0.90651	0.828254	1.7677
chr1	8800001	8840000	-0.848554	1.0142	0.984914	0.922147	1.83347
chr1	8840001	8880000	-0.845612	0.524945	0.9999	0.485033	1.84551
chr1	8880001	8920000	-0.902177	0.570573	0.9999	0.514777	1.90208
chr1	8920001	8960000	-0.909293	0.855636	0.963612	0.671369	1.87291
chr1	8960001	9000000	-0.918664	0.437686	0.862304	0.355611	1.78097
chr1	9000001	9040000	-0.861869	0.51397	0.918133	0.516842	1.78
chr1	9040001	9080000	-0.881233	0.592444	0.910374	0.534137	1.79161
chr1	9080001	9120000	-0.795973	0.456135	0.885039	0.411693	1.68101
chr1	9120001	9160000	-0.939927	0.617855	0.868203	0.62813	1.80813
chr1	9160001	9200000	-0.901447	0.486199	0.965479	0.37475	1.86693
chr1	9200001	9240000	-0.968756	0.556511	0.937889	0.486362	1.90664
chr1	9240001	9280000	-0.930801	0.513053	0.997012	0.465724	1.92781
chr1	9280001	9320000	-0.940962	0.724683	0.921516	0.811626	1.86248
chr1	9320001	9360000	-0.903442	0.717433	0.963006	0.6577	1.86645
chr1	9360001	9400000	-0.886623	0.666819	0.912198	0.606781	1.79882
chr1	9400001	9440000	-0.845285	0.796772	0.903417	0.812912	1.7487
chr1	9440001	9480000	-0.840129	0.628744	0.983483	0.592397	1.82361
chr1	9480001	9520000	-0.882257	0.472882	0.934079	0.438845	1.81634
chr1	9520001	9560000	-0.892455	0.331257	0.907289	0.316048	1.79974
chr1	9560001	9600000	-0.766546	0.467784	0.832982	0.418426	1.59953
chr1	9600001	9640000	-0.880533	0.83787	0.945926	0.860533	1.82646
chr1	9640001	9680000	-0.840435	0.686994	0.942114	0.704334	1.78255
chr1	9680001	9720000	-0.768072	0.501524	0.932211	0.524826	1.70028
chr1	9720001	9760000	-0.807485	0.536004	0.94191	0.483706	1.7494
chr1	9760001	9800000	-0.852999	0.351304	0.80525	0.303673	1.65825
chr1	9800001	9840000	-0.803458	0.4871	0.974461	0.371124	1.77792
chr1	9840001	9880000	-0.895825	0.712491	0.931666	0.671655	1.82749
chr1	9880001	9920000	-0.933071	0.547065	0.977326	0.550908	1.9104
chr1	9920001	9960000	-0.878868	0.77968	0.981812	0.632569	1.86068
chr1	9960001	10000000	-0.962339	0.618397	0.952447	0.622083	1.91479
chr1	10000001	10040000	-0.779424	0.362917	0.939829	0.307218	1.71925
chr1	10040001	10080000	-0.883464	0.691804	0.91166	0.680322	1.79512
chr1	10080001	10120000	-0.879667	0.631099	0.982358	0.551541	1.86203
chr1	10120001	10160000	-0.914611	0.774352	0.959338	0.726344	1.87395
chr1	10160001	10200000	-0.840729	0.833777	0.933191	0.86018	1.77392
chr1	10200001	10240000	-0.771692	0.529537	0.91369	0.514251	1.68538
chr1	10240001	10280000	-0.88826	0.731117	0.971118	0.653162	1.85938
chr1	10280001	10320000	-0.834218	0.901158	0.920195	0.756816	1.75441
chr1	10320001	10360000	-0.963408	0.859187	0.90404	0.916508	1.86745
chr1	10360001	10400000	-0.881919	0.914476	0.955007	0.894926	1.83693
chr1	10400001	10440000	-0.738518	0.403887	0.923115	0.422271	1.66163
chr1	10440001	10480000	-0.891762	0.589055	0.982812	0.494934	1.87457
chr1	10480001	10520000	-0.936069	0.630518	0.994717	0.587333	1.93079
chr1	10520001	10560000	-0.960469	0.656764	0.95065	0.589321	1.91112
chr1	10560001	10600000	-0.852127	1.02707	0.875802	0.924376	1.72793
chr1	10600001	10640000	-0.849535	0.768443	0.919753	0.665685	1.76929
chr1	10640001	10680000	-0.789414	0.857287	0.903688	0.780719	1.6931
chr1	10680001	10720000	-0.964045	0.404042	0.818486	0.385938	1.78253
chr1	10720001	10760000	-0.818922	0.452913	0.862055	0.440152	1.68098
chr1	10760001	10800000	-0.935994	0.528185	0.903689	0.589734	1.83968
chr1	10800001	10840000	-0.945285	0.496422	0.938065	0.540348	1.88335
chr1	10840001	10880000	-0.944074	0.396997	0.852455	0.396327	1.79653
chr1	10880001	10920000	-0.756599	0.498919	0.908553	0.507385	1.66515
chr1	10920001	10960000	-0.784032	0.273896	0.834221	0.243828	1.61825
chr1	10960001	11000000	-0.896558	0.4118	0.906209	0.432913	1.80277
chr1	11000001	11040000	-0.840118	0.628067	0.9999	0.640659	1.84002
chr1	11040001	11080000	-0.932669	0.425504	0.862692	0.384987	1.79536
chr1	11080001	11120000	-0.825153	0.355488	0.837937	0.322805	1.66309
chr1	11120001	11160000	-0.838464	0.629906	0.835465	0.606116	1.67393
chr1	11160001	11200000	-0.899118	0.56137	0.786809	0.567008	1.68593
chr1	11200001	11240000	-0.816814	0.736667	0.838668	0.763881	1.65548
chr1	11240001	11280000	-0.873565	0.891072	0.839411	0.872765	1.71298
chr1	11280001	11320000	-0.806761	0.632116	0.808005	0.586491	1.61477
chr1	11320001	11360000	-0.806826	1.11943	0.738014	1.11446	1.54484
chr1	11360001	11400000	-0.583293	0.414333	0.467801	0.368667	1.05109
chr1	11400001	11440000	-0.515728	0.660819	0.403172	0.891436	0.9189
chr1	11440001	11480000	-0.425077	0.521406	0.463306	0.557758	0.888383
chr1	11480001	11520000	-0.502753	0.555863	0.382368	0.717707	0.885121
chr1	11520001	11560000	-0.415801	0.591001	0.368182	0.680697	0.783983
chr1	11560001	11600000	-0.456595	0.607511	0.450221	0.638442	0.906816
chr1	11600001	11640000	-0.535093	0.558134	0.510493	0.630545	1.04559
chr1	11640001	11680000	-0.640767	0.414009	0.552736	0.507473	1.1935
chr1	11680001	11720000	-0.685666	0.542728	0.817567	0.578143	1.50323
chr1	11720001	11760000	-0.817203	0.584755	0.999737	0.554502	1.81694
chr1	11760001	11800000	-0.980156	0.697839	0.904248	0.775894	1.8844
chr1	11800001	11840000	-0.888782	0.592149	0.851085	0.664932	1.73987
chr1	11840001	11880000	-0.85576	0.958789	0.90177	0.881502	1.75753
chr1	11880001	11920000	-0.869089	0.520246	0.873646	0.511109	1.74273
chr1	11920001	11960000	-0.748635	0.718912	0.834678	0.731617	1.58331
chr1	11960001	12000000	-0.845982	0.784196	0.948069	0.63132	1.79405
chr1	12000001	12040000	-0.875563	0.439434	0.940943	0.394678	1.81651
chr1	12040001	12080000	-0.889767	0.68637	0.89892	0.652558	1.78869
chr1	12080001	12120000	-0.563043	0.71924	0.618844	0.758694	1.18189
chr1	12120001	12160000	-0.255316	0.683545	0.526586	0.689801	0.781902
chr1	12160001	12200000	-0.299497	0.784557	0.432488	0.834051	0.731985
chr1	12200001	12240000	-0.293521	1.1043	0.580048	1.05956	0.873569
chr1	12240001	12280000	-0.257248	0.629747	0.397817	0.697309	0.655065
chr1	12280001	12320000	-0.174661	1.0438	0.315565	0.856976	0.490226
chr1	12320001	12360000	0.080018	1.86083	0.165631	1.75943	0.085613
chr1	12360001	12400000	0.046058	1.42321	0.175786	1.33399	0.129728
chr1	12400001	12440000	-0.007444	1.32394	0.248172	1.14159	0.255616
chr1	12440001	12480000	0.079338	1.65499	0.254538	1.46945	0.1752
chr1	12480001	12520000	-0.096259	1.13435	0.400559	0.91481	0.496818
chr1	12520001	12560000	-0.091467	1.38583	0.410811	0.978787	0.502278
chr1	12560001	12600000	-0.000416	1.27196	0.366557	1.22725	0.366973
chr1	12600001	12640000	-0.321622	0.710085	0.472072	0.53361	0.793694
chr1	12640001	12680000	-0.424733	1.14827	0.518057	0.86926	0.94279
chr1	12680001	12720000	0.044394	0.568381	0.076025	0.574256	0.03163
chr1	12720001	12760000	0.488715	1.019	-0.312596	1.00814	-0.801311
chr1	12760001	12800000	0.575003	1.0841	-0.545881	1.10745	-1.12088
chr1	12800001	12840000	0.593439	1.24239	-0.599383	1.4707	-1.19282
chr1	12840001	12880000	0.662246	0.996603	-0.592165	1.08224	-1.25441
chr1	12880001	12920000	0.604792	1.06581	-0.622665	1.0947	-1.22746
chr1	12920001	12960000	0.655268	0.600538	-0.686962	0.626831	-1.34223
chr1	13160001	13200000	0.729954	0.632073	-0.680851	0.609441	-1.41081
chr1	13760001	13800000	0.636601	0.531356	-0.60149	0.602572	-1.23809
chr1	13800001	13840000	0.577512	0.616344	-0.554329	0.739829	-1.13184
chr1	13840001	13880000	0.628763	0.669595	-0.686299	0.716703	-1.31506
chr1	13880001	13920000	0.608815	1.00363	-0.694348	1.14124	-1.30316
chr1	13920001	13960000	0.610426	1.04922	-0.701378	1.33304	-1.3118
chr1	13960001	14000000	0.618612	0.862151	-0.710654	0.951323	-1.32927
chr1	14000001	14040000	0.594897	1.05924	-0.603272	1.12865	-1.19817
chr1	14040001	14080000	0.554064	2.10418	-0.543939	1.98153	-1.098
chr1	14080001	14120000	0.368918	1.5962	-0.328111	1.49634	-0.697029
chr1	14120001	14160000	0.488359	1.04344	-0.493852	1.14651	-0.982211
chr1	14160001	14200000	0.633188	0.951619	-0.652979	1.07397	-1.28617
chr1	14200001	14240000	0.649586	1.30766	-0.680917	1.63031	-1.3305
chr1	14240001	14280000	0.612104	0.867125	-0.697482	1.04466	-1.30959
chr1	14280001	14320000	0.695415	0.77477	-0.680195	0.827635	-1.37561
chr1	14320001	14360000	0.648586	1.36284	-0.682179	1.57964	-1.33076
chr1	14360001	14400000	0.602937	1.34225	-0.606407	1.53796	-1.20934
chr1	14400001	14440000	0.564954	0.918147	-0.637409	1.00184	-1.20236
chr1	14440001	14480000	0.657894	1.09271	-0.6344	1.28565	-1.29229
chr1	14480001	14520000	0.64739	1.08595	-0.669991	1.31119	-1.31738
chr1	14520001	14560000	0.668903	1.34729	-0.719204	1.54889	-1.38811
chr1	14560001	14600000	0.595912	0.979036	-0.662299	1.03677	-1.25821
chr1	14600001	14640000	0.555488	1.12943	-0.705094	1.40888	-1.26058
chr1	14640001	14680000	0.62583	1.09856	-0.567459	1.20594	-1.19329
chr1	14680001	14720000	0.566473	0.956139	-0.645163	1.09503	-1.21164
chr1	14720001	14760000	0.641303	0.971957	-0.66256	1.04756	-1.30386
chr1	14760001	14800000	0.688999	1.28768	-0.699408	1.49373	-1.38841
chr1	14800001	14840000	0.686483	1.13274	-0.66567	1.26291	-1.35215
chr1	14840001	14880000	0.69917	1.01396	-0.605709	1.10669	-1.30488
chr1	14880001	14920000	0.580525	1.29983	-0.673975	1.72949	-1.2545
chr1	14920001	14960000	0.60003	0.992706	-0.66108	1.09458	-1.26111
chr1	14960001	15000000	0.633509	0.758187	-0.672032	0.787214	-1.30554
chr1	15000001	15040000	0.556115	0.918671	-0.657363	1.13088	-1.21348
chr1	15040001	15080000	0.605083	1.01943	-0.580622	1.04346	-1.18571
chr1	15080001	15120000	0.601511	1.26047	-0.576029	1.44282	-1.17754
chr1	15120001	15160000	0.52347	1.17123	-0.594638	1.35325	-1.11811
chr1	15160001	15200000	0.585461	0.534141	-0.507812	0.572997	-1.09327
chr1	15200001	15240000	0.469676	1.25062	-0.474784	1.42675	-0.94446
chr1	15240001	15280000	0.323277	0.922771	-0.187517	0.793381	-0.510794
chr1	15280001	15320000	0.218072	1.37019	-0.130379	1.32673	-0.348451
chr1	15320001	15360000	0.332303	0.988174	-0.43731	0.988893	-0.769613
chr1	15360001	15400000	0.621995	0.95877	-0.522234	0.922917	-1.14423
chr1	15400001	15440000	0.519897	1.58549	-0.425344	1.8675	-0.945241
chr1	15440001	15480000	0.309255	0.85754	-0.028123	0.811191	-0.337378
chr1	15480001	15520000	-0.080996	0.926033	0.333556	0.682275	0.414552
chr1	15520001	15560000	-0.09674	0.803537	0.180478	0.601879	0.277218
chr1	15560001	15600000	0.196911	1.09729	0.004507	1.04051	-0.192404
chr1	15600001	15640000	0.068391	1.00957	0.013897	1.09281	-0.054493
chr1	15640001	15680000	-0.437591	1.22082	0.51393	1.12217	0.951521
chr1	15680001	15720000	-0.458219	0.817054	0.531045	0.659254	0.989264
chr1	15720001	15760000	-0.619906	0.882323	0.531716	0.784383	1.15162
chr1	15760001	15800000	-0.304268	0.69154	0.343091	0.735416	0.647359
chr1	15800001	15840000	-0.220333	0.720692	0.542225	0.702655	0.762558
chr1	15840001	15880000	-0.761741	0.596552	0.889535	0.424526	1.65128
chr1	15880001	15920000	-0.716657	0.712461	0.9294	0.710153	1.64606
chr1	15920001	15960000	-0.837058	1.09173	0.978391	1.03678	1.81545
chr1	15960001	16000000	-0.879815	1.21285	0.931717	1.14168	1.81153
chr1	16000001	16040000	-0.843579	0.521387	0.939219	0.3879	1.7828
chr1	16040001	16080000	-0.829145	0.496195	0.927129	0.548038	1.75627
chr1	16080001	16120000	-0.920618	0.503348	0.963346	0.493819	1.88396
chr1	16120001	16160000	-0.865244	0.654624	0.965078	0.507472	1.83032
chr1	16160001	16200000	-0.947185	0.813564	0.961721	0.610807	1.90891
chr1	16200001	16240000	-0.9353	1.16503	0.9999	0.95154	1.9352
chr1	16240001	16280000	-0.885036	0.868126	0.955962	0.777286	1.841
chr1	16280001	16320000	-0.898929	0.537611	0.997383	0.561981	1.89631
chr1	16320001	16360000	-0.996007	0.299895	0.93233	0.327342	1.92834
chr1	16360001	16400000	-0.911793	0.274642	0.80858	0.329258	1.72037
chr1	16400001	16440000	-0.825803	0.384554	0.951588	0.300473	1.77739
chr1	16440001	16480000	-0.925467	0.67557	0.978795	0.533348	1.90426
chr1	16480001	16520000	-0.941881	0.85736	0.9999	0.627314	1.94178
chr1	16520001	16560000	-0.986466	0.798544	0.956816	0.674997	1.94328
chr1	16560001	16600000	-0.831914	0.640986	0.953081	0.590409	1.785
chr1	16600001	16640000	-0.925195	0.83113	0.967431	0.849223	1.89263
chr1	16640001	16680000	-0.90558	0.609116	0.9999	0.475054	1.90548
chr1	16680001	16720000	-0.90781	0.841799	0.9999	0.724685	1.90771
chr1	16720001	16760000	-0.869896	0.525611	0.949128	0.534793	1.81902
chr1	16760001	16800000	-0.876637	0.668549	0.964241	0.70274	1.84088
chr1	16800001	16840000	-0.852378	0.518591	0.93625	0.43149	1.78863
chr1	16840001	16880000	-0.942207	0.542231	0.901306	0.621675	1.84351
chr1	16880001	16920000	-0.952324	0.984924	0.94105	0.918097	1.89337
chr1	16920001	16960000	-0.971768	1.62382	0.980521	1.36661	1.95229
chr1	16960001	17000000	-0.93353	0.36524	0.930688	0.318916	1.86422
chr1	17000001	17040000	-0.946183	0.882566	0.952099	0.754934	1.89828
chr1	17040001	17080000	-0.908655	0.475059	0.922463	0.525418	1.83112
chr1	17080001	17120000	-0.96691	0.526099	0.997818	0.472413	1.96473
chr1	17200001	17240000	-0.9999	1.31529	0.915469	1.3562	1.91537
chr1	17240001	17280000	-0.911448	0.707253	0.933982	0.718571	1.84543
chr1	17280001	17320000	-0.897385	0.435726	0.980488	0.494733	1.87787
chr1	17320001	17360000	-0.880196	0.610488	0.98233	0.531574	1.86253
chr1	17360001	17400000	-0.869189	0.726244	0.929506	0.705078	1.79869
chr1	17400001	17440000	-0.802406	0.308484	0.763868	0.350338	1.56627
chr1	17440001	17480000	-0.679633	0.572965	0.613883	0.620396	1.29352
chr1	17480001	17520000	-0.759558	0.680518	0.610416	0.73553	1.36997
chr1	17520001	17560000	-0.777091	0.582586	0.655701	0.664117	1.43279
chr1	17560001	17600000	-0.526984	0.559958	0.713389	0.608097	1.24037
chr1	17600001	17640000	-0.709389	0.56315	0.608352	0.68434	1.31774
chr1	17640001	17680000	-0.738272	0.354789	0.628452	0.373735	1.36672
chr1	17680001	17720000	-0.829871	0.577021	0.817461	0.637221	1.64733
chr1	17720001	17760000	-0.858878	0.522824	0.857223	0.482606	1.7161
chr1	17760001	17800000	-0.785695	0.504786	0.884398	0.442546	1.67009
chr1	17800001	17840000	-0.857407	0.336499	0.727093	0.327819	1.5845
chr1	17840001	17880000	-0.792494	0.855412	0.91461	0.833249	1.7071
chr1	17880001	17920000	-0.920379	0.987774	0.935404	0.941871	1.85578
chr1	17920001	17960000	-0.678277	0.608484	0.790858	0.605105	1.46914
chr1	17960001	18000000	-0.700101	0.390273	0.868533	0.385042	1.56863
chr1	18000001	18040000	-0.657854	0.593887	0.567357	0.661131	1.22521
chr1	18040001	18080000	-0.340013	0.472585	0.44656	0.498829	0.786573
chr1	18080001	18120000	-0.384777	0.643873	0.286407	0.837831	0.671184
chr1	18120001	18160000	-0.472118	0.807832	0.331307	0.97007	0.803425
chr1	18160001	18200000	-0.42667	0.430689	0.395865	0.460634	0.822535
chr1	18200001	18240000	-0.389625	0.628955	0.300837	0.784375	0.690462
chr1	18240001	18280000	-0.33439	0.500645	0.312634	0.619288	0.647024
chr1	18280001	18320000	-0.424803	0.609392	0.317041	0.736571	0.741844
chr1	18320001	18360000	-0.360933	0.499629	0.203317	0.573975	0.56425
chr1	18360001	18400000	-0.313195	0.799946	0.229832	0.96411	0.543027
chr1	18400001	18440000	-0.393221	0.389755	0.223308	0.503972	0.616529
chr1	18440001	18480000	-0.452097	0.407153	0.270309	0.487175	0.722406
chr1	18480001	18520000	-0.489477	0.546787	0.329575	0.601472	0.819052
chr1	18520001	18560000	-0.343576	0.355475	0.284096	0.329942	0.627672
chr1	18560001	18600000	-0.371351	0.593503	0.306187	0.6587	0.677538
chr1	18600001	18640000	-0.270651	0.408878	0.187026	0.438	0.457677
chr1	18640001	18680000	-0.429042	0.509953	0.375221	0.631565	0.804263
chr1	18680001	18720000	-0.29356	0.385658	0.391129	0.348047	0.684689
chr1	18720001	18760000	-0.532919	0.632668	0.371335	0.717157	0.904254
chr1	18760001	18800000	-0.590583	0.489446	0.638891	0.456896	1.22947
chr1	18800001	18840000	-0.521615	0.537014	0.476352	0.431902	0.997967
chr1	18840001	18880000	-0.629195	0.606366	0.540537	0.721413	1.16973
chr1	18880001	18920000	-0.636437	0.422208	0.487331	0.5099	1.12377
chr1	18920001	18960000	-0.770333	0.539769	0.693316	0.557327	1.46365
chr1	18960001	19000000	-0.717986	0.844333	0.738047	0.915186	1.45603
chr1	19000001	19040000	-0.5922	0.454404	0.606951	0.512749	1.19915
chr1	19040001	19080000	-0.546009	0.517841	0.647257	0.508498	1.19327
chr1	19080001	19120000	-0.618872	0.707446	0.577709	0.900475	1.19658
chr1	19120001	19160000	-0.639585	0.658914	0.631415	0.888096	1.271
chr1	19160001	19200000	-0.649795	0.528795	0.71401	0.649788	1.3638
chr1	19200001	19240000	-0.84746	0.676987	0.891316	0.605027	1.73878
chr1	19240001	19280000	-0.789676	0.450866	0.992422	0.376273	1.7821
chr1	19280001	19320000	-0.904954	0.685585	0.950847	0.704715	1.8558
chr1	19320001	19360000	-0.792171	0.652532	0.948933	0.517631	1.7411
chr1	19360001	19400000	-0.870695	0.550052	0.908949	0.534006	1.77964
chr1	19400001	19440000	-0.944682	0.445215	0.957144	0.497579	1.90183
chr1	19440001	19480000	-0.9999	0.530254	0.945472	0.596438	1.94537
chr1	19480001	19520000	-0.845489	0.669036	0.900927	0.696796	1.74642
chr1	19520001	19560000	-0.948859	0.723696	0.9999	0.690684	1.94876
chr1	19560001	19600000	-0.913838	0.593721	0.974861	0.58939	1.8887
chr1	19600001	19640000	-0.947617	0.493629	0.928672	0.446131	1.87629
chr1	19640001	19680000	-0.846446	0.656565	0.955208	0.670595	1.80165
chr1	19680001	19720000	-0.805129	0.525476	0.899048	0.573004	1.70418
chr1	19720001	19760000	-0.804238	1.13987	0.91222	1.22324	1.71646
chr1	19760001	19800000	-0.80842	0.84191	0.931452	0.734627	1.73987
chr1	19800001	19840000	-0.77765	0.709485	0.909117	0.647999	1.68677
chr1	19840001	19880000	-0.815179	0.351764	0.79361	0.338327	1.60879
chr1	19880001	19920000	-0.717192	0.447108	0.791172	0.46323	1.50836
chr1	19920001	19960000	-0.815882	0.811313	0.881057	0.762726	1.69694
chr1	19960001	20000000	-0.976039	0.542597	0.889879	0.504383	1.86592
chr1	20000001	20040000	-0.774816	0.543988	0.874887	0.559601	1.6497
chr1	20040001	20080000	-0.752863	0.649243	0.888448	0.610908	1.64131
chr1	20080001	20120000	-0.823696	0.812491	0.908779	0.699264	1.73247
chr1	20120001	20160000	-0.83093	0.87714	0.803736	0.975785	1.63467
chr1	20160001	20200000	-0.685159	0.636076	0.765025	0.624884	1.45018
chr1	20200001	20240000	-0.864023	0.698626	0.928721	0.616711	1.79274
chr1	20240001	20280000	-0.753115	0.537627	0.702663	0.599225	1.45578
chr1	20280001	20320000	-0.668333	0.604606	0.703251	0.596478	1.37158
chr1	20320001	20360000	-0.541149	0.624529	0.500334	0.615125	1.04148
chr1	20360001	20400000	-0.672975	0.766036	0.604735	0.896435	1.27771
chr1	20400001	20440000	-0.717355	0.451037	0.579534	0.46945	1.29689
chr1	20440001	20480000	-0.62208	0.474299	0.684958	0.447727	1.30704
chr1	20480001	20520000	-0.699417	0.759328	0.794009	0.942205	1.49343
chr1	20520001	20560000	-0.73852	0.561186	0.805469	0.658533	1.54399
chr1	20560001	20600000	-0.838207	0.676438	0.813041	0.711568	1.65125
chr1	20600001	20640000	-0.861212	0.364143	0.687949	0.43255	1.54916
chr1	20640001	20680000	-0.744108	0.697592	0.782952	0.804878	1.52706
chr1	20680001	20720000	-0.705443	0.520305	0.846907	0.565199	1.55235
chr1	20720001	20760000	-0.900205	0.618298	0.871693	0.645288	1.7719
chr1	20760001	20800000	-0.79131	0.657014	0.876401	0.681553	1.66771
chr1	20800001	20840000	-0.882085	0.566116	0.971533	0.47606	1.85362
chr1	20840001	20880000	-0.88811	0.52956	0.951383	0.584246	1.83949
chr1	20880001	20920000	-0.978277	0.57517	0.952584	0.565792	1.93086
chr1	20920001	20960000	-0.850866	0.551422	0.9999	0.537316	1.85077
chr1	20960001	21000000	-0.995538	0.449169	0.946911	0.467198	1.94245
chr1	21000001	21040000	-0.857544	0.427734	0.962757	0.445898	1.8203
chr1	21040001	21080000	-0.933804	0.52809	0.960061	0.411999	1.89386
chr1	21080001	21120000	-0.9999	0.865638	0.9999	0.713634	1.9998
chr1	21120001	21160000	-0.887286	0.668902	0.974276	0.628476	1.86156
chr1	21160001	21200000	-0.863291	0.531658	0.977878	0.433631	1.84117
chr1	21200001	21240000	-0.951508	0.756101	0.94727	0.728202	1.89878
chr1	21240001	21280000	-0.87915	0.700088	0.924833	0.621146	1.80398
chr1	21280001	21320000	-0.880587	0.591637	0.943846	0.483791	1.82443
chr1	21320001	21360000	-0.891198	0.965401	0.992006	0.791925	1.8832
chr1	21360001	21400000	-0.952316	0.91558	0.962023	0.807973	1.91434
chr1	21400001	21440000	-0.939541	0.594084	0.935142	0.512007	1.87468
chr1	21440001	21480000	-0.948479	0.834306	0.999431	0.726869	1.94791
chr1	21480001	21520000	-0.905428	0.53587	0.921419	0.461579	1.82685
chr1	21520001	21560000	-0.894455	0.273459	0.929359	0.20867	1.82381
chr1	21560001	21600000	-0.964391	0.658563	0.9999	0.724548	1.96429
chr1	21600001	21640000	-0.93017	0.447295	0.9999	0.35706	1.93007
chr1	21640001	21680000	-0.942848	0.793846	0.988344	0.685832	1.93119
chr1	21680001	21720000	-0.984264	0.449798	0.970419	0.469719	1.95468
chr1	21720001	21760000	-0.9999	0.41408	0.943908	0.423016	1.94381
chr1	21760001	21800000	-0.9999	0.527783	0.9999	0.455365	1.9998
chr1	21800001	21840000	-0.870501	0.389581	0.94249	0.416311	1.81299
chr1	21840001	21880000	-0.903576	0.457416	0.9999	0.474349	1.90348
chr1	21880001	21920000	-0.980925	0.395034	0.9999	0.416501	1.98083
chr1	21920001	21960000	-0.974047	0.384569	0.9999	0.414738	1.97395
chr1	21960001	22000000	-0.958201	0.433621	0.97067	0.478315	1.92887
chr1	22000001	22040000	-0.977849	0.746981	0.938155	0.74088	1.916
chr1	22040001	22080000	-0.937573	0.737239	0.9999	0.766487	1.93747
chr1	22080001	22120000	-0.954114	0.530697	0.99383	0.468989	1.94794
chr1	22120001	22160000	-0.967509	0.375215	0.987385	0.34969	1.95489
chr1	22160001	22200000	-0.879554	0.305188	0.9999	0.337645	1.87945
chr1	22200001	22240000	-0.978826	0.315534	0.991671	0.319717	1.9705
chr1	22240001	22280000	-0.913595	0.591968	0.942871	0.491466	1.85647
chr1	22280001	22320000	-0.94678	0.29057	0.871082	0.282467	1.81786
chr1	22320001	22360000	-0.969977	0.376477	0.999472	0.328663	1.96945
chr1	22360001	22400000	-0.942953	0.627459	0.9999	0.578789	1.94285
chr1	22400001	22440000	-0.964974	0.984077	0.973116	0.988205	1.93809
chr1	22440001	22480000	-0.924324	0.447723	0.929989	0.470523	1.85431
chr1	22480001	22520000	-0.887156	0.452809	0.921524	0.476056	1.80868
chr1	22520001	22560000	-0.96334	0.576843	0.886964	0.641151	1.8503
chr1	22560001	22600000	-0.90804	0.387	0.849755	0.447468	1.75779
chr1	22600001	22640000	-0.974071	0.420129	0.949496	0.393077	1.92357
chr1	22640001	22680000	-0.821485	0.463822	0.830836	0.517591	1.65232
chr1	22680001	22720000	-0.917069	0.461649	0.9999	0.492261	1.91697
chr1	22720001	22760000	-0.932677	0.357327	0.897954	0.360841	1.83063
chr1	22760001	22800000	-0.959843	0.593647	0.975747	0.470055	1.93559
chr1	22800001	22840000	-0.934752	1.30168	0.968402	1.29044	1.90315
chr1	22840001	22880000	-0.789144	0.485046	0.946543	0.536415	1.73569
chr1	22880001	22920000	-0.91598	0.322551	0.94158	0.395419	1.85756
chr1	22920001	22960000	-0.846956	0.32455	0.938618	0.393742	1.78557
chr1	22960001	23000000	-0.805607	0.446844	0.936035	0.51977	1.74164
chr1	23000001	23040000	-0.928848	0.486616	0.929024	0.562182	1.85787
chr1	23040001	23080000	-0.93789	0.75203	0.966504	0.736009	1.90439
chr1	23080001	23120000	-0.931529	0.59165	0.967246	0.649728	1.89878
chr1	23120001	23160000	-0.967913	0.584354	0.9999	0.540698	1.96781
chr1	23160001	23200000	-0.880672	0.353326	0.890553	0.321949	1.77123
chr1	23200001	23240000	-0.840798	0.326588	0.930423	0.370371	1.77122
chr1	23240001	23280000	-0.784993	0.344623	0.987154	0.321069	1.77215
chr1	23280001	23320000	-0.866244	0.351486	0.915735	0.375523	1.78198
chr1	23320001	23360000	-0.914413	0.630368	0.920502	0.54156	1.83492
chr1	23360001	23400000	-0.925926	0.938921	0.977765	0.920014	1.90369
chr1	23400001	23440000	-0.83915	0.698572	0.970449	0.677503	1.8096
chr1	23440001	23480000	-0.941421	0.478468	0.9999	0.383692	1.94132
chr1	23480001	23520000	-0.937473	0.708546	0.935839	0.635327	1.87331
chr1	23520001	23560000	-0.876221	0.72785	0.978157	0.64581	1.85438
chr1	23560001	23600000	-0.882011	0.913133	0.979438	0.886714	1.86145
chr1	23600001	23640000	-0.894407	0.823361	0.92632	0.690644	1.82073
chr1	23640001	23680000	-0.943244	0.640414	0.9999	0.532735	1.94314
chr1	23680001	23720000	-0.960142	0.581211	0.965355	0.5392	1.9255
chr1	23720001	23760000	-0.964996	0.48202	0.9999	0.427512	1.9649
chr1	23760001	23800000	-0.818834	0.251828	0.97924	0.223422	1.79807
chr1	23800001	23840000	-0.889672	0.412034	0.9999	0.400652	1.88957
chr1	23840001	23880000	-0.966775	0.45024	0.976856	0.440993	1.94363
chr1	23880001	23920000	-0.960032	0.816817	0.9999	0.635996	1.95993
chr1	23920001	23960000	-0.97341	0.442909	0.9999	0.444454	1.97331
chr1	23960001	24000000	-0.922646	0.401824	0.9999	0.380564	1.92255
chr1	24000001	24040000	-0.895473	0.660943	0.9999	0.662959	1.89537
chr1	24040001	24080000	-0.950569	0.439695	0.9999	0.387907	1.95047
chr1	24080001	24120000	-0.956892	0.641355	0.957953	0.592376	1.91484
chr1	24120001	24160000	-0.936061	0.597681	0.9999	0.489993	1.93596
chr1	24160001	24200000	-0.902256	0.42601	0.947334	0.404176	1.84959
chr1	24200001	24240000	-0.759775	0.25952	0.9999	0.242422	1.75968
chr1	24360001	24400000	-0.9999	0.306414	0.949744	0.274967	1.94964
chr1	24400001	24440000	-0.9999	0.532089	0.985882	0.475587	1.98578
chr1	24440001	24480000	-0.936323	0.530225	0.979096	0.567165	1.91542
chr1	24480001	24520000	-0.9999	0.373239	0.966434	0.369397	1.96633
chr1	24520001	24560000	-0.776509	0.385145	0.9999	0.374212	1.77641
chr1	24560001	24600000	-0.805644	0.420191	0.944885	0.401305	1.75053
chr1	24600001	24640000	-0.876769	0.771819	0.987693	0.697045	1.86446
chr1	24640001	24680000	-0.922526	0.565587	0.982085	0.56746	1.90461
chr1	24680001	24720000	-0.882542	0.411083	0.96857	0.443978	1.85111
chr1	24720001	24760000	-0.909251	1.0943	0.939506	0.986276	1.84876
chr1	24760001	24800000	-0.904094	0.64269	0.918518	0.65802	1.82261
chr1	24800001	24840000	-0.849509	0.474885	0.944834	0.4416	1.79434
chr1	24840001	24880000	-0.81195	0.678974	0.922819	0.612207	1.73477
chr1	24880001	24920000	-0.87192	0.31068	0.91253	0.328452	1.78445
chr1	24920001	24960000	-0.757262	0.344083	0.906075	0.30536	1.66334
chr1	24960001	25000000	-0.879868	0.817249	0.922758	0.751617	1.80263
chr1	25000001	25040000	-0.833604	0.372735	0.962738	0.306449	1.79634
chr1	25040001	25080000	-0.850095	0.524247	0.953868	0.336966	1.80396
chr1	25080001	25120000	-0.903458	0.692001	0.973677	0.624737	1.87713
chr1	25120001	25160000	-0.922163	0.537734	0.9999	0.516947	1.92206
chr1	25160001	25200000	-0.864166	0.277153	0.936901	0.260324	1.80107
chr1	25200001	25240000	-0.868081	0.492594	0.878415	0.539219	1.7465
chr1	25240001	25280000	-0.807185	0.446859	0.895613	0.50077	1.7028
chr1	25280001	25320000	-0.789997	0.539114	0.870314	0.574214	1.66031
chr1	25320001	25360000	-0.965984	0.50757	0.79095	0.625056	1.75693
chr1	25360001	25400000	-0.900547	0.356342	0.824035	0.405631	1.72458
chr1	25400001	25440000	-0.90591	0.587119	0.926867	0.557147	1.83278
chr1	25440001	25480000	-0.74102	0.401269	0.914187	0.405327	1.65521
chr1	25480001	25520000	-0.846788	0.305948	0.905324	0.235257	1.75211
chr1	25520001	25560000	-0.819894	0.470445	0.940861	0.450171	1.76076
chr1	25560001	25600000	-0.946611	0.350515	0.999496	0.244441	1.94611
chr1	25600001	25640000	-0.762833	0.280099	0.906539	0.247877	1.66937
chr1	25640001	25680000	-0.924866	0.335623	0.954906	0.307585	1.87977
chr1	25680001	25720000	-0.94481	0.276188	0.891708	0.281196	1.83652
chr1	25720001	25760000	-0.916736	0.33091	0.888167	0.358842	1.8049
chr1	25760001	25800000	-0.935498	0.56334	0.970258	0.495796	1.90576
chr1	25800001	25840000	-0.890037	0.549293	0.909216	0.500963	1.79925
chr1	25840001	25880000	-0.988103	0.416087	0.910442	0.481739	1.89854
chr1	25880001	25920000	-0.7823	0.326978	0.920688	0.329732	1.70299
chr1	25920001	25960000	-0.827594	0.53001	0.905815	0.501833	1.73341
chr1	25960001	26000000	-0.889734	0.384237	0.90389	0.411098	1.79362
chr1	26000001	26040000	-0.784668	0.510467	0.900622	0.513055	1.68529
chr1	26040001	26080000	-0.934677	0.566484	0.833904	0.700501	1.76858
chr1	26080001	26120000	-0.852931	0.355758	0.870319	0.412108	1.72325
chr1	26120001	26160000	-0.780903	0.452914	0.87111	0.414709	1.65201
chr1	26160001	26200000	-0.904283	0.722893	0.960967	0.629752	1.86525
chr1	26200001	26240000	-0.941397	0.846876	0.970318	0.727461	1.91172
chr1	26240001	26280000	-0.97446	0.535386	0.88996	0.566004	1.86442
chr1	26280001	26320000	-0.918758	0.550832	0.911219	0.610956	1.82998
chr1	26320001	26360000	-0.899437	0.500925	0.981415	0.550836	1.88085
chr1	26360001	26400000	-0.95596	0.402759	0.910377	0.436396	1.86634
chr1	26400001	26440000	-0.832077	0.451908	0.946637	0.445843	1.77871
chr1	26440001	26480000	-0.889773	0.607335	0.971634	0.468929	1.86141
chr1	26480001	26520000	-0.935884	0.318931	0.941689	0.299017	1.87757
chr1	26520001	26560000	-0.909041	0.429649	0.9999	0.462611	1.90894
chr1	26560001	26600000	-0.864939	0.722195	0.9999	0.662423	1.86484
chr1	26600001	26640000	-0.924527	0.617972	0.9999	0.563305	1.92443
chr1	26640001	26680000	-0.92926	0.588186	0.980461	0.513457	1.90972
chr1	26680001	26720000	-0.954652	0.55061	0.979067	0.48846	1.93372
chr1	26720001	26760000	-0.911841	0.408635	0.911613	0.431282	1.82345
chr1	26760001	26800000	-0.920325	0.622359	0.98345	0.722896	1.90377
chr1	26800001	26840000	-0.946739	0.413644	0.967483	0.390084	1.91422
chr1	26840001	26880000	-0.989629	0.400395	0.98825	0.404031	1.97788
chr1	26880001	26920000	-0.916886	0.369624	0.934644	0.432143	1.85153
chr1	26920001	26960000	-0.946679	0.558175	0.97741	0.496153	1.92409
chr1	26960001	27000000	-0.917665	0.418057	0.939225	0.431746	1.85689
chr1	27000001	27040000	-0.978358	0.790795	0.989098	0.650051	1.96746
chr1	27040001	27080000	-0.93532	0.598026	0.9999	0.58828	1.93522
chr1	27080001	27120000	-0.9999	0.695712	0.973247	0.70192	1.97315
chr1	27120001	27160000	-0.87431	0.466099	0.9999	0.453804	1.87421
chr1	27160001	27200000	-0.938648	0.512417	0.9999	0.407257	1.93855
chr1	27200001	27240000	-0.889493	0.494184	0.998315	0.503127	1.88781
chr1	27240001	27280000	-0.938884	0.364593	0.9999	0.272792	1.93878
chr1	27280001	27320000	-0.9999	0.62103	0.974124	0.575072	1.97402
chr1	27320001	27360000	-0.969342	0.572092	0.967118	0.426519	1.93646
chr1	27360001	27400000	-0.909047	0.513721	0.94182	0.589145	1.85087
chr1	27400001	27440000	-0.948984	0.29949	0.911778	0.301971	1.86076
chr1	27440001	27480000	-0.935775	0.550429	0.93755	0.605045	1.87332
chr1	27480001	27520000	-0.906691	0.51011	0.940026	0.420341	1.84672
chr1	27520001	27560000	-0.832007	0.316326	0.90795	0.295949	1.73996
chr1	27560001	27600000	-0.933125	0.542779	0.968347	0.507495	1.90147
chr1	27600001	27640000	-0.949032	0.300522	0.948871	0.349805	1.8979
chr1	27640001	27680000	-0.936588	0.467282	0.933574	0.419074	1.87016
chr1	27680001	27720000	-0.907979	0.294325	0.9999	0.225985	1.90788
chr1	27720001	27760000	-0.89948	0.518377	0.9805	0.522922	1.87998
chr1	27760001	27800000	-0.943105	0.695614	0.981142	0.614671	1.92425
chr1	27800001	27840000	-0.864451	0.63636	0.9999	0.55126	1.86435
chr1	27840001	27880000	-0.912002	0.512152	0.995317	0.456037	1.90732
chr1	27880001	27920000	-0.918132	0.703278	0.957611	0.656246	1.87574
chr1	27920001	27960000	-0.932953	0.44841	0.9999	0.477134	1.93285
chr1	27960001	28000000	-0.858302	0.302144	0.959039	0.273963	1.81734
chr1	28000001	28040000	-0.943321	0.352442	0.952857	0.368698	1.89618
chr1	28040001	28080000	-0.9999	0.524434	0.97195	0.499422	1.97185
chr1	28080001	28120000	-0.92468	0.604126	0.939388	0.598308	1.86407
chr1	28120001	28160000	-0.975503	0.562288	0.971866	0.473444	1.94737
chr1	28160001	28200000	-0.919178	0.522236	0.911049	0.399882	1.83023
chr1	28200001	28240000	-0.927938	0.485835	0.900484	0.486757	1.82842
chr1	28240001	28280000	-0.892769	0.32834	0.966639	0.238758	1.85941
chr1	28280001	28320000	-0.836244	0.433529	0.973799	0.436431	1.81004
chr1	28320001	28360000	-0.924662	0.59878	0.9999	0.57432	1.92456
chr1	28360001	28400000	-0.885588	0.980196	0.973073	0.789715	1.85866
chr1	28400001	28440000	-0.94975	0.691953	0.9999	0.557195	1.94965
chr1	28440001	28480000	-0.962186	0.408805	0.948989	0.409637	1.91118
chr1	28480001	28520000	-0.945731	0.477121	0.932052	0.46528	1.87778
chr1	28520001	28560000	-0.84784	0.391185	0.946784	0.356027	1.79462
chr1	28560001	28600000	-0.969538	0.704259	0.9999	0.708815	1.96944
chr1	28600001	28640000	-0.9999	0.441827	0.9999	0.451245	1.9998
chr1	28640001	28680000	-0.81188	0.428264	0.968061	0.333401	1.77994
chr1	28680001	28720000	-0.9095	0.453731	0.999103	0.394256	1.9086
chr1	28720001	28760000	-0.977254	0.70809	0.994906	0.643176	1.97216
chr1	28760001	28800000	-0.940541	0.581936	0.958437	0.476611	1.89898
chr1	28800001	28840000	-0.909037	0.491148	0.950266	0.428715	1.8593
chr1	28840001	28880000	-0.9999	0.368678	0.952922	0.243331	1.95282
chr1	28880001	28920000	-0.9999	0.414361	0.9999	0.371381	1.9998
chr1	28920001	28960000	-0.879858	0.440697	0.985706	0.448173	1.86556
chr1	28960001	29000000	-0.93194	0.44895	0.924264	0.33301	1.8562
chr1	29000001	29040000	-0.931143	0.536643	0.991374	0.48727	1.92252
chr1	29040001	29080000	-0.948548	0.727011	0.989076	0.677319	1.93762
chr1	29080001	29120000	-0.883524	0.441402	0.942136	0.378866	1.82566
chr1	29120001	29160000	-0.694015	0.395901	0.952029	0.416205	1.64604
chr1	29160001	29200000	-0.955003	0.427605	0.902392	0.453566	1.85739
chr1	29200001	29240000	-0.890363	0.400777	0.938062	0.297469	1.82842
chr1	29240001	29280000	-0.814031	0.886057	0.88982	0.750918	1.70385
chr1	29280001	29320000	-0.785455	0.976751	0.884166	0.971692	1.66962
chr1	29320001	29360000	-0.891528	0.910826	0.869772	0.848257	1.7613
chr1	29360001	29400000	-0.872195	0.991444	0.968542	0.936856	1.84074
chr1	29400001	29440000	-0.979421	0.842285	0.853308	0.807934	1.83273
chr1	29440001	29480000	-0.858653	0.450881	0.901054	0.450072	1.75971
chr1	29480001	29520000	-0.964974	0.842148	0.939633	0.805956	1.90461
chr1	29520001	29560000	-0.926308	1.13933	0.925524	1.16318	1.85183
chr1	29560001	29600000	-0.987696	0.776277	0.812381	0.814853	1.80008
chr1	29640001	29680000	-0.854126	0.482352	0.675948	0.546197	1.53007
chr1	29680001	29720000	-0.825801	0.816532	0.690854	0.916879	1.51666
chr1	29720001	29760000	-0.676215	0.642337	0.582629	0.741041	1.25884
chr1	29760001	29800000	-0.620128	0.509918	0.470753	0.536526	1.09088
chr1	29800001	29840000	-0.690491	0.630126	0.589619	0.677466	1.28011
chr1	29840001	29880000	-0.710374	0.599764	0.634688	0.672579	1.34506
chr1	30000001	30040000	-0.613988	0.295429	0.663772	0.303749	1.27776
chr1	30040001	30080000	-0.65511	0.599537	0.668602	0.524035	1.32371
chr1	30080001	30120000	-0.562597	0.850607	0.674037	0.798032	1.23663
chr1	30120001	30160000	-0.667511	0.514678	0.553749	0.503988	1.22126
chr1	30160001	30200000	-0.613962	0.802112	0.670014	0.808973	1.28398
chr1	30200001	30240000	-0.467525	0.633698	0.490222	0.664784	0.957747
chr1	30240001	30280000	-0.488898	0.602221	0.393884	0.688703	0.882782
chr1	30280001	30320000	-0.358229	0.461882	0.389207	0.452598	0.747436
chr1	30320001	30360000	-0.372041	0.542202	0.352802	0.677377	0.724843
chr1	30360001	30400000	-0.524249	0.391595	0.33953	0.440723	0.863779
chr1	30400001	30440000	-0.261268	0.403183	0.378782	0.411463	0.64005
chr1	30440001	30480000	-0.326759	0.614644	0.455746	0.676455	0.782505
chr1	30480001	30520000	-0.568018	0.456949	0.570323	0.510952	1.13834
chr1	30520001	30560000	-0.573979	0.719842	0.499142	0.815336	1.07312
chr1	30560001	30600000	-0.658852	0.397883	0.577488	0.522299	1.23634
chr1	30600001	30640000	-0.484702	0.62752	0.428487	0.671363	0.913189
chr1	30640001	30680000	-0.4993	0.585917	0.368212	0.694904	0.867512
chr1	30680001	30720000	-0.522114	0.476552	0.500705	0.514993	1.02282
chr1	30720001	30760000	-0.559357	0.551423	0.363533	0.625722	0.92289
chr1	30760001	30800000	-0.548575	0.899273	0.399085	1.0706	0.94766
chr1	30800001	30840000	-0.646686	0.406289	0.490371	0.415968	1.13706
chr1	30840001	30880000	-0.694112	0.431936	0.586764	0.471236	1.28088
chr1	30880001	30920000	-0.606904	0.606204	0.412758	0.667647	1.01966
chr1	30920001	30960000	-0.644699	0.359177	0.526029	0.441972	1.17073
chr1	30960001	31000000	-0.593432	0.521133	0.553557	0.589766	1.14699
chr1	31000001	31040000	-0.506343	0.765378	0.536795	0.814827	1.04314
chr1	31040001	31080000	-0.494695	0.480644	0.489859	0.50085	0.984554
chr1	31080001	31120000	-0.585113	0.903483	0.529851	1.06709	1.11496
chr1	31120001	31160000	-0.735994	0.649683	0.760028	0.710584	1.49602
chr1	31160001	31200000	-0.942479	0.667501	0.941992	0.64296	1.88447
chr1	31200001	31240000	-0.960125	1.05954	0.941089	1.02412	1.90121
chr1	31240001	31280000	-0.919178	0.652621	0.987674	0.649552	1.90685
chr1	31280001	31320000	-0.877429	0.849546	0.952591	0.911011	1.83002
chr1	31320001	31360000	-0.973813	0.621533	0.951467	0.552652	1.92528
chr1	31360001	31400000	-0.822044	0.641997	0.952132	0.574745	1.77418
chr1	31400001	31440000	-0.918282	0.831836	0.957975	0.872267	1.87626
chr1	31440001	31480000	-0.9999	0.65446	0.985058	0.594709	1.98496
chr1	31480001	31520000	-0.9999	0.850021	0.973354	0.756027	1.97325
chr1	31520001	31560000	-0.930497	0.68453	0.975436	0.587026	1.90593
chr1	31560001	31600000	-0.928519	0.367618	0.904354	0.351273	1.83287
chr1	31600001	31640000	-0.792696	0.430606	0.928736	0.38028	1.72143
chr1	31640001	31680000	-0.811795	0.475758	0.958344	0.420479	1.77014
chr1	31680001	31720000	-0.853649	0.432686	0.822525	0.412033	1.67617
chr1	31720001	31760000	-0.870782	0.929674	0.879742	0.817906	1.75052
chr1	31760001	31800000	-0.930661	0.546765	0.953776	0.43758	1.88444
chr1	31800001	31840000	-0.868837	0.692079	0.951221	0.660409	1.82006
chr1	31840001	31880000	-0.975002	0.502288	0.9999	0.433002	1.9749
chr1	31880001	31920000	-0.939439	0.459492	0.9999	0.402305	1.93934
chr1	31920001	31960000	-0.824984	0.557904	0.91668	0.488915	1.74166
chr1	31960001	32000000	-0.938254	0.644493	0.976813	0.638247	1.91507
chr1	32000001	32040000	-0.972944	0.630505	0.952311	0.601777	1.92525
chr1	32040001	32080000	-0.914894	0.595365	0.977758	0.534371	1.89265
chr1	32080001	32120000	-0.922767	0.661961	0.92359	0.759431	1.84636
chr1	32120001	32160000	-0.869248	0.339617	0.959154	0.347786	1.8284
chr1	32160001	32200000	-0.941318	0.582107	0.926987	0.623427	1.86831
chr1	32200001	32240000	-0.850269	0.352609	0.936563	0.388564	1.78683
chr1	32240001	32280000	-0.900183	0.406362	0.971509	0.423429	1.87169
chr1	32280001	32320000	-0.743233	0.451554	0.85373	0.445516	1.59696
chr1	32320001	32360000	-0.836755	0.258639	0.991255	0.224232	1.82801
chr1	32360001	32400000	-0.96042	0.841517	0.957175	0.7832	1.91759
chr1	32400001	32440000	-0.941487	0.640409	0.974599	0.57744	1.91609
chr1	32440001	32480000	-0.862368	0.638642	0.962713	0.665991	1.82508
chr1	32480001	32520000	-0.95368	0.875	0.9999	0.788371	1.95358
chr1	32520001	32560000	-0.89775	0.716956	0.9999	0.679525	1.89765
chr1	32560001	32600000	-0.953947	0.538175	0.995376	0.45064	1.94932
chr1	32600001	32640000	-0.966444	0.711074	0.973962	0.715926	1.94041
chr1	32640001	32680000	-0.9999	0.593373	0.959921	0.507739	1.95982
chr1	32680001	32720000	-0.965017	0.61311	0.972782	0.491399	1.9378
chr1	32720001	32760000	-0.890623	0.514612	0.984723	0.451449	1.87535
chr1	32760001	32800000	-0.978127	0.752022	0.9999	0.66505	1.97803
chr1	32800001	32840000	-0.996955	0.4591	0.976539	0.361841	1.97349
chr1	32840001	32880000	-0.870755	0.674457	0.959537	0.614507	1.83029
chr1	32880001	32920000	-0.871337	0.405801	0.855988	0.46947	1.72732
chr1	32920001	32960000	-0.596074	0.42324	0.900588	0.414168	1.49666
chr1	32960001	33000000	-0.861367	0.530302	0.881045	0.501288	1.74241
chr1	33000001	33040000	-0.895354	0.62555	0.941698	0.606654	1.83705
chr1	33040001	33080000	-0.970936	0.710879	0.943927	0.660885	1.91486
chr1	33080001	33120000	-0.89636	0.62933	0.9999	0.561278	1.89626
chr1	33120001	33160000	-0.929315	0.391466	0.943794	0.348668	1.87311
chr1	33160001	33200000	-0.894329	0.534035	0.942866	0.484607	1.83719
chr1	33200001	33240000	-0.935988	0.592112	0.9999	0.477449	1.93589
chr1	33240001	33280000	-0.904846	0.596633	0.941254	0.607856	1.8461
chr1	33280001	33320000	-0.882968	0.491022	0.958751	0.368639	1.84172
chr1	33320001	33360000	-0.818528	0.622278	0.974254	0.647429	1.79278
chr1	33360001	33400000	-0.922306	0.647629	0.910795	0.498429	1.8331
chr1	33400001	33440000	-0.923589	1.02839	0.97845	0.906716	1.90204
chr1	33440001	33480000	-0.811306	0.966455	0.905292	0.909828	1.7166
chr1	33480001	33520000	-0.960838	0.708249	0.94228	0.604355	1.90312
chr1	33520001	33560000	-0.841417	0.490584	0.829904	0.452612	1.67132
chr1	33560001	33600000	-0.805567	0.734507	0.837486	0.63908	1.64305
chr1	33600001	33640000	-0.61828	0.562834	0.59841	0.656483	1.21669
chr1	33640001	33680000	-0.282471	0.984445	0.581259	0.968516	0.86373
chr1	33680001	33720000	-0.381642	0.60479	0.532269	0.575023	0.913911
chr1	33720001	33760000	-0.596799	0.76967	0.451236	0.870543	1.04804
chr1	33760001	33800000	-0.549906	0.629952	0.612357	0.617416	1.16226
chr1	33800001	33840000	-0.546297	0.67634	0.738154	0.43379	1.28445
chr1	33840001	33880000	-0.360659	0.706307	0.304146	0.742299	0.664805
chr1	33880001	33920000	-0.377072	1.18804	0.458231	1.23557	0.835303
chr1	33920001	33960000	-0.251837	0.970179	0.327167	1.02563	0.579004
chr1	33960001	34000000	0.027565	1.2278	-0.040447	1.47491	-0.068011
chr1	34000001	34040000	0.132397	0.815942	-0.164263	0.882454	-0.29666
chr1	34040001	34080000	0.093763	0.902326	-0.066569	1.01472	-0.160332
chr1	34080001	34120000	0.250418	0.94474	-0.144767	1.00714	-0.395185
chr1	34120001	34160000	0.164072	0.577928	-0.394215	0.651374	-0.558287
chr1	34160001	34200000	0.22256	0.79824	-0.362413	0.837071	-0.584973
chr1	34200001	34240000	0.176828	0.952511	-0.318408	1.10978	-0.495236
chr1	34240001	34280000	0.347107	0.980006	-0.335824	1.09542	-0.682931
chr1	34280001	34320000	0.323914	1.03569	-0.318642	1.26665	-0.642556
chr1	34320001	34360000	0.309245	0.819039	-0.435885	0.979767	-0.74513
chr1	34360001	34400000	0.24148	0.917557	-0.388405	1.2046	-0.629885
chr1	34400001	34440000	0.254534	0.931594	-0.42664	1.19898	-0.681174
chr1	34440001	34480000	0.342243	0.845952	-0.368464	1.12687	-0.710707
chr1	34480001	34520000	0.282054	0.879139	-0.3614	1.08306	-0.643454
chr1	34520001	34560000	0.301584	0.914753	-0.367387	1.16697	-0.668971
chr1	34560001	34600000	0.310551	0.880308	-0.334218	1.05191	-0.644769
chr1	34600001	34640000	0.296072	0.809167	-0.327264	0.956547	-0.623336
chr1	34640001	34680000	0.271562	0.947515	-0.34449	1.16982	-0.616052
chr1	34680001	34720000	0.299436	0.964252	-0.398069	1.18172	-0.697505
chr1	34720001	34760000	0.308711	0.877338	-0.395338	1.00337	-0.704049
chr1	34760001	34800000	0.36238	0.751953	-0.369374	0.850846	-0.731754
chr1	34800001	34840000	0.326597	1.04205	-0.35175	1.23697	-0.678347
chr1	34840001	34880000	0.306505	1.00108	-0.343655	1.09682	-0.65016
chr1	34880001	34920000	0.320222	0.945528	-0.304895	1.19187	-0.625117
chr1	34920001	34960000	0.265898	1.10349	-0.277241	1.15011	-0.543139
chr1	34960001	35000000	0.308444	1.15252	-0.363786	1.29766	-0.67223
chr1	35000001	35040000	0.246916	0.495724	-0.340413	0.503283	-0.587329
chr1	35040001	35080000	0.172028	1.05973	-0.240737	1.25937	-0.412765
chr1	35080001	35120000	0.240219	0.728451	-0.261649	0.83341	-0.501868
chr1	35120001	35160000	0.18036	1.05372	-0.239725	1.20542	-0.420085
chr1	35160001	35200000	0.154468	0.735398	-0.141274	0.827036	-0.295742
chr1	35200001	35240000	-0.093576	1.12549	0.174713	1.10075	0.268289
chr1	35240001	35280000	-0.257834	1.00112	0.262592	1.01357	0.520426
chr1	35280001	35320000	-0.213219	0.561947	0.257115	0.522999	0.470334
chr1	35320001	35360000	-0.289125	0.977689	0.312637	1.06048	0.601762
chr1	35360001	35400000	-0.178042	0.664494	0.304787	0.789391	0.482829
chr1	35400001	35440000	-0.297803	0.76977	0.215329	0.769181	0.513132
chr1	35440001	35480000	-0.444156	1.26998	0.52271	1.20528	0.966866
chr1	35480001	35520000	-0.596266	0.448573	0.697874	0.379169	1.29414
chr1	35520001	35560000	-0.58951	0.602294	0.677647	0.513775	1.26716
chr1	35560001	35600000	-0.616757	0.68033	0.650283	0.586036	1.26704
chr1	35600001	35640000	-0.613991	0.578589	0.640677	0.581973	1.25467
chr1	35640001	35680000	-0.759364	0.698495	0.789634	0.62451	1.549
chr1	35680001	35720000	-0.605686	0.403446	0.63421	0.39432	1.2399
chr1	35720001	35760000	-0.697477	0.962472	0.754429	0.947734	1.45191
chr1	35760001	35800000	-0.751241	0.734704	0.756541	0.624946	1.50778
chr1	35800001	35840000	-0.675973	0.982217	0.753997	0.881424	1.42997
chr1	35840001	35880000	-0.75647	1.01273	0.822434	1.01693	1.5789
chr1	35880001	35920000	-0.721973	0.787643	0.834356	0.836949	1.55633
chr1	35920001	35960000	-0.75777	0.768058	0.808791	0.756302	1.56656
chr1	35960001	36000000	-0.731881	1.09375	0.760222	1.03733	1.4921
chr1	36000001	36040000	-0.778436	0.981292	0.815692	1.01732	1.59413
chr1	36040001	36080000	-0.881945	0.63793	0.903954	0.640062	1.7859
chr1	36080001	36120000	-0.832233	0.993176	0.925592	0.902158	1.75782
chr1	36120001	36160000	-0.654591	0.453589	0.757268	0.420626	1.41186
chr1	36160001	36200000	-0.68769	0.798064	0.894902	0.844821	1.58259
chr1	36200001	36240000	-0.811505	0.688396	0.87768	0.615587	1.68918
chr1	36240001	36280000	-0.800583	0.662598	0.798382	0.619924	1.59896
chr1	36280001	36320000	-0.815799	1.14807	0.795117	1.12984	1.61092
chr1	36320001	36360000	-0.823006	0.745287	0.901253	0.849874	1.72426
chr1	36360001	36400000	-0.938654	0.663055	0.912705	0.697718	1.85136
chr1	36400001	36440000	-0.876391	0.767916	0.900241	0.690061	1.77663
chr1	36440001	36480000	-0.895567	1.17868	0.894849	1.05225	1.79042
chr1	36480001	36520000	-0.750893	0.835651	0.847967	0.734986	1.59886
chr1	36520001	36560000	-0.925791	0.827409	0.90455	0.797428	1.83034
chr1	36560001	36600000	-0.847919	0.495575	0.925391	0.537317	1.77331
chr1	36600001	36640000	-0.918492	0.953685	0.939302	0.893799	1.85779
chr1	36640001	36680000	-0.970596	0.410985	0.913141	0.456754	1.88374
chr1	36680001	36720000	-0.955137	0.895419	0.94135	0.7893	1.89649
chr1	36720001	36760000	-0.9999	0.825881	0.965819	0.882769	1.96572
chr1	36760001	36800000	-0.926365	0.534561	0.953146	0.445183	1.87951
chr1	36800001	36840000	-0.949062	0.625013	0.984811	0.607449	1.93387
chr1	36840001	36880000	-0.92939	1.05113	0.979224	0.908704	1.90861
chr1	36880001	36920000	-0.88309	0.757613	0.864445	0.791973	1.74754
chr1	36920001	36960000	-0.83395	0.676178	0.738554	0.804527	1.5725
chr1	36960001	37000000	-0.537875	0.721544	0.469579	0.777276	1.00745
chr1	37000001	37040000	-0.491799	0.615595	0.278553	0.752606	0.770352
chr1	37040001	37080000	-0.344264	0.785297	0.266557	0.964452	0.610821
chr1	37080001	37120000	-0.257044	0.633644	0.159988	0.685886	0.417032
chr1	37120001	37160000	-0.256725	0.941982	0.050896	1.17105	0.307621
chr1	37160001	37200000	-0.23158	0.740402	0.013334	0.932547	0.244914
chr1	37200001	37240000	-0.067807	0.919935	-0.084207	1.04214	-0.0164
chr1	37240001	37280000	-0.179806	0.65015	-0.11457	0.722023	0.065236
chr1	37280001	37320000	-0.15203	0.436368	-0.002445	0.45969	0.149585
chr1	37320001	37360000	-0.021612	0.875953	-0.070436	1.07127	-0.048824
chr1	37360001	37400000	-0.07413	0.692379	-0.172528	0.754772	-0.098398
chr1	37400001	37440000	-0.080967	0.591188	-0.089071	0.834686	-0.008104
chr1	37440001	37480000	-0.156191	0.35166	-0.209898	0.377789	-0.053707
chr1	37480001	37520000	-0.120511	0.662363	-0.149833	0.884511	-0.029322
chr1	37520001	37560000	-0.054895	0.708869	-0.185334	0.872751	-0.130439
chr1	37560001	37600000	-0.021731	0.555848	-0.091073	0.561509	-0.069342
chr1	37600001	37640000	-0.004959	0.961427	-0.138534	1.20215	-0.133575
chr1	37640001	37680000	0.009493	0.559666	-0.15999	0.566311	-0.169483
chr1	37680001	37720000	-0.003949	0.845956	-0.06673	0.958627	-0.062781
chr1	37720001	37760000	-0.183243	0.744172	-0.075387	0.995717	0.107856
chr1	37760001	37800000	-0.241688	0.791709	-0.015643	0.968828	0.226045
chr1	37800001	37840000	-0.186259	0.706427	0.01909	0.838914	0.205349
chr1	37840001	37880000	-0.270937	0.638906	0.159239	0.749724	0.430176
chr1	37880001	37920000	-0.481244	0.646195	0.489515	0.730925	0.970759
chr1	37920001	37960000	-0.806557	0.981698	0.781935	0.828399	1.58849
chr1	37960001	38000000	-0.817755	0.785715	0.841357	0.641787	1.65911
chr1	38000001	38040000	-0.775179	0.966395	0.889164	0.941749	1.66434
chr1	38040001	38080000	-0.803123	1.23971	0.744595	1.19274	1.54772
chr1	38080001	38120000	-0.5741	0.456302	0.588348	0.503298	1.16245
chr1	38120001	38160000	-0.858132	0.899861	0.684436	0.851161	1.54257
chr1	38160001	38200000	-0.78365	0.787243	0.733347	0.868901	1.517
chr1	38200001	38240000	-0.776152	0.673003	0.743013	0.720867	1.51917
chr1	38240001	38280000	-0.82902	0.797481	0.859175	0.750962	1.68819
chr1	38280001	38320000	-0.915613	0.961614	0.89354	1.02801	1.80915
chr1	38320001	38360000	-0.806515	0.869001	0.883785	0.806236	1.6903
chr1	38360001	38400000	-0.825204	0.677425	0.818326	0.585815	1.64353
chr1	38400001	38440000	-0.883981	0.626129	0.951431	0.653444	1.83541
chr1	38440001	38480000	-0.858424	0.73986	0.880367	0.577253	1.73879
chr1	38480001	38520000	-0.621477	0.932533	0.643387	1.00202	1.26486
chr1	38520001	38560000	-0.426257	0.558076	0.306268	0.67884	0.732525
chr1	38560001	38600000	-0.155421	0.811108	0.110851	1.0207	0.266272
chr1	38600001	38640000	-0.103179	0.835801	0.029722	0.892262	0.132901
chr1	38640001	38680000	-0.137793	0.697922	-0.025949	0.775244	0.111844
chr1	38680001	38720000	-0.023882	0.758634	-0.02755	0.78055	-0.003668
chr1	38720001	38760000	-0.056804	0.669101	-0.077673	0.771765	-0.020869
chr1	38760001	38800000	-0.009951	0.689344	-0.10318	0.682282	-0.093229
chr1	38800001	38840000	0.066731	1.05482	-0.114345	1.24699	-0.181076
chr1	38840001	38880000	-0.082459	0.872277	-0.170029	0.979534	-0.08757
chr1	38880001	38920000	-0.065162	0.659008	-0.06274	0.716934	0.002422
chr1	38920001	38960000	-0.105585	0.905272	-0.154012	1.09829	-0.048427
chr1	38960001	39000000	-0.012499	0.758871	-0.100816	0.842053	-0.088317
chr1	39000001	39040000	-0.143979	0.857435	-0.05463	0.975263	0.089348
chr1	39040001	39080000	-0.046802	0.519418	-0.123869	0.617224	-0.077067
chr1	39080001	39120000	-0.05314	0.668448	-0.164752	0.752866	-0.111612
chr1	39120001	39160000	-0.021138	0.795372	-0.130427	0.883762	-0.109289
chr1	39160001	39200000	-0.169075	0.821463	-0.049658	0.994519	0.119417
chr1	39200001	39240000	-0.159687	0.497967	-0.053798	0.639171	0.105889
chr1	39240001	39280000	-0.302219	0.753399	0.121694	0.905094	0.423913
chr1	39280001	39320000	-0.526788	0.892307	0.429385	1.03656	0.956173
chr1	39320001	39360000	-0.643915	1.04452	0.679468	0.983727	1.32338
chr1	39360001	39400000	-0.501867	0.428683	0.343242	0.429198	0.845109
chr1	39400001	39440000	-0.450683	0.656459	0.470784	0.654265	0.921467
chr1	39440001	39480000	-0.707698	0.944208	0.750824	0.910187	1.45852
chr1	39480001	39520000	-0.793267	0.62503	0.793701	0.618535	1.58697
chr1	39520001	39560000	-0.625814	0.455721	0.744803	0.507589	1.37062
chr1	39560001	39600000	-0.839352	0.880529	0.905405	0.784168	1.74476
chr1	39600001	39640000	-0.85	1.00518	0.884316	0.962245	1.73432
chr1	39640001	39680000	-0.798954	0.905488	0.89434	0.765541	1.69329
chr1	39680001	39720000	-0.793376	0.709645	0.891907	0.677003	1.68528
chr1	39720001	39760000	-0.840776	0.823509	0.857938	0.866411	1.69871
chr1	39760001	39800000	-0.887979	0.753768	0.830256	0.75599	1.71823
chr1	39800001	39840000	-0.721922	0.798005	0.913677	0.845518	1.6356
chr1	39840001	39880000	-0.834367	0.873861	0.911731	0.679819	1.7461
chr1	39880001	39920000	-0.8604	0.838544	0.880484	0.787598	1.74088
chr1	39920001	39960000	-0.842079	0.604404	0.855485	0.608482	1.69756
chr1	39960001	40000000	-0.961945	0.252601	0.824011	0.290945	1.78596
chr1	40000001	40040000	-0.90743	0.545516	0.92792	0.564327	1.83535
chr1	40040001	40080000	-0.727448	0.694773	0.84957	0.799588	1.57702
chr1	40080001	40120000	-0.750204	0.547697	0.782759	0.637879	1.53296
chr1	40120001	40160000	-0.774644	0.574396	0.788245	0.690082	1.56289
chr1	40160001	40200000	-0.805019	0.38359	0.762726	0.39606	1.56774
chr1	40200001	40240000	-0.871839	0.621566	0.862336	0.646578	1.73418
chr1	40240001	40280000	-0.957258	0.543062	0.8694	0.503675	1.82666
chr1	40280001	40320000	-0.842299	0.52699	0.839733	0.543205	1.68203
chr1	40320001	40360000	-0.86649	0.686966	0.895029	0.647333	1.76152
chr1	40360001	40400000	-0.784474	0.533098	0.865885	0.56143	1.65036
chr1	40400001	40440000	-0.992491	0.586631	0.907765	0.667558	1.90026
chr1	40440001	40480000	-0.741722	0.541229	0.811851	0.583968	1.55357
chr1	40480001	40520000	-0.882901	0.709701	0.909005	0.729039	1.79191
chr1	40520001	40560000	-0.859355	0.805801	0.912898	0.865287	1.77225
chr1	40560001	40600000	-0.788835	0.63638	0.745412	0.677746	1.53425
chr1	40600001	40640000	-0.83361	0.925733	0.81205	0.879636	1.64566
chr1	40640001	40680000	-0.914538	0.863602	0.868321	0.786711	1.78286
chr1	40680001	40720000	-0.859575	1.03096	0.868377	1.04427	1.72795
chr1	40720001	40760000	-0.818502	0.841332	0.89747	0.748191	1.71597
chr1	40760001	40800000	-0.851569	0.271122	0.77838	0.242928	1.62995
chr1	40800001	40840000	-0.829114	0.609301	0.822369	0.64979	1.65148
chr1	40840001	40880000	-0.785439	1.02703	0.783501	1.0418	1.56894
chr1	40880001	40920000	-0.70735	0.467429	0.733501	0.509847	1.44085
chr1	40920001	40960000	-0.75768	0.514474	0.882621	0.444216	1.6403
chr1	40960001	41000000	-0.786619	0.773537	0.841901	0.782669	1.62852
chr1	41000001	41040000	-0.809557	0.435618	0.810931	0.35637	1.62049
chr1	41040001	41080000	-0.719914	0.570151	0.720432	0.64991	1.44035
chr1	41080001	41120000	-0.733909	0.406783	0.712769	0.477476	1.44668
chr1	41120001	41160000	-0.84069	0.998636	0.816668	0.992492	1.65736
chr1	41160001	41200000	-0.896852	0.990601	0.946132	0.952645	1.84298
chr1	41200001	41240000	-0.856513	0.800454	0.867989	0.800422	1.7245
chr1	41240001	41280000	-0.897463	0.710387	0.893351	0.74566	1.79081
chr1	41280001	41320000	-0.83375	0.518344	0.901842	0.574349	1.73559
chr1	41320001	41360000	-0.934357	1.36624	0.937341	1.16071	1.8717
chr1	41360001	41400000	-0.875646	0.806271	0.922974	0.759453	1.79862
chr1	41400001	41440000	-0.841714	0.63981	0.919023	0.607269	1.76074
chr1	41440001	41480000	-0.891951	1.16002	0.952135	1.07379	1.84409
chr1	41480001	41520000	-0.872898	0.875415	0.80776	0.931482	1.68066
chr1	41520001	41560000	-0.64956	0.797443	0.795208	0.744671	1.44477
chr1	41560001	41600000	-0.72225	1.22742	0.723219	1.1365	1.44547
chr1	41600001	41640000	-0.744181	0.845841	0.785529	0.750049	1.52971
chr1	41640001	41680000	-0.771227	0.827495	0.746301	0.807365	1.51753
chr1	41680001	41720000	-0.806235	0.680288	0.729231	0.586476	1.53547
chr1	41720001	41760000	-0.613395	0.794054	0.761639	0.899962	1.37503
chr1	41760001	41800000	-0.670755	0.680883	0.716803	0.709776	1.38756
chr1	41800001	41840000	-0.684865	0.47235	0.761873	0.42897	1.44674
chr1	41840001	41880000	-0.776335	0.456406	0.785034	0.480716	1.56137
chr1	41880001	41920000	-0.743284	0.551068	0.663546	0.578742	1.40683
chr1	41920001	41960000	-0.698417	0.735716	0.610482	0.885164	1.3089
chr1	41960001	42000000	-0.638611	0.466377	0.632915	0.499557	1.27153
chr1	42000001	42040000	-0.734962	0.457397	0.549308	0.542185	1.28427
chr1	42040001	42080000	-0.628739	0.791631	0.522547	0.859738	1.15129
chr1	42080001	42120000	-0.616803	0.951057	0.559366	0.956183	1.17617
chr1	42120001	42160000	-0.603071	0.817902	0.52481	0.807775	1.12788
chr1	42160001	42200000	-0.600309	0.487208	0.35641	0.559463	0.956719
chr1	42200001	42240000	-0.492762	0.638147	0.372601	0.795825	0.865363
chr1	42240001	42280000	-0.472332	0.570563	0.378513	0.607601	0.850845
chr1	42280001	42320000	-0.515784	0.782564	0.387741	0.881746	0.903525
chr1	42320001	42360000	-0.552269	0.945578	0.406898	1.00863	0.959167
chr1	42360001	42400000	-0.506398	0.877981	0.421008	0.892292	0.927406
chr1	42400001	42440000	-0.484772	0.875944	0.43169	0.986425	0.916462
chr1	42440001	42480000	-0.528939	0.653156	0.424397	0.658647	0.953336
chr1	42480001	42520000	-0.551031	0.516202	0.508655	0.490106	1.05969
chr1	42520001	42560000	-0.537139	0.705464	0.446178	0.768072	0.983317
chr1	42560001	42600000	-0.561355	0.749216	0.447726	0.781239	1.00908
chr1	42600001	42640000	-0.59779	0.488308	0.574522	0.529112	1.17231
chr1	42640001	42680000	-0.730528	0.818501	0.737981	0.781398	1.46851
chr1	42680001	42720000	-0.742136	0.711255	0.685879	0.640943	1.42802
chr1	42720001	42760000	-0.808401	0.981591	0.824609	0.874611	1.63301
chr1	42760001	42800000	-0.763346	1.16109	0.814031	1.17162	1.57738
chr1	42800001	42840000	-0.780204	0.823791	0.634359	0.823534	1.41456
chr1	42840001	42880000	-0.69279	0.633362	0.611417	0.739574	1.30421
chr1	42880001	42920000	-0.708678	0.86095	0.700569	0.951522	1.40925
chr1	42920001	42960000	-0.674729	0.916017	0.691124	0.935639	1.36585
chr1	42960001	43000000	-0.664598	0.800089	0.563047	0.935606	1.22765
chr1	43000001	43040000	-0.71494	0.680815	0.499683	0.703868	1.21462
chr1	43040001	43080000	-0.609411	0.691654	0.549916	0.775142	1.15933
chr1	43080001	43120000	-0.716145	0.679642	0.657859	0.740573	1.374
chr1	43120001	43160000	-0.842147	0.815756	0.876471	0.735029	1.71862
chr1	43160001	43200000	-0.880425	0.700995	0.929547	0.736094	1.80997
chr1	43200001	43240000	-0.876765	0.535169	0.857493	0.548699	1.73426
chr1	43240001	43280000	-0.886328	0.834026	0.817364	0.894464	1.70369
chr1	43280001	43320000	-0.887998	1.28509	0.881614	1.28772	1.76961
chr1	43320001	43360000	-0.790366	0.611085	0.840094	0.659061	1.63046
chr1	43360001	43400000	-0.895209	0.740252	0.885096	0.686449	1.78031
chr1	43400001	43440000	-0.953371	1.07103	0.931841	1.05675	1.88521
chr1	43440001	43480000	-0.909916	0.479625	0.840053	0.515816	1.74997
chr1	43480001	43520000	-0.842692	0.419927	0.878063	0.438808	1.72076
chr1	43520001	43560000	-0.793474	0.552634	0.829621	0.569048	1.62309
chr1	43560001	43600000	-0.741938	0.491922	0.88428	0.579524	1.62622
chr1	43600001	43640000	-0.889959	0.627185	0.956576	0.644068	1.84654
chr1	43640001	43680000	-0.904847	0.525583	0.92695	0.435343	1.8318
chr1	43680001	43720000	-0.926598	0.602478	0.894707	0.69968	1.8213
chr1	43720001	43760000	-0.897392	0.515885	0.89381	0.603226	1.7912
chr1	43760001	43800000	-0.909059	0.50403	0.923915	0.545394	1.83297
chr1	43800001	43840000	-0.975926	0.739085	0.994972	0.563293	1.9709
chr1	43840001	43880000	-0.872312	0.626965	0.940747	0.614431	1.81306
chr1	43880001	43920000	-0.918609	0.44361	0.930721	0.488795	1.84933
chr1	43920001	43960000	-0.908002	0.606433	0.924527	0.476373	1.83253
chr1	43960001	44000000	-0.875126	0.382092	0.903496	0.338409	1.77862
chr1	44000001	44040000	-0.894344	0.548942	0.947869	0.576936	1.84221
chr1	44040001	44080000	-0.967344	0.473387	0.955523	0.50111	1.92287
chr1	44080001	44120000	-0.889053	0.347191	0.92985	0.321798	1.8189
chr1	44120001	44160000	-0.861689	0.341981	0.967186	0.315223	1.82888
chr1	44160001	44200000	-0.934935	0.56813	0.881393	0.48009	1.81633
chr1	44200001	44240000	-0.870244	0.733901	0.881511	0.728912	1.75175
chr1	44240001	44280000	-0.925282	0.378432	0.921612	0.292243	1.84689
chr1	44280001	44320000	-0.938381	0.949938	0.868451	0.871745	1.80683
chr1	44320001	44360000	-0.88061	0.607944	0.878499	0.572133	1.75911
chr1	44360001	44400000	-0.89541	0.477069	0.921048	0.443959	1.81646
chr1	44400001	44440000	-0.947635	0.700845	0.928344	0.713154	1.87598
chr1	44440001	44480000	-0.937766	0.537733	0.965936	0.464842	1.9037
chr1	44480001	44520000	-0.920166	0.708824	0.909187	0.683222	1.82935
chr1	44520001	44560000	-0.809696	1.20614	0.846031	1.20454	1.65573
chr1	44560001	44600000	-0.839061	0.80087	0.784995	0.82888	1.62406
chr1	44600001	44640000	-0.832788	0.828902	0.711492	0.794362	1.54428
chr1	44640001	44680000	-0.747164	0.75694	0.790987	0.726217	1.53815
chr1	44680001	44720000	-0.839661	0.625401	0.702513	0.671385	1.54217
chr1	44720001	44760000	-0.860228	0.830817	0.788559	0.960775	1.64879
chr1	44760001	44800000	-0.859431	1.03723	0.817423	1.07258	1.67685
chr1	44800001	44840000	-0.880687	0.733268	0.848545	0.774245	1.72923
chr1	44840001	44880000	-0.748347	1.05278	0.714074	1.02744	1.46242
chr1	44880001	44920000	-0.795745	0.659439	0.711593	0.697953	1.50734
chr1	44920001	44960000	-0.747911	0.640204	0.65289	0.715943	1.4008
chr1	44960001	45000000	-0.808021	0.538729	0.633751	0.593192	1.44177
chr1	45000001	45040000	-0.855741	0.687398	0.732284	0.812032	1.58803
chr1	45040001	45080000	-0.808183	0.510565	0.820924	0.609791	1.62911
chr1	45080001	45120000	-0.950855	0.824249	0.904828	0.956408	1.85568
chr1	45120001	45160000	-0.904452	0.906951	0.902424	0.990441	1.80688
chr1	45160001	45200000	-0.980276	0.736957	0.927382	0.761426	1.90766
chr1	45200001	45240000	-0.934188	0.469565	0.924035	0.455826	1.85822
chr1	45240001	45280000	-0.920623	0.761461	0.954176	0.659297	1.8748
chr1	45280001	45320000	-0.864907	0.413226	0.913982	0.388287	1.77889
chr1	45320001	45360000	-0.828579	0.608222	0.903538	0.591848	1.73212
chr1	45360001	45400000	-0.828981	0.757968	0.851582	0.741064	1.68056
chr1	45400001	45440000	-0.781978	0.493687	0.849369	0.373553	1.63135
chr1	45440001	45480000	-0.847943	0.56199	0.908066	0.495415	1.75601
chr1	45480001	45520000	-0.682184	0.482162	0.728224	0.581805	1.41041
chr1	45520001	45560000	-0.707147	0.51615	0.669847	0.565182	1.37699
chr1	45560001	45600000	-0.692685	0.532855	0.768507	0.47538	1.46119
chr1	45600001	45640000	-0.657492	0.755266	0.69529	0.647522	1.35278
chr1	45640001	45680000	-0.715647	0.864516	0.715383	0.713396	1.43103
chr1	45680001	45720000	-0.700279	0.767875	0.729992	0.82846	1.43027
chr1	45720001	45760000	-0.743541	0.671833	0.725807	0.670044	1.46935
chr1	45760001	45800000	-0.745141	0.579492	0.843446	0.489769	1.58859
chr1	45800001	45840000	-0.770391	0.708183	0.798558	0.649439	1.56895
chr1	45840001	45880000	-0.738446	0.665506	0.728234	0.636305	1.46668
chr1	45880001	45920000	-0.762991	0.718054	0.700955	0.730708	1.46395
chr1	45920001	45960000	-0.765415	0.543985	0.800804	0.464458	1.56622
chr1	45960001	46000000	-0.918081	0.648862	0.933744	0.613381	1.85183
chr1	46000001	46040000	-0.896018	0.474248	0.921127	0.427434	1.81715
chr1	46040001	46080000	-0.853477	0.664416	0.945674	0.557686	1.79915
chr1	46080001	46120000	-0.934952	0.466127	0.970298	0.413621	1.90525
chr1	46120001	46160000	-0.916289	0.638547	0.95396	0.494787	1.87025
chr1	46160001	46200000	-0.885192	0.608012	0.908537	0.547063	1.79373
chr1	46200001	46240000	-0.851095	0.388346	0.904742	0.282685	1.75584
chr1	46240001	46280000	-0.844065	0.661436	0.877082	0.595355	1.72115
chr1	46280001	46320000	-0.820047	0.779144	0.895359	0.693375	1.71541
chr1	46320001	46360000	-0.864781	0.961217	0.903668	0.917402	1.76845
chr1	46360001	46400000	-0.806864	0.656917	0.93745	0.653665	1.74431
chr1	46400001	46440000	-0.866056	0.682338	0.927831	0.667935	1.79389
chr1	46440001	46480000	-0.786707	0.439811	0.87311	0.335539	1.65982
chr1	46480001	46520000	-0.872601	0.608135	0.921269	0.561263	1.79387
chr1	46520001	46560000	-0.784514	0.758105	0.857537	0.665095	1.64205
chr1	46560001	46600000	-0.888203	0.99199	0.9099	0.932213	1.7981
chr1	46600001	46640000	-0.875858	0.496579	0.911836	0.545219	1.78769
chr1	46640001	46680000	-0.933418	0.968169	0.933407	0.908026	1.86682
chr1	46680001	46720000	-0.881883	0.549381	0.900892	0.534214	1.78277
chr1	46720001	46760000	-0.920647	0.981827	0.916647	1.14397	1.83729
chr1	46760001	46800000	-0.89554	0.864102	0.935879	0.823002	1.83142
chr1	46800001	46840000	-0.923476	0.946531	0.933579	0.935252	1.85705
chr1	46840001	46880000	-0.786454	0.72797	0.779816	0.802743	1.56627
chr1	46880001	46920000	-0.618183	0.661237	0.647381	0.700702	1.26556
chr1	46920001	46960000	-0.575976	0.597602	0.590318	0.61707	1.16629
chr1	46960001	47000000	-0.642483	0.976625	0.658248	1.16357	1.30073
chr1	47000001	47040000	-0.598637	0.714182	0.641393	0.784317	1.24003
chr1	47040001	47080000	-0.627053	0.954463	0.703036	0.998698	1.33009
chr1	47080001	47120000	-0.541937	1.07689	0.613842	1.08252	1.15578
chr1	47120001	47160000	-0.578537	1.57991	0.594074	1.47076	1.17261
chr1	47160001	47200000	-0.378625	1.15614	0.527903	1.08906	0.906528
chr1	47200001	47240000	0.028966	1.42092	-0.024018	1.75577	-0.052983
chr1	47240001	47280000	0.103626	0.970327	-0.181193	1.03988	-0.284819
chr1	47280001	47320000	0.108748	0.81961	-0.232022	0.794645	-0.34077
chr1	47320001	47360000	0.21378	0.550646	-0.210519	0.572589	-0.424299
chr1	47360001	47400000	0.177695	0.816698	-0.319433	0.891778	-0.497128
chr1	47400001	47440000	0.21647	0.533928	-0.337709	0.496438	-0.554179
chr1	47440001	47480000	0.213108	0.864466	-0.356533	0.992081	-0.569641
chr1	47480001	47520000	0.206258	1.38166	-0.342921	1.40383	-0.549179
chr1	47520001	47560000	0.209778	0.491969	-0.314515	0.456725	-0.524293
chr1	47560001	47600000	0.019739	0.615807	-0.072695	0.58319	-0.092434
chr1	47600001	47640000	0.079009	0.728453	-0.148378	0.785881	-0.227387
chr1	47640001	47680000	-0.265102	1.01568	0.283304	0.971233	0.548406
chr1	47680001	47720000	-0.434479	0.702721	0.378658	0.719542	0.813137
chr1	47720001	47760000	-0.542673	0.779901	0.568139	0.619699	1.11081
chr1	47760001	47800000	-0.69896	1.26328	0.675837	1.08957	1.3748
chr1	47800001	47840000	-0.502323	1.62818	0.578916	1.52394	1.08124
chr1	47840001	47880000	-0.201523	0.918267	0.357332	0.860104	0.558855
chr1	47880001	47920000	-0.121265	0.817135	0.163154	0.689056	0.284419
chr1	47920001	47960000	0.011326	0.802038	-0.065333	0.790299	-0.076659
chr1	47960001	48000000	0.06828	0.821857	-0.072275	0.906403	-0.140555
chr1	48000001	48040000	-0.00249	0.793171	0.007556	0.855338	0.010045
chr1	48040001	48080000	0.011707	1.00031	0.010464	1.05808	-0.001242
chr1	48080001	48120000	0.160341	1.10728	-0.105336	1.20934	-0.265677
chr1	48120001	48160000	0.103105	1.18656	-0.185016	1.16585	-0.288121
chr1	48160001	48200000	0.185724	0.633828	-0.051159	0.708272	-0.236883
chr1	48200001	48240000	0.213866	0.843579	-0.265254	0.960926	-0.47912
chr1	48240001	48280000	0.27973	0.845012	-0.337746	0.98457	-0.617476
chr1	48280001	48320000	0.479455	0.722473	-0.39277	0.806017	-0.872225
chr1	48320001	48360000	0.449654	0.854575	-0.482992	0.954612	-0.932646
chr1	48360001	48400000	0.457499	0.73147	-0.479958	0.938349	-0.937457
chr1	48400001	48440000	0.523484	1.12643	-0.574539	1.24397	-1.09802
chr1	48440001	48480000	0.528837	1.38993	-0.552397	1.60766	-1.08123
chr1	48480001	48520000	0.590579	1.08504	-0.622435	1.17217	-1.21301
chr1	48520001	48560000	0.732572	0.848935	-0.581157	0.892711	-1.31373
chr1	48560001	48600000	0.776439	0.61237	-0.739857	0.601089	-1.5163
chr1	48600001	48640000	0.783059	1.33817	-0.823069	1.42908	-1.60613
chr1	48640001	48680000	0.709936	1.2004	-0.771387	1.18626	-1.48132
chr1	48680001	48720000	0.644593	0.938541	-0.715801	1.12044	-1.36039
chr1	48720001	48760000	0.79693	1.17275	-0.833253	1.21685	-1.63018
chr1	48760001	48800000	0.763385	1.00253	-0.810498	1.00202	-1.57388
chr1	48800001	48840000	0.80462	1.66921	-0.817096	1.69469	-1.62172
chr1	48840001	48880000	0.798109	1.37641	-0.854378	1.24668	-1.65249
chr1	48880001	48920000	0.778638	1.66534	-0.75571	1.66414	-1.53435
chr1	48920001	48960000	0.600959	0.781221	-0.523076	0.680907	-1.12403
chr1	48960001	49000000	0.792514	1.48718	-0.845764	1.4854	-1.63828
chr1	49000001	49040000	0.786039	1.14968	-0.842396	1.30979	-1.62844
chr1	49040001	49080000	0.811313	1.4002	-0.869032	1.50466	-1.68034
chr1	49080001	49120000	0.825724	1.10256	-0.893411	1.26001	-1.71914
chr1	49120001	49160000	0.828177	0.702978	-0.864979	0.733756	-1.69316
chr1	49160001	49200000	0.85307	0.929823	-0.869111	1.09945	-1.72218
chr1	49200001	49240000	0.825671	1.08456	-0.854727	1.25956	-1.6804
chr1	49240001	49280000	0.873032	0.876992	-0.892525	1.06031	-1.76556
chr1	49280001	49320000	0.78737	1.17196	-0.936532	1.27671	-1.7239
chr1	49320001	49360000	0.884553	1.18645	-0.887946	1.30092	-1.7725
chr1	49360001	49400000	0.889859	0.880477	-0.948665	0.993454	-1.83852
chr1	49400001	49440000	0.882674	1.30389	-0.94229	1.51892	-1.82496
chr1	49440001	49480000	0.813249	0.788481	-0.944608	0.829086	-1.75786
chr1	49480001	49520000	0.865963	0.736335	-0.879028	0.699726	-1.74499
chr1	49520001	49560000	0.895847	1.15605	-0.928467	1.23249	-1.82431
chr1	49560001	49600000	0.856901	0.977025	-0.927698	1.12269	-1.7846
chr1	49600001	49640000	0.848388	1.04267	-0.904235	1.09184	-1.75262
chr1	49640001	49680000	0.856624	0.991429	-0.889819	1.02103	-1.74644
chr1	49680001	49720000	0.855298	0.800055	-0.935314	0.829668	-1.79061
chr1	49720001	49760000	0.864651	0.665234	-0.878502	0.731772	-1.74315
chr1	49760001	49800000	0.817774	0.942121	-0.896785	0.968744	-1.71456
chr1	49800001	49840000	0.847195	1.49869	-0.905505	1.64677	-1.7527
chr1	49840001	49880000	0.844769	0.659598	-0.936042	0.708666	-1.78081
chr1	49880001	49920000	0.781415	0.773546	-0.935007	0.883266	-1.71642
chr1	49920001	49960000	0.832937	1.24431	-0.928375	1.43772	-1.76131
chr1	49960001	50000000	0.802327	1.14265	-0.905548	1.19795	-1.70788
chr1	50000001	50040000	0.76297	0.491382	-0.920667	0.543268	-1.68364
chr1	50040001	50080000	0.814195	1.01289	-0.941656	1.13537	-1.75585
chr1	50080001	50120000	0.887346	0.864766	-0.929025	0.852556	-1.81637
chr1	50120001	50160000	0.882185	1.09285	-0.927167	1.16009	-1.80935
chr1	50160001	50200000	0.886813	1.48127	-0.937078	1.55925	-1.82389
chr1	50200001	50240000	0.909896	0.669402	-0.857228	0.730313	-1.76712
chr1	50240001	50280000	0.904821	1.05585	-0.92666	1.05945	-1.83148
chr1	50280001	50320000	0.825973	0.795679	-0.945378	0.868723	-1.77135
chr1	50320001	50360000	0.914582	0.641847	-0.891941	0.612083	-1.80652
chr1	50360001	50400000	0.857497	0.888691	-0.917832	0.939949	-1.77533
chr1	50400001	50440000	0.909114	1.07843	-0.961426	1.10498	-1.87054
chr1	50440001	50480000	0.868685	0.878246	-0.935022	0.890081	-1.80371
chr1	50480001	50520000	0.886894	1.56796	-0.947092	1.63056	-1.83399
chr1	50520001	50560000	0.88304	1.60411	-0.93467	1.82404	-1.81771
chr1	50560001	50600000	0.915588	1.77505	-0.912325	1.82172	-1.82791
chr1	50600001	50640000	0.888328	1.27363	-0.920846	1.44296	-1.80917
chr1	50640001	50680000	0.80727	0.979801	-0.91521	0.931819	-1.72248
chr1	50680001	50720000	0.818978	0.704322	-0.896847	0.717395	-1.71582
chr1	50720001	50760000	0.821859	0.977943	-0.886926	1.06886	-1.70878
chr1	50760001	50800000	0.817299	1.42286	-0.850358	1.71294	-1.66766
chr1	50800001	50840000	0.704521	1.13689	-0.706683	1.14464	-1.4112
chr1	50840001	50880000	0.350623	1.11789	-0.435625	1.13169	-0.786248
chr1	50880001	50920000	0.296731	1.33411	-0.215156	1.34066	-0.511887
chr1	50920001	50960000	0.171083	1.56799	-0.077827	1.44154	-0.24891
chr1	50960001	51000000	0.15723	1.6712	0.084245	1.50414	-0.072985
chr1	51000001	51040000	0.094096	1.90586	0.02781	1.77824	-0.066286
chr1	51040001	51080000	0.030087	2.19044	0.067267	1.8628	0.03718
chr1	51080001	51120000	-0.069956	1.20999	0.180307	1.17418	0.250263
chr1	51120001	51160000	-0.132218	0.949076	0.197903	0.856221	0.330121
chr1	51160001	51200000	-0.161623	1.52758	0.284297	1.37123	0.44592
chr1	51200001	51240000	-0.216528	1.00544	0.344999	0.978653	0.561527
chr1	51240001	51280000	-0.306253	1.37543	0.425973	1.3217	0.732226
chr1	51280001	51320000	-0.254822	1.57805	0.430683	1.38569	0.685505
chr1	51320001	51360000	-0.259441	1.34524	0.371808	1.23289	0.631249
chr1	51360001	51400000	-0.264791	1.20386	0.450268	1.1121	0.715059
chr1	51400001	51440000	-0.407815	1.84644	0.58166	1.63719	0.989475
chr1	51440001	51480000	-0.276734	1.46449	0.415948	1.32156	0.692682
chr1	51480001	51520000	-0.019697	1.03458	0.08646	0.981075	0.106157
chr1	51520001	51560000	0.073781	1.34049	0.010641	1.35878	-0.06314
chr1	51560001	51600000	0.164054	1.16528	-0.075784	1.13713	-0.239838
chr1	51600001	51640000	0.126908	1.05011	-0.057381	1.06546	-0.184289
chr1	51640001	51680000	-0.084356	0.761791	0.072471	0.808781	0.156827
chr1	51680001	51720000	-0.358525	0.96906	0.467367	0.958091	0.825892
chr1	51720001	51760000	-0.506478	1.68743	0.599664	1.59753	1.10614
chr1	51760001	51800000	-0.446273	0.829289	0.587373	0.85613	1.03365
chr1	51800001	51840000	-0.543371	0.735103	0.568522	0.743922	1.11189
chr1	51840001	51880000	-0.496	0.777184	0.632748	0.735399	1.12875
chr1	51880001	51920000	-0.560309	1.38999	0.608474	1.37798	1.16878
chr1	51920001	51960000	-0.537755	1.07714	0.64804	1.01947	1.18579
chr1	51960001	52000000	-0.491298	1.05827	0.712989	0.934968	1.20429
chr1	52000001	52040000	-0.551072	1.0399	0.637684	1.11232	1.18876
chr1	52040001	52080000	-0.622628	0.769032	0.653695	0.799417	1.27632
chr1	52080001	52120000	-0.673117	1.50827	0.747561	1.4297	1.42068
chr1	52120001	52160000	-0.661946	1.24179	0.729371	1.14767	1.39132
chr1	52160001	52200000	-0.662591	1.52144	0.728161	1.46504	1.39075
chr1	52200001	52240000	-0.674374	1.44083	0.752295	1.36807	1.42667
chr1	52240001	52280000	-0.71644	1.16467	0.789037	1.18629	1.50548
chr1	52280001	52320000	-0.757618	1.47692	0.823302	1.26979	1.58092
chr1	52320001	52360000	-0.799768	1.34165	0.806973	1.28903	1.60674
chr1	52360001	52400000	-0.707779	1.03905	0.730011	1.06567	1.43779
chr1	52400001	52440000	-0.724702	0.805458	0.708624	0.733727	1.43333
chr1	52440001	52480000	-0.801905	0.704744	0.725657	0.616482	1.52756
chr1	52480001	52520000	-0.763748	0.853083	0.820604	0.715953	1.58435
chr1	52520001	52560000	-0.75742	1.36317	0.834854	1.29763	1.59227
chr1	52560001	52600000	-0.737286	0.602538	0.714343	0.614391	1.45163
chr1	52600001	52640000	-0.75235	1.17687	0.773148	0.972468	1.5255
chr1	52640001	52680000	-0.722649	0.764074	0.729167	0.67495	1.45182
chr1	52680001	52720000	-0.675677	0.835491	0.71888	0.719285	1.39456
chr1	52720001	52760000	-0.720468	0.9848	0.668325	0.956293	1.38879
chr1	52760001	52800000	-0.68358	0.844051	0.664992	0.811613	1.34857
chr1	52800001	52840000	-0.779458	0.820901	0.728083	0.7567	1.50754
chr1	52840001	52880000	-0.697604	1.04329	0.693974	0.936968	1.39158
chr1	52880001	52920000	-0.523151	1.05898	0.340083	1.12455	0.863234
chr1	52920001	52960000	-0.305348	1.3332	0.20937	1.3583	0.514718
chr1	52960001	53000000	-0.284271	1.17789	0.119331	1.12338	0.403602
chr1	53000001	53040000	-0.505777	0.573376	0.199162	0.588875	0.704939
chr1	53040001	53080000	-0.32378	0.875554	0.197524	0.945707	0.521304
chr1	53080001	53120000	-0.395735	0.618944	0.217671	0.6903	0.613406
chr1	53120001	53160000	-0.446175	0.615863	0.430977	0.67307	0.877152
chr1	53160001	53200000	-0.70033	0.893732	0.658764	0.830169	1.35909
chr1	53200001	53240000	-0.612739	0.988167	0.639237	0.970611	1.25198
chr1	53240001	53280000	-0.578515	1.1826	0.56993	1.12787	1.14844
chr1	53280001	53320000	-0.563096	0.579502	0.520466	0.541709	1.08356
chr1	53320001	53360000	-0.457895	0.577838	0.412685	0.596766	0.87058
chr1	53360001	53400000	-0.554655	1.04663	0.619587	0.984071	1.17424
chr1	53400001	53440000	-0.632075	0.7951	0.630538	0.754744	1.26261
chr1	53440001	53480000	-0.535702	0.788477	0.638254	0.757101	1.17396
chr1	53480001	53520000	-0.673068	1.00977	0.563554	0.974572	1.23662
chr1	53520001	53560000	-0.639729	0.726776	0.628893	0.724625	1.26862
chr1	53560001	53600000	-0.600819	0.670106	0.683372	0.815479	1.28419
chr1	53600001	53640000	-0.634667	1.03004	0.661974	1.03513	1.29664
chr1	53640001	53680000	-0.74464	0.884283	0.815265	0.829158	1.55991
chr1	53680001	53720000	-0.778812	1.29281	0.808963	1.19326	1.58777
chr1	53720001	53760000	-0.70108	0.686041	0.708239	0.670563	1.40932
chr1	53760001	53800000	-0.72617	0.929652	0.742252	0.911706	1.46842
chr1	53800001	53840000	-0.660325	0.622235	0.58976	0.587328	1.25008
chr1	53840001	53880000	-0.617972	0.645564	0.567847	0.750285	1.18582
chr1	53880001	53920000	-0.54397	1.21235	0.40673	1.2276	0.9507
chr1	53920001	53960000	-0.61941	0.805568	0.470482	0.912424	1.08989
chr1	53960001	54000000	-0.581328	0.600743	0.434623	0.635204	1.01595
chr1	54000001	54040000	-0.545385	1.04561	0.401697	1.11807	0.947082
chr1	54040001	54080000	-0.553237	0.970118	0.351802	1.18407	0.905039
chr1	54080001	54120000	-0.494023	0.591068	0.382306	0.674868	0.876329
chr1	54120001	54160000	-0.538293	0.428929	0.439872	0.439958	0.978165
chr1	54160001	54200000	-0.601417	0.734697	0.557181	0.752375	1.1586
chr1	54200001	54240000	-0.664801	1.27049	0.608322	1.32492	1.27312
chr1	54240001	54280000	-0.775077	0.764738	0.778477	0.621043	1.55355
chr1	54280001	54320000	-0.856561	0.7921	0.840533	0.655112	1.69709
chr1	54320001	54360000	-0.778044	0.926312	0.801613	0.902494	1.57966
chr1	54360001	54400000	-0.834768	0.865488	0.886291	0.72054	1.72106
chr1	54400001	54440000	-0.872952	0.780815	0.860063	0.586248	1.73301
chr1	54440001	54480000	-0.717751	0.64319	0.739597	0.717743	1.45735
chr1	54480001	54520000	-0.811332	1.13992	0.813441	0.97643	1.62477
chr1	54520001	54560000	-0.691499	0.983606	0.733304	0.897238	1.4248
chr1	54560001	54600000	-0.603375	0.645269	0.595104	0.683461	1.19848
chr1	54600001	54640000	-0.621225	0.637289	0.663552	0.665692	1.28478
chr1	54640001	54680000	-0.716352	0.824046	0.746726	0.810823	1.46308
chr1	54680001	54720000	-0.754494	0.715524	0.738498	0.694552	1.49299
chr1	54720001	54760000	-0.674797	0.813517	0.679919	0.864967	1.35472
chr1	54760001	54800000	-0.610264	0.771798	0.596709	0.867772	1.20697
chr1	54800001	54840000	-0.654869	0.928228	0.627866	0.992489	1.28273
chr1	54840001	54880000	-0.726335	0.879834	0.67042	0.838314	1.39675
chr1	54880001	54920000	-0.55663	0.570232	0.642842	0.61174	1.19947
chr1	54920001	54960000	-0.61822	0.635677	0.637047	0.630781	1.25527
chr1	54960001	55000000	-0.654863	0.527333	0.655023	0.598717	1.30989
chr1	55000001	55040000	-0.642504	0.565587	0.632146	0.559448	1.27465
chr1	55040001	55080000	-0.613573	0.499412	0.607224	0.528499	1.2208
chr1	55080001	55120000	-0.611899	0.543851	0.58765	0.578193	1.19955
chr1	55120001	55160000	-0.62871	0.963953	0.62007	1.09796	1.24878
chr1	55160001	55200000	-0.741663	1.25496	0.749318	1.1835	1.49098
chr1	55200001	55240000	-0.802138	0.883367	0.809367	0.945436	1.6115
chr1	55240001	55280000	-0.735971	0.765983	0.819977	0.735342	1.55595
chr1	55280001	55320000	-0.667218	0.880017	0.709176	0.932744	1.37639
chr1	55320001	55360000	-0.691645	1.11959	0.731583	1.00186	1.42323
chr1	55360001	55400000	-0.543458	0.638556	0.525634	0.692252	1.06909
chr1	55400001	55440000	-0.516138	1.0897	0.589469	1.02226	1.10561
chr1	55440001	55480000	-0.519912	0.700415	0.611531	0.805476	1.13144
chr1	55480001	55520000	-0.561517	0.896882	0.610895	0.834457	1.17241
chr1	55520001	55560000	-0.285561	1.35382	0.53193	1.3165	0.817491
chr1	55560001	55600000	-0.195334	1.83408	0.317296	1.81216	0.51263
chr1	55600001	55640000	-0.088791	1.97351	0.272983	1.8066	0.361774
chr1	55640001	55680000	-0.145689	1.9607	0.401077	1.76908	0.546766
chr1	55680001	55720000	0.138588	1.75278	0.073387	1.80447	-0.065201
chr1	55720001	55760000	0.55917	1.5718	-0.326213	1.56538	-0.885383
chr1	55760001	55800000	0.490702	1.35115	-0.311413	1.44212	-0.802115
chr1	55800001	55840000	0.403663	1.61838	-0.132222	1.60491	-0.535885
chr1	55840001	55880000	0.096472	1.7373	0.203296	1.66203	0.106824
chr1	55880001	55920000	-0.115897	2.21894	0.319698	1.85538	0.435595
chr1	55920001	55960000	0.144402	1.65538	0.208151	1.58897	0.063749
chr1	55960001	56000000	0.171539	1.14454	0.043766	1.11169	-0.127773
chr1	56000001	56040000	0.131059	1.18173	0.106296	1.1327	-0.024763
chr1	56040001	56080000	0.073883	1.42186	0.134455	1.37112	0.060572
chr1	56080001	56120000	0.135104	1.36969	0.107302	1.33658	-0.027802
chr1	56120001	56160000	0.086726	1.40588	0.164599	1.33663	0.077874
chr1	56160001	56200000	-0.040001	1.37147	0.159192	1.24184	0.199193
chr1	56200001	56240000	0.130057	1.42876	0.196182	1.42228	0.066125
chr1	56240001	56280000	0.141421	1.10892	0.084833	1.13398	-0.056588
chr1	56280001	56320000	0.196728	1.4486	0.021431	1.40944	-0.175297
chr1	56320001	56360000	0.280143	1.9242	-0.039355	1.87395	-0.319498
chr1	56360001	56400000	0.406513	1.13178	-0.256447	1.08683	-0.66296
chr1	56400001	56440000	0.615644	0.970281	-0.43675	1.00165	-1.05239
chr1	56440001	56480000	0.672399	0.799306	-0.52888	0.891166	-1.20128
chr1	56480001	56520000	0.603135	0.808358	-0.53784	0.928107	-1.14098
chr1	56520001	56560000	0.678768	0.854507	-0.498518	0.949131	-1.17729
chr1	56560001	56600000	0.63015	0.930805	-0.635538	1.08258	-1.26569
chr1	56600001	56640000	0.649521	0.889648	-0.591006	0.95354	-1.24053
chr1	56640001	56680000	0.640159	1.36268	-0.66265	1.37412	-1.30281
chr1	56680001	56720000	0.556383	0.517161	-0.509702	0.48859	-1.06608
chr1	56720001	56760000	0.611241	0.628145	-0.556325	0.709668	-1.16757
chr1	56760001	56800000	0.649586	1.20797	-0.563666	1.28248	-1.21325
chr1	56800001	56840000	0.568072	0.862561	-0.510619	0.878473	-1.07869
chr1	56840001	56880000	0.386733	0.972871	-0.287225	0.979752	-0.673958
chr1	56880001	56920000	0.163282	1.09664	0.10216	1.15364	-0.061122
chr1	56920001	56960000	0.138088	1.4445	0.209497	1.47484	0.071409
chr1	56960001	57000000	0.181999	0.780902	0.145174	0.712734	-0.036825
chr1	57000001	57040000	0.192412	1.42448	0.111415	1.38078	-0.080997
chr1	57040001	57080000	0.421086	1.41257	-0.123736	1.39349	-0.544822
chr1	57080001	57120000	0.591276	0.708042	-0.405091	0.723786	-0.996367
chr1	57120001	57160000	0.520108	1.69985	-0.444375	1.67189	-0.964483
chr1	57160001	57200000	0.593812	1.52227	-0.558726	1.49806	-1.15254
chr1	57200001	57240000	0.763338	1.01958	-0.678816	1.01657	-1.44215
chr1	57240001	57280000	0.770575	1.3284	-0.735494	1.62489	-1.50607
chr1	57280001	57320000	0.765929	1.1565	-0.751262	1.47711	-1.51719
chr1	57320001	57360000	0.825948	1.34969	-0.846745	1.4645	-1.67269
chr1	57360001	57400000	0.763037	0.813255	-0.848584	1.04629	-1.61162
chr1	57400001	57440000	0.833824	0.914522	-0.845251	1.14988	-1.67908
chr1	57440001	57480000	0.791267	1.27736	-0.830356	1.38269	-1.62162
chr1	57480001	57520000	0.758805	1.10418	-0.885254	1.25152	-1.64406
chr1	57520001	57560000	0.683075	1.06066	-0.865626	1.20694	-1.5487
chr1	57560001	57600000	0.766369	0.927997	-0.868717	0.967114	-1.63509
chr1	57600001	57640000	0.804957	0.956619	-0.853651	1.05392	-1.65861
chr1	57640001	57680000	0.824656	0.712517	-0.813742	0.791675	-1.6384
chr1	57680001	57720000	0.734471	1.15715	-0.855409	1.30936	-1.58988
chr1	57720001	57760000	0.773359	0.719554	-0.868542	0.789082	-1.6419
chr1	57760001	57800000	0.726331	0.885763	-0.794425	1.02913	-1.52076
chr1	57800001	57840000	0.700759	0.951389	-0.810459	1.02397	-1.51122
chr1	57840001	57880000	0.701107	1.20061	-0.798577	1.24841	-1.49968
chr1	57880001	57920000	0.86537	1.0436	-0.849809	1.13256	-1.71518
chr1	57920001	57960000	0.823747	0.87518	-0.909879	0.990631	-1.73363
chr1	57960001	58000000	0.815428	1.15578	-0.898989	1.25396	-1.71442
chr1	58000001	58040000	0.81085	0.716055	-0.916909	0.801106	-1.72776
chr1	58040001	58080000	0.845085	0.97332	-0.875814	1.14237	-1.7209
chr1	58080001	58120000	0.799382	1.08712	-0.851882	1.26907	-1.65126
chr1	58120001	58160000	0.837293	0.854756	-0.867582	1.04665	-1.70487
chr1	58160001	58200000	0.784287	0.70264	-0.832088	0.753216	-1.61637
chr1	58200001	58240000	0.786377	0.971569	-0.893535	1.05882	-1.67991
chr1	58240001	58280000	0.754158	0.888661	-0.84279	0.903714	-1.59695
chr1	58280001	58320000	0.7946	1.22565	-0.857924	1.27022	-1.65252
chr1	58320001	58360000	0.817941	0.698041	-0.830358	0.728765	-1.6483
chr1	58360001	58400000	0.850068	1.15938	-0.899639	1.31322	-1.74971
chr1	58400001	58440000	0.797418	0.863288	-0.888561	1.0238	-1.68598
chr1	58440001	58480000	0.887256	0.884551	-0.897621	0.966937	-1.78488
chr1	58480001	58520000	0.812161	1.05345	-0.878953	1.20018	-1.69111
chr1	58520001	58560000	0.798432	0.865739	-0.839923	1.01246	-1.63836
chr1	58560001	58600000	0.844491	0.692053	-0.85688	0.767662	-1.70137
chr1	58600001	58640000	0.775551	1.15216	-0.793297	1.26798	-1.56885
chr1	58640001	58680000	0.779047	1.23086	-0.783551	1.34555	-1.5626
chr1	58680001	58720000	0.736469	1.22416	-0.779362	1.36239	-1.51583
chr1	58720001	58760000	0.785288	0.976319	-0.739336	1.07933	-1.52462
chr1	58760001	58800000	0.683449	1.42792	-0.765121	1.44708	-1.44857
chr1	58800001	58840000	0.58184	0.800511	-0.713643	0.827213	-1.29548
chr1	58840001	58880000	0.598814	0.911831	-0.523214	0.930458	-1.12203
chr1	58880001	58920000	0.411039	1.55254	-0.370823	1.59329	-0.781862
chr1	58920001	58960000	0.233842	1.33324	-0.139285	1.31529	-0.373127
chr1	58960001	59000000	-0.065157	2.15279	0.251919	1.90765	0.317076
chr1	59000001	59040000	-0.324492	2.0756	0.470162	1.88322	0.794654
chr1	59040001	59080000	-0.543708	2.08198	0.669227	1.90042	1.21294
chr1	59080001	59120000	-0.415915	1.51118	0.595646	1.43642	1.01156
chr1	59120001	59160000	-0.396046	2.31431	0.530754	1.97993	0.9268
chr1	59160001	59200000	-0.448133	1.44854	0.51676	1.39564	0.964893
chr1	59200001	59240000	-0.44946	1.65151	0.563525	1.59951	1.01299
chr1	59240001	59280000	-0.557046	1.10981	0.673036	0.945595	1.23008
chr1	59280001	59320000	-0.701228	1.55516	0.791415	1.16971	1.49264
chr1	59320001	59360000	-0.756035	1.92176	0.79775	1.8191	1.55378
chr1	59360001	59400000	-0.681089	1.51254	0.779118	1.38915	1.46021
chr1	59400001	59440000	-0.561172	1.08613	0.672979	1.07938	1.23415
chr1	59440001	59480000	-0.61399	1.11367	0.6884	1.07001	1.30239
chr1	59480001	59520000	-0.583851	1.40749	0.677677	1.37072	1.26153
chr1	59520001	59560000	-0.593787	1.55084	0.6754	1.54572	1.26919
chr1	59560001	59600000	-0.571816	1.58519	0.712725	1.53221	1.28454
chr1	59600001	59640000	-0.58707	2.04622	0.679792	1.77223	1.26686
chr1	59640001	59680000	-0.411165	1.36086	0.555319	1.46649	0.966484
chr1	59680001	59720000	-0.37114	1.03096	0.473223	1.08356	0.844363
chr1	59720001	59760000	-0.369289	1.39414	0.511863	1.32094	0.881152
chr1	59760001	59800000	-0.463847	1.34455	0.581642	1.16718	1.04549
chr1	59800001	59840000	-0.344591	0.90636	0.531288	0.778051	0.875879
chr1	59840001	59880000	-0.292568	1.47953	0.453288	1.40913	0.745856
chr1	59880001	59920000	-0.319504	1.33288	0.480801	1.27247	0.800305
chr1	59920001	59960000	-0.246733	1.3196	0.380668	1.2489	0.627401
chr1	59960001	60000000	-0.194964	1.16567	0.411577	1.22842	0.606541
chr1	60000001	60040000	-0.098261	1.67496	0.264196	1.71248	0.362457
chr1	60040001	60080000	0.014475	1.28286	0.250093	1.25124	0.235618
chr1	60080001	60120000	-0.016136	1.32597	0.22274	1.28684	0.238876
chr1	60120001	60160000	-0.100539	1.54629	0.257145	1.58001	0.357684
chr1	60160001	60200000	-0.200924	1.62708	0.282667	1.58441	0.483591
chr1	60200001	60240000	-0.040252	1.96147	0.108156	2.00743	0.148408
chr1	60240001	60280000	0.29311	1.79086	-0.160938	1.81993	-0.454048
chr1	60280001	60320000	0.409121	2.30576	-0.300027	2.08142	-0.709148
chr1	60320001	60360000	0.686773	1.81608	-0.577919	1.76555	-1.26469
chr1	60360001	60400000	0.659912	1.45358	-0.602208	1.482	-1.26212
chr1	60400001	60440000	0.828211	1.48838	-0.801937	1.54624	-1.63015
chr1	60440001	60480000	0.928579	1.30919	-0.910785	1.39887	-1.83936
chr1	60480001	60520000	0.974159	1.23175	-0.966159	1.43933	-1.94032
chr1	60520001	60560000	0.980073	0.87152	-0.951458	0.88447	-1.93153
chr1	60560001	60600000	0.951407	1.00886	-0.940172	0.986082	-1.89158
chr1	60600001	60640000	0.935759	1.21321	-0.98308	1.36367	-1.91884
chr1	60640001	60680000	0.933826	0.991803	-0.982597	0.972994	-1.91642
chr1	60680001	60720000	0.86561	0.532529	-0.982922	0.523819	-1.84853
chr1	60720001	60760000	0.926012	0.81566	-0.974461	0.809589	-1.90047
chr1	60760001	60800000	0.949083	1.31059	-0.952829	1.3379	-1.90191
chr1	60800001	60840000	0.872581	0.799845	-0.921737	0.868206	-1.79432
chr1	60840001	60880000	0.939934	1.09428	-0.985183	1.22023	-1.92512
chr1	60880001	60920000	0.968933	0.755291	-0.962948	0.857525	-1.93188
chr1	60920001	60960000	0.925118	0.861126	-0.94174	0.922777	-1.86686
chr1	60960001	61000000	0.954659	0.909766	-0.954719	0.933133	-1.90938
chr1	61000001	61040000	0.979389	0.990857	-0.958664	1.08814	-1.93805
chr1	61040001	61080000	0.954553	0.680687	-0.9999	0.707824	-1.95445
chr1	61080001	61120000	0.897478	0.76945	-0.941297	0.805565	-1.83878
chr1	61120001	61160000	0.942284	1.27146	-0.986517	1.39898	-1.9288
chr1	61160001	61200000	0.943209	0.873656	-0.9999	0.918335	-1.94311
chr1	61200001	61240000	0.881021	0.831795	-0.987758	0.868048	-1.86878
chr1	61240001	61280000	0.942835	0.70422	-0.962222	0.765711	-1.90506
chr1	61280001	61320000	0.938492	1.30242	-0.9312	1.38564	-1.86969
chr1	61320001	61360000	0.855696	0.965177	-0.927069	1.07047	-1.78276
chr1	61360001	61400000	0.849755	0.714985	-0.842109	0.830486	-1.69186
chr1	61400001	61440000	0.673117	0.829977	-0.738038	0.935234	-1.41115
chr1	61440001	61480000	0.681479	0.834006	-0.571946	0.93037	-1.25343
chr1	61480001	61520000	0.32095	1.32955	-0.332726	1.34258	-0.653676
chr1	61520001	61560000	-0.367872	1.66329	0.334218	1.30668	0.70209
chr1	61560001	61600000	-0.340359	2.2712	0.456933	2.03019	0.797292
chr1	61600001	61640000	-0.394406	2.1708	0.475481	2.10222	0.869887
chr1	61640001	61680000	-0.252013	1.4838	0.445937	1.24411	0.69795
chr1	61680001	61720000	-0.209575	1.79845	0.29204	1.53986	0.501615
chr1	61720001	61760000	-0.029798	2.07737	0.218596	2.04074	0.248394
chr1	61760001	61800000	-0.067176	1.5833	0.170703	1.44307	0.237879
chr1	61800001	61840000	0.140609	1.53412	0.031516	1.47541	-0.109093
chr1	61840001	61880000	0.184866	1.70958	-0.132784	1.66105	-0.31765
chr1	61880001	61920000	0.349785	1.47533	-0.304037	1.54056	-0.653822
chr1	61920001	61960000	0.678654	1.01475	-0.630134	1.15151	-1.30879
chr1	61960001	62000000	0.823632	1.10137	-0.788046	1.18257	-1.61168
chr1	62000001	62040000	0.809092	1.01332	-0.814252	1.21673	-1.62334
chr1	62040001	62080000	0.820256	0.815015	-0.849633	0.894188	-1.66989
chr1	62080001	62120000	0.609717	0.879088	-0.655661	1.02675	-1.26538
chr1	62120001	62160000	0.285035	1.41788	-0.310945	1.40244	-0.59598
chr1	62160001	62200000	0.019275	0.764611	-0.072329	0.58667	-0.091605
chr1	62200001	62240000	0.437713	0.74861	-0.489804	0.708624	-0.927517
chr1	62240001	62280000	0.726573	1.15033	-0.731247	1.19408	-1.45782
chr1	62280001	62320000	0.875469	1.21595	-0.845113	1.30095	-1.72058
chr1	62320001	62360000	0.880486	1.1142	-0.882234	1.2071	-1.76272
chr1	62360001	62400000	0.892746	1.36967	-0.872905	1.47261	-1.76565
chr1	62400001	62440000	0.89165	1.38667	-0.851334	1.49162	-1.74298
chr1	62440001	62480000	0.827371	1.15638	-0.89066	1.20318	-1.71803
chr1	62480001	62520000	0.838925	0.763595	-0.890548	0.844472	-1.72947
chr1	62520001	62560000	0.701228	0.726734	-0.818319	0.729047	-1.51955
chr1	62560001	62600000	0.73555	0.892901	-0.653125	0.978972	-1.38868
chr1	62600001	62640000	0.676212	0.818682	-0.693122	0.820782	-1.36933
chr1	62640001	62680000	0.510282	0.497282	-0.64722	0.528293	-1.1575
chr1	62680001	62720000	0.420293	0.451409	-0.644054	0.52852	-1.06435
chr1	62720001	62760000	0.599088	0.982346	-0.683639	1.15242	-1.28273
chr1	62760001	62800000	0.592129	0.771238	-0.668861	0.827503	-1.26099
chr1	62800001	62840000	0.546243	0.935482	-0.588093	1.05952	-1.13434
chr1	62840001	62880000	0.474715	1.15331	-0.541263	1.30397	-1.01598
chr1	62880001	62920000	-0.216036	1.5071	0.285241	1.37636	0.501277
chr1	62920001	62960000	-0.312987	1.73844	0.360181	1.70207	0.673168
chr1	62960001	63000000	-0.304754	1.23343	0.380915	1.07697	0.685669
chr1	63000001	63040000	-0.381093	1.43889	0.476153	1.33898	0.857246
chr1	63040001	63080000	-0.375266	1.6509	0.462093	1.50622	0.837359
chr1	63080001	63120000	-0.343428	1.53057	0.443412	1.28227	0.78684
chr1	63120001	63160000	-0.367907	1.14181	0.482529	0.947009	0.850436
chr1	63160001	63200000	-0.051053	1.2517	0.078591	1.41103	0.129644
chr1	63200001	63240000	0.162634	0.658878	-0.102105	0.704921	-0.264739
chr1	63240001	63280000	0.195951	1.48095	-0.220246	1.27662	-0.416197
chr1	63280001	63320000	0.454269	1.19684	-0.402483	1.07477	-0.856752
chr1	63320001	63360000	0.61436	1.30239	-0.581871	1.43631	-1.19623
chr1	63360001	63400000	0.634645	1.37976	-0.67718	1.61445	-1.31183
chr1	63400001	63440000	0.594483	0.960448	-0.672803	1.1236	-1.26729
chr1	63440001	63480000	0.670485	1.44066	-0.696555	1.62208	-1.36704
chr1	63480001	63520000	0.691749	0.720776	-0.777524	0.797131	-1.46927
chr1	63520001	63560000	0.701652	1.17329	-0.819226	1.24461	-1.52088
chr1	63560001	63600000	0.7446	1.11084	-0.777967	1.21935	-1.52257
chr1	63600001	63640000	0.680432	0.899429	-0.771732	0.920177	-1.45216
chr1	63640001	63680000	0.633037	1.37913	-0.697971	1.39904	-1.33101
chr1	63680001	63720000	0.607663	1.18409	-0.739748	1.20631	-1.34741
chr1	63720001	63760000	0.594846	0.887978	-0.701517	0.952103	-1.29636
chr1	63760001	63800000	0.322151	0.667765	-0.393388	0.60718	-0.715539
chr1	63800001	63840000	-0.095898	1.21585	0.100474	1.1791	0.196372
chr1	63840001	63880000	-0.206315	1.44804	0.234541	1.32281	0.440856
chr1	63880001	63920000	-0.171335	1.60914	0.225753	1.47979	0.397088
chr1	63920001	63960000	-0.206055	1.38291	0.262498	1.23119	0.468553
chr1	63960001	64000000	-0.232256	2.02728	0.3221	1.87366	0.554356
chr1	64000001	64040000	-0.113504	1.82686	0.186335	1.70749	0.299839
chr1	64040001	64080000	-0.314929	1.36112	0.490511	1.31428	0.80544
chr1	64080001	64120000	-0.43435	1.49167	0.52234	1.43741	0.95669
chr1	64120001	64160000	-0.600659	1.8413	0.658402	1.71796	1.25906
chr1	64160001	64200000	-0.656656	1.64483	0.727212	1.3548	1.38387
chr1	64200001	64240000	-0.588334	1.26847	0.670037	1.13845	1.25837
chr1	64240001	64280000	-0.571607	1.55818	0.66031	1.4027	1.23192
chr1	64280001	64320000	-0.557048	2.01522	0.607332	1.83248	1.16438
chr1	64320001	64360000	-0.536621	1.75269	0.641407	1.64128	1.17803
chr1	64360001	64400000	-0.48336	1.46315	0.604727	1.49429	1.08809
chr1	64400001	64440000	-0.42687	1.2875	0.505127	1.2881	0.931997
chr1	64440001	64480000	-0.391047	1.54615	0.460567	1.40463	0.851614
chr1	64480001	64520000	-0.362933	1.89868	0.411063	1.90451	0.773996
chr1	64520001	64560000	-0.332834	1.75763	0.398241	1.78364	0.731075
chr1	64560001	64600000	-0.263317	1.52875	0.430911	1.51142	0.694228
chr1	64600001	64640000	-0.273595	1.67383	0.351437	1.78279	0.625032
chr1	64640001	64680000	-0.126444	0.944688	0.204015	0.868611	0.330459
chr1	64680001	64720000	0.05068	1.22655	-0.048893	1.13371	-0.099573
chr1	64720001	64760000	0.691398	1.25217	-0.655011	1.3255	-1.34641
chr1	64760001	64800000	0.633696	1.08761	-0.825808	1.16853	-1.4595
chr1	64800001	64840000	0.699514	0.705909	-0.784861	0.704839	-1.48438
chr1	64840001	64880000	0.738554	1.13701	-0.818307	1.17694	-1.55686
chr1	64880001	64920000	0.655484	0.514376	-0.733855	0.51985	-1.38934
chr1	64920001	64960000	0.640115	0.983672	-0.764569	1.07371	-1.40468
chr1	64960001	65000000	0.6732	0.879825	-0.82951	0.878568	-1.50271
chr1	65000001	65040000	0.697043	0.969254	-0.782229	1.05501	-1.47927
chr1	65040001	65080000	0.716218	1.00638	-0.773781	1.03457	-1.49
chr1	65080001	65120000	0.771396	0.786608	-0.774226	0.852368	-1.54562
chr1	65120001	65160000	0.627559	1.31248	-0.650202	1.42815	-1.27776
chr1	65160001	65200000	0.589145	0.865191	-0.605591	0.964029	-1.19474
chr1	65200001	65240000	0.538255	2.15815	-0.535132	2.22316	-1.07339
chr1	65240001	65280000	0.459406	1.45061	-0.470312	1.4046	-0.929718
chr1	65280001	65320000	0.124592	1.27443	-0.052206	1.3388	-0.176798
chr1	65320001	65360000	-0.355001	1.17984	0.417834	1.10431	0.772835
chr1	65360001	65400000	-0.525561	2.64575	0.590182	2.3102	1.11574
chr1	65400001	65440000	-0.439065	1.24782	0.476339	1.04529	0.915404
chr1	65440001	65480000	-0.15962	1.30753	0.299683	1.30584	0.459303
chr1	65480001	65520000	-0.03483	0.883842	0.123569	0.93032	0.158399
chr1	65520001	65560000	0.039824	1.13288	0.104586	1.11158	0.064762
chr1	65560001	65600000	-0.02554	0.563238	0.142935	0.60946	0.168475
chr1	65600001	65640000	-0.383994	1.53224	0.47488	1.29333	0.858874
chr1	65640001	65680000	-0.354707	1.69467	0.370147	1.55748	0.724854
chr1	65680001	65720000	0.134892	0.972379	0.002683	0.951725	-0.132209
chr1	65720001	65760000	0.157917	1.53696	0.000734	1.47925	-0.157183
chr1	65760001	65800000	0.194663	1.102	-0.023652	1.155	-0.218315
chr1	65800001	65840000	0.116819	0.99815	-0.051208	0.993463	-0.168027
chr1	65840001	65880000	0.031786	1.60366	0.101014	1.56967	0.069228
chr1	65880001	65920000	-0.019119	1.19573	0.190473	1.04643	0.209592
chr1	65920001	65960000	0.111097	1.29209	0.097395	1.23248	-0.013702
chr1	65960001	66000000	0.292334	1.04738	-0.111786	1.10463	-0.40412
chr1	66000001	66040000	0.385527	0.665813	-0.217962	0.693344	-0.603489
chr1	66040001	66080000	0.526911	1.69816	-0.343071	1.74666	-0.869982
chr1	66080001	66120000	0.531772	0.625427	-0.472067	0.694885	-1.00384
chr1	66120001	66160000	0.708655	0.736715	-0.518592	0.808397	-1.22725
chr1	66160001	66200000	0.782868	0.880419	-0.774233	1.10026	-1.5571
chr1	66200001	66240000	0.916674	0.912031	-0.894397	0.930988	-1.81107
chr1	66240001	66280000	0.93017	0.920072	-0.946512	0.929993	-1.87668
chr1	66280001	66320000	0.895615	1.51738	-0.962829	1.58932	-1.85844
chr1	66320001	66360000	0.944593	0.853844	-0.965864	0.886248	-1.91046
chr1	66360001	66400000	0.91056	0.97012	-0.949372	1.01388	-1.85993
chr1	66400001	66440000	0.885676	0.57393	-0.917815	0.669119	-1.80349
chr1	66440001	66480000	0.958723	0.912364	-0.941171	0.979396	-1.89989
chr1	66480001	66520000	0.840013	0.823044	-0.94521	0.840444	-1.78522
chr1	66520001	66560000	0.986871	1.00086	-0.935598	1.082	-1.92247
chr1	66560001	66600000	0.88653	1.10838	-0.948454	1.18906	-1.83498
chr1	66600001	66640000	0.864454	0.646813	-0.912505	0.583783	-1.77696
chr1	66640001	66680000	0.783496	0.640151	-0.838207	0.702762	-1.6217
chr1	66680001	66720000	0.793994	1.25581	-0.840334	1.40115	-1.63433
chr1	66720001	66760000	0.780222	0.8566	-0.864047	0.977672	-1.64427
chr1	66760001	66800000	0.841048	1.29772	-0.859842	1.49141	-1.70089
chr1	66800001	66840000	0.895874	1.11341	-0.939562	1.19165	-1.83544
chr1	66840001	66880000	0.844939	0.644463	-0.917254	0.678465	-1.76219
chr1	66880001	66920000	0.842525	1.09766	-0.825963	1.23456	-1.66849
chr1	66920001	66960000	0.745985	0.636255	-0.80084	0.735511	-1.54682
chr1	66960001	67000000	0.635168	0.949872	-0.599474	0.953115	-1.23464
chr1	67000001	67040000	0.36197	1.91589	-0.309807	1.91354	-0.671777
chr1	67040001	67080000	0.470111	1.18188	-0.32567	1.16125	-0.795781
chr1	67080001	67120000	0.750507	1.14944	-0.708283	1.28805	-1.45879
chr1	67120001	67160000	0.746573	1.01962	-0.805627	1.06657	-1.5522
chr1	67160001	67200000	0.772825	0.965859	-0.692993	0.987331	-1.46582
chr1	67200001	67240000	0.788642	1.29464	-0.703167	1.34522	-1.49181
chr1	67240001	67280000	0.613905	1.22037	-0.600463	1.24163	-1.21437
chr1	67280001	67320000	0.458428	0.826929	-0.352879	0.795991	-0.811307
chr1	67320001	67360000	0.325882	0.994283	-0.158515	0.924902	-0.484397
chr1	67360001	67400000	-0.243063	1.8993	0.368006	1.54647	0.611069
chr1	67400001	67440000	-0.419008	2.18933	0.497139	1.98798	0.916147
chr1	67440001	67480000	-0.028193	1.64918	0.15491	1.61321	0.183103
chr1	67480001	67520000	-0.043658	1.53743	0.17932	1.3682	0.222978
chr1	67520001	67560000	0.219909	0.614487	-0.219292	0.521835	-0.439201
chr1	67560001	67600000	0.427546	1.02681	-0.48066	1.01287	-0.908206
chr1	67600001	67640000	0.542456	0.819121	-0.493628	0.805008	-1.03608
chr1	67640001	67680000	0.563059	0.806814	-0.652051	0.929092	-1.21511
chr1	67680001	67720000	0.557103	0.799784	-0.633843	0.857913	-1.19095
chr1	67720001	67760000	0.57141	0.78571	-0.504956	0.797534	-1.07637
chr1	67760001	67800000	0.462647	0.9304	-0.432499	0.945853	-0.895146
chr1	67800001	67840000	0.203786	1.08164	-0.040412	1.20778	-0.244198
chr1	67840001	67880000	-0.448924	1.32911	0.465427	1.23362	0.914351
chr1	67880001	67920000	-0.43766	1.74718	0.521738	1.58742	0.959398
chr1	67920001	67960000	0.081864	1.04771	-0.160278	1.17904	-0.242142
chr1	67960001	68000000	0.142819	0.832758	-0.2296	0.901791	-0.372419
chr1	68000001	68040000	-0.082764	1.36893	0.157486	1.34694	0.24025
chr1	68040001	68080000	-0.191425	1.17353	0.313555	1.21248	0.50498
chr1	68080001	68120000	-0.249395	1.21281	0.381923	1.23148	0.631318
chr1	68120001	68160000	-0.40228	2.95118	0.533208	2.83049	0.935488
chr1	68160001	68200000	-0.585362	1.69064	0.683216	1.48469	1.26858
chr1	68200001	68240000	-0.431421	1.41256	0.523041	1.30659	0.954462
chr1	68240001	68280000	-0.136113	1.36484	0.330952	1.31943	0.467065
chr1	68280001	68320000	-0.154498	1.47455	0.290147	1.38812	0.444645
chr1	68320001	68360000	0.45938	0.978373	-0.438003	0.974798	-0.897383
chr1	68360001	68400000	0.570492	1.35131	-0.598343	1.4021	-1.16884
chr1	68400001	68440000	0.620639	1.23609	-0.673161	1.37276	-1.2938
chr1	68440001	68480000	0.652007	1.42472	-0.704879	1.54215	-1.35689
chr1	68480001	68520000	0.705612	0.898506	-0.690521	0.923863	-1.39613
chr1	68520001	68560000	0.677482	0.809703	-0.674233	0.85202	-1.35171
chr1	68560001	68600000	0.50174	0.800607	-0.380472	0.823801	-0.882212
chr1	68600001	68640000	0.066448	1.38277	0.007347	1.49454	-0.059102
chr1	68640001	68680000	-0.080051	1.6158	0.223622	1.50666	0.303673
chr1	68680001	68720000	-0.050446	1.58424	0.148527	1.4945	0.198973
chr1	68720001	68760000	0.256426	1.14399	-0.222537	1.08161	-0.478963
chr1	68760001	68800000	0.337293	0.768087	-0.292799	0.779006	-0.630092
chr1	68800001	68840000	0.041663	0.96605	-0.025774	0.902332	-0.067437
chr1	68840001	68880000	-0.046813	1.78392	0.043952	1.57299	0.090765
chr1	68880001	68920000	0.17087	1.2176	-0.271999	1.17374	-0.442869
chr1	68920001	68960000	0.223236	2.06631	-0.248358	1.84852	-0.471594
chr1	68960001	69000000	0.51348	1.49404	-0.472719	1.3417	-0.986199
chr1	69000001	69040000	0.805807	1.12622	-0.850255	1.10562	-1.65606
chr1	69040001	69080000	0.898041	0.559162	-0.907685	0.514873	-1.80573
chr1	69080001	69120000	0.869229	1.51853	-0.91893	1.61537	-1.78816
chr1	69120001	69160000	0.940319	1.16454	-0.944409	1.13361	-1.88473
chr1	69160001	69200000	0.890709	1.0035	-0.902523	1.08527	-1.79323
chr1	69200001	69240000	0.896395	0.963092	-0.913129	1.0006	-1.80952
chr1	69240001	69280000	0.861184	0.919179	-0.922753	0.929406	-1.78394
chr1	69280001	69320000	0.911961	0.939418	-0.916364	0.976721	-1.82832
chr1	69320001	69360000	0.84815	0.507816	-0.868825	0.534849	-1.71697
chr1	69360001	69400000	0.888091	0.773719	-0.907408	0.814023	-1.7955
chr1	69400001	69440000	0.899087	0.749016	-0.902938	0.831632	-1.80202
chr1	69440001	69480000	0.892462	0.818449	-0.883758	0.905319	-1.77622
chr1	69480001	69520000	0.880322	0.602239	-0.890146	0.66465	-1.77047
chr1	69520001	69560000	0.861867	0.911518	-0.948445	0.879203	-1.81031
chr1	69560001	69600000	0.802365	0.883308	-0.961478	0.944505	-1.76384
chr1	69600001	69640000	0.883332	0.840648	-0.934086	0.860519	-1.81742
chr1	69640001	69680000	0.856873	1.20692	-0.874208	1.22739	-1.73108
chr1	69680001	69720000	0.83168	0.844015	-0.903897	0.854564	-1.73558
chr1	69720001	69760000	0.897732	1.23832	-0.84668	1.32203	-1.74441
chr1	69760001	69800000	0.826724	0.789831	-0.862064	0.837896	-1.68879
chr1	69800001	69840000	0.801262	0.869286	-0.849027	0.882602	-1.65029
chr1	69840001	69880000	0.763355	0.54398	-0.896988	0.577025	-1.66034
chr1	69880001	69920000	0.830752	0.692608	-0.863516	0.66082	-1.69427
chr1	69920001	69960000	0.957923	0.893489	-0.855004	0.894679	-1.81293
chr1	69960001	70000000	0.830982	0.694604	-0.819553	0.76364	-1.65054
chr1	70000001	70040000	0.834457	1.13014	-0.932768	1.12271	-1.76723
chr1	70040001	70080000	0.809935	1.19895	-0.867338	1.22787	-1.67727
chr1	70080001	70120000	0.853341	1.02441	-0.86304	1.04604	-1.71638
chr1	70120001	70160000	0.821058	0.822187	-0.94888	0.864125	-1.76994
chr1	70160001	70200000	0.824639	1.18233	-0.863844	1.28942	-1.68848
chr1	70200001	70240000	0.855138	0.819239	-0.902588	0.839115	-1.75773
chr1	70240001	70280000	0.920594	0.76946	-0.933186	0.818574	-1.85378
chr1	70280001	70320000	0.932935	0.933357	-0.965663	0.894113	-1.8986
chr1	70320001	70360000	0.894771	0.982991	-0.957117	1.02066	-1.85189
chr1	70360001	70400000	0.852068	0.763307	-0.90693	0.753515	-1.759
chr1	70400001	70440000	0.83847	1.01537	-0.860411	0.985991	-1.69888
chr1	70440001	70480000	0.883212	1.21263	-0.887641	1.21038	-1.77085
chr1	70480001	70520000	0.8201	1.7083	-0.820434	1.71052	-1.64053
chr1	70520001	70560000	0.838765	1.53295	-0.832963	1.53849	-1.67173
chr1	70560001	70600000	0.732257	1.13667	-0.712915	1.15839	-1.44517
chr1	70600001	70640000	0.09025	1.99642	0.015776	1.94653	-0.074474
chr1	70640001	70680000	-0.332019	1.90773	0.438685	1.62293	0.770704
chr1	70680001	70720000	-0.538491	3.32467	0.615043	3.04949	1.15353
chr1	70720001	70760000	-0.513481	2.1348	0.577136	2.05487	1.09062
chr1	70760001	70800000	-0.516415	2.35745	0.568632	2.06689	1.08505
chr1	70800001	70840000	-0.374851	2.04622	0.47124	1.84449	0.846091
chr1	70840001	70880000	-0.043866	1.81556	0.11796	1.87394	0.161826
chr1	70880001	70920000	0.235147	0.822013	-0.231969	0.721626	-0.467116
chr1	70920001	70960000	0.52136	0.557569	-0.434612	0.454645	-0.955972
chr1	70960001	71000000	0.77233	1.04697	-0.773312	1.14873	-1.54564
chr1	71000001	71040000	0.799069	0.93182	-0.88876	0.899746	-1.68783
chr1	71040001	71080000	0.848419	0.533765	-0.858024	0.535423	-1.70644
chr1	71080001	71120000	0.858651	0.916399	-0.920862	0.900329	-1.77951
chr1	71120001	71160000	0.883029	1.41	-0.876763	1.597	-1.75979
chr1	71160001	71200000	0.908287	0.761576	-0.942636	0.762833	-1.85092
chr1	71200001	71240000	0.865057	0.871535	-0.888481	0.956888	-1.75354
chr1	71240001	71280000	0.815871	1.13602	-0.847009	1.19343	-1.66288
chr1	71280001	71320000	0.894577	0.784876	-0.951556	0.788121	-1.84613
chr1	71320001	71360000	0.831466	1.0125	-0.966706	1.04738	-1.79817
chr1	71360001	71400000	0.904969	0.922319	-0.908934	0.982544	-1.8139
chr1	71400001	71440000	0.828819	0.754219	-0.858792	0.778826	-1.68761
chr1	71440001	71480000	0.818609	1.53596	-0.87028	1.58372	-1.68889
chr1	71480001	71520000	0.757644	1.1389	-0.720443	1.16532	-1.47809
chr1	71520001	71560000	0.329466	2.08811	-0.314995	1.87392	-0.644461
chr1	71560001	71600000	0.868479	0.960117	-0.857873	1.01169	-1.72635
chr1	71600001	71640000	0.936126	1.07592	-0.950162	1.17479	-1.88629
chr1	71640001	71680000	0.861742	0.853086	-0.921649	0.909638	-1.78339
chr1	71680001	71720000	0.979478	1.24245	-0.995064	1.28317	-1.97454
chr1	71720001	71760000	0.912038	1.36076	-0.990186	1.36702	-1.90222
chr1	71760001	71800000	0.944282	0.530144	-0.937535	0.526593	-1.88182
chr1	71800001	71840000	0.931445	0.681667	-0.860151	0.708584	-1.7916
chr1	71840001	71880000	0.879057	0.957193	-0.942051	0.989903	-1.82111
chr1	71880001	71920000	0.895709	0.9503	-0.922705	0.964854	-1.81841
chr1	71920001	71960000	0.9999	1.00205	-0.916709	1.02412	-1.91661
chr1	71960001	72000000	0.902768	0.79801	-0.91896	0.866094	-1.82173
chr1	72000001	72040000	0.867096	0.616284	-0.959945	0.561669	-1.82704
chr1	72040001	72080000	0.908151	0.788473	-0.937618	0.863847	-1.84577
chr1	72080001	72120000	0.942981	0.810556	-0.969588	0.801479	-1.91257
chr1	72120001	72160000	0.900339	0.997228	-0.976469	1.04925	-1.87681
chr1	72160001	72200000	0.888761	0.683557	-0.949434	0.718409	-1.8382
chr1	72200001	72240000	0.90761	0.806205	-0.944097	0.776516	-1.85171
chr1	72240001	72280000	0.976293	0.698385	-0.929131	0.793129	-1.90542
chr1	72280001	72320000	0.908449	0.697991	-0.91917	0.767033	-1.82762
chr1	72320001	72360000	0.927464	0.863149	-0.97761	0.852365	-1.90507
chr1	72360001	72400000	0.905672	1.11835	-0.901279	1.1165	-1.80695
chr1	72400001	72440000	0.809441	1.10277	-0.91388	1.14345	-1.72332
chr1	72440001	72480000	0.853152	0.737971	-0.909971	0.744793	-1.76312
chr1	72480001	72520000	0.813753	0.944424	-0.864986	0.995845	-1.67874
chr1	72520001	72560000	0.853293	1.51459	-0.851822	1.55116	-1.70511
chr1	72560001	72600000	0.830466	1.74934	-0.813999	1.72231	-1.64447
chr1	72600001	72640000	0.744736	0.903202	-0.828135	0.847458	-1.57287
chr1	72640001	72680000	0.764171	0.806059	-0.769907	0.826202	-1.53408
chr1	72680001	72720000	0.645497	1.66569	-0.654312	1.73351	-1.29981
chr1	72720001	72760000	0.399653	2.22172	-0.392274	2.04866	-0.791927
chr1	72760001	72800000	0.522704	0.835577	-0.729526	0.803468	-1.25223
chr1	72800001	72840000	0.785317	0.707655	-0.838961	0.738457	-1.62428
chr1	72840001	72880000	0.866047	0.900328	-0.861331	0.942924	-1.72738
chr1	72880001	72920000	0.823833	0.752236	-0.912152	0.700034	-1.73598
chr1	72920001	72960000	0.913904	1.00666	-0.874629	1.02465	-1.78853
chr1	72960001	73000000	0.91515	0.796894	-0.865584	0.782423	-1.78073
chr1	73000001	73040000	0.909769	0.947136	-0.87025	1.01519	-1.78002
chr1	73040001	73080000	0.913487	1.05288	-0.912835	1.01242	-1.82632
chr1	73080001	73120000	0.949751	1.28718	-0.918121	1.35002	-1.86787
chr1	73120001	73160000	0.943061	1.2364	-0.950262	1.27376	-1.89332
chr1	73160001	73200000	0.893473	1.02297	-0.938361	0.992346	-1.83183
chr1	73200001	73240000	0.911911	1.37988	-0.948399	1.43897	-1.86031
chr1	73240001	73280000	0.957214	0.754761	-0.919397	0.715849	-1.87661
chr1	73280001	73320000	0.888096	0.763982	-0.948366	0.851864	-1.83646
chr1	73320001	73360000	0.90362	1.08906	-0.955331	1.10473	-1.85895
chr1	73360001	73400000	0.89641	1.15338	-0.893272	1.19984	-1.78968
chr1	73400001	73440000	0.867104	0.652549	-0.962375	0.575702	-1.82948
chr1	73440001	73480000	0.893293	0.816381	-0.86728	0.847071	-1.76057
chr1	73480001	73520000	0.901473	1.02856	-0.898989	0.9984	-1.80046
chr1	73520001	73560000	0.805075	0.756223	-0.914151	0.738748	-1.71923
chr1	73560001	73600000	0.859576	0.898284	-0.878375	0.90286	-1.73795
chr1	73600001	73640000	0.871162	0.576615	-0.848152	0.566489	-1.71931
chr1	73640001	73680000	0.819449	0.874188	-0.961964	0.816613	-1.78141
chr1	73680001	73720000	0.882458	0.929385	-0.909939	0.896092	-1.7924
chr1	73720001	73760000	0.854047	1.07594	-0.911163	1.04561	-1.76521
chr1	73760001	73800000	0.927144	0.720364	-0.874517	0.66943	-1.80166
chr1	73800001	73840000	0.895138	1.33642	-0.916028	1.26692	-1.81117
chr1	73840001	73880000	0.828915	0.719124	-0.880657	0.700797	-1.70957
chr1	73880001	73920000	0.811251	0.813492	-0.871656	0.807808	-1.68291
chr1	73920001	73960000	0.780532	1.21718	-0.884147	1.18323	-1.66468
chr1	73960001	74000000	0.826398	0.635154	-0.85465	0.558024	-1.68105
chr1	74000001	74040000	0.842632	0.607783	-0.761367	0.686436	-1.604
chr1	74040001	74080000	0.740703	1.21221	-0.671782	1.19287	-1.41248
chr1	74080001	74120000	0.774445	0.989937	-0.857738	1.05028	-1.63218
chr1	74120001	74160000	0.824335	0.700179	-0.826431	0.690913	-1.65077
chr1	74160001	74200000	0.880368	0.939124	-0.841714	0.99777	-1.72208
chr1	74200001	74240000	0.755809	1.01368	-0.647397	1.01073	-1.40321
chr1	74240001	74280000	0.669429	0.774585	-0.487466	0.742018	-1.1569
chr1	74280001	74320000	0.736943	0.8249	-0.801449	0.830554	-1.53839
chr1	74320001	74360000	0.753981	1.06895	-0.784141	1.15707	-1.53812
chr1	74360001	74400000	0.843678	1.04264	-0.839115	1.07069	-1.68279
chr1	74400001	74440000	0.787443	1.10579	-0.80053	1.15659	-1.58797
chr1	74440001	74480000	0.76889	1.44497	-0.74628	1.44216	-1.51517
chr1	74480001	74520000	0.866035	0.976732	-0.894294	1.06107	-1.76033
chr1	74520001	74560000	0.912739	1.06502	-0.917095	1.00218	-1.82983
chr1	74560001	74600000	0.82215	0.859374	-0.869981	0.858948	-1.69213
chr1	74600001	74640000	0.874588	0.834926	-0.807731	0.845276	-1.68232
chr1	74640001	74680000	0.374972	1.33724	-0.369601	1.1952	-0.744573
chr1	74680001	74720000	0.678343	0.796627	-0.627797	0.777329	-1.30614
chr1	74720001	74760000	0.870717	1.18999	-0.832539	1.27352	-1.70326
chr1	74760001	74800000	0.800667	0.960028	-0.892964	0.949255	-1.69363
chr1	74800001	74840000	0.844705	1.1145	-0.881377	1.12309	-1.72608
chr1	74840001	74880000	0.898204	1.10808	-0.861556	1.18432	-1.75976
chr1	74880001	74920000	0.8459	0.853638	-0.866851	0.885133	-1.71275
chr1	74920001	74960000	0.816716	1.28222	-0.821589	1.29811	-1.6383
chr1	74960001	75000000	0.822334	0.975265	-0.89895	0.991723	-1.72128
chr1	75000001	75040000	0.816001	0.998254	-0.879246	1.00243	-1.69525
chr1	75040001	75080000	0.856445	1.7434	-0.810933	1.78494	-1.66738
chr1	75080001	75120000	0.844346	1.20508	-0.857445	1.16044	-1.70179
chr1	75120001	75160000	0.825024	0.485592	-0.805784	0.487387	-1.63081
chr1	75160001	75200000	0.38805	1.30133	-0.190667	1.19869	-0.578717
chr1	75200001	75240000	0.19654	1.59637	-0.134353	1.55399	-0.330893
chr1	75240001	75280000	0.698743	1.34739	-0.686317	1.36407	-1.38506
chr1	75280001	75320000	0.868284	0.997316	-0.894805	1.028	-1.76309
chr1	75320001	75360000	0.917913	0.78702	-0.950696	0.928561	-1.86861
chr1	75360001	75400000	0.92211	1.09334	-0.961397	1.07584	-1.88351
chr1	75400001	75440000	0.85104	0.996769	-0.880742	1.04703	-1.73178
chr1	75440001	75480000	0.817782	1.00351	-0.883335	1.10334	-1.70112
chr1	75480001	75520000	0.875285	0.977204	-0.916939	0.969142	-1.79222
chr1	75520001	75560000	0.862646	0.622654	-0.961052	0.597245	-1.8237
chr1	75560001	75600000	0.803198	1.07935	-0.872634	1.10303	-1.67583
chr1	75600001	75640000	0.752323	1.24008	-0.845805	1.28388	-1.59813
chr1	75640001	75680000	0.83994	1.31083	-0.907271	1.35384	-1.74721
chr1	75680001	75720000	0.847435	1.25326	-0.842152	1.32041	-1.68959
chr1	75720001	75760000	0.776768	1.04427	-0.759486	1.1323	-1.53625
chr1	75760001	75800000	0.827423	1.34689	-0.830636	1.37933	-1.65806
chr1	75800001	75840000	0.795783	1.0084	-0.855976	1.03343	-1.65176
chr1	75840001	75880000	0.810263	0.454033	-0.82191	0.469062	-1.63217
chr1	75880001	75920000	0.87204	0.972315	-0.859625	1.02829	-1.73167
chr1	75920001	75960000	0.795156	0.954663	-0.837247	0.987787	-1.6324
chr1	75960001	76000000	0.747379	0.918114	-0.799021	0.91043	-1.5464
chr1	76000001	76040000	0.759334	0.960717	-0.784204	1.02776	-1.54354
chr1	76040001	76080000	0.745992	0.478649	-0.831038	0.469204	-1.57703
chr1	76080001	76120000	0.587297	0.757726	-0.760267	0.788469	-1.34756
chr1	76120001	76160000	0.444777	0.692023	-0.521413	0.648839	-0.96619
chr1	76160001	76200000	-0.027818	1.84316	0.111693	1.68848	0.13951
chr1	76200001	76240000	-0.157301	1.55131	0.296731	1.55261	0.454032
chr1	76240001	76280000	-0.177052	1.93133	0.281577	1.73278	0.458629
chr1	76280001	76320000	0.44581	0.552115	-0.46982	0.561029	-0.91563
chr1	76320001	76360000	0.687248	0.802222	-0.623885	0.768181	-1.31113
chr1	76360001	76400000	0.67537	1.15806	-0.694998	1.1513	-1.37037
chr1	76400001	76440000	0.588532	0.996963	-0.672263	0.953266	-1.2608
chr1	76440001	76480000	0.631583	1.21795	-0.655298	1.19606	-1.28688
chr1	76480001	76520000	0.593064	0.992184	-0.647076	0.986343	-1.24014
chr1	76520001	76560000	0.555283	1.70637	-0.506401	1.83182	-1.06168
chr1	76560001	76600000	0.503366	0.782388	-0.619615	0.815102	-1.12298
chr1	76600001	76640000	0.527776	0.823491	-0.482083	1.00429	-1.00986
chr1	76640001	76680000	0.662855	0.967159	-0.747997	1.0321	-1.41085
chr1	76680001	76720000	0.686987	0.837786	-0.87631	0.862516	-1.5633
chr1	76720001	76760000	0.730656	1.40482	-0.745938	1.42766	-1.47659
chr1	76760001	76800000	0.648531	1.32291	-0.722542	1.39102	-1.37107
chr1	76800001	76840000	0.677273	0.819488	-0.749737	0.809616	-1.42701
chr1	76840001	76880000	0.818547	0.703194	-0.76832	0.768095	-1.58687
chr1	76880001	76920000	0.76713	0.765281	-0.771096	0.781122	-1.53823
chr1	76920001	76960000	0.740911	0.69083	-0.890648	0.739323	-1.63156
chr1	76960001	77000000	0.799027	0.935878	-0.805238	0.915865	-1.60427
chr1	77000001	77040000	0.75955	0.614598	-0.760806	0.601814	-1.52036
chr1	77040001	77080000	0.71134	0.826757	-0.612851	0.88214	-1.32419
chr1	77080001	77120000	0.826014	0.971509	-0.756021	0.978767	-1.58204
chr1	77120001	77160000	0.811905	0.702258	-0.690189	0.812466	-1.50209
chr1	77160001	77200000	0.7204	0.931991	-0.806587	0.990928	-1.52699
chr1	77200001	77240000	0.751058	0.888376	-0.806237	1.00142	-1.5573
chr1	77240001	77280000	0.828787	0.748476	-0.824274	0.814991	-1.65306
chr1	77280001	77320000	0.882801	0.664782	-0.781074	0.695752	-1.66387
chr1	77320001	77360000	0.670823	1.26521	-0.770066	1.27776	-1.44089
chr1	77360001	77400000	0.684521	0.726491	-0.663458	0.79815	-1.34798
chr1	77400001	77440000	0.648575	1.15395	-0.717066	1.16594	-1.36564
chr1	77440001	77480000	0.674125	0.93602	-0.765071	0.967997	-1.4392
chr1	77480001	77520000	0.603588	1.04846	-0.650896	1.24536	-1.25448
chr1	77520001	77560000	0.601268	1.11525	-0.602658	1.15597	-1.20393
chr1	77560001	77600000	0.436601	1.11423	-0.390468	1.07502	-0.827069
chr1	77600001	77640000	0.373214	1.12796	-0.18222	1.00798	-0.555434
chr1	77640001	77680000	0.127275	1.81513	0.0204	1.71054	-0.106875
chr1	77680001	77720000	0.2659	1.32772	-0.095992	1.24347	-0.361892
chr1	77720001	77760000	0.492598	1.08783	-0.528516	1.09495	-1.02111
chr1	77760001	77800000	0.579009	0.80664	-0.625148	0.796568	-1.20416
chr1	77800001	77840000	0.510836	0.893863	-0.514353	0.924758	-1.02519
chr1	77840001	77880000	0.642845	1.21268	-0.56249	1.38628	-1.20534
chr1	77880001	77920000	0.555785	1.11095	-0.633194	1.18833	-1.18898
chr1	77920001	77960000	0.376175	1.06722	-0.461651	1.17198	-0.837826
chr1	77960001	78000000	0.177171	1.09753	-0.195159	1.21908	-0.37233
chr1	78000001	78040000	-0.299212	1.44983	0.452723	1.4272	0.751935
chr1	78040001	78080000	-0.581119	2.18749	0.637005	2.07917	1.21812
chr1	78080001	78120000	-0.6725	2.32199	0.72665	2.17481	1.39915
chr1	78120001	78160000	-0.660402	1.82903	0.770069	1.70496	1.43047
chr1	78160001	78200000	-0.637299	0.953318	0.672546	0.819437	1.30984
chr1	78200001	78240000	-0.623738	1.9553	0.721883	1.81307	1.34562
chr1	78240001	78280000	-0.557436	1.7965	0.620184	1.6031	1.17762
chr1	78280001	78320000	-0.415276	2.26031	0.480594	2.04277	0.89587
chr1	78320001	78360000	-0.382419	0.972387	0.462616	0.903886	0.845035
chr1	78360001	78400000	-0.263025	0.927133	0.332745	0.889881	0.59577
chr1	78400001	78440000	-0.553788	2.42314	0.627125	2.34438	1.18091
chr1	78440001	78480000	-0.487277	2.40804	0.561464	2.13097	1.04874
chr1	78480001	78520000	0.071272	1.28082	0.027238	1.1902	-0.044034
chr1	78520001	78560000	0.30027	1.32359	-0.251728	1.31572	-0.551998
chr1	78560001	78600000	0.471347	0.779553	-0.332339	0.8171	-0.803686
chr1	78600001	78640000	0.738019	1.06231	-0.740193	1.116	-1.47821
chr1	78640001	78680000	0.701991	1.01095	-0.851755	1.033	-1.55375
chr1	78680001	78720000	0.784694	0.957377	-0.903361	1.00907	-1.68806
chr1	78720001	78760000	0.782578	1.03119	-0.92865	0.992861	-1.71123
chr1	78760001	78800000	0.785396	1.31802	-0.811307	1.41182	-1.5967
chr1	78800001	78840000	0.731652	0.564574	-0.857182	0.532304	-1.58883
chr1	78840001	78880000	0.739895	0.591158	-0.873952	0.550406	-1.61385
chr1	78880001	78920000	0.837406	1.36608	-0.866317	1.43209	-1.70372
chr1	78920001	78960000	0.883302	1.03799	-0.881546	1.11071	-1.76485
chr1	78960001	79000000	0.86691	0.718955	-0.872238	0.723402	-1.73915
chr1	79000001	79040000	0.894974	0.699545	-0.962889	0.66906	-1.85786
chr1	79040001	79080000	0.857985	1.21042	-0.865734	1.17871	-1.72372
chr1	79080001	79120000	0.541674	1.60227	-0.539627	1.45929	-1.0813
chr1	79120001	79160000	0.658712	1.29053	-0.627568	1.33346	-1.28628
chr1	79160001	79200000	0.884181	1.31782	-0.946461	1.29749	-1.83064
chr1	79200001	79240000	0.957289	0.878994	-0.988682	0.867961	-1.94597
chr1	79240001	79280000	0.973238	1.15137	-0.971008	1.16369	-1.94425
chr1	79280001	79320000	0.990946	1.08145	-0.989357	1.02355	-1.9803
chr1	79320001	79360000	0.97656	1.25306	-0.984185	1.36541	-1.96074
chr1	79360001	79400000	0.980041	1.4004	-0.984701	1.37465	-1.96474
chr1	79400001	79440000	0.958219	0.941699	-0.940624	0.930102	-1.89884
chr1	79440001	79480000	0.963656	0.994951	-0.9999	0.885168	-1.96356
chr1	79480001	79520000	0.953547	1.01044	-0.935005	1.03316	-1.88855
chr1	79520001	79560000	0.988582	1.19911	-0.96018	1.24734	-1.94876
chr1	79560001	79600000	0.94427	0.793698	-0.963816	0.821949	-1.90809
chr1	79600001	79640000	0.976864	0.837192	-0.991553	0.823168	-1.96842
chr1	79640001	79680000	0.960924	1.08916	-0.976303	1.07682	-1.93723
chr1	79680001	79720000	0.9999	1.05222	-0.986401	1.11406	-1.9863
chr1	79720001	79760000	0.922419	0.759887	-0.946229	0.802103	-1.86865
chr1	79760001	79800000	0.958501	0.937487	-0.952461	0.920658	-1.91096
chr1	79800001	79840000	0.912887	0.925381	-0.978792	1.04095	-1.89168
chr1	79840001	79880000	0.932731	0.942293	-0.9999	0.956225	-1.93263
chr1	79880001	79920000	0.983763	0.913557	-0.976798	0.920614	-1.96056
chr1	79920001	79960000	0.966234	0.889751	-0.9999	0.872044	-1.96613
chr1	79960001	80000000	0.967298	1.0807	-0.9999	1.16166	-1.9672
chr1	80000001	80040000	0.933002	1.32483	-0.9999	1.37536	-1.9329
chr1	80040001	80080000	0.920366	1.07325	-0.955023	1.10887	-1.87539
chr1	80080001	80120000	0.911325	1.06187	-0.934933	1.11255	-1.84626
chr1	80120001	80160000	0.919729	1.08712	-0.938619	1.10927	-1.85835
chr1	80160001	80200000	0.950574	0.502554	-0.973423	0.504399	-1.924
chr1	80200001	80240000	0.968547	0.631325	-0.88053	0.594596	-1.84908
chr1	80240001	80280000	0.931207	0.765799	-0.979601	0.786147	-1.91081
chr1	80280001	80320000	0.919431	0.927199	-0.95865	0.884684	-1.87808
chr1	80320001	80360000	0.882586	0.778493	-0.953381	0.873985	-1.83597
chr1	80360001	80400000	0.923758	0.890907	-0.96412	0.886434	-1.88788
chr1	80400001	80440000	0.935781	0.955624	-0.957585	0.917801	-1.89337
chr1	80440001	80480000	0.924022	0.867319	-0.984945	0.907361	-1.90897
chr1	80480001	80520000	0.897198	0.915803	-0.944491	1.01451	-1.84169
chr1	80520001	80560000	0.879506	1.13792	-0.925305	1.17156	-1.80481
chr1	80560001	80600000	0.952221	1.06852	-0.93703	1.10645	-1.88925
chr1	80600001	80640000	0.905321	0.922922	-0.957688	0.953209	-1.86301
chr1	80640001	80680000	0.913265	1.06096	-0.987431	1.07866	-1.9007
chr1	80680001	80720000	0.996581	0.846235	-0.963465	0.917835	-1.96005
chr1	80720001	80760000	0.980441	0.898143	-0.9919	0.913594	-1.97234
chr1	80760001	80800000	0.943147	0.98104	-0.9999	0.980353	-1.94305
chr1	80800001	80840000	0.951286	0.942719	-0.963317	1.01299	-1.9146
chr1	80840001	80880000	0.853425	0.760677	-0.925507	0.756012	-1.77893
chr1	80880001	80920000	0.874745	0.559421	-0.9999	0.518477	-1.87464
chr1	80920001	80960000	0.948633	1.30674	-0.910943	1.31322	-1.85958
chr1	80960001	81000000	0.965138	1.29789	-0.938484	1.3709	-1.90362
chr1	81000001	81040000	0.941671	0.943971	-0.952975	0.884133	-1.89465
chr1	81040001	81080000	0.946625	0.722914	-0.9999	0.701857	-1.94653
chr1	81080001	81120000	0.895176	1.08659	-0.9999	1.06794	-1.89508
chr1	81120001	81160000	0.890625	1.19889	-0.936819	1.18993	-1.82744
chr1	81160001	81200000	0.930286	1.22876	-0.921459	1.15723	-1.85174
chr1	81200001	81240000	0.883953	1.58406	-0.90582	1.62917	-1.78977
chr1	81240001	81280000	0.896998	1.15649	-0.918937	1.19646	-1.81594
chr1	81280001	81320000	0.86763	0.794946	-0.957989	0.721711	-1.82562
chr1	81320001	81360000	0.938209	1.20768	-0.923545	1.17555	-1.86175
chr1	81360001	81400000	0.87184	0.893659	-0.905818	0.873401	-1.77766
chr1	81400001	81440000	0.923866	0.728059	-0.997034	0.731429	-1.9209
chr1	81440001	81480000	0.958954	0.907243	-0.898822	0.931316	-1.85778
chr1	81480001	81520000	0.868838	0.939274	-0.830336	0.986547	-1.69917
chr1	81520001	81560000	0.92354	1.03502	-0.913538	1.02527	-1.83708
chr1	81560001	81600000	0.851624	1.51147	-0.832399	1.49436	-1.68402
chr1	81600001	81640000	0.820196	1.36105	-0.799246	1.41945	-1.61944
chr1	81640001	81680000	0.74164	1.45475	-0.669485	1.5373	-1.41112
chr1	81680001	81720000	0.776063	1.59799	-0.785426	1.48983	-1.56149
chr1	81720001	81760000	0.859099	1.41522	-0.782523	1.44051	-1.64162
chr1	81760001	81800000	0.896755	1.23565	-0.893352	1.22233	-1.79011
chr1	81800001	81840000	0.88071	0.878882	-0.893116	0.838993	-1.77383
chr1	81840001	81880000	0.834392	0.841749	-0.851498	0.825832	-1.68589
chr1	81880001	81920000	0.834384	0.798253	-0.908966	0.80739	-1.74335
chr1	81920001	81960000	0.875344	0.678492	-0.870849	0.65908	-1.74619
chr1	81960001	82000000	0.89534	1.28649	-0.917601	1.33015	-1.81294
chr1	82000001	82040000	0.908357	1.13018	-0.883923	1.15422	-1.79228
chr1	82040001	82080000	0.9193	1.44124	-0.902757	1.48628	-1.82206
[truncated: 67,448 more rows]
