# Supplementary material for: 3D Chromatin Alteration by Disrupting β-Catenin/CBP Interaction Is Enriched with Insulin Signaling in Pancreatic Cancer
Source: Cancers (Basel). 2024 Jun 12;16(12):2202. doi: 10.3390/cancers16122202 (PMC11201718; doi:10.3390/cancers16122202)
Supplement: Supplementary file 1 [file cancers-16-02202-s001.zip › Supplementary File 3.xlsx]

## Sheet: PANC1
Supplementary File 3. Gene expression of PANC1 before and after ICG-001 treatment
Gene	PANC1_Rep1	PANC1_Rep2	PANC1_Rep3	PANC1_ICG_Rep1	PANC1_ICG_Rep2	PANC1_ICG_Rep3	mean1	mean2	FoldChange	log2FoldChange	pvalue	padj
CCL2	18554.6	17838.6	18092.9	2978.36	2501.11	3070.78	18162	2850.08	0.156925	-2.67185	0	0
FOSL1	19068.7	19190.1	20096.9	3980.88	3860.74	3913.25	19451.9	3918.29	0.201435	-2.31162	0	0
HAS3	4276.42	5136.11	5098.27	242.863	189.401	175.995	4836.93	202.753	0.0419177	-4.5763	0	0
ID1	19553.7	22588.3	21822.9	3098.85	3103.98	3045.77	21321.6	3082.87	0.144589	-2.78997	0	0
ID3	10855.3	12751.5	11619.5	1075	1063.69	1119.44	11742.1	1086.04	0.0924913	-3.43454	0	0
MAP2K3	9266.99	9149.04	9182.58	692.817	674.742	644.354	9199.54	670.637	0.072899	-3.77796	0	0
SERPINE1	102240	95398.8	98440.5	21729.6	21842	23473.7	98693.1	22348.4	0.226444	-2.14278	0	0
SPRY4	7083.32	6213.99	6913.14	1247.26	1196.44	1164.65	6736.81	1202.78	0.178539	-2.48569	1.02981e-299	2.19052e-296
LAMP3	174.597	146.984	146.967	1895.83	1948.97	2076.36	156.183	1973.72	12.6373	3.65961	1.90585e-291	3.60354e-288
MCM5	6376.44	6601.32	6599.84	1577.67	1600.61	1620.5	6525.87	1599.59	0.245116	-2.02847	1.02042e-286	1.73646e-283
NFATC2	2665.03	2526.45	2926.81	351.115	341.598	331.794	2706.1	341.503	0.126197	-2.98625	3.83582e-284	5.93401e-281
MYBL2	8974.79	8694.22	9919.7	1852.53	1662.33	1802.27	9196.23	1772.38	0.192729	-2.37536	2.44569e-273	3.46819e-270
ARHGEF2	2558.34	2348.04	2304.76	9852.88	9787.13	9727.82	2403.71	9789.28	4.07257	2.02594	9.33148e-271	1.22149e-267
EHD1	28243.5	25895	26346.9	7667.12	7520.24	7343.71	26828.5	7510.35	0.279939	-1.83681	3.64358e-255	4.24623e-252
SDC4	14456.4	14749.2	14081.5	3591.17	3989.26	3724.75	14429	3768.39	0.261167	-1.93695	3.74293e-255	4.24623e-252
MKI67	16464.3	15971.3	17343.2	4104.19	3724.61	3562.22	16592.9	3797	0.228833	-2.12764	9.44064e-251	1.00407e-247
ANGPTL4	5600.45	5779.51	5118.78	1213.37	1198.13	1196.38	5499.58	1202.63	0.218676	-2.19313	6.10652e-249	6.11263e-246
TK1	5851.43	6154.82	6222.74	1283.97	1059.46	1158.87	6076.33	1167.44	0.192128	-2.37986	4.22073e-248	3.99023e-245
PLAU	40148.9	38060.4	35948.8	10848.8	10678.3	10710.7	38052.7	10745.9	0.282396	-1.82421	2.09064e-245	1.87244e-242
SEMA7A	3713.83	4084.11	3783.54	880.142	855.687	867.473	3860.49	867.767	0.224781	-2.15341	3.40734e-229	2.89913e-226
MCM4	6007.84	6402.57	6509.84	1656.74	1529.58	1621.46	6306.75	1602.59	0.254108	-1.97649	5.80554e-227	4.70442e-224
AEN	4305.52	4734.91	4341.79	1083.47	1051.85	1019.43	4460.74	1051.58	0.235742	-2.08472	3.57927e-220	2.76857e-217
ADM2	249.771	295.816	243.806	1847.83	1912.61	1883.05	263.131	1881.16	7.14916	2.83777	1.99721e-219	1.47768e-216
CXCL1	1570.16	2103.99	1727.15	85.6608	121.758	119.254	1800.43	108.891	0.0604803	-4.04739	3.94123e-218	2.7945e-215
ID2	1130.03	1127.8	1342.07	41.4184	56.6512	41.354	1199.97	46.4746	0.0387299	-4.69041	5.93574e-215	4.04034e-212
SCD	17373.6	16217.2	16823.7	49200.4	50679.2	51914.7	16804.9	50598.1	3.01092	1.59021	5.87402e-213	3.84455e-210
CDCA5	5103.33	5731.44	5305.62	1372.46	1369.78	1366.61	5380.13	1369.61	0.254569	-1.97387	6.3107e-211	3.97738e-208
BIRC5	5144.56	5640.84	5395.62	1471.3	1471.24	1482.97	5393.67	1475.17	0.2735	-1.87039	1.36095e-208	8.27119e-206
TYMS	7256.7	7938.96	7927.1	2079.39	2158.67	2225.42	7707.59	2154.49	0.279529	-1.83893	1.49385e-202	8.76579e-200
ARSI	4412.22	4948.45	4562.81	1186.07	1126.26	1110.79	4641.16	1141.04	0.245853	-2.02413	1.80446e-202	1.02355e-199
TUBB4B	15554.9	18678	17892.4	4271.75	4269.14	4340.25	17375.1	4293.71	0.247119	-2.01672	5.00801e-200	2.70041e-197
MT2A	22313.3	23124.5	22763.9	7180.45	6436.26	7141.75	22733.9	6919.48	0.304369	-1.71611	5.07804e-200	2.70041e-197
NFKBIA	8903.25	9145.34	7968.11	2218.71	2269.43	2344.68	8672.23	2277.61	0.262632	-1.92889	1.50884e-197	7.78057e-195
CCNB1	5804.15	5836.82	6269.45	1631.32	1587.93	1732.06	5970.14	1650.44	0.276448	-1.85492	6.63566e-196	3.32115e-193
LRRC59	12531	12461.3	12582.2	4241.62	4483.06	4272.93	12524.8	4332.54	0.345916	-1.5315	4.50502e-195	2.19034e-192
FUS	16060.5	19190.1	20039.9	2687.49	3324.67	3291.01	18430.2	3101.06	0.16826	-2.57124	9.95208e-195	4.70429e-192
BIRC3	16113.9	17845.1	14913.2	3170.39	3430.36	3793.99	16290.7	3464.91	0.212693	-2.23316	3.53868e-192	1.62751e-189
TOP2A	11191.2	10740.9	11199.1	3779.43	3623.14	3848.81	11043.7	3750.46	0.339601	-1.55809	1.73484e-186	7.76887e-184
F2RL1	11375.5	12594.4	12190.3	3558.22	3167.4	3466.05	12053.4	3397.22	0.281848	-1.82701	2.21507e-186	9.66507e-184
EMP1	1465.89	1566.9	1796.64	211.799	224.068	213.502	1609.81	216.456	0.134461	-2.89474	1.14761e-185	4.8822e-183
MAP3K14	11436.1	11437	10462	3399.13	3519.99	3264.08	11111.7	3394.4	0.30548	-1.71085	2.5304e-184	1.05024e-181
NUPR1	1993.32	1635.31	1597.27	8597.15	10496.5	9707.62	1741.97	9600.44	5.51127	2.46238	2.38938e-183	9.68098e-181
EFHD2	9628.31	9914.46	9628.04	3008.48	3313.67	3079.43	9723.6	3133.86	0.322294	-1.63355	4.98231e-182	1.97172e-179
CORO1C	10872.3	10439.5	10049.6	3503.62	3431.2	3569.91	10453.8	3501.58	0.334957	-1.57795	1.28244e-181	4.95982e-179
CD83	1491.35	1385.71	1305.61	200.503	213.922	209.655	1394.23	208.027	0.149206	-2.74462	4.89313e-181	1.85036e-178
ANLN	11516.1	12083.2	12133.3	4100.42	3811.7	4061.35	11910.9	3991.16	0.335085	-1.5774	3.65637e-180	1.35262e-177
IDH1	1507.11	1555.81	1395.62	5579.25	5198.38	5192.34	1486.18	5323.32	3.58189	1.84072	1.47143e-178	5.32751e-176
TPX2	13509.5	14038.3	14283.1	5047.4	4869.47	5082.7	13943.6	4999.86	0.358576	-1.47965	1.368e-177	4.84986e-175
HRH1	1527.73	1490.17	1512.96	288.988	282.411	297.172	1510.29	289.523	0.191701	-2.38307	5.89172e-177	2.04611e-174
SRSF2	14559.5	15706.9	16233.6	4965.5	5122.29	5162.52	15500	5083.44	0.327964	-1.60839	1.92941e-175	6.56656e-173
KIF4A	3524.68	3307.59	3393.91	995.925	953.77	932.87	3408.73	960.855	0.281881	-1.82684	3.55909e-174	1.18755e-171
CDC25A	1182.17	1256.29	1158.65	185.442	165.726	163.493	1199.04	171.553	0.143076	-2.80515	2.39598e-173	7.84085e-171
PRC1	6845.67	7668.11	7200.24	2096.34	2186.57	2241.77	7238	2174.89	0.300482	-1.73465	8.30941e-173	2.66795e-170
MCM3	6169.1	7349.18	6863.01	1801.7	1814.53	1812.85	6793.77	1809.69	0.266375	-1.90847	6.60776e-171	2.0823e-168
ETS2	15454.3	16413.2	16797.5	5729.86	5304.92	5306.78	16221.7	5447.19	0.335797	-1.57434	7.71044e-167	2.38561e-164
AKNA	280.083	305.985	292.795	1686.86	1567.63	1526.25	292.954	1593.58	5.4397	2.44353	4.47211e-166	1.35896e-163
DLX2	993.022	1135.19	1205.36	129.903	130.213	113.483	1111.19	124.533	0.112072	-3.1575	3.9186e-165	1.16987e-162
ALPG	583.203	619.365	617.489	2411.68	2705.73	2757.26	606.686	2624.89	4.32661	2.11324	1.58327e-162	4.64525e-160
PLK1	3626.53	3881.66	4219.89	964.861	919.103	1032.89	3909.36	972.284	0.248707	-2.00748	1.78428e-162	5.14628e-160
MCM2	8774.73	9714.78	9017.39	3107.32	3078.61	2979.41	9168.97	3055.12	0.333202	-1.58553	4.90967e-162	1.39246e-159
UHRF1	2092.74	2714.11	2537.17	387.827	432.917	410.655	2448.01	410.466	0.167674	-2.57627	6.91674e-161	1.92954e-158
ANXA1	3664.12	3995.37	4120.77	1152.19	1074.68	1108.87	3926.75	1111.91	0.283163	-1.82029	4.75981e-159	1.30641e-156
NCEH1	7462.82	7374.14	7710.63	2645.13	2360.75	2437.96	7515.87	2481.28	0.330139	-1.59885	2.11679e-156	5.71768e-154
NUSAP1	1977.56	1963.48	2057.54	522.437	477.731	499.134	1999.52	499.767	0.249943	-2.00033	2.20639e-156	5.86658e-154
CDCA8	3192.46	3143.05	3437.2	951.682	914.875	968.454	3257.57	945.004	0.290095	-1.7854	2.23244e-155	5.84454e-153
LDHA	20190.2	21451.3	23339.3	6535.64	6883.55	7107.12	21660.3	6842.1	0.315883	-1.66254	9.74426e-155	2.5124e-152
CES1	1876.92	2195.51	1872.97	417.95	389.794	376.033	1981.8	394.592	0.199108	-2.32838	5.44792e-154	1.38369e-151
DOT1L	4591.67	4957.69	5388.79	1432.7	1319.04	1341.6	4979.38	1364.45	0.27402	-1.86765	1.03749e-153	2.59633e-151
TACC3	3944.2	4116.47	4039.88	1364.93	1265.77	1257.93	4033.52	1296.21	0.32136	-1.63774	6.64197e-152	1.63806e-149
CX3CL1	9378.54	7455.49	7772.16	1946.67	2036.91	1998.46	8202.06	1994.01	0.243111	-2.04031	3.34276e-151	8.12625e-149
NANOS1	636.553	566.673	611.792	2335.43	2666.84	2629.35	605.006	2543.87	4.20471	2.07201	1.10415e-149	2.64639e-147
KLHL24	212.184	217.24	200.513	1186.07	1354.56	1367.57	209.979	1302.73	6.20411	2.63322	1.50434e-149	3.55548e-147
ETS1	9568.9	11429.6	9990.33	2840.93	2961.08	3072.7	10329.6	2958.24	0.286384	-1.80398	3.90782e-148	9.10949e-146
PDIA4	17667.1	16248.6	17268	6665.54	6388.06	6460.85	17061.2	6504.82	0.381263	-1.39114	7.91671e-147	1.82052e-144
LMO4	795.388	865.262	863.573	2845.63	2830.02	3026.54	841.408	2900.73	3.44748	1.78554	1.58822e-145	3.60357e-143
HJURP	3522.26	3539.62	4015.96	1069.35	1052.7	1061.74	3692.61	1061.26	0.287402	-1.79886	2.53761e-145	5.6819e-143
JCAD	6004.21	6434.92	6442.62	2182	1959.96	1936.91	6293.92	2026.29	0.321944	-1.63512	1.23048e-142	2.71936e-140
LIG1	1838.12	1849.77	1960.7	478.195	509.861	494.325	1882.86	494.127	0.262434	-1.92998	2.83241e-142	6.17937e-140
LONRF2	2597.13	2665.12	3040.73	727.646	717.019	681.861	2767.66	708.842	0.256116	-1.96513	1.78223e-141	3.83901e-139
RNASEH2A	3031.2	3388.02	3106.81	960.154	941.087	969.416	3175.34	956.886	0.301349	-1.73049	6.90105e-141	1.46794e-138
RRM2	8791.7	10638.3	10076.9	2831.51	2760.69	2972.68	9835.63	2854.96	0.290267	-1.78455	8.3544e-141	1.75515e-138
TUBA1C	16330.9	17250.7	17696.4	6172.29	6307.73	6703.2	17092.7	6394.41	0.374102	-1.4185	4.15324e-140	8.61898e-138
PTTG1	2153.37	2215.85	2352.61	626.924	576.659	629.928	2240.61	611.17	0.27277	-1.87424	6.15898e-140	1.26274e-137
VAT1	8524.96	7656.09	8218.75	20957.7	21228.1	20939.6	8133.27	21041.8	2.58713	1.37135	6.43409e-139	1.30344e-136
CYS1	994.235	951.234	879.523	3203.34	3114.97	3017.88	941.664	3112.06	3.30486	1.72459	8.88233e-139	1.77824e-136
ELF3	562.591	458.515	540.018	2148.11	2162.05	2076.36	520.375	2128.84	4.09097	2.03244	8.34135e-137	1.65052e-134
TRIP13	2428.6	2355.44	2441.47	714.468	651.912	735.717	2408.5	700.699	0.290927	-1.78127	2.80822e-136	5.49281e-134
SPHK1	3017.87	3551.64	3019.09	826.486	852.305	767.454	3196.2	815.415	0.25512	-1.97075	3.22876e-135	6.24361e-133
TLCD2	491.055	472.381	434.065	2329.79	2545.08	2001.34	465.834	2292.07	4.92036	2.29876	1.5852e-133	3.03093e-131
FZD2	345.557	344.811	367.987	1499.54	1584.54	1739.75	352.785	1607.94	4.55786	2.18836	2.45152e-133	4.63528e-131
KLHDC7B	98.211	49.919	76.3316	839.664	870.907	844.392	74.8205	851.654	11.3826	3.50876	2.53561e-132	4.74159e-130
RRP12	10580.1	11176.3	11292.5	4170.08	4149.91	3754.56	11016.3	4024.85	0.365354	-1.45263	3.67736e-131	6.80192e-129
THBS3	1245.22	1217.47	1204.22	3764.37	3602	3448.73	1222.3	3605.04	2.94938	1.56041	2.81895e-130	5.15808e-128
CDC6	2198.23	2544.02	2333.24	655.164	651.066	603.961	2358.5	636.731	0.269973	-1.88911	8.93707e-130	1.61789e-127
CBFB	3993.91	4525.06	4076.34	1159.72	1305.51	1300.25	4198.44	1255.16	0.298959	-1.74198	1.73052e-129	3.09982e-127
BHLHE40	3987.85	4020.33	3818.86	1452.47	1442.49	1460.86	3942.35	1451.94	0.368293	-1.44107	1.84206e-129	3.26524e-127
H2AX	7259.12	7544.23	8264.32	2757.15	2615.26	2699.55	7689.23	2690.65	0.349925	-1.51488	2.82495e-129	4.95589e-127
TSC22D3	116.398	176.565	115.067	1072.17	1090.75	1055.01	136.01	1072.64	7.88649	2.97938	2.10952e-128	3.66304e-126
AURKA	3079.7	3292.8	3426.95	953.565	941.932	1062.7	3266.48	986.067	0.301874	-1.72798	3.08823e-128	5.30833e-126
NGEF	2843.27	2982.2	3148.96	947.917	902.192	829.004	2991.48	893.038	0.298527	-1.74406	3.36998e-128	5.7347e-126
GRWD1	4449.81	4801.46	4720.03	1698.16	1747.73	1677.24	4657.1	1707.71	0.36669	-1.44737	4.80591e-128	8.09724e-126
NOC2L	12173.3	12738.6	12363.4	5251.67	5260.95	4966.33	12425.1	5159.65	0.41526	-1.26791	1.68525e-127	2.81157e-125
CDC20	5947.22	5859.01	6548.57	2172.58	1981.95	2093.67	6118.27	2082.73	0.340412	-1.55464	2.32802e-127	3.8462e-125
MCM7	15324.5	16230.1	15747.1	6897.11	6814.21	6777.25	15767.3	6829.53	0.433146	-1.20707	2.56617e-127	4.19889e-125
CENPF	7228.81	7435.15	7376.83	3052.73	3064.24	2925.56	7346.93	3014.17	0.410263	-1.28538	4.17012e-127	6.75837e-125
ZNF697	1704.75	1668.59	1592.71	395.358	448.137	445.277	1655.35	429.59	0.259517	-1.9461	4.43458e-126	7.11917e-124
POP1	1370.1	1370.92	1268.02	326.641	313.696	288.517	1336.35	309.618	0.231689	-2.10974	6.06526e-126	9.64603e-124
EGR1	612.303	724.749	674.453	44.2424	51.578	68.2822	670.502	54.7009	0.081582	-3.6156	1.80513e-125	2.84425e-123
ATAD2	3778.09	4276.39	4042.16	1388.46	1329.19	1368.53	4032.21	1362.06	0.337794	-1.56578	1.78351e-124	2.7844e-122
SCUBE3	1097.3	919.803	1103.96	178.852	164.88	145.22	1040.35	162.984	0.156662	-2.67427	8.23799e-124	1.27442e-121
CEP55	4791.73	5218.38	4936.49	1894.89	1894.01	1850.35	4982.2	1879.75	0.377294	-1.40624	4.49556e-123	6.89197e-121
NES	11387.6	14963.7	13783	3203.34	3558.88	3555.49	13378.1	3439.24	0.25708	-1.95971	6.18662e-123	9.39979e-121
VIM	206250	229904	234146	81618.8	78502.5	86666.5	223433	82262.6	0.368175	-1.44153	1.79698e-122	2.70613e-120
PLEKHH3	367.382	396.578	358.873	1527.78	1517.75	1427.2	374.278	1490.91	3.98342	1.99401	2.5428e-122	3.79569e-120
NKX6-2	2889.34	3475.84	3119.34	829.31	811.719	678.976	3161.51	773.335	0.244609	-2.03145	6.53594e-122	9.67148e-120
HBEGF	1410.12	1624.22	1264.6	261.689	282.411	272.167	1432.98	272.089	0.189877	-2.39686	7.04768e-122	1.03388e-119
ALYREF	8086.04	8505.64	8038.75	2896.47	3267.17	3049.62	8210.14	3071.09	0.37406	-1.41866	3.69327e-121	5.37166e-119
GEM	1996.96	2272.24	2022.22	602.45	596.106	569.339	2097.14	589.298	0.281001	-1.83135	5.85917e-121	8.44961e-119
PGPEP1	501.967	391.032	404.444	1901.48	1838.21	1780.15	432.481	1839.94	4.2544	2.08895	8.11673e-121	1.16069e-118
SFRP1	1752.04	1931.12	1787.53	514.906	534.382	492.402	1823.56	513.897	0.281809	-1.82721	1.8579e-120	2.63465e-118
DUSP2	742.038	925.35	749.645	99.7808	78.6353	66.3588	805.678	81.5916	0.101271	-3.30371	7.07915e-120	9.95586e-118
TJP2	3601.07	3873.34	3820	1401.64	1394.3	1334.87	3764.8	1376.93	0.365739	-1.45111	1.70842e-119	2.38297e-117
WWC1	2993.62	2945.22	3025.92	914.971	1055.23	971.339	2988.25	980.515	0.328123	-1.60769	1.73931e-119	2.40289e-117
EMP2	1279.17	1346.89	1279.41	318.169	312.85	344.296	1301.82	325.105	0.249731	-2.00155	1.75095e-119	2.40289e-117
UBASH3B	6234.58	7290.02	6989.47	2341.08	2399.64	2381.22	6838.02	2373.98	0.347174	-1.52627	1.97105e-119	2.68331e-117
ZWINT	3240.96	3766.11	3414.42	1123.95	1043.4	1012.69	3473.83	1060.01	0.305142	-1.71245	2.02628e-119	2.7366e-117
VCL	49259.5	41982.8	44720.1	17214.1	16787.4	16764.7	45320.8	16922.1	0.373384	-1.42127	3.75441e-119	5.03061e-117
FAM111B	886.324	1001.15	984.336	156.26	153.043	188.497	957.271	165.934	0.17334	-2.52832	6.4555e-119	8.58229e-117
EPHA2	33762.8	33595.5	32560.6	15051.8	15289.1	14364.3	33306.3	14901.7	0.447415	-1.16031	6.54114e-119	8.62873e-117
KDM4A	1341	1259.07	1281.69	3452.79	3575.79	3475.66	1293.92	3501.41	2.70605	1.43619	1.06122e-118	1.38914e-116
ENC1	3070	3213.3	3048.71	1077.82	1130.49	1026.16	3110.67	1078.16	0.346599	-1.52866	1.25435e-118	1.6294e-116
GEMIN4	2832.36	2702.09	2882.37	999.69	929.249	926.138	2805.61	951.693	0.339211	-1.55975	1.70015e-118	2.19178e-116
ADRA2C	497.117	502.887	562.803	1805.47	2022.53	1985.96	520.936	1937.99	3.7202	1.89538	3.23018e-118	4.13292e-116
MKNK2	7478.58	6275.92	6905.17	22214.4	20399.5	19703.8	6886.56	20772.6	3.01639	1.59282	6.60489e-118	8.38772e-116
CYP1B1	15548.9	14715	15424.7	6389.73	5873.97	5686.66	15229.5	5983.46	0.392885	-1.34782	7.02656e-118	8.85711e-116
DDX39A	4292.18	4338.33	4619.77	1637.91	1580.32	1704.17	4416.76	1640.8	0.371494	-1.42859	2.47785e-117	3.1004e-115
TUBA1B	23478.5	25530.8	25544.9	9215.6	9466.67	10256.8	24851.4	9646.35	0.388161	-1.36527	5.44786e-117	6.76688e-115
BEX2	320.095	223.711	226.716	1394.11	1656.41	1549.33	256.841	1533.28	5.96979	2.57768	8.24818e-117	1.0171e-114
MCM6	3289.46	3740.22	3547.71	1126.77	1115.27	1216.58	3525.8	1152.87	0.326982	-1.61272	9.85161e-117	1.20608e-114
NCAPH2	2568.04	2732.6	2600.97	935.68	871.752	895.363	2633.87	900.932	0.342056	-1.54769	1.93609e-116	2.35332e-114
LFNG	2889.34	2952.61	2681.86	837.782	957.998	861.703	2841.27	885.827	0.311771	-1.68144	6.62333e-116	7.99356e-114
FEN1	3342.81	4155.29	3829.11	941.328	1086.52	950.181	3775.74	992.676	0.262909	-1.92736	9.01802e-116	1.0807e-113
VEGFA	1804.17	2183.49	1943.61	6104.51	6947.81	6325.24	1977.09	6459.19	3.26702	1.70797	4.47701e-115	5.32764e-113
RUVBL2	10092.7	11561.8	10542.9	4094.78	4182.89	4104.63	10732.5	4127.43	0.384575	-1.37866	8.79675e-114	1.03954e-111
CDC45	1000.3	1260.92	1265.74	208.975	214.767	219.273	1175.65	214.338	0.182315	-2.4555	2.08081e-113	2.44201e-111
FANCI	3117.29	3388.94	3130.74	1137.12	1062.84	1154.07	3212.32	1118.01	0.348038	-1.52268	5.84046e-113	6.80734e-111
NCAPH	1748.4	1828.51	1871.83	513.024	452.364	544.335	1816.25	503.241	0.277077	-1.85164	6.81263e-113	7.88642e-111
PIM3	8830.5	9863.62	8521.8	3266.41	3404.99	3351.6	9071.97	3341	0.368277	-1.44114	7.02457e-113	8.07683e-111
CLSPN	1875.71	2238.96	2259.19	513.024	566.512	565.492	2124.62	548.343	0.25809	-1.95405	2.24152e-112	2.55999e-110
NOLC1	12881.4	13524.3	13004.9	5983.08	5981.36	5786.68	13136.9	5917.04	0.450415	-1.15067	3.68286e-112	4.1756e-110
CENPO	2283.1	2508.89	2556.54	819.897	767.751	776.109	2449.51	787.919	0.321664	-1.63637	3.70521e-112	4.1756e-110
SEPHS2	2360.7	2313.84	2011.97	6590.24	6481.07	6146.36	2228.83	6405.89	2.8741	1.52311	4.43077e-112	4.96042e-110
TUBB6	6753.52	7443.47	6957.57	2657.37	2828.33	2820.73	7051.52	2768.81	0.392654	-1.34867	8.77081e-112	9.75509e-110
PRSS22	2317.05	2434.94	2391.34	848.136	792.272	763.607	2381.11	801.338	0.33654	-1.57115	1.80949e-111	1.99949e-109
NAB1	2814.17	2758.48	2700.09	928.149	991.819	1019.43	2757.58	979.798	0.355311	-1.49285	2.91389e-111	3.19908e-109
LZTS2	1322.82	1381.09	1356.88	3551.63	3990.95	3838.23	1353.6	3793.6	2.80261	1.48677	4.78949e-111	5.22453e-109
INF2	15152.4	16003.6	16188	6908.41	6943.58	6487.78	15781.3	6779.92	0.429616	-1.21888	8.93879e-111	9.68862e-109
RTL10	3318.56	3437.01	3624.04	1307.5	1305.51	1278.13	3459.87	1297.05	0.374884	-1.41549	1.22862e-110	1.32325e-108
BCL2A1	609.878	727.523	610.653	78.1302	63.4156	76.9377	649.351	72.8278	0.112155	-3.15644	2.1951e-110	2.34931e-108
NAB2	2399.5	2723.36	2477.93	759.652	833.703	805.923	2533.6	799.759	0.315662	-1.66355	2.69549e-110	2.86682e-108
MCM10	1119.12	1170.32	1193.96	258.865	286.638	301.019	1161.14	282.174	0.243016	-2.04088	4.72536e-110	4.9945e-108
RAB3D	446.193	386.41	413.558	1741.46	1543.96	1546.45	415.387	1610.62	3.8774	1.95509	1.10272e-109	1.15833e-107
FOSL2	5739.89	5765.64	5583.6	2493.58	2459.68	2411.04	5696.38	2454.76	0.430934	-1.21446	2.56864e-109	2.68163e-107
KIF22	3704.13	3700.47	3954.43	1505.18	1455.18	1467.59	3786.35	1475.98	0.389817	-1.35913	1.69176e-108	1.75541e-106
GATA3	282.508	254.217	272.287	1124.89	1215.89	1105.02	269.671	1148.6	4.25926	2.0906	1.99704e-108	2.05962e-106
PSMC3	8244.87	9025.16	8407.87	3375.6	3623.14	3405.46	8559.3	3468.07	0.405181	-1.30336	7.64224e-108	7.83422e-106
E2F1	3861.75	4749.7	4522.93	1400.7	1319.04	1346.41	4378.13	1355.38	0.309581	-1.69161	1.03816e-107	1.05787e-105
LOC101928841	562.591	808.872	636.857	44.2424	58.3423	37.5071	669.44	46.6973	0.0697558	-3.84154	1.4462e-107	1.46488e-105
CD3EAP	1953.31	2158.53	2060.95	615.628	683.197	651.086	2057.6	649.97	0.315888	-1.66252	3.20098e-107	3.22314e-105
BAIAP2	8937.2	9165.68	9591.58	4098.54	3937.68	4063.27	9231.49	4033.17	0.436892	-1.19465	3.45135e-107	3.45481e-105
FCGBP	255.834	203.374	243.806	1492.95	1421.35	1138.68	234.338	1350.99	5.76516	2.52736	4.09205e-107	4.07219e-105
PKMYT1	3586.52	4063.77	4167.48	1315.98	1224.34	1362.76	3939.26	1301.03	0.330272	-1.59827	1.00848e-106	9.97749e-105
NUP62	3676.24	3743.92	3817.72	1536.25	1423.05	1479.13	3745.96	1479.47	0.394952	-1.34025	1.08223e-106	1.06453e-104
ICAM1	39371.7	31395.3	34243.3	11873.9	11973.7	11978.2	35003.4	11942	0.341165	-1.55146	4.82612e-106	4.71989e-104
ITGA2	8026.63	8400.25	8152.67	3420.79	2967	3046.73	8193.18	3144.84	0.383836	-1.38144	6.32601e-106	6.15142e-104
RPL36AL	2098.8	2392.41	2254.63	698.465	750.84	706.866	2248.62	718.724	0.319629	-1.64553	1.29063e-105	1.24788e-103
RRAD	1311.9	1104.69	976.361	151.554	193.629	195.23	1130.98	180.137	0.159275	-2.65041	3.18644e-105	3.06348e-103
KRT19	80700.3	89530.6	83698.2	37582.5	36456.3	34797	84643	36278.6	0.428607	-1.22227	5.15642e-105	4.92959e-103
CDKN1A	3958.75	3413.9	3383.66	1220.9	1204.9	1196.38	3585.44	1207.39	0.336749	-1.57025	1.54189e-103	1.46583e-101
ZC3H12A	1001.51	1128.72	1074.34	241.921	213.076	172.148	1068.19	209.049	0.195703	-2.35326	2.40475e-103	2.27343e-101
CITED4	3622.89	3988.89	4046.72	9133.7	9284.04	9285.42	3886.17	9234.39	2.37622	1.24867	3.78221e-103	3.5559e-101
SRSF6	8916.59	9613.1	9689.56	4069.36	4155.83	4115.21	9406.42	4113.47	0.437304	-1.19329	4.97097e-103	4.64785e-101
SRSF7	6914.78	7940.81	7174.03	2163.17	2600.88	2474.51	7343.21	2412.85	0.328583	-1.60567	1.12646e-102	1.04748e-100
MELK	3342.81	3787.37	3634.3	1174.78	1205.74	1327.18	3588.16	1235.9	0.344438	-1.53768	1.92479e-102	1.78012e-100
PHLDA2	10838.4	12157.1	11815.5	4090.07	4512.65	4646.08	11603.6	4416.27	0.380593	-1.39368	4.46328e-102	4.10549e-100
LIF	6182.44	7056.14	6693.26	2530.29	2670.22	2481.24	6643.95	2560.58	0.385401	-1.37557	5.33093e-102	4.87723e-100
PHRF1	9159.08	9799.83	10146.4	3630.7	4066.21	3693.97	9701.78	3796.96	0.391368	-1.3534	7.37405e-102	6.68348e-100
SAMD4A	2429.81	2279.63	2319.57	747.414	852.305	775.148	2343.01	791.622	0.337866	-1.56548	7.38376e-102	6.68348e-100
RACGAP1	4430.41	4532.46	4497.87	1858.18	1803.54	1954.22	4486.91	1871.98	0.417209	-1.26116	1.32112e-101	1.1895e-99
FAM20C	1408.9	1316.38	1258.9	3479.15	3864.12	3633.38	1328.06	3658.88	2.75505	1.46208	5.69458e-101	5.10025e-99
CLGN	253.409	215.391	189.12	1001.57	1070.45	1010.77	219.307	1027.6	4.68567	2.22826	7.61769e-101	6.78692e-99
MAP3K12	424.368	342.037	366.848	1523.07	1548.19	1373.34	377.751	1481.53	3.92198	1.97158	2.85064e-100	2.52653e-98
MID1IP1	437.706	525.074	426.09	1634.15	1752.81	1839.77	462.956	1742.24	3.7633	1.912	5.43948e-100	4.79605e-98
MSN	16921.4	16200.6	17140.4	8022	8062.23	8044.8	16754.1	8043.01	0.480061	-1.05871	6.5216e-100	5.72052e-98
EIF3B	24149	26464.4	25314.8	11044.6	11571.2	10655.9	25309.4	11090.6	0.4382	-1.19034	8.1874e-100	7.14487e-98
GBX2	1058.5	1356.13	1123.33	255.1	240.134	249.086	1179.32	248.106	0.210381	-2.24892	1.99438e-99	1.73155e-97
RFC2	2358.28	2630.91	2529.2	895.203	870.907	917.483	2506.13	894.531	0.356937	-1.48626	2.06518e-99	1.78392e-97
ANXA5	11650.7	11572	11979.5	5322.27	5336.21	5651.08	11734.1	5436.52	0.463311	-1.10995	3.63177e-99	3.12131e-97
NCAPG2	3242.17	3791.07	3438.34	1179.48	1260.7	1232.93	3490.53	1224.37	0.35077	-1.5114	1.15451e-98	9.8725e-97
CTNNAL1	3815.68	3970.41	3813.16	1661.44	1582.01	1622.42	3866.42	1621.96	0.419499	-1.25326	1.31826e-98	1.12164e-96
TXNIP	44.8618	45.2968	50.1282	508.317	514.089	603	46.7623	541.802	11.5863	3.53435	1.52364e-98	1.28994e-96
HERPUD1	608.666	691.47	614.071	1989.03	1905.85	2056.16	638.069	1983.68	3.10888	1.63639	1.91768e-98	1.6155e-96
NOCT	1205.21	1156.46	1159.79	315.345	323.842	349.105	1173.82	329.431	0.280649	-1.83316	2.29299e-98	1.92216e-96
RBP1	47.2868	31.4305	31.8998	479.136	630.773	636.66	36.8723	582.19	15.7893	3.98088	4.33157e-98	3.61325e-96
KIF18B	1187.02	1299.74	1558.53	272.044	287.484	308.713	1348.43	289.413	0.21463	-2.22008	4.37062e-98	3.62804e-96
BCORL1	1351.92	1030.73	1198.52	4259.51	3962.2	3851.7	1193.72	4024.47	3.37136	1.75333	6.26132e-98	5.17227e-96
PPIF	2765.67	2935.97	2615.78	926.267	1031.56	955.951	2772.48	971.259	0.350322	-1.51325	1.73063e-97	1.42272e-95
CBX4	1288.87	1401.43	1450.3	4036.41	5145.96	4706.67	1380.2	4629.68	3.35436	1.74604	2.21917e-97	1.81556e-95
TNFAIP3	1341	1268.31	1139.28	302.166	279.874	337.564	1249.53	306.535	0.24532	-2.02726	4.77205e-97	3.88546e-95
FAM83D	1391.93	1379.24	1454.86	415.126	405.014	458.741	1408.68	426.294	0.30262	-1.72442	1.67092e-96	1.35401e-94
POLR1E	4408.58	4525.06	4361.16	1982.44	1875.41	1902.29	4431.6	1920.04	0.433262	-1.20669	3.18933e-96	2.57217e-94
CENPW	879.049	1044.6	974.083	208.975	208.003	231.775	965.911	216.251	0.223883	-2.15918	4.14083e-96	3.32379e-94
RAB3IL1	309.183	369.77	299.63	1280.21	1392.61	1245.43	326.194	1306.08	4.00399	2.00144	8.98584e-96	7.17897e-94
DNMT1	9172.42	9381.99	10071.2	3844.38	3932.61	3421.81	9541.88	3732.93	0.391216	-1.35396	1.41585e-95	1.12587e-93
PRPS1	8533.44	9651.92	8764.47	3797.32	3820.15	3698.78	8983.28	3772.08	0.419901	-1.25188	2.81898e-95	2.23119e-93
RRM1	5028.16	5470.75	5288.53	1957.96	1976.03	2213.88	5262.48	2049.29	0.389416	-1.36062	4.81367e-95	3.79232e-93
LMNB1	3477.4	3980.57	3805.19	1380.93	1434.04	1456.05	3754.39	1423.67	0.379202	-1.39896	6.65977e-95	5.22255e-93
CALR	29140.8	32133.9	32314.5	13525.9	14254.1	13953.6	31196.4	13911.2	0.445924	-1.16513	6.72488e-95	5.24942e-93
KAT6B	612.303	563.899	671.035	1893.95	1900.78	1864.78	615.746	1886.5	3.06377	1.61531	8.19116e-95	6.36479e-93
ORAI3	337.07	260.688	338.366	1271.73	1234.49	1328.14	312.041	1278.12	4.096	2.03422	8.96928e-95	6.93774e-93
DLGAP5	1487.71	1487.4	1498.15	504.552	506.479	502.98	1491.09	504.67	0.338458	-1.56295	2.3939e-94	1.8433e-92
LRWD1	5153.04	5447.64	5122.19	2342.97	2319.32	2336.98	5240.96	2333.09	0.445165	-1.16759	3.00093e-94	2.30031e-92
KPNA2	6361.89	5992.12	6668.2	2766.56	2676.14	2663.97	6340.74	2702.22	0.426169	-1.2305	3.8204e-94	2.91532e-92
MORN4	424.368	420.613	409.001	1299.03	1379.92	1396.42	417.994	1358.46	3.24995	1.70042	1.32867e-93	1.00937e-91
MXI1	310.395	308.758	275.705	1087.23	1088.21	1096.36	298.286	1090.6	3.65623	1.87036	2.67194e-93	2.02082e-91
SOX4	2190.95	2158.53	2285.39	5104.82	5720.93	5710.7	2211.63	5512.15	2.49235	1.31751	2.71936e-93	2.04758e-91
DNMBP	8547.99	7877.03	7931.65	3519.62	3131.88	3107.32	8118.89	3252.94	0.400664	-1.31954	3.52575e-93	2.64307e-91
ATAD3B	3251.87	3876.11	3695.82	1229.37	1314.82	1216.58	3607.94	1253.59	0.347453	-1.52511	4.76584e-93	3.55703e-91
ACADVL	6923.27	6928.57	6973.52	2932.24	2671.06	2429.31	6941.79	2677.54	0.385713	-1.3744	1.11735e-92	8.30304e-91
UBE2T	1422.24	1493.87	1289.66	387.827	394.868	430.851	1401.92	404.515	0.288543	-1.79314	2.49666e-92	1.8472e-90
CCAR1	4226.71	3972.26	4036.46	1655.8	1783.25	1719.56	4078.48	1719.53	0.421612	-1.24601	3.15775e-92	2.32621e-90
GLIPR1	762.651	759.878	811.166	164.732	145.433	181.765	777.898	163.977	0.210795	-2.24609	4.33977e-92	3.18319e-90
PLIN3	11624.1	12374.4	11283.4	5511.47	5253.34	5261.58	11760.6	5342.13	0.45424	-1.13847	1.5136e-91	1.10544e-89
ARMC7	1054.86	892.07	991.172	2871.05	2675.29	2731.29	979.367	2759.21	2.81734	1.49433	1.9349e-91	1.4071e-89
BUB1	3129.41	3148.59	3272.01	1155.01	1036.63	1247.35	3183.34	1146.33	0.360104	-1.47352	2.05444e-91	1.48768e-89
GLIS2	2260.06	2069.79	2370.84	5294.03	5479.95	5460.66	2233.56	5411.54	2.42283	1.27669	4.26239e-91	3.07344e-89
LCN2	483.78	455.742	484.193	50.8317	63.4156	49.0478	474.572	54.4317	0.114696	-3.12411	4.77565e-91	3.429e-89
GALNT2	14946.3	15274.3	15239	7513.68	7611.56	7151.36	15153.2	7425.53	0.490032	-1.02905	8.29052e-91	5.92772e-89
COTL1	19175.4	19950.9	18896.1	9765.34	9706.81	9548.94	19340.8	9673.69	0.50017	-0.999509	2.34784e-90	1.67168e-88
ERCC1	4218.22	4440.01	4510.4	1925.96	1901.62	1966.72	4389.55	1931.43	0.440007	-1.1844	2.56818e-90	1.82095e-88
SRSF1	12586.8	14255.6	13106.3	4850.66	5595.79	5332.75	13316.2	5259.73	0.394988	-1.34012	7.51959e-90	5.30958e-88
SFPQ	18004.1	21316.3	20706.4	6467.86	7488.11	7519.7	20008.9	7158.56	0.357768	-1.4829	7.70761e-90	5.41985e-88
ALDH1A3	10354.6	10598.5	10531.5	4792.3	5194.16	4928.82	10494.9	4971.76	0.473732	-1.07786	8.8278e-90	6.182e-88
FOSB	366.169	464.986	460.268	26.3572	27.9028	19.2344	430.475	24.4982	0.0569096	-4.13518	1.04345e-89	7.27724e-88
KIF2C	3071.21	3133.8	2908.58	1151.24	1132.18	1259.86	3037.86	1181.09	0.388791	-1.36294	1.41886e-89	9.85496e-88
GINS2	669.29	701.639	748.506	154.378	129.368	145.22	706.478	142.988	0.202396	-2.30475	4.24755e-89	2.93824e-87
PRPF31	5458.59	5768.41	5707.78	2389.09	2605.11	2411.04	5644.93	2468.41	0.43728	-1.19337	4.93434e-89	3.3995e-87
AURKB	1521.66	1718.51	1721.45	561.031	503.097	514.521	1653.87	526.216	0.318172	-1.65212	1.57875e-88	1.08329e-86
CDK1	2177.62	2278.71	2299.06	791.657	721.246	857.856	2251.8	790.253	0.350943	-1.51069	1.59186e-88	1.08451e-86
UBE2C	3676.24	3529.46	4087.73	1432.7	1349.48	1464.7	3764.48	1415.63	0.376049	-1.41101	1.59328e-88	1.08451e-86
IFFO2	10097.5	10740	9903.75	4267.04	4746.87	4430.65	10247.1	4481.52	0.437346	-1.19315	2.87957e-88	1.95226e-86
NCAPG	1113.06	1169.4	1206.5	352.057	350.054	363.531	1162.98	355.214	0.305433	-1.71107	3.28404e-88	2.21764e-86
NOP56	8824.44	9871.01	9286.26	4137.14	4264.06	4054.62	9327.24	4151.94	0.445141	-1.16766	4.2085e-88	2.83067e-86
TMEM158	1864.8	2556.04	2357.17	607.156	552.138	554.913	2259.33	571.403	0.252908	-1.98332	7.74042e-88	5.18577e-86
PAPLN	396.481	303.211	315.58	1283.97	1330.04	1239.66	338.424	1284.56	3.7957	1.92436	1.37574e-87	9.18079e-86
FOXS1	6.06241	9.24425	17.0892	533.733	523.39	631.851	10.7986	562.991	52.1355	5.70419	1.72112e-87	1.14407e-85
MAP2	1679.29	1643.63	1532.33	3722.01	3824.38	3774.76	1618.41	3773.72	2.33174	1.2214	2.32356e-87	1.53852e-85
ADAMTS15	1890.26	1728.68	2138.43	5836.23	5579.72	5145.21	1919.12	5520.39	2.87652	1.52433	2.93307e-87	1.93458e-85
OTUB2	1114.27	1084.35	1231.56	335.113	331.452	300.057	1143.39	322.207	0.281799	-1.82726	1.3121e-86	8.62088e-85
SPDL1	2355.85	2651.25	2457.42	971.45	950.388	933.832	2488.18	951.89	0.382566	-1.38622	2.32243e-86	1.52003e-84
CCNB2	1385.87	1431.01	1566.51	473.488	431.226	478.937	1461.13	461.217	0.315658	-1.66356	2.34924e-86	1.53168e-84
SREBF1	4938.44	4509.35	5041.31	10884.6	10614.9	10456.8	4829.7	10652.1	2.20554	1.14113	2.83805e-86	1.84333e-84
LHPP	457.105	452.044	432.926	1316.92	1361.32	1361.8	447.358	1346.68	3.01029	1.5899	3.46292e-86	2.24063e-84
RRS1	4053.32	4820.88	4628.89	1504.24	1706.3	1640.7	4501.03	1617.08	0.359269	-1.47686	5.28209e-86	3.40474e-84
ZFP90	444.981	411.369	432.926	1379.99	1280.15	1404.11	429.759	1354.75	3.15235	1.65643	6.97311e-86	4.47779e-84
ALDH3B1	797.813	698.865	627.742	2184.82	2176.42	2098.48	708.14	2153.24	3.0407	1.6044	8.3461e-86	5.33931e-84
PMPCA	3107.59	3332.55	3070.35	1351.75	1262.39	1243.51	3170.17	1285.88	0.40562	-1.3018	1.20692e-85	7.6922e-84
ELMSAN1	1712.02	1736.07	1878.67	4187.03	4523.64	4142.14	1775.59	4284.27	2.41287	1.27075	4.97904e-85	3.16151e-83
SUV39H1	1644.12	1748.09	1777.27	641.044	562.285	583.765	1723.16	595.698	0.3457	-1.53241	5.10772e-85	3.23116e-83
KTN1	21017.1	21847.9	21084.6	10933.5	11228.8	10922.3	21316.5	11028.2	0.517354	-0.950777	6.06372e-85	3.82171e-83
VASN	3133.05	3369.53	3571.64	1315.04	1382.46	1301.21	3358.07	1332.9	0.396924	-1.33306	7.08505e-85	4.44894e-83
DHRS3	2180.04	2149.29	2034.75	4578.62	4797.6	4691.28	2121.36	4689.17	2.21045	1.14434	1.34124e-84	8.39111e-83
SPC25	463.168	496.416	536.6	66.8343	74.4076	75.976	498.728	72.406	0.145181	-2.78407	1.60035e-84	9.97554e-83
JUN	11792.6	13855.3	12272.3	4375.29	4973.47	5026.92	12640.1	4791.89	0.379104	-1.39934	1.68362e-84	1.04563e-82
GAA	1521.66	1324.7	1411.57	3748.37	3566.49	3445.85	1419.31	3586.9	2.52722	1.33755	2.04445e-84	1.2651e-82
S100A10	16292.1	14370.2	15749.4	6604.36	5833.39	6582.99	15470.6	6340.24	0.409826	-1.28692	2.12643e-84	1.31107e-82
KRR1	5230.64	5668.58	5237.26	2336.38	2248.29	2446.62	5378.83	2343.76	0.435739	-1.19846	2.31155e-84	1.42006e-82
AMD1	4401.31	4770.03	4530.91	1979.61	2058.05	2073.47	4567.42	2037.04	0.445995	-1.1649	2.33542e-84	1.42956e-82
TCOF1	6407.96	6568.04	6741.11	3081.91	3125.96	2878.43	6572.37	3028.77	0.460833	-1.11768	2.9097e-84	1.77471e-82
PHF21A	866.924	791.308	789.52	2310.96	2186.57	2099.44	815.917	2198.99	2.69511	1.43035	3.83367e-84	2.32991e-82
SERPINA3	1287.66	971.571	1081.18	247.569	240.979	268.32	1113.47	252.29	0.22658	-2.14191	4.55545e-84	2.75872e-82
KNSTRN	1629.57	1757.33	1761.32	607.156	539.455	617.425	1716.08	588.012	0.342649	-1.5452	4.78294e-84	2.88622e-82
CMIP	4882.66	4884.66	5240.68	2262.01	2090.18	2236	5002.67	2196.06	0.438978	-1.18778	6.30766e-84	3.79284e-82
EXO1	932.398	1036.28	1036.74	246.628	290.02	272.167	1001.81	269.605	0.269119	-1.89368	7.92034e-84	4.74579e-82
MYC	5755.65	5969.01	6164.63	2730.79	2603.42	2815.92	5963.1	2716.71	0.455587	-1.1342	8.8294e-84	5.27192e-82
TPP1	6714.72	5656.56	6802.63	17019.2	15625.6	16558.9	6391.3	16401.2	2.56618	1.35962	9.55171e-84	5.68327e-82
CENPU	548.041	538.015	544.575	96.9568	73.562	98.0956	543.544	89.5381	0.16473	-2.60182	1.04306e-83	6.1846e-82
UNG	2588.65	3193.89	3005.42	968.626	1001.12	1033.85	2929.32	1001.2	0.341786	-1.54884	1.05694e-83	6.24513e-82
SGMS2	1057.28	1084.35	1103.96	335.113	321.305	350.067	1081.86	335.495	0.310108	-1.68916	3.33842e-83	1.96574e-81
MYPN	3798.7	3721.74	3764.18	1764.05	1690.24	1659.93	3761.54	1704.74	0.453203	-1.14177	3.60687e-83	2.11649e-81
SF1	15628.9	15226.2	17276	7368.71	7140.59	7336.98	16043.7	7282.09	0.453891	-1.13958	3.75884e-83	2.19808e-81
SLC25A36	943.31	1002.08	946.74	2382.5	2455.45	2651.47	964.042	2496.47	2.58959	1.37272	4.8286e-83	2.81398e-81
KCTD15	1093.66	992.833	1086.87	2697.85	2662.61	2547.6	1057.79	2636.02	2.49201	1.31731	1.03299e-82	5.99948e-81
TENT5B	1741.12	1931.12	1722.59	594.919	653.603	636.66	1798.28	628.394	0.349442	-1.51688	1.47831e-82	8.55658e-81
OIP5-AS1	1488.93	1392.18	1353.46	3273.94	3245.19	3300.63	1411.52	3273.25	2.31895	1.21347	1.56343e-82	9.01862e-81
SNHG29	3879.94	3928.81	3670.75	8230.03	7803.5	8004.41	3826.5	8012.65	2.09399	1.06625	1.60461e-82	9.22486e-81
EHD4	6633.48	6286.09	6384.52	3100.73	3103.98	3174.64	6434.7	3126.45	0.485874	-1.04135	4.14903e-82	2.37724e-80
LIMA1	7067.55	6378.53	6558.82	2697.85	2929.8	2987.11	6668.3	2871.58	0.430632	-1.21547	4.70684e-82	2.6878e-80
CSRNP1	780.838	717.354	769.013	179.794	193.629	185.612	755.735	186.345	0.246574	-2.0199	8.70994e-82	4.95709e-80
STMN1	8568.6	7975.02	8203.94	3621.29	3366.1	3846.89	8249.19	3611.42	0.437792	-1.19168	1.24018e-81	7.0347e-80
KRT18	62307	55105.9	58892.7	28494.9	27751.5	28214	58768.5	28153.5	0.479057	-1.06173	3.78874e-81	2.14196e-79
MAFF	1978.77	2647.55	1852.47	450.896	531	498.172	2159.6	493.356	0.228448	-2.13006	3.88145e-81	2.18711e-79
XRCC6	10371.6	10193.6	10555.4	5339.21	5326.91	5403.91	10373.5	5356.68	0.516379	-0.953498	3.92169e-81	2.20249e-79
ORC1	603.816	668.359	624.324	130.845	142.051	127.909	632.166	133.601	0.211339	-2.24237	4.27093e-81	2.39074e-79
DTYMK	3715.04	3632.07	3458.85	1643.56	1612.45	1595.5	3601.99	1617.17	0.448965	-1.15532	1.28462e-80	7.16735e-79
C3orf52	637.765	729.371	686.985	146.847	147.97	162.531	684.707	152.449	0.222649	-2.16716	1.52459e-80	8.47839e-79
LZTS3	385.569	438.178	369.126	1305.62	1295.37	1231.97	397.624	1277.65	3.21321	1.68402	1.91784e-80	1.06306e-78
ECT2	4067.87	4135.88	4238.11	1764.99	1710.53	1926.33	4147.29	1800.62	0.434167	-1.20368	3.10589e-80	1.716e-78
KIF23	3243.39	3377.85	3608.09	1395.99	1380.77	1490.67	3409.78	1422.48	0.417175	-1.26127	4.07195e-80	2.24247e-78
VCP	28012	29432.8	26611.3	13924.1	13986.1	13566	28018.7	13825.4	0.493436	-1.01906	4.33447e-80	2.37934e-78
MT1L	4295.82	4116.47	4206.22	1983.38	1825.52	1928.25	4206.17	1912.38	0.454662	-1.13713	6.05403e-80	3.31258e-78
RRP7A	1981.19	2183.49	1910.57	723.881	757.604	667.435	2025.09	716.307	0.353717	-1.49933	7.53338e-80	4.10883e-78
NPM1	22390.9	25409.7	24651.7	10577.7	10925.2	11432.9	24150.8	10978.6	0.454587	-1.13737	8.50949e-80	4.62639e-78
DYRK1B	5852.65	5284.94	6732	15540.4	15458.2	15653	5956.53	15550.5	2.61067	1.38442	9.2315e-80	5.00294e-78
EREG	767.501	895.768	772.431	191.09	205.466	172.148	811.9	189.568	0.233487	-2.09859	1.16655e-79	6.30196e-78
BCL2L11	558.954	544.486	553.689	1559.78	1466.17	1516.64	552.376	1514.19	2.74124	1.45483	1.23329e-79	6.64142e-78
SYNGR3	629.278	646.173	609.514	1684.98	1624.28	1659.93	628.322	1656.4	2.63623	1.39847	3.22613e-79	1.73183e-77
NSUN2	7405.84	8080.4	7723.17	3581.75	3773.65	3527.6	7736.47	3627.67	0.468905	-1.09263	3.42568e-79	1.83317e-77
GATA2	3074.85	2876.81	3313.02	1149.36	1267.47	1142.53	3088.23	1186.45	0.384185	-1.38013	5.4318e-79	2.89759e-77
IQGAP3	2070.92	1763.8	2120.2	682.463	580.041	621.272	1984.97	627.925	0.31634	-1.66045	5.97756e-79	3.17875e-77
SYTL2	3997.55	3776.28	3873.55	1828.06	1771.41	1716.67	3882.46	1772.05	0.456424	-1.13155	7.20628e-79	3.82023e-77
SOX12	1878.13	2050.38	2294.51	5298.73	6331.41	6065.58	2074.34	5898.57	2.84359	1.50772	1.30491e-78	6.89618e-77
C14orf132	210.972	166.397	201.652	813.307	826.093	766.492	193.007	801.964	4.15511	2.05489	2.61116e-78	1.37567e-76
MEGF6	1608.96	1548.41	1524.35	4206.79	4085.65	3573.76	1560.58	3955.4	2.53458	1.34175	3.08781e-78	1.62177e-76
SPAG5	4545.59	4101.67	4489.9	1872.3	1585.39	1720.52	4379.05	1726.07	0.394165	-1.34313	4.2431e-78	2.22169e-76
POLE	4915.4	4766.34	5173.46	2246.01	2074.96	1939.79	4951.73	2086.92	0.421452	-1.24656	7.58177e-78	3.95764e-76
INAFM2	1207.63	1252.6	1312.45	360.529	421.925	421.234	1257.56	401.229	0.319054	-1.64813	8.68446e-78	4.51937e-76
NCKAP5L	403.756	323.549	369.126	1435.53	1258.16	1219.46	365.477	1304.38	3.56899	1.83552	8.98742e-78	4.66277e-76
VRK1	782.05	925.35	814.584	192.031	215.613	220.234	840.661	209.293	0.248962	-2.006	1.41766e-77	7.33263e-76
S100A16	3043.33	2961.86	2933.64	1334.8	1166	1217.54	2979.61	1239.45	0.415977	-1.26543	2.14278e-77	1.10496e-75
CCNA2	1234.31	1303.44	1355.74	393.475	383.875	457.78	1297.83	411.71	0.31723	-1.6564	2.21276e-77	1.1376e-75
POLA2	1826	2006.93	1919.68	751.18	716.173	769.377	1917.54	745.577	0.38882	-1.36282	3.35327e-77	1.71875e-75
HELLS	1613.81	1779.52	1722.59	588.33	652.757	637.622	1705.31	626.236	0.367228	-1.44525	3.53207e-77	1.80496e-75
TFDP1	4372.21	4640.61	4506.98	2182.94	2145.98	2140.79	4506.6	2156.57	0.478536	-1.0633	3.61685e-77	1.84275e-75
SGK1	338.282	445.573	397.608	36.7118	35.5127	37.5071	393.821	36.5772	0.0928777	-3.42852	3.96261e-77	2.01289e-75
BUB1B	1821.15	2017.1	2046.14	718.233	760.141	758.798	1961.46	745.724	0.380188	-1.39522	4.39034e-77	2.22352e-75
CENPE	1488.93	1503.12	1566.51	569.503	536.918	586.65	1519.52	564.357	0.371406	-1.42893	4.66441e-77	2.35532e-75
NUDT1	1863.58	2073.49	2065.51	750.238	771.979	678.014	2000.86	733.41	0.366547	-1.44793	5.42663e-77	2.7321e-75
ASF1B	1722.94	1640.85	1858.16	626.924	653.603	653.009	1740.65	644.512	0.370271	-1.43335	6.7638e-77	3.39527e-75
DACT2	1062.13	1421.77	1285.11	320.993	338.216	309.674	1256.34	322.961	0.257066	-1.95979	9.65903e-77	4.83435e-75
DNAJB1	10783.8	10819.5	10679.6	5548.19	5744.6	5723.21	10761	5672	0.527091	-0.923877	1.05182e-76	5.24893e-75
CD70	4678.96	5164.76	4476.22	2095.4	1945.59	1981.15	4773.32	2007.38	0.420541	-1.24968	1.98918e-76	9.89765e-75
PRPF6	6462.52	6426.6	6315.02	3013.19	3184.31	2848.62	6401.38	3015.37	0.47105	-1.08605	2.84967e-76	1.41379e-74
TUBB3	10239.4	11087.6	10655.7	5393.81	5403.85	5396.22	10660.9	5397.96	0.506334	-0.98184	3.0884e-76	1.52777e-74
PCLAF	1811.45	1905.24	2027.92	532.792	596.952	694.363	1914.87	608.035	0.317534	-1.65502	3.42136e-76	1.68757e-74
PAK4	20851	20746	22237.6	11091.7	11132.4	10979	21278.2	11067.7	0.520143	-0.943021	4.5097e-76	2.21796e-74
AKAP12	59785	63425.7	61026.6	31641.8	30857.2	28553.5	61412.4	30350.8	0.494213	-1.0168	4.67632e-76	2.29328e-74
RELB	4322.5	4587.92	4308.75	1946.67	2100.32	2037.89	4406.39	2028.29	0.460307	-1.11933	5.43588e-76	2.65811e-74
SLC38A2	3910.25	4582.38	4178.87	9702.27	9487.81	10421.2	4223.83	9870.43	2.33684	1.22456	9.60499e-76	4.68333e-74
ITGB3	933.611	828.285	792.938	2171.64	2336.23	2214.85	851.611	2240.91	2.63137	1.39582	1.05482e-75	5.12853e-74
ZFP36L1	630.49	614.743	610.653	1568.25	1615.83	1700.32	618.629	1628.13	2.63185	1.39607	1.35687e-75	6.57832e-74
DPF1	657.165	721.052	800.913	174.146	172.49	156.761	726.376	167.799	0.231008	-2.11398	1.36743e-75	6.61068e-74
FSCN1	33288.7	34262.9	33066.4	17784.5	18019.3	18575.7	33539.3	18126.5	0.540455	-0.887754	1.62999e-75	7.85768e-74
CCNJL	1303.42	1337.64	1356.88	2992.48	2872.3	2992.88	1332.65	2952.55	2.21556	1.14767	1.89136e-75	9.09188e-74
SF3B2	14205.4	13827.6	13928.8	7236.93	7180.33	6624.34	13987.3	7013.87	0.501447	-0.995832	4.55738e-75	2.18459e-73
CCT5	17532.5	17746.2	18468.8	9432.11	9667.07	9519.12	17915.8	9539.43	0.532458	-0.90926	4.63026e-75	2.21329e-73
FBXO5	1372.53	1392.18	1553.98	396.299	377.111	488.555	1439.56	420.655	0.29221	-1.77492	5.25161e-75	2.50327e-73
NT5E	9160.3	8826.41	9173.47	4492.02	4467.84	4753.79	9053.39	4571.21	0.504917	-0.985881	5.75969e-75	2.73778e-73
FAAP100	6184.87	5519.74	6026.78	12707	12269.6	12083.1	5910.46	12353.2	2.09006	1.06355	6.24714e-75	2.96121e-73
ESPL1	1851.46	1685.23	1925.38	701.289	676.433	653.009	1820.69	676.91	0.371788	-1.42745	6.50297e-75	3.07392e-73
LMNB2	15002	17504	16453.5	6564.82	7384.95	6504.12	16319.8	6817.97	0.417772	-1.25921	7.98977e-75	3.76626e-73
RBM12	4267.93	4831.05	4293.94	1943.84	1912.61	1979.22	4464.31	1945.23	0.435729	-1.1985	9.38361e-75	4.41107e-73
SERPINH1	4705.64	3961.16	4047.86	9710.74	9829.41	10053.8	4238.22	9864.66	2.32755	1.21881	1.01347e-74	4.75102e-73
DIAPH1	8054.51	7531.29	7920.26	3923.45	3872.58	3652.62	7835.36	3816.22	0.487051	-1.03786	1.06895e-74	4.99733e-73
RECQL4	3441.02	3912.17	3925.95	1617.2	1598.92	1555.1	3759.71	1590.41	0.423013	-1.24123	1.43086e-74	6.67093e-73
CDCA4	2869.94	3343.65	2981.49	1242.55	1111.89	1208.88	3065.03	1187.77	0.387525	-1.36764	2.22926e-74	1.03648e-72
RIN1	1424.67	1375.54	1580.18	529.026	479.422	466.435	1460.13	491.628	0.336701	-1.57046	2.63361e-74	1.22115e-72
PPRC1	7835.05	7949.13	8633.45	3962.99	3717.84	3627.61	8139.21	3769.48	0.463126	-1.11052	2.75025e-74	1.27177e-72
OPN3	1098.51	929.047	1058.39	2600.89	2552.69	2733.21	1028.65	2628.93	2.55571	1.35373	2.8509e-74	1.31474e-72
SMC1A	7925.99	8638.75	8462.56	3690.01	3985.88	3467.97	8342.43	3714.62	0.445268	-1.16725	3.43579e-74	1.58019e-72
ZNF516	943.31	1052	876.105	2596.18	2811.42	2463.93	957.137	2623.85	2.74135	1.45489	6.57568e-74	3.01613e-72
DNAJA1	15016.6	15876.1	14848.2	6673.07	7447.52	7450.46	15247	7190.35	0.471593	-1.08439	7.90957e-74	3.6182e-72
KIF20A	1521.66	1342.27	1589.29	513.965	451.519	492.402	1484.41	485.962	0.327378	-1.61097	1.06967e-73	4.88003e-72
ATP2A3	508.03	422.462	436.344	1363.04	1354.56	1315.64	455.612	1344.41	2.95078	1.5611	2.1237e-73	9.66281e-72
EPOR	328.582	361.45	352.037	1091	1031.56	1076.17	347.357	1066.24	3.06959	1.61805	2.39756e-73	1.08798e-71
DGKD	7301.56	8229.23	7309.61	3536.57	3315.37	3209.27	7613.47	3353.73	0.4405	-1.18279	2.54797e-73	1.15316e-71
TCF7	2349.79	2100.29	2433.5	912.147	792.272	824.196	2294.53	842.871	0.36734	-1.44481	3.10061e-73	1.39955e-71
CCNF	1656.25	1625.14	1912.85	635.396	583.423	568.378	1731.41	595.732	0.344073	-1.53921	4.54699e-73	2.04699e-71
SLC16A3	23084.4	27162.4	23458.9	10798	11133.2	10446.2	24568.6	10792.5	0.43928	-1.18679	5.01285e-73	2.25076e-71
SF3A1	6450.4	5764.72	6485.91	2890.82	2699.81	2827.46	6233.68	2806.03	0.450141	-1.15155	5.15061e-73	2.30652e-71
PCNA	5328.85	6760.32	6446.04	2066.21	2124	2373.53	6178.4	2187.91	0.354123	-1.49768	7.76898e-73	3.46994e-71
TNFRSF12A	14694.1	18214.9	14833.4	6074.39	6260.38	6383.91	15914.1	6239.56	0.392077	-1.35079	1.14231e-72	5.08865e-71
BIRC2	5576.2	6413.66	5925.39	2449.34	2493.5	2731.29	5971.75	2558.04	0.428357	-1.22311	2.39231e-72	1.06292e-70
PRPF4	2154.58	2090.13	2179.44	914.971	952.079	898.248	2141.38	921.766	0.430454	-1.21607	2.40573e-72	1.0661e-70
BRIX1	1923	2105.84	2033.61	759.652	835.394	830.928	2020.82	808.658	0.400164	-1.32134	2.73292e-72	1.20795e-70
NR4A1	474.08	485.323	444.319	79.0715	91.3184	79.8229	467.907	83.4043	0.17825	-2.48803	2.86323e-72	1.26227e-70
NFKB2	10981.4	11109.7	10871	5371.22	5856.22	5646.27	10987.4	5624.57	0.511911	-0.966035	3.21211e-72	1.41241e-70
NCOA5	2954.82	3062.62	3022.51	1443.06	1406.13	1397.38	3013.31	1415.52	0.469756	-1.09001	7.52835e-72	3.3018e-70
DTL	1090.02	1241.5	1223.58	384.062	413.469	382.765	1185.04	393.432	0.332	-1.59074	1.14332e-71	5.00151e-70
BMF	55.7741	34.2037	53.5461	433.952	393.176	407.77	47.8413	411.633	8.60413	3.10503	1.51788e-71	6.623e-70
SNRPB	13932.6	14940.6	14222.7	7649.23	7573.51	7564.9	14365.3	7595.88	0.528766	-0.9193	1.66334e-71	7.23916e-70
CYTOR	572.291	638.778	595.843	144.023	142.896	139.45	602.304	142.123	0.235966	-2.08335	1.69599e-71	7.36243e-70
SEC14L2	841.462	930.896	848.762	251.335	239.288	188.497	873.707	226.373	0.259095	-1.94845	1.77293e-71	7.67684e-70
NPAS1	472.868	555.58	616.35	97.8981	104.847	94.2487	548.266	98.998	0.180566	-2.4694	1.83545e-71	7.92737e-70
FANCA	1319.18	1235.03	1385.36	481.96	431.226	405.847	1313.19	439.677	0.334816	-1.57856	3.9676e-71	1.70928e-69
TPI1	14640.7	14861.1	13539.2	7203.04	7249.67	6776.29	14347	7076.33	0.493228	-1.01967	4.47375e-71	1.92247e-69
ARPC4	3325.84	3166.16	3348.34	1561.66	1557.49	1507.02	3280.11	1542.06	0.470123	-1.08889	6.07201e-71	2.60271e-69
JPT1	10286.7	10758.5	11405.3	5249.79	5086.77	5474.12	10816.8	5270.23	0.487225	-1.03734	9.50038e-71	4.06201e-69
NOP16	2837.21	3310.37	2975.79	1265.14	1280.99	1204.08	3041.12	1250.07	0.411056	-1.28259	9.71587e-71	4.14373e-69
MXRA5	688.689	574.068	712.049	2052.09	1935.44	1801.3	658.269	1929.61	2.93135	1.55156	1.0259e-70	4.36444e-69
CACNA1G	959.073	1227.64	1081.18	316.286	313.696	295.249	1089.29	308.41	0.283128	-1.82047	1.20892e-70	5.13023e-69
NCAPD3	3658.06	3641.31	3678.73	1836.53	1762.11	1744.56	3659.37	1781.07	0.486715	-1.03885	1.30819e-70	5.53766e-69
SRSF3	8765.03	9769.33	8641.43	3962.05	4286.89	4235.42	9058.59	4161.45	0.459393	-1.1222	1.68042e-70	7.09569e-69
ZNF362	242.496	177.49	200.513	781.302	825.248	878.052	206.833	828.201	4.0042	2.00151	2.55753e-70	1.07726e-68
FRAT2	323.732	330.944	333.809	999.69	1044.24	964.607	329.495	1002.85	3.04359	1.60577	3.65808e-70	1.53703e-68
KRT8	134277	125927	124136	69511.4	67984.9	69540.2	128113	69012.2	0.53868	-0.892499	4.43859e-70	1.86038e-68
HILPDA	366.169	483.474	423.811	1305.62	1408.67	1346.41	424.485	1353.57	3.18873	1.67298	5.45646e-70	2.28139e-68
XPOT	7676.22	7506.33	7291.38	13917.5	14257.5	14970.2	7491.31	14381.7	1.91979	0.940948	7.12037e-70	2.96979e-68
NDC80	978.472	956.78	945.601	306.873	317.923	335.641	960.284	320.146	0.333386	-1.58473	1.74776e-69	7.27178e-68
INCENP	2027.27	2225.09	2248.94	762.476	887.818	862.664	2167.1	837.653	0.386532	-1.37134	1.81045e-69	7.51426e-68
KNTC1	1549.55	1756.41	1687.27	620.335	588.496	663.588	1664.41	624.14	0.374992	-1.41507	3.4931e-69	1.44628e-67
FMNL3	3148.81	2935.97	3060.1	1434.58	1404.44	1323.33	3048.3	1387.45	0.455157	-1.13557	4.52065e-69	1.86718e-67
HIVEP2	2697.77	2592.09	2567.93	1173.84	1176.99	1051.16	2619.26	1134	0.432945	-1.20774	5.70957e-69	2.35253e-67
PNKP	1008.78	1087.12	1132.44	370.883	371.192	338.526	1076.12	360.201	0.334722	-1.57896	8.74656e-69	3.59517e-67
TRA2B	5588.33	6697.46	6243.24	2241.3	2351.45	2656.28	6176.34	2416.34	0.391225	-1.35393	1.27493e-68	5.22785e-67
PTX3	782.05	973.42	770.152	208.975	219.841	206.77	841.874	211.862	0.251655	-1.99048	1.36982e-68	5.6034e-67
RAB39B	104.273	152.53	83.1673	659.871	673.05	652.047	113.324	661.656	5.83864	2.54563	1.41372e-68	5.76912e-67
WDR62	3214.29	3481.39	3716.33	1538.13	1530.43	1522.41	3470.67	1530.32	0.44093	-1.18138	1.52509e-68	6.20871e-67
TONSL	1687.77	1988.44	2154.38	678.697	664.595	665.511	1943.53	669.601	0.344529	-1.5373	1.83897e-68	7.46867e-67
RFWD3	2545	2578.22	2669.33	1215.25	1171.07	1218.5	2597.52	1201.61	0.4626	-1.11216	3.12087e-68	1.26447e-66
GRPEL1	1841.76	1886.75	1838.8	826.486	761.832	748.22	1855.77	778.846	0.419689	-1.25261	5.60702e-68	2.26638e-66
ADORA2B	3911.46	4317.07	3882.66	1807.35	1835.67	1912.86	4037.06	1851.96	0.45874	-1.12425	6.52096e-68	2.62956e-66
TBRG4	6486.77	6783.43	6596.42	3525.27	3486.16	3492.97	6622.21	3501.47	0.528747	-0.919352	8.10503e-68	3.2606e-66
DNA2	962.71	1033.51	978.64	310.638	327.224	352.952	991.619	330.271	0.333063	-1.58613	1.08708e-67	4.36292e-66
JDP2	457.105	525.074	464.826	1296.21	1493.22	1429.12	482.335	1406.18	2.91537	1.54368	1.09165e-67	4.37095e-66
SMS	5042.71	5909.85	4992.32	2161.29	2308.33	2253.31	5314.96	2240.98	0.421636	-1.24593	1.13024e-67	4.51485e-66
MSH6	3256.72	3543.32	3325.55	1588.96	1584.54	1615.69	3375.2	1596.4	0.472979	-1.08015	1.32051e-67	5.26258e-66
DUSP15	110.336	122.024	117.346	513.024	551.293	546.258	116.569	536.858	4.60551	2.20336	2.41223e-67	9.59085e-66
WDR1	18484.3	18871.2	18375.4	10286.8	10622.5	10305.8	18577	10405.1	0.560105	-0.83623	4.28871e-67	1.70119e-65
ASB2	282.508	320.776	317.859	14.1199	6.76433	11.5407	307.047	10.8083	0.0352008	-4.82825	4.49951e-67	1.78065e-65
NCOA7	921.486	1007.62	888.637	2181.06	2293.11	2426.42	939.249	2300.2	2.44897	1.29218	5.00229e-67	1.97503e-65
SHCBP1	949.373	1133.35	1001.43	321.934	333.143	324.1	1028.05	326.392	0.317488	-1.65523	5.65332e-67	2.22691e-65
SQOR	4424.34	4352.19	4366.85	2181.06	1893.17	1943.64	4381.13	2005.95	0.457862	-1.12701	6.4023e-67	2.51612e-65
FAM117B	63.049	61.9365	67.2174	418.891	394.868	411.617	64.0676	408.458	6.37543	2.67252	8.2491e-67	3.23444e-65
CDT1	1988.47	2456.2	2460.84	761.534	788.044	860.741	2301.84	803.44	0.349043	-1.51852	1.001e-66	3.91588e-65
SLC44A2	1265.83	1282.18	1396.76	3212.75	2871.46	3009.23	1314.92	3031.15	2.30519	1.20489	1.30897e-66	5.1089e-65
CYTH4	284.933	282.874	287.098	14.1199	14.3742	12.5024	284.968	13.6655	0.0479544	-4.38219	2.74267e-66	1.06801e-64
GEN1	904.511	896.692	877.244	312.521	292.557	286.593	892.816	297.224	0.332906	-1.58681	3.00465e-66	1.16736e-64
SMC2	1551.98	1717.58	1708.92	669.284	679.815	675.129	1659.49	674.743	0.406596	-1.29833	3.56692e-66	1.38265e-64
ANTXR2	2193.38	2431.24	2292.23	974.274	812.565	790.535	2305.61	859.125	0.372623	-1.42421	3.766e-66	1.4565e-64
ADRB2	396.481	520.451	447.736	82.8369	60.0334	59.6268	454.89	67.499	0.148385	-2.75258	4.87717e-66	1.88197e-64
TNFRSF18	506.817	632.307	510.397	110.135	109.075	116.368	549.84	111.859	0.20344	-2.29732	6.49356e-66	2.50002e-64
PSMB1	7009.35	8008.3	7143.27	3411.37	3481.94	3573.76	7386.97	3489.02	0.472321	-1.08216	9.58494e-66	3.68187e-64
CRABP2	28430.3	27754	30166.9	15440.6	15493.7	15822.2	28783.7	15585.5	0.541469	-0.885049	1.55783e-65	5.97062e-64
CEBPG	3391.31	3473.99	3134.15	6512.11	6844.65	6892.66	3333.15	6749.81	2.02505	1.01796	2.28519e-65	8.73867e-64
NFIL3	312.82	351.282	307.605	961.096	986.746	964.607	323.902	970.816	2.99725	1.58364	3.2441e-65	1.23778e-63
CDCP1	10195.8	9876.56	10258.1	4808.3	3912.32	3909.4	10110.1	4210.01	0.416415	-1.26391	3.2528e-65	1.23832e-63
POLD1	2496.5	2868.49	2878.96	1183.25	1172.76	1105.98	2747.98	1154	0.419944	-1.25173	3.44629e-65	1.30905e-63
SEMA4B	39183.8	40661.8	41118.8	22988.2	21500.4	21903.2	40321.4	22130.6	0.548854	-0.865505	4.45017e-65	1.6866e-63
CD9	4829.31	4729.36	4819.15	2469.1	2509.56	2549.52	4792.61	2509.4	0.523598	-0.933469	6.27803e-65	2.37407e-63
PLCH2	9508.28	9578.89	10177.2	4772.53	4376.52	3956.52	9754.78	4368.52	0.447834	-1.15896	9.538e-65	3.59885e-63
RFLNB	3350.09	3182.8	3351.76	6519.64	6173.29	6354.1	3294.88	6349.01	1.92693	0.946306	1.0507e-64	3.95572e-63
IDH2	5994.51	6149.28	6402.74	3237.23	3212.21	3276.59	6182.18	3242.01	0.524412	-0.931227	1.16661e-64	4.38237e-63
TM4SF1	39261.4	42916.4	40143.6	20200	20892.5	22053.2	40773.8	21048.6	0.516227	-0.953921	1.20341e-64	4.51068e-63
RBM24	1688.99	1862.72	1871.83	741.766	775.361	740.526	1807.85	752.551	0.416269	-1.26441	1.32975e-64	4.97325e-63
ARC	259.471	305.985	346.341	10.3546	7.60987	16.3493	303.932	11.4379	0.0376331	-4.73185	1.6808e-64	6.27241e-63
PSMD2	20437.6	22738.1	21105.1	10747.1	11303.2	10419.3	21426.9	10823.2	0.505122	-0.985297	1.84954e-64	6.88702e-63
ASPM	1434.37	1350.59	1424.1	571.386	578.35	558.76	1403.02	569.499	0.40591	-1.30077	2.79558e-64	1.0387e-62
PA2G4	9522.83	10011.5	9835.39	5376.86	5423.3	5344.29	9789.91	5381.48	0.549697	-0.863292	3.04988e-64	1.13071e-62
PRDM16	1058.5	946.611	1081.18	2536.88	2474.9	2308.13	1028.76	2439.97	2.37176	1.24596	3.66089e-64	1.35429e-62
PKM	88740.3	92554.4	88058.2	51989.5	51292.2	50102.8	89784.3	51128.2	0.569456	-0.812344	5.42218e-64	2.0015e-62
RASD2	687.477	543.562	731.417	1959.84	1846.66	2039.81	654.152	1948.77	2.97908	1.57487	6.05706e-64	2.23102e-62
ERCC6L	979.685	1155.53	1077.76	333.23	301.858	372.186	1070.99	335.758	0.313502	-1.67345	8.19139e-64	3.01065e-62
CHAF1A	1676.86	2190.89	2074.63	609.98	695.034	654.933	1980.79	653.316	0.329826	-1.60022	1.09456e-63	4.01425e-62
IL17RB	1640.49	1444.88	1707.78	604.332	563.976	618.387	1597.71	595.565	0.372761	-1.42368	1.10919e-63	4.05915e-62
CAPZB	13313	13592.7	14219.3	7074.08	7467.82	7487.97	13708.4	7343.29	0.535679	-0.90056	1.24221e-63	4.5362e-62
ZNF219	631.703	657.266	672.174	1527.78	1558.33	1612.81	653.714	1566.3	2.39601	1.26063	1.52527e-63	5.55793e-62
CHERP	4378.27	4487.16	4947.89	2228.12	2151.9	2195.61	4604.44	2191.88	0.476036	-1.07086	1.55419e-63	5.65119e-62
ABL2	7028.75	6967.39	6888.08	3741.78	3867.5	3791.11	6961.41	3800.13	0.545885	-0.87333	1.97686e-63	7.17274e-62
MPP1	3849.63	3718.04	3788.1	1954.2	1816.22	1900.36	3785.26	1890.26	0.499375	-1.00181	2.69312e-63	9.75081e-62
RASSF7	1607.75	1642.7	1539.16	3293.71	3334.81	3186.18	1596.54	3271.57	2.04916	1.03503	2.82527e-63	1.02076e-61
HASPIN	541.979	522.3	540.018	116.725	136.132	136.564	534.766	129.807	0.242736	-2.04254	3.44566e-63	1.24226e-61
RELT	749.313	756.18	759.899	192.972	246.898	195.23	755.131	211.7	0.280349	-1.83471	5.26233e-63	1.89321e-61
TSKU	426.793	357.753	432.926	1138.07	1168.54	1251.2	405.824	1185.93	2.92229	1.5471	5.86237e-63	2.10464e-61
SH3BP2	1912.08	1633.46	1876.39	4559.79	4149.91	4028.65	1807.31	4246.12	2.34941	1.2323	1.00802e-62	3.61126e-61
CAP1	16434	16255.1	15559.1	8765.65	8769.1	9140.2	16082.7	8891.65	0.55287	-0.854989	1.24372e-62	4.44629e-61
DNTTIP2	2102.44	2160.38	2023.36	942.269	884.436	970.377	2095.39	932.361	0.444957	-1.16826	2.34303e-62	8.35879e-61
XRCC3	1482.86	1584.46	1557.39	622.218	509.016	602.038	1541.57	577.757	0.374784	-1.41587	2.72413e-62	9.69802e-61
CCND1	13291.2	13955.1	13495.9	7037.37	7577.74	7418.72	13580.7	7344.61	0.54081	-0.886805	2.7781e-62	9.8695e-61
U2AF2	22306	23765.1	24247.3	11285.6	12596	12007.1	23439.5	11962.9	0.510374	-0.970373	3.25789e-62	1.15499e-60
NCAPD2	3969.66	3810.48	4017.1	2016.32	1929.52	1828.23	3932.41	1924.69	0.489443	-1.03079	3.49693e-62	1.23716e-60
NKRF	2464.97	2348.04	2389.07	1094.76	1170.23	1105.98	2400.69	1123.66	0.468055	-1.09525	6.36179e-62	2.24603e-60
SERTAD1	2063.64	2444.18	1968.67	737.06	843.004	736.679	2158.83	772.248	0.357715	-1.48312	8.12075e-62	2.86109e-60
PCLO	88.5111	85.9715	67.2174	507.376	472.657	408.732	80.5667	462.922	5.74582	2.52251	8.53633e-62	3.0013e-60
IRF2BPL	4078.79	4123.86	4172.04	7478.85	8018.26	7609.14	4124.89	7702.09	1.86722	0.900892	9.77897e-62	3.43111e-60
LGR4	1730.21	1558.58	1666.76	3356.78	3656.96	3689.16	1651.85	3567.63	2.15978	1.11088	1.21492e-61	4.25397e-60
DIAPH3	1020.91	1029.81	945.601	352.998	331.452	375.071	998.773	353.174	0.353608	-1.49978	3.26371e-61	1.14042e-59
CCND3	1545.91	1658.42	1673.6	715.409	640.074	667.435	1625.98	674.306	0.414708	-1.26983	3.36162e-61	1.17223e-59
ARMC5	1770.22	2055	2038.17	805.777	820.175	756.875	1954.46	794.275	0.406391	-1.29906	5.11857e-61	1.78124e-59
CHTF18	2112.14	2696.55	2595.28	894.261	940.241	822.272	2467.99	885.592	0.358831	-1.47862	5.26904e-61	1.82986e-59
MRPL15	2740.21	2693.77	2646.54	1255.73	1258.16	1356.99	2693.51	1290.3	0.479039	-1.06179	7.04046e-61	2.44007e-59
GLA	2120.63	2466.37	2202.22	992.16	941.087	959.798	2263.07	964.348	0.426123	-1.23066	1.19313e-60	4.12671e-59
CALM3	10680.7	11413.9	11518.1	6122.4	6163.15	6054.04	11204.2	6113.19	0.545614	-0.874047	1.19898e-60	4.13856e-59
FOXO3	887.536	884.675	800.913	2027.62	2052.97	1891.71	857.708	1990.77	2.32103	1.21477	1.23203e-60	4.24401e-59
GJC1	4823.25	5081.57	4894.34	2626.3	2642.31	2582.22	4933.05	2616.95	0.530493	-0.914595	1.33373e-60	4.58508e-59
ADCY9	1672.01	1414.37	1597.27	3775.67	3559.73	3399.69	1561.22	3578.36	2.29203	1.19663	1.53616e-60	5.27031e-59
KCTD5	5821.12	5815.56	5849.05	3022.6	3219.82	3151.56	5828.58	3131.33	0.537237	-0.896369	1.58283e-60	5.41952e-59
KLF10	4952.99	4825.5	4787.25	2202.71	2163.74	2507.21	4855.24	2291.22	0.471906	-1.08343	1.92471e-60	6.57688e-59
TBC1D9	874.199	826.436	816.862	1819.59	1941.36	1897.48	839.166	1886.14	2.24764	1.16841	2.28076e-60	7.7779e-59
OTUB1	5063.32	4992.82	5114.22	2710.08	2610.18	2758.22	5056.79	2692.83	0.532518	-0.909099	2.44757e-60	8.33006e-59
CCNE2	613.515	721.052	559.386	144.964	147.97	164.454	631.318	152.463	0.241499	-2.04991	2.56395e-60	8.70874e-59
HOXB9	1863.58	1635.31	1895.76	3798.26	3926.69	3856.5	1798.22	3860.48	2.14684	1.10221	2.85303e-60	9.67131e-59
SMC4	5559.23	6212.14	6051.85	2791.98	2884.14	3046.73	5941.07	2907.62	0.48941	-1.03089	3.03084e-60	1.02537e-58
SUPT16H	5516.79	5531.76	5477.65	3002.84	2981.38	3061.16	5508.73	3015.12	0.547335	-0.869503	3.4224e-60	1.15554e-58
RANBP1	3660.48	4311.52	4156.09	1450.59	1629.36	1777.26	4042.7	1619.07	0.400492	-1.32015	4.17206e-60	1.40586e-58
FAM222A	1018.48	1178.64	1280.55	401.006	376.266	341.411	1159.23	372.894	0.321675	-1.63632	4.40655e-60	1.48194e-58
LANCL2	1647.76	1601.1	1519.8	705.996	668.823	669.358	1589.55	681.392	0.428669	-1.22206	4.5848e-60	1.53885e-58
ORC6	723.851	901.315	800.913	193.914	225.759	246.201	808.693	221.958	0.274465	-1.86531	7.00904e-60	2.34789e-58
ARL6IP1	11953.9	12323.5	12235.8	5969.9	6438.79	6715.7	12171.1	6374.8	0.523766	-0.933004	7.05515e-60	2.35869e-58
URB2	2484.37	2427.54	2529.2	1233.14	1122.03	1154.07	2480.37	1169.75	0.471601	-1.08436	8.11423e-60	2.70745e-58
CCNG2	72.7489	55.4655	48.989	373.707	392.331	366.416	59.0678	377.485	6.3907	2.67597	8.86813e-60	2.95321e-58
CIP2A	1425.88	1697.24	1597.27	592.095	609.635	636.66	1573.46	612.797	0.389457	-1.36046	9.11855e-60	3.03067e-58
EFTUD2	4651.08	4230.17	4445.46	2268.6	2249.98	2135.98	4442.24	2218.19	0.499341	-1.0019	1.16722e-59	3.87184e-58
DGCR5	193.997	193.205	190.259	680.58	625.7	667.435	192.487	657.905	3.41792	1.77312	1.76476e-59	5.84259e-58
NFKB1	3294.31	3068.17	3144.41	1540.95	1598.07	1592.61	3168.96	1577.21	0.497706	-1.00663	1.89865e-59	6.27366e-58
PSMC5	4407.37	4437.24	4450.02	2420.15	2315.94	2270.63	4431.54	2335.57	0.527033	-0.924034	2.0938e-59	6.90507e-58
PPARA	442.556	374.392	387.355	1244.44	1078.06	1140.6	401.434	1154.37	2.87561	1.52387	2.56395e-59	8.43921e-58
CHDH	2843.27	2960.01	2820.85	1439.29	1338.49	1268.51	2874.71	1348.76	0.469183	-1.09178	2.74462e-59	9.01645e-58
BBC3	147.923	167.321	141.27	550.677	651.066	675.129	152.171	625.624	4.11131	2.0396	3.04151e-59	9.9725e-58
KIF11	2655.33	2972.95	2835.66	1278.32	1278.46	1369.49	2821.32	1308.76	0.463882	-1.10817	3.24525e-59	1.06201e-57
DDX5	12242.4	12270.8	11506.7	6330.43	6479.38	6746.48	12006.7	6518.76	0.542929	-0.881164	3.27021e-59	1.06812e-57
NUAK2	1748.4	1612.2	1556.25	718.233	648.53	645.315	1638.95	670.693	0.409221	-1.28905	4.66144e-59	1.51961e-57
PDLIM4	960.285	933.669	944.462	364.294	317.923	343.335	946.139	341.851	0.361311	-1.46869	6.14238e-59	1.99856e-57
MT1E	3524.68	3343.65	3308.46	1702.86	1493.22	1610.88	3392.26	1602.32	0.472346	-1.08208	6.90176e-59	2.24136e-57
MYO1E	3557.42	3082.96	3164.91	1510.83	1516.9	1499.32	3268.43	1509.02	0.461695	-1.11499	7.96794e-59	2.58268e-57
MTMR4	352.832	334.642	316.719	1021.34	957.998	906.904	334.731	962.081	2.87419	1.52316	8.74058e-59	2.82773e-57
ACTG1	204806	209212	223493	111935	107112	118589	212504	112545	0.529616	-0.916982	8.81485e-59	2.84634e-57
OBSL1	672.927	701.639	653.946	1524.95	1664.87	1584.92	676.17	1591.58	2.35381	1.235	9.4587e-59	3.04846e-57
PRPF3	2639.57	2270.39	2488.18	1081.59	1120.34	1067.51	2466.05	1089.81	0.441927	-1.17812	9.93487e-59	3.19587e-57
TRAIP	539.554	533.393	549.132	154.378	138.669	145.22	540.693	146.089	0.270188	-1.88796	1.34388e-58	4.31488e-57
PSMC4	99014.8	94966.2	94250.2	57334.4	55379.5	55179.7	96077.1	55964.6	0.582496	-0.779679	1.4475e-58	4.63881e-57
HAUS8	651.102	761.726	694.96	222.153	198.702	179.842	702.596	200.232	0.284989	-1.81102	2.17647e-58	6.96183e-57
POLQ	685.052	744.162	723.442	235.332	235.06	211.579	717.552	227.324	0.316805	-1.65834	2.55066e-58	8.14346e-57
IL18	1065.77	1048.3	933.069	329.465	361.891	376.995	1015.71	356.117	0.350608	-1.51207	2.77507e-58	8.84332e-57
RNF41	1285.23	1237.81	1263.46	2628.19	2494.35	2644.73	1262.16	2589.09	2.05131	1.03654	3.24493e-58	1.03213e-56
NEK2	915.423	986.362	898.891	301.225	311.159	353.914	933.558	322.099	0.345023	-1.53524	3.37399e-58	1.07118e-56
CREBRF	99.4235	109.082	118.485	469.723	467.584	531.832	108.997	489.713	4.49291	2.16765	3.82958e-58	1.21356e-56
CLCF1	723.851	868.035	844.205	240.039	268.036	228.89	812.031	245.655	0.302519	-1.7249	4.12815e-58	1.30574e-56
PSAT1	5834.46	5602.02	5526.64	10010.1	10243.7	10709.7	5654.37	10321.2	1.82535	0.868169	4.19807e-58	1.32539e-56
ELFN2	1281.59	1482.78	1501.57	545.029	543.683	465.473	1421.98	518.062	0.364324	-1.45671	4.25178e-58	1.33986e-56
EBNA1BP2	6752.31	7760.55	6562.24	3111.09	3381.32	3063.08	7025.03	3185.16	0.453402	-1.14114	4.97238e-58	1.56405e-56
TICRR	632.915	610.121	651.667	202.385	181.791	175.033	631.568	186.403	0.295144	-1.76051	6.8211e-58	2.1416e-56
GRN	7310.05	6903.61	7568.23	12978.1	13450	13629.5	7260.63	13352.5	1.83903	0.878948	1.18126e-57	3.70194e-56
TPM3	13424.6	14410.9	13767	6909.35	7714.71	7145.59	13867.5	7256.55	0.523278	-0.934352	1.38012e-57	4.3172e-56
TCF7L2	885.111	831.983	976.361	2027.62	2043.67	2178.3	897.818	2083.2	2.32029	1.2143	1.50095e-57	4.68655e-56
PLEKHF1	2518.32	2562.51	2436.92	1222.78	1259.01	1239.66	2505.92	1240.48	0.495023	-1.01443	1.64325e-57	5.12146e-56
RAD54L	807.512	823.663	952.437	282.398	288.329	249.086	861.204	273.271	0.317313	-1.65602	2.03896e-57	6.34313e-56
ZP3	512.88	524.149	486.472	1338.57	1205.74	1282.94	507.833	1275.75	2.51214	1.32892	2.61622e-57	8.12412e-56
RBM14	3500.43	3473.07	3859.87	1815.82	1683.47	1679.17	3611.12	1726.15	0.47801	-1.06489	3.15269e-57	9.77219e-56
CENPH	1023.33	1113.01	1036.74	357.705	361.046	424.119	1057.7	380.957	0.360176	-1.47323	3.72662e-57	1.15302e-55
TMEM150A	778.413	667.435	748.506	1706.63	1688.54	1726.29	731.451	1707.15	2.33393	1.22276	4.06111e-57	1.25423e-55
PLEKHG3	1829.63	1592.78	1845.63	747.414	730.547	712.636	1756.02	730.199	0.415827	-1.26594	5.06109e-57	1.56023e-55
ZBED3	362.532	274.554	331.53	987.453	952.079	982.88	322.872	974.137	3.0171	1.59316	5.23305e-57	1.61032e-55
NUP153	5628.34	5550.25	5669.05	3099.79	2919.65	3111.17	5615.88	3043.54	0.541952	-0.883762	5.96825e-57	1.83325e-55
THSD1	288.571	301.363	289.377	36.7118	42.277	41.354	293.103	40.1143	0.136861	-2.86922	7.69446e-57	2.35922e-55
NPTXR	2287.95	1955.16	2209.06	4651.1	4798.44	4381.6	2150.72	4610.38	2.14364	1.10006	1.20289e-56	3.68158e-55
PGK1	18991.1	20065.6	18719.5	11135.9	10893.1	10685.7	19258.7	10904.9	0.566232	-0.820535	1.2115e-56	3.70127e-55
TNFRSF21	5655.01	5393.1	5723.73	3011.31	2818.19	2665.89	5590.61	2831.8	0.506527	-0.981289	1.78045e-56	5.42973e-55
TOMM34	2690.5	2418.3	2611.23	1256.67	1176.15	1204.08	2573.34	1212.3	0.471099	-1.0859	1.83325e-56	5.58077e-55
NUF2	531.067	605.498	540.018	142.141	139.514	163.493	558.861	148.382	0.265509	-1.91317	1.90924e-56	5.8017e-55
AURKAIP1	9574.96	11157.8	10212.5	5091.64	5304.08	5144.25	10315.1	5179.99	0.502176	-0.993735	2.05824e-56	6.24334e-55
PNRC1	367.382	313.38	377.101	1016.63	986.746	1158.87	352.621	1054.08	2.98929	1.5798	2.90944e-56	8.8096e-55
ENSA	5949.65	6177.01	5974.37	3156.27	3394.85	3161.18	6033.68	3237.43	0.536561	-0.898187	2.97984e-56	9.00674e-55
C15orf48	4476.48	5055.68	4197.1	1706.63	1840.74	2075.4	4576.42	1874.26	0.409546	-1.2879	3.10064e-56	9.35525e-55
C1QTNF6	244.921	227.409	303.048	823.662	827.784	834.775	258.459	828.74	3.20646	1.68098	3.15539e-56	9.50359e-55
TANC2	2303.71	2036.51	2237.54	5523.71	4979.39	4556.64	2192.59	5019.91	2.28949	1.19503	3.79108e-56	1.1398e-54
PHF19	3095.46	3082.96	3300.49	1559.78	1620.06	1618.58	3159.64	1599.47	0.50622	-0.982164	3.81948e-56	1.14632e-54
GAB2	477.718	532.469	484.193	1224.67	1302.13	1213.69	498.127	1246.83	2.50304	1.32368	3.82652e-56	1.14641e-54
PLEKHA7	460.743	458.515	464.826	1168.19	1180.37	1095.4	461.361	1147.99	2.48826	1.31514	4.59129e-56	1.37311e-54
SARM1	705.664	550.957	602.678	1832.77	1615.83	1614.73	619.767	1687.77	2.72324	1.44533	5.49197e-56	1.63959e-54
MTHFD1	4788.09	4693.31	4958.14	2652.66	2487.58	2479.32	4813.18	2539.85	0.527688	-0.922244	5.82463e-56	1.73581e-54
YWHAQ	25329.9	27466.5	27932.8	14582.1	14101.9	15091.3	26909.8	14591.8	0.542249	-0.882973	5.83467e-56	1.73581e-54
DEPDC1	1092.45	1256.29	1263.46	454.661	437.99	481.823	1204.07	458.158	0.380509	-1.394	8.56318e-56	2.5431e-54
STMN3	4019.38	4239.41	3955.57	2163.17	1972.65	1952.3	4071.45	2029.37	0.498439	-1.00451	9.25186e-56	2.74284e-54
PFKFB3	1688.99	1919.11	1655.37	754.945	666.286	630.889	1754.49	684.04	0.38988	-1.3589	1.03971e-55	3.07701e-54
FANCD2	869.349	803.325	833.952	313.462	279.028	291.402	835.542	294.631	0.352622	-1.5038	1.22646e-55	3.62337e-54
E2F2	512.88	574.068	573.057	154.378	152.197	158.684	553.335	155.086	0.280276	-1.83508	1.4756e-55	4.35188e-54
RGS3	347.982	291.194	301.909	890.496	874.289	914.597	313.695	893.128	2.84712	1.5095	1.56155e-55	4.59738e-54
DNAAF5	5290.06	5441.17	5645.12	3032.02	2908.66	2947.68	5458.78	2962.78	0.542756	-0.881625	1.61674e-55	4.75166e-54
BCLAF1	5075.45	5161.99	5276	2709.14	2856.24	2868.82	5171.14	2811.4	0.54367	-0.879196	3.20416e-55	9.40089e-54
KLF11	505.605	508.434	489.89	1250.08	1168.54	1316.6	501.309	1245.07	2.48364	1.31246	4.1224e-55	1.20742e-53
ARAP2	800.238	722.9	681.288	207.092	248.589	216.387	734.809	224.023	0.304872	-1.71372	4.90486e-55	1.43413e-53
CXCL8	709.301	1284.95	750.784	16.9439	14.3742	17.311	915.012	16.2097	0.0177153	-5.81886	9.17248e-55	2.67733e-53
EIF4A3	7556.18	8306.88	7481.64	3967.7	4201.49	4059.43	7781.57	4076.21	0.523828	-0.932834	9.2904e-55	2.7071e-53
METTL7B	244.921	255.141	275.705	22.5919	32.1305	25.0048	258.589	26.5757	0.102772	-3.28248	9.3283e-55	2.7135e-53
EARS2	2140.03	2172.4	2147.54	1082.53	960.534	1011.73	2153.32	1018.26	0.47288	-1.08045	1.17091e-54	3.40023e-53
SNAI1	584.416	575.917	694.96	178.852	136.978	164.454	618.431	160.095	0.258873	-1.94969	1.21916e-54	3.53431e-53
HSP90B1	15858	17076	16633.5	8493.6	9233.3	9238.3	16522.5	8988.4	0.54401	-0.878295	1.26792e-54	3.66943e-53
COL5A2	5144.56	4731.21	4939.91	2441.8	2594.12	2260.05	4938.56	2431.99	0.492449	-1.02195	1.52306e-54	4.40033e-53
PPIB	10130.3	10452.5	9634.88	5541.6	5724.31	5421.23	10072.5	5562.38	0.552232	-0.856654	1.58746e-54	4.5786e-53
HSPG2	67496.4	68351.1	72783.9	38502.2	36231.4	33317.9	69543.8	36017.2	0.517906	-0.949237	1.64741e-54	4.74348e-53
TUFM	12283.6	12929	12771.3	7328.24	7441.6	7377.37	12661.3	7382.4	0.583067	-0.778266	2.1006e-54	6.03817e-53
GNL2	3729.59	3889.98	3782.4	1908.07	2071.57	1896.52	3800.66	1958.72	0.515363	-0.956338	2.98079e-54	8.55381e-53
POLE3	2657.76	2703.94	2708.06	1413.87	1374	1314.67	2689.92	1367.52	0.508385	-0.976005	3.2007e-54	9.16943e-53
LRRC47	2948.75	3044.13	3037.32	1505.18	1590.46	1582.99	3010.07	1559.55	0.51811	-0.948669	3.49324e-54	9.99066e-53
TMPO	5771.41	6083.64	5564.23	3088.5	2930.64	3154.45	5806.43	3057.86	0.526634	-0.925128	3.81391e-54	1.08895e-52
TOE1	961.498	940.14	1004.84	391.592	372.883	349.105	968.827	371.194	0.383137	-1.38407	4.27867e-54	1.2196e-52
PIK3CD	1653.82	1742.54	1789.81	826.486	760.141	757.837	1728.72	781.488	0.452061	-1.14541	5.47189e-54	1.55711e-52
HOXC4	272.808	266.234	331.53	909.323	831.167	862.664	290.191	867.718	2.99016	1.58022	8.74846e-54	2.48535e-52
MCM8	1735.06	1847.93	1713.47	817.073	785.507	840.545	1765.49	814.375	0.461275	-1.1163	9.00131e-54	2.55292e-52
ASS1	994.235	719.203	836.23	2185.76	2309.17	2437.96	849.889	2310.97	2.71914	1.44315	1.08928e-53	3.08425e-52
FBXO32	1190.66	1147.21	1241.81	459.368	486.186	517.406	1193.23	487.653	0.408684	-1.29094	1.11563e-53	3.15361e-52
SNPH	246.134	250.519	255.198	816.131	777.052	699.172	250.617	764.118	3.04895	1.60831	1.17628e-53	3.31954e-52
RAD18	735.976	813.494	792.938	288.988	260.427	266.397	780.803	271.937	0.348279	-1.52169	1.41569e-53	3.98854e-52
MCRS1	3752.63	3638.54	3693.54	2034.21	1955.74	1998.46	3694.9	1996.13	0.54024	-0.888327	1.62272e-53	4.56427e-52
CCDC137	4155.17	4753.39	4378.25	1973.02	2243.22	1993.65	4428.94	2069.96	0.467373	-1.09736	1.6699e-53	4.68313e-52
DDX23	5109.4	5770.26	5433.22	2706.32	2881.6	2649.54	5437.63	2745.82	0.504967	-0.985739	1.67048e-53	4.68313e-52
LAMA4	965.135	1121.33	1044.72	373.707	416.006	379.88	1043.73	389.864	0.373531	-1.4207	1.74068e-53	4.8719e-52
SMTN	2684.43	2519.98	2607.81	1271.73	1353.71	1252.16	2604.07	1292.54	0.496351	-1.01057	2.392e-53	6.68387e-52
SLC6A9	945.735	733.069	970.665	2472.87	2197.56	2396.61	883.157	2355.68	2.66734	1.4154	2.91643e-53	8.13588e-52
NFKBIZ	495.905	571.295	567.361	160.967	129.368	147.143	544.853	145.826	0.267643	-1.90162	3.06676e-53	8.54126e-52
KIF14	1099.72	1211	1092.57	457.485	454.055	471.244	1134.43	460.928	0.406309	-1.29935	3.37453e-53	9.38307e-52
IPO4	5562.86	5175.86	5731.71	2972.71	2813.11	2883.24	5490.14	2889.69	0.526341	-0.925929	3.41726e-53	9.48638e-52
KIF15	715.364	721.976	704.074	237.215	262.118	234.66	713.805	244.664	0.342761	-1.54473	3.91435e-53	1.08486e-51
YJU2	920.273	954.931	923.955	377.472	367.81	346.22	933.053	363.834	0.389939	-1.35868	4.14434e-53	1.14674e-51
KIAA1522	3302.8	2939.67	3301.63	6190.17	5975.44	6261.77	3181.37	6142.46	1.93076	0.94917	5.25312e-53	1.45117e-51
ZKSCAN1	1834.48	1726.83	1738.54	3497.03	3350.88	3311.21	1766.62	3386.37	1.91687	0.938752	6.38073e-53	1.75982e-51
PGAM1	4523.77	4845.84	4732.56	2510.52	2565.37	2600.5	4700.72	2558.8	0.544341	-0.877417	6.98532e-53	1.92345e-51
PUF60	10039.3	11205.9	10285.4	5743.98	5434.29	5184.64	10510.2	5454.31	0.518953	-0.946324	7.70731e-53	2.11883e-51
RPS6KA2	563.804	416.916	475.079	1393.17	1410.36	1277.17	485.266	1360.23	2.80306	1.487	8.25783e-53	2.26651e-51
CTPS1	9213.64	10781.6	9884.38	4914.67	5163.72	5125.02	9959.86	5067.8	0.508822	-0.974766	8.40969e-53	2.30447e-51
PTBP1	20115.1	19780.9	22587.3	11260.2	10585.3	10887.7	20827.7	10911	0.523871	-0.932717	8.54491e-53	2.33776e-51
POLD3	1292.5	1427.31	1352.32	589.271	578.35	605.885	1357.38	591.169	0.435522	-1.19918	1.27753e-52	3.48952e-51
UBA1	18846.8	17274.7	19703.8	10188.9	9727.1	10010.6	18608.5	9975.53	0.536075	-0.899492	1.30048e-52	3.54651e-51
CKAP2L	837.824	848.622	944.462	326.641	302.704	329.871	876.969	319.738	0.364595	-1.45564	1.71374e-52	4.66604e-51
RAN	15183.9	16486.2	15298.2	8497.37	8868.03	8961.32	15656.1	8775.57	0.560521	-0.83516	1.9119e-52	5.19726e-51
LOXL4	908.148	708.11	693.82	1940.08	2342.99	2395.65	770.026	2226.24	2.89112	1.53163	2.17164e-52	5.8939e-51
HERC4	4695.94	5166.61	4836.24	2575.47	2588.2	2669.74	4899.6	2611.14	0.532929	-0.907984	2.47843e-52	6.71584e-51
NOP14	2689.28	2676.21	2611.23	1411.99	1371.47	1319.48	2658.91	1367.65	0.514364	-0.959137	2.52729e-52	6.83734e-51
NUP107	2342.51	2519.06	2468.82	1183.25	1246.33	1237.74	2443.46	1222.44	0.500289	-0.999167	3.58907e-52	9.69447e-51
AP4M1	1809.02	1851.62	1801.2	882.024	901.346	835.736	1820.61	873.036	0.479528	-1.06031	4.03016e-52	1.08686e-50
ATN1	4774.75	4597.17	5438.91	9899.95	9637.47	9815.33	4936.94	9784.25	1.98184	0.986843	4.04563e-52	1.08931e-50
SARNP	1362.83	1575.22	1462.83	578.917	643.456	620.311	1466.96	614.228	0.418708	-1.25598	4.09029e-52	1.0996e-50
RSL1D1	7274.89	6995.13	6923.39	4027.94	3943.6	4103.67	7064.47	4025.07	0.569763	-0.811567	4.7906e-52	1.28583e-50
ACTN4	195545	182901	197365	114917	109003	109841	191937	111254	0.579636	-0.78678	6.14388e-52	1.64646e-50
LGALS1	30966.8	33624.1	32641.5	18688.2	18212.9	19167.1	32410.8	18689.4	0.576642	-0.794252	7.97367e-52	2.13346e-50
SGO2	1288.87	1460.59	1385.36	574.21	516.625	602.038	1378.27	564.291	0.409419	-1.28835	9.56473e-52	2.55515e-50
IPO7	17930.2	19521.1	19097.7	9484.82	10010.4	10701.1	18849.7	10065.4	0.533984	-0.905131	9.65061e-52	2.57405e-50
STARD13	573.504	639.702	569.639	171.322	194.474	168.301	594.282	178.032	0.299576	-1.73901	1.01865e-51	2.71273e-50
FOXM1	2769.31	2610.58	3106.81	1343.27	1247.17	1280.05	2828.9	1290.17	0.456067	-1.13268	1.07544e-51	2.8595e-50
DDX54	6548.61	6960	6778.71	3438.67	3821	3432.39	6762.44	3564.02	0.527032	-0.924039	1.1556e-51	3.06784e-50
OXTR	484.992	610.121	542.296	146.847	153.043	139.45	545.803	146.447	0.268314	-1.89801	1.21949e-51	3.23241e-50
YBX2	2258.85	2377.62	2599.83	1107	1161.77	1150.22	2412.1	1139.66	0.472478	-1.08168	1.41341e-51	3.74059e-50
MEX3A	474.08	433.555	493.307	1092.88	1204.9	1197.34	466.981	1165.04	2.49483	1.31894	1.60779e-51	4.2484e-50
ABCA3	4226.71	3517.44	4007.98	8662.1	7864.37	8023.64	3917.38	8183.37	2.08899	1.06281	1.65212e-51	4.35879e-50
PYCR1	13140.9	13238.7	12631.2	22536.3	21467.4	21816.7	13003.6	21940.1	1.68724	0.754664	2.33896e-51	6.16132e-50
PRDM8	387.994	405.823	430.647	101.663	89.6273	100.981	408.155	97.4238	0.238693	-2.06677	2.68975e-51	7.06804e-50
CCNDBP1	1203.99	992.833	1042.44	2346.73	2382.73	2513.94	1079.76	2414.47	2.23613	1.161	2.69148e-51	7.06804e-50
CCDC86	3493.16	3214.23	3611.51	1791.35	1706.3	1708.98	3439.63	1735.54	0.504572	-0.986868	2.88626e-51	7.56788e-50
XBP1	1388.29	1322.85	1383.08	2614.07	2645.7	2815.92	1364.74	2691.9	1.97246	0.979994	3.10969e-51	8.12869e-50
HMMR	1391.93	1521.6	1353.46	587.389	544.528	636.66	1422.33	589.526	0.414478	-1.27063	3.1097e-51	8.12869e-50
TOP1	5405.24	5277.54	5248.65	2799.51	3030.42	2732.25	5310.48	2854.06	0.537439	-0.895827	3.47001e-51	9.05661e-50
BRCA1	1799.32	1806.33	1813.73	909.323	826.093	861.703	1806.46	865.706	0.479228	-1.06122	3.72496e-51	9.70713e-50
SLC25A5	21475.5	23278.9	21704.4	12635.4	12995.1	12859.2	22152.9	12829.9	0.579153	-0.787985	3.90079e-51	1.01498e-49
HMGA1	37554.2	41320.9	42342.4	22844.1	21368.5	21876.3	40405.8	22029.6	0.54521	-0.875117	4.07732e-51	1.05929e-49
ZNF551	540.767	618.44	600.4	192.031	167.417	171.186	586.536	176.878	0.301564	-1.72946	4.36698e-51	1.13282e-49
DHX15	4909.34	5315.44	5081.18	2714.79	2845.24	2804.38	5101.99	2788.14	0.546481	-0.871757	4.78117e-51	1.23837e-49
EGFLAM	779.625	748.784	738.252	265.454	277.337	285.631	755.554	276.141	0.365482	-1.45213	5.21035e-51	1.34749e-49
IER5	2817.81	3495.25	3184.28	1105.12	1384.15	1269.47	3165.78	1252.91	0.395768	-1.33727	5.29554e-51	1.36744e-49
RAD51	868.137	1036.28	914.84	322.875	358.509	337.564	939.753	339.65	0.361425	-1.46823	5.6793e-51	1.46431e-49
DDX51	1819.93	1954.23	1803.48	837.782	897.964	773.224	1859.22	836.323	0.449826	-1.15256	6.25239e-51	1.60964e-49
SLFN13	1023.33	1012.25	1005.98	421.715	361.891	418.349	1013.85	400.652	0.395177	-1.33943	6.34217e-51	1.63028e-49
WDR43	4859.62	5493.86	5082.32	2663.96	2692.2	2756.29	5145.27	2704.15	0.525561	-0.92807	9.69768e-51	2.48907e-49
WBP11	2279.46	2386.87	2587.3	1170.07	1122.03	1195.42	2417.88	1162.51	0.480797	-1.0565	1.03342e-50	2.64845e-49
NFKBIE	3367.06	2951.69	2824.27	1353.63	1420.51	1449.31	3047.67	1407.82	0.461932	-1.11425	1.05476e-50	2.69907e-49
NYAP1	76.3863	67.483	54.6854	330.406	377.111	360.646	66.1849	356.054	5.37969	2.42752	1.07888e-50	2.75666e-49
H1-0	5063.32	4868.02	4894.34	9070.64	10455.1	9192.14	4941.89	9572.63	1.93704	0.953851	1.22253e-50	3.119e-49
PDLIM7	3093.04	3174.48	3423.53	1598.37	1552.41	1701.29	3230.35	1617.36	0.500676	-0.998051	1.27634e-50	3.25141e-49
TSR1	4637.74	5014.08	4718.89	2679.96	2561.14	2532.21	4790.24	2591.11	0.540914	-0.886529	1.41518e-50	3.59971e-49
HOXB6	1621.09	1805.4	1909.43	3563.87	3799.01	3588.18	1778.64	3650.36	2.05233	1.03726	1.47942e-50	3.7575e-49
AGO2	5433.13	5227.62	5748.8	3049.9	2921.34	2932.29	5469.85	2967.85	0.542583	-0.882086	1.65357e-50	4.19355e-49
TP53INP1	88.5111	62.8609	92.2815	370.883	429.535	409.693	81.2179	403.37	4.96652	2.31224	1.72148e-50	4.35929e-49
IQSEC1	2308.56	1999.53	2354.89	4553.2	4488.98	4418.15	2220.99	4486.78	2.02017	1.01447	2.47142e-50	6.24907e-49
ZYX	18375.2	15668.1	18962.1	8387.23	8134.1	8955.55	17668.5	8492.3	0.480647	-1.05695	2.63834e-50	6.66122e-49
RRP1	2563.19	3205.91	2852.75	968.626	1245.48	1025.2	2873.95	1079.77	0.375709	-1.41231	2.66989e-50	6.73088e-49
GMEB2	1611.39	1867.34	1770.44	802.953	795.654	775.148	1749.72	791.251	0.452216	-1.14492	3.00614e-50	7.56737e-49
RAP1B	4906.91	5944.05	5492.46	2138.7	2531.55	2502.4	5447.81	2390.88	0.43887	-1.18813	3.16844e-50	7.96416e-49
TRIM28	31591.2	32767.2	34538.4	19487.4	18448.9	19066.1	32965.6	19000.8	0.576383	-0.794901	3.35024e-50	8.40871e-49
ADAMTSL4	421.943	415.067	413.558	1079.7	1034.1	973.262	416.856	1029.02	2.46853	1.30365	3.71459e-50	9.30946e-49
MPV17L	762.651	871.733	694.96	250.393	262.963	252.933	776.448	255.43	0.328972	-1.60396	4.39351e-50	1.09948e-48
KIF24	630.49	584.237	694.96	214.623	180.946	193.306	636.562	196.292	0.308362	-1.6973	1.22532e-49	3.06186e-48
STK17A	1561.68	1797.08	1732.84	702.231	739.848	792.459	1697.2	744.846	0.438867	-1.18814	1.43416e-49	3.57847e-48
KIF20B	1462.25	1606.65	1481.06	705.055	662.904	704.942	1516.65	690.967	0.455586	-1.1342	1.60536e-49	3.99977e-48
NCOA2	899.661	830.134	821.42	2011.62	1884.71	1750.33	850.405	1882.22	2.21332	1.14621	1.61557e-49	4.01932e-48
EEF1A2	15352.4	15692.1	16978.7	9164.77	8720.06	9106.54	16007.7	8997.12	0.562048	-0.831234	1.79383e-49	4.45628e-48
FIGNL1	1644.12	2009.7	1845.63	791.657	683.197	774.186	1833.15	749.68	0.408957	-1.28998	1.8263e-49	4.53034e-48
TUBG1	2411.63	2433.09	2673.89	1201.13	1036.63	1204.08	2506.2	1147.28	0.457777	-1.12728	2.53015e-49	6.26717e-48
WNT9A	505.605	576.841	582.171	1379.99	1546.49	1287.75	554.872	1404.74	2.53165	1.34008	3.3862e-49	8.37543e-48
JMY	111.548	138.664	115.067	447.131	488.723	476.052	121.76	470.635	3.86528	1.95057	4.5573e-49	1.12557e-47
NCL	35468.7	43466.5	41304.5	14987.8	19180.2	16627.2	40079.9	16931.8	0.42245	-1.24315	5.54068e-49	1.36646e-47
IDS	8756.54	7949.13	8427.24	15592.2	14433.4	14885.5	8377.64	14970.4	1.78694	0.837493	6.53174e-49	1.60855e-47
IFNGR2	4372.21	3917.71	4280.27	2192.35	1894.86	2073.47	4190.06	2053.56	0.490103	-1.02884	6.61996e-49	1.62792e-47
GTSE1	1064.56	907.786	1044.72	391.592	357.664	398.153	1005.69	382.47	0.380307	-1.39476	7.18515e-49	1.76435e-47
EIF5A	16840.2	16539.8	16111.7	10092.9	10077.2	10051	16497.2	10073.7	0.610629	-0.711632	7.6142e-49	1.86701e-47
BRD3	503.18	493.643	494.447	1118.3	1206.59	1126.18	497.09	1150.35	2.31418	1.2105	9.88567e-49	2.4205e-47
KIF1A	7942.96	8035.1	8064.95	14197.1	13523.6	13144.8	8014.34	13621.8	1.69968	0.765265	1.01941e-48	2.49242e-47
IL11	454.68	460.364	493.307	123.314	124.294	144.258	469.451	130.622	0.278245	-1.84557	1.04028e-48	2.53981e-47
CIT	2450.42	2278.71	2382.23	1240.67	1095.82	1136.76	2370.45	1157.75	0.488408	-1.03384	1.12997e-48	2.75483e-47
SH2B3	5024.52	4342.95	4729.14	2487.93	2339.61	2323.52	4698.87	2383.69	0.507289	-0.97912	1.17244e-48	2.85427e-47
STIP1	15479.7	15272.4	16165.2	9537.53	9304.33	9206.56	15639.1	9349.48	0.597826	-0.742203	1.36083e-48	3.30817e-47
CYB561	2251.58	2309.21	2252.35	1218.08	1149.09	1131.95	2271.05	1166.37	0.513583	-0.961331	1.40713e-48	3.41584e-47
PHGDH	3625.32	3023.79	3069.22	6377.5	7028.98	6981.14	3239.44	6795.87	2.09785	1.06891	1.65067e-48	4.00136e-47
KIAA0355	891.174	766.348	843.066	1830.88	1822.14	1737.83	833.529	1796.95	2.15583	1.10825	1.94911e-48	4.71807e-47
GPT2	1010	975.269	1025.35	1997.5	2188.26	1998.46	1003.54	2061.41	2.05414	1.03853	1.96879e-48	4.75894e-47
NRGN	186.722	221.862	226.716	17.8852	10.1465	15.3875	211.767	14.4731	0.0683445	-3.87103	2.04278e-48	4.93078e-47
SOD2	19893.2	17861.7	15518.1	7500.5	8402.98	8233.3	17757.7	8045.59	0.453077	-1.14217	2.25057e-48	5.42463e-47
BCAP31	12666.8	13491.1	12597	7219.04	7698.65	7172.52	12918.3	7363.4	0.569999	-0.81097	2.30841e-48	5.55618e-47
NOP58	4562.57	4896.68	4551.42	2571.71	2633.86	2524.52	4670.22	2576.7	0.551729	-0.857969	2.36267e-48	5.67716e-47
GINS1	1228.24	1562.28	1257.76	508.317	465.893	520.291	1349.43	498.167	0.369169	-1.43765	2.36534e-48	5.67716e-47
CDKN1B	562.591	654.493	664.199	1400.7	1468.7	1437.77	627.094	1435.72	2.28949	1.19502	2.56595e-48	6.14998e-47
MRPS7	2996.04	3142.12	2869.84	1618.14	1478.01	1510.86	3002.67	1535.67	0.511435	-0.967376	2.93937e-48	7.03506e-47
MOCOS	328.582	263.461	312.162	819.897	831.167	829.966	301.402	827.01	2.74388	1.45622	3.17834e-48	7.59633e-47
ZBTB7B	1907.23	1825.74	1918.54	3354.89	3569.87	3595.88	1883.84	3506.88	1.86156	0.896513	3.31163e-48	7.90378e-47
HMOX2	2580.16	2740.92	2693.25	1419.52	1401.91	1438.74	2671.44	1420.05	0.531568	-0.911673	3.61198e-48	8.60855e-47
BMS1	3642.29	4092.43	3797.21	1893.01	2060.58	1848.43	3843.98	1934.01	0.503126	-0.991007	3.65557e-48	8.70026e-47
MRTO4	4672.9	4807.94	4721.17	2610.3	2461.37	2723.6	4734	2598.42	0.548885	-0.865424	3.98028e-48	9.45984e-47
SPEN	8904.46	8407.65	9340.94	4962.68	5013.21	4667.24	8884.35	4881.04	0.549398	-0.864077	4.06655e-48	9.6514e-47
ARHGAP11A	1488.93	1700.02	1702.08	709.761	752.531	743.411	1630.34	735.234	0.450969	-1.1489	4.46164e-48	1.05743e-46
KAT5	2899.04	3144.89	3195.68	1628.5	1610.76	1620.5	3079.87	1619.92	0.525969	-0.926949	4.48426e-48	1.06132e-46
CAB39	3665.33	3702.32	3674.17	1936.31	2058.89	2081.17	3680.61	2025.46	0.550305	-0.861697	4.60567e-48	1.08719e-46
LLGL2	5233.07	4693.31	4816.87	9111.11	8935.67	8606.45	4914.41	8884.41	1.80783	0.854257	4.60636e-48	1.08719e-46
MYADM	29201.4	29191.5	33023.1	15928.2	15844.6	17145.6	30472	16306.1	0.535118	-0.90207	4.77337e-48	1.12505e-46
EPB41L5	1137.31	962.327	1032.19	2129.28	2234.76	2261.97	1043.94	2208.67	2.11571	1.08114	5.44215e-48	1.2809e-46
DSN1	999.084	1141.67	1182.57	451.837	422.77	457.78	1107.77	444.129	0.400921	-1.31861	5.65137e-48	1.32831e-46
UCHL5	1467.1	1682.45	1518.66	601.509	666.286	713.598	1556.07	660.464	0.424443	-1.23636	7.48925e-48	1.75786e-46
CACNA1D	950.585	779.29	978.64	2262.95	2203.48	2001.34	902.839	2155.92	2.38794	1.25577	8.67982e-48	2.0345e-46
LRRK1	3692.01	3239.19	3523.79	6648.6	6516.58	6296.39	3484.99	6487.19	1.86146	0.896438	9.01044e-48	2.10909e-46
GDI1	17863.5	18020.7	19047.6	10781	11148.5	10570.3	18310.6	10833.3	0.591638	-0.757213	1.11001e-47	2.59464e-46
SYNE3	509.242	514.905	528.625	1362.1	1315.66	1132.91	517.591	1270.22	2.45411	1.2952	1.30655e-47	3.04987e-46
SARS2	3992.7	4045.28	4373.69	2290.25	2098.63	2166.76	4137.22	2185.21	0.528184	-0.920889	1.33421e-47	3.11018e-46
SEL1L	2526.81	2298.12	2204.5	4520.26	4736.72	4367.18	2343.15	4541.38	1.93816	0.954686	1.63354e-47	3.80273e-46
FJX1	3197.31	3331.63	3208.21	1630.38	1797.62	1741.68	3245.72	1723.23	0.530923	-0.913425	1.66916e-47	3.88035e-46
ZNF48	886.324	834.756	888.637	1755.58	1808.61	1733.98	869.906	1766.06	2.03017	1.0216	1.81489e-47	4.21336e-46
VASP	4762.63	4141.42	4427.24	2302.49	2352.29	2329.29	4443.76	2328.02	0.523886	-0.932676	1.94871e-47	4.51787e-46
TOMM40	5042.71	5098.2	5193.97	2942.59	2959.39	2749.56	5111.63	2883.85	0.564174	-0.825787	2.02436e-47	4.68688e-46
ZNF335	2702.62	2628.14	3060.1	1377.16	1288.6	1186.76	2796.95	1284.18	0.459134	-1.12301	2.08431e-47	4.81911e-46
YWHAE	15405.8	16585.1	16240.4	8619.74	9362.67	9386.4	16077.1	9122.94	0.567449	-0.817437	2.23926e-47	5.17034e-46
SNRPD3	2331.6	2605.03	2676.16	1182.31	1252.25	1270.43	2537.6	1235	0.486679	-1.03896	2.27834e-47	5.25345e-46
EIF5	10268.5	10241.7	10059.8	6300.31	6052.38	5975.18	10190	6109.29	0.599537	-0.738079	2.66464e-47	6.13588e-46
TBCEL	487.417	477.003	459.129	1056.17	1186.29	1248.31	474.517	1163.59	2.45216	1.29406	2.86634e-47	6.59141e-46
NAA15	3027.57	3303.9	3092	1501.42	1603.15	1689.75	3141.15	1598.1	0.508763	-0.974935	3.19333e-47	7.33346e-46
ADGRE5	4592.88	3926.96	4563.95	2234.71	2126.53	2130.21	4361.26	2163.82	0.496145	-1.01116	3.44129e-47	7.89225e-46
PTCH1	112.761	134.966	109.371	458.427	467.584	431.813	119.033	452.608	3.80239	1.92691	3.46815e-47	7.94314e-46
HEIH	773.563	720.127	705.213	1556.96	1510.14	1555.1	732.968	1540.73	2.10205	1.07179	3.51072e-47	8.02984e-46
CARD10	5018.46	6047.59	5892.35	2588.65	2853.7	2694.74	5652.8	2712.37	0.479827	-1.05941	4.45363e-47	1.01728e-45
ILF2	9279.12	9846.98	9793.24	5235.67	5423.3	5743.4	9639.78	5467.46	0.567177	-0.81813	4.55499e-47	1.03904e-45
XRN1	788.113	726.598	634.578	1580.49	1653.03	1691.67	716.43	1641.73	2.29154	1.19632	4.72767e-47	1.07698e-45
MAPRE1	7927.2	8316.13	7982.92	4829.95	4829.73	4796.11	8075.42	4818.6	0.596699	-0.744924	4.92952e-47	1.12147e-45
UAP1	5867.2	6222.31	5486.76	3050.84	3188.53	3217.92	5858.76	3152.43	0.538072	-0.894129	5.50825e-47	1.25145e-45
CBFA2T2	683.839	602.725	651.667	1631.32	1396.83	1484.9	646.077	1504.35	2.32844	1.21936	5.82886e-47	1.32253e-45
B3GNT5	1515.6	1415.29	1413.84	602.45	670.514	688.593	1448.25	653.852	0.451478	-1.14727	6.07079e-47	1.37559e-45
SLCO4A1	6553.46	7470.28	7421.26	3913.1	3563.95	3575.68	7148.33	3684.25	0.515399	-0.956238	8.93342e-47	2.02154e-45
ETFA	3647.14	4060.08	3611.51	2008.79	1907.54	1980.19	3772.91	1965.51	0.520952	-0.940777	1.00077e-46	2.26163e-45
ALDH1L2	248.559	162.699	200.513	657.047	706.872	747.258	203.923	703.726	3.45093	1.78699	1.02397e-46	2.31099e-45
HES2	371.019	403.974	352.037	1042.05	935.168	922.291	375.677	966.503	2.5727	1.36328	1.02909e-46	2.31948e-45
TUBB2A	795.388	868.96	745.088	302.166	310.313	280.823	803.145	297.767	0.370752	-1.43147	1.10944e-46	2.49728e-45
EPHB4	6172.74	4706.25	5816.02	12552.6	12366	11910.9	5565	12276.5	2.20602	1.14145	1.57446e-46	3.53932e-45
APLP1	3020.29	3461.05	3332.39	1635.09	1671.63	1716.67	3271.24	1674.46	0.511874	-0.966139	1.81672e-46	4.07851e-45
GTPBP4	4346.75	4883.74	4757.63	2487.93	2577.21	2464.89	4662.7	2510.01	0.538317	-0.893473	2.6643e-46	5.97343e-45
LOC101927751	192.785	182.112	177.727	576.093	562.285	546.258	184.208	561.545	3.04843	1.60807	2.73943e-46	6.13381e-45
UFD1	2414.05	2515.36	2400.46	1287.74	1300.44	1328.14	2443.29	1305.44	0.534295	-0.90429	2.88169e-46	6.44384e-45
PSPC1	1447.7	1630.69	1432.07	690.935	673.896	603.961	1503.49	656.264	0.436495	-1.19596	2.96842e-46	6.62909e-45
RASAL2	3203.38	3363.06	3358.59	1825.23	1867.8	1769.57	3308.34	1820.87	0.550387	-0.861483	3.14236e-46	7.00834e-45
ARHGAP19	1165.19	1281.25	1191.69	495.138	564.821	508.751	1212.71	522.903	0.431186	-1.21362	3.18e-46	7.083e-45
RBBP6	3174.28	3153.21	3227.58	1756.52	1818.76	1732.06	3185.02	1769.11	0.555447	-0.848278	3.18634e-46	7.08783e-45
CENPM	872.986	846.773	805.47	343.585	322.997	347.182	841.743	337.921	0.401454	-1.31669	3.26897e-46	7.26216e-45
MEG8	453.468	569.446	468.243	144.964	98.9283	100.019	497.052	114.637	0.230634	-2.11632	3.31716e-46	7.35959e-45
TIPARP	1847.82	1794.31	1886.64	928.149	819.329	918.444	1842.93	888.641	0.48219	-1.05233	3.58355e-46	7.94026e-45
TMPRSS2	672.927	637.853	649.389	1349.86	1588.77	1571.45	653.39	1503.36	2.30087	1.20218	3.66628e-46	8.11301e-45
GPIHBP1	198.847	186.734	235.831	596.802	695.88	666.473	207.137	653.052	3.15275	1.65661	3.94945e-46	8.72829e-45
ENO1	104654	102768	106085	65418.5	59745.1	63209.2	104502	62790.9	0.600856	-0.73491	4.10183e-46	9.05329e-45
PKD1	7303.99	7681.05	7513.54	14152.9	14244	12562	7499.53	13653	1.82051	0.864342	4.56378e-46	1.00598e-44
BEND6	434.068	408.596	389.633	1010.99	940.241	1020.39	410.766	990.538	2.41144	1.2699	4.71252e-46	1.03742e-44
DRAP1	27536.7	36119.1	31560.3	12578	15016.8	13753.6	31738.7	13782.8	0.434259	-1.20337	5.45798e-46	1.19998e-44
DMAP1	2104.87	2109.54	2139.56	1081.59	1148.24	1060.78	2117.99	1096.87	0.517882	-0.949304	8.04165e-46	1.76574e-44
SHC2	324.945	274.554	313.302	789.774	811.719	789.574	304.267	797.022	2.61948	1.38928	8.16559e-46	1.79064e-44
RIOK1	1504.69	1670.44	1616.64	709.761	791.426	723.215	1597.25	741.467	0.464214	-1.10714	8.64493e-46	1.89332e-44
ZMYM2	1211.27	1224.86	1273.71	2305.31	2339.61	2474.51	1236.62	2373.14	1.91906	0.940403	8.78885e-46	1.92236e-44
CAVIN1	41675.4	47384.2	45480	23277.2	25775.5	24588.3	44846.5	24547	0.547355	-0.86945	9.90648e-46	2.16404e-44
NOP2	3884.79	3736.53	3988.61	2196.12	2096.1	1984.99	3869.98	2092.4	0.540676	-0.887164	1.12404e-45	2.45228e-44
VSIR	1347.07	1245.2	1238.4	2484.16	2392.88	2437	1276.89	2438.02	1.90934	0.933076	1.32981e-45	2.89748e-44
OGT	3730.8	3366.76	3723.16	7030.78	6530.11	6457	3606.91	6672.63	1.84996	0.887493	1.33783e-45	2.91122e-44
NOM1	1876.92	2287.95	2238.68	764.358	965.608	820.349	2134.52	850.105	0.398265	-1.3282	1.34001e-45	2.91225e-44
NPLOC4	12033.9	11791	11873.6	7480.73	7320.69	7314.86	11899.5	7372.09	0.61953	-0.690754	1.4857e-45	3.22477e-44
TSC22D1	796.6	684.999	835.091	1803.58	1677.55	1700.32	772.23	1727.15	2.23658	1.16129	1.70193e-45	3.68938e-44
PHF3	1761.74	1819.27	1862.72	3229.7	3295.92	3233.31	1814.57	3252.97	1.79269	0.842128	1.9777e-45	4.28174e-44
CUTALP	241.284	204.298	202.792	677.756	666.286	598.191	216.124	647.411	2.99555	1.58282	2.08127e-45	4.50025e-44
MB21D2	779.625	809.796	733.695	315.345	284.102	298.134	774.372	299.193	0.386369	-1.37195	2.34576e-45	5.06571e-44
ERBB2	1594.41	1283.1	1527.77	3167.57	3066.78	3090.97	1468.43	3108.44	2.11685	1.08192	2.37591e-45	5.12431e-44
NRSN2	2110.93	1995.83	2109.94	3714.48	3620.61	3735.33	2072.24	3690.14	1.78075	0.832487	2.41796e-45	5.20841e-44
ANKZF1	326.157	401.201	328.112	943.211	1017.19	892.478	351.823	950.958	2.70294	1.43453	2.48337e-45	5.34253e-44
ZNF365	1976.34	2198.28	2007.41	1061.82	1005.35	979.033	2060.68	1015.4	0.49275	-1.02107	2.68983e-45	5.7794e-44
ZBTB38	1984.83	1710.19	1836.52	3540.33	3492.08	3518.94	1843.84	3517.12	1.90749	0.931677	2.71506e-45	5.82626e-44
RGS14	166.11	134.966	129.878	493.256	520.853	475.091	143.651	496.4	3.45559	1.78893	3.06472e-45	6.56831e-44
SDHA	4356.44	4708.1	4592.43	2495.46	2619.49	2403.34	4552.32	2506.1	0.550509	-0.861162	3.09283e-45	6.62022e-44
ZNF608	486.205	393.805	439.761	1075	1074.68	1045.39	439.924	1065.02	2.42093	1.27556	3.38204e-45	7.23018e-44
TMBIM6	22612.8	21835.8	21976.7	13658.7	13401	14067.1	22141.8	13708.9	0.619143	-0.691656	4.37486e-45	9.3409e-44
PAX2	1881.77	1667.66	1991.46	3746.48	3681.48	3566.06	1846.96	3664.68	1.98416	0.988531	5.09389e-45	1.08625e-43
ALDH2	429.218	389.183	342.923	954.506	1007.88	954.99	387.108	972.46	2.51212	1.3289	5.44025e-45	1.15866e-43
DHCR24	11358.5	11292.8	11024.8	6965.83	6996	6907.09	11225.4	6956.31	0.619695	-0.690369	5.52524e-45	1.17529e-43
EFNA1	1535	1401.43	1365.99	573.269	589.342	685.708	1434.14	616.106	0.429599	-1.21894	5.58479e-45	1.18647e-43
SLF2	2477.1	2547.72	2578.19	1412.93	1308.05	1346.41	2534.33	1355.8	0.534972	-0.902464	7.60568e-45	1.61379e-43
PPFIBP2	560.166	477.003	511.536	1147.48	1186.29	1190.61	516.235	1174.79	2.2757	1.18631	8.40776e-45	1.78175e-43
TBL1XR1	2378.89	2434.01	2335.52	4082.54	4215.87	4412.38	2382.81	4236.93	1.77813	0.830357	1.16841e-44	2.47299e-43
SERBP1	8857.17	9886.73	9041.31	4898.67	5300.69	5203.88	9261.74	5134.41	0.554368	-0.851083	1.26813e-44	2.68072e-43
CNOT3	5902.36	6388.7	7086.31	3412.31	3262.1	3310.25	6459.12	3328.22	0.515274	-0.956588	1.39338e-44	2.94183e-43
NCOA1	1034.25	828.285	912.562	2164.11	2010.7	1983.07	925.031	2052.63	2.21898	1.1499	1.56186e-44	3.29346e-43
MEGF9	181.872	181.187	185.702	520.554	572.431	570.301	182.921	554.429	3.03098	1.59978	1.68179e-44	3.54195e-43
FDPS	3036.05	3621.9	3137.57	1620.03	1584.54	1620.5	3265.17	1608.36	0.492579	-1.02157	1.89495e-44	3.98596e-43
APOBEC3B	452.255	492.719	465.965	138.375	120.912	154.837	470.313	138.042	0.29351	-1.76852	2.71552e-44	5.70494e-43
TMEM135	555.316	555.58	533.182	1203.96	1155.85	1285.82	548.026	1215.21	2.21743	1.14889	2.75342e-44	5.77743e-43
SPSB2	172.172	219.089	177.727	584.565	678.969	586.65	189.663	616.728	3.25171	1.7012	2.98565e-44	6.25701e-43
P3H3	897.236	1034.43	923.955	393.475	402.477	375.071	951.874	390.341	0.410077	-1.28603	3.31953e-44	6.94816e-43
GJB2	891.174	891.146	898.891	1740.52	1774.79	1951.33	893.737	1822.21	2.03887	1.02777	3.61959e-44	7.56691e-43
GMNN	1071.83	1427.31	1310.17	444.307	457.438	509.713	1269.77	470.486	0.370528	-1.43235	3.69033e-44	7.70532e-43
MRPS11	1639.27	1702.79	1670.18	854.726	858.224	854.009	1670.75	855.653	0.512137	-0.965398	3.80572e-44	7.93651e-43
SLFNL1-AS1	391.631	501.963	506.979	130.845	122.603	100.981	466.858	118.143	0.25306	-1.98245	4.87194e-44	1.01476e-42
MIA2	611.091	555.58	536.6	1235.96	1220.96	1276.2	567.757	1244.38	2.19174	1.13208	5.09201e-44	1.0593e-42
BZW1	3991.49	3871.49	4055.83	2080.33	1942.21	2260.05	3972.94	2094.2	0.527115	-0.923809	5.40168e-44	1.12235e-42
TBC1D10A	1357.98	1334.87	1176.87	572.327	592.724	566.454	1289.91	577.169	0.447449	-1.1602	5.6551e-44	1.17357e-42
SLC35F2	5636.82	5838.67	5241.82	3163.8	3160.63	3129.44	5572.44	3151.29	0.565514	-0.822365	5.96633e-44	1.23665e-42
YPEL5	1136.09	1085.28	943.322	2125.52	2262.67	2369.68	1054.9	2252.62	2.13539	1.0945	6.12762e-44	1.26854e-42
JAG1	2932.99	2633.69	2878.96	1485.42	1486.46	1361.8	2815.21	1444.56	0.513126	-0.962615	6.47148e-44	1.33809e-42
DUSP7	1142.16	995.606	1196.24	459.368	450.673	475.091	1111.34	461.711	0.415456	-1.26723	6.92926e-44	1.43101e-42
KLHL21	6250.34	7018.24	6031.34	3426.43	3501.38	3421.81	6433.31	3449.87	0.536252	-0.899016	6.98827e-44	1.44145e-42
LOC108783654	431.643	426.16	430.647	998.749	1086.52	953.066	429.483	1012.78	2.35813	1.23764	8.39855e-44	1.73024e-42
C8orf82	1687.77	1683.38	1800.06	3042.37	3244.34	3171.76	1723.74	3152.82	1.82906	0.871104	9.36062e-44	1.92611e-42
MAD2L1	1248.86	1593.71	1261.18	515.848	537.764	552.99	1367.92	535.534	0.391496	-1.35293	9.90202e-44	2.03506e-42
FAM111A	1091.23	1262.76	1265.74	524.32	508.17	543.373	1206.58	525.287	0.435353	-1.19974	1.02911e-43	2.11246e-42
AGFG2	590.478	620.289	697.238	1401.64	1443.34	1349.3	636.002	1398.09	2.19825	1.13635	1.04621e-43	2.14499e-42
UBR7	1214.91	1196.21	1222.45	582.682	568.203	581.842	1211.19	577.576	0.476868	-1.06834	1.17412e-43	2.40432e-42
UBE2L3	2298.86	2091.05	2369.7	1112.65	1021.41	1155.03	2253.2	1096.36	0.48658	-1.03925	1.21188e-43	2.47867e-42
DDX24	3941.78	3680.14	3963.55	2222.48	2067.35	2115.79	3861.82	2135.2	0.552901	-0.854908	1.3685e-43	2.79565e-42
DEPDC1B	649.89	639.702	656.224	237.215	247.743	252.933	648.605	245.964	0.379219	-1.3989	1.45625e-43	2.97135e-42
FGFR1OP	1372.53	1369.07	1399.03	700.348	651.066	667.435	1380.21	672.95	0.48757	-1.03632	1.46795e-43	2.99163e-42
ATAD5	562.591	607.347	510.397	188.266	189.401	174.072	560.112	183.913	0.32835	-1.60669	1.53888e-43	3.13244e-42
LYAR	1191.87	1308.06	1310.17	530.909	612.171	543.373	1270.03	562.151	0.442627	-1.17584	1.64888e-43	3.35232e-42
FBXO27	14718.3	13049.2	13673.6	25588.1	23808.7	23744.9	13813.7	24380.6	1.76496	0.819633	1.8445e-43	3.74557e-42
EIF3G	6239.43	6662.33	6803.77	3658	3870.04	3811.3	6568.51	3779.78	0.57544	-0.797263	1.92762e-43	3.90969e-42
RAC1	15615.5	15551.6	16796.4	8538.79	8561.1	9580.67	15987.8	8893.52	0.556268	-0.846149	1.96195e-43	3.97459e-42
GMPS	3701.71	3731.9	3979.5	2028.56	2124	2183.11	3804.37	2111.89	0.555122	-0.849123	2.61014e-43	5.28141e-42
UMPS	2159.43	2337.87	2096.27	1131.48	1146.55	1057.89	2197.86	1111.97	0.505936	-0.982974	2.63138e-43	5.31808e-42
NAV2	3065.15	2849.08	3143.27	1596.49	1427.27	1299.29	3019.17	1441.02	0.47729	-1.06706	2.71435e-43	5.47925e-42
USP43	592.903	655.417	592.425	216.505	224.914	223.119	613.582	221.513	0.361016	-1.46986	2.73617e-43	5.51675e-42
HSPA5	24800.1	25763.7	22640.9	43006.4	46064.2	41992.6	24401.6	43687.8	1.79037	0.840255	3.01794e-43	6.07767e-42
RETREG2	3876.3	3640.39	3610.37	6675.9	6458.24	6200.22	3709.02	6444.79	1.7376	0.797094	3.0651e-43	6.16533e-42
TMEM201	1549.55	1580.77	1772.72	782.243	746.612	796.306	1634.34	775.054	0.474229	-1.07634	3.15876e-43	6.34624e-42
MYBBP1A	5254.89	5492.93	5850.19	3075.32	3085.38	2779.38	5532.67	2980.02	0.538623	-0.892653	3.35344e-43	6.72943e-42
ARNT2	543.192	414.142	452.293	1122.06	1207.43	1169.45	469.876	1166.32	2.48218	1.31161	3.83015e-43	7.67699e-42
SNTA1	788.113	884.675	825.977	1997.5	1781.55	1690.71	832.921	1823.25	2.18899	1.13026	3.93094e-43	7.86974e-42
KLHDC2	461.955	483.474	499.004	1064.64	1079.76	1220.42	481.478	1121.61	2.32951	1.22003	4.36771e-43	8.73388e-42
CANT1	7898.1	7773.49	7621.77	4736.76	4809.44	4775.91	7764.46	4774.04	0.614858	-0.701675	4.45282e-43	8.89363e-42
GPX8	680.202	615.667	641.414	1372.46	1354.56	1542.6	645.761	1423.2	2.20392	1.14007	4.54541e-43	9.06791e-42
CEMIP2	1317.97	1338.57	1344.35	649.516	671.359	624.157	1333.63	648.344	0.486151	-1.04052	4.65432e-43	9.2743e-42
NOC4L	1359.19	1402.35	1639.42	657.988	633.31	563.569	1466.99	618.289	0.421468	-1.2465	4.78435e-43	9.52226e-42
FARSA	4112.74	4480.69	4307.61	2313.78	2485.89	2418.73	4300.35	2406.13	0.559521	-0.837735	5.01787e-43	9.97537e-42
BOP1	3247.02	3508.19	3636.58	1916.54	1883.02	1800.34	3463.93	1866.64	0.538878	-0.89197	5.10276e-43	1.01323e-41
SZRD1	10513.4	10213	10415.3	6498.93	6343.25	6530.09	10380.6	6457.42	0.622067	-0.684858	5.53735e-43	1.09824e-41
PDIA3	9788.36	10083.6	10192	5841.88	5967.83	6276.2	10021.3	6028.63	0.601581	-0.73317	6.0121e-43	1.19101e-41
LRRC8D	1205.21	1024.26	1142.7	2305.31	2201.79	2244.66	1124.06	2250.59	2.0022	1.00159	6.41708e-43	1.26976e-41
EDC4	3985.43	3856.7	4003.42	2323.2	2232.23	2119.63	3948.52	2225.02	0.563508	-0.827493	6.49501e-43	1.28369e-41
TOP3A	1735.06	1634.38	1724.87	896.144	820.175	827.081	1698.1	847.8	0.499263	-1.00213	6.54487e-43	1.29204e-41
MAP2K6	19.3997	16.6397	13.6713	181.676	239.288	214.464	16.5702	211.809	12.7825	3.6761	7.17636e-43	1.41507e-41
MAN2A1	1969.07	1852.55	1809.17	3346.42	3314.52	3482.39	1876.93	3381.11	1.8014	0.849122	8.79986e-43	1.73318e-41
AKR1B1	3676.24	3709.72	3665.06	2107.63	1872.03	2072.51	3683.67	2017.39	0.547657	-0.868655	1.18468e-42	2.33059e-41
NEMP1	2193.38	2287.03	2214.76	1161.6	1237.87	1201.19	2231.72	1200.22	0.5378	-0.894858	1.30344e-42	2.56127e-41
CFL1	54526.5	52912.2	55891.9	34220.1	33260.2	34935.5	54443.5	34138.6	0.627046	-0.673357	1.33823e-42	2.62661e-41
SUSD2	997.872	994.682	935.347	437.717	433.762	437.583	975.967	436.354	0.4471	-1.16133	1.35459e-42	2.65565e-41
GDI2	5234.28	5127.79	5260.05	2984.01	2997.44	3189.07	5207.37	3056.84	0.587022	-0.768514	1.53909e-42	3.0139e-41
WARS1	4619.55	3836.36	4162.92	8009.76	7811.11	7893.81	4206.28	7904.89	1.87931	0.910201	1.55758e-42	3.04659e-41
RCAN1	1316.75	1373.7	1253.21	617.511	606.253	650.124	1314.55	624.629	0.475165	-1.0735	1.66493e-42	3.25283e-41
TRAF2	2384.95	2594.86	2399.32	1316.92	1285.22	1167.53	2459.71	1256.56	0.510855	-0.969013	1.69176e-42	3.30146e-41
WDR76	1162.77	1403.28	1304.47	560.09	536.073	587.612	1290.17	561.258	0.435025	-1.20083	1.7847e-42	3.47884e-41
MT1A	783.263	919.803	784.963	339.819	304.395	313.521	829.343	319.245	0.384937	-1.3773	1.88816e-42	3.6763e-41
GNE	2249.15	2311.06	2177.16	3832.15	3881.88	3975.76	2245.79	3896.59	1.73506	0.794989	1.97832e-42	3.84743e-41
CDC42EP1	4013.31	3762.41	4311.03	7267.05	7005.3	7402.37	4028.92	7224.91	1.79326	0.842587	2.40088e-42	4.6639e-41
WDHD1	1008.78	1110.23	999.147	436.776	459.129	475.091	1039.39	456.998	0.43968	-1.18547	2.42562e-42	4.70658e-41
UTP6	3454.36	3495.25	3176.31	1808.29	1870.34	1889.78	3375.31	1856.14	0.549917	-0.862715	2.60041e-42	5.03999e-41
LONRF1	162.472	160.85	162.917	476.312	506.479	569.339	162.08	517.377	3.19211	1.67451	2.64056e-42	5.11199e-41
TSPEAR-AS1	84.8737	48.0701	61.521	332.289	321.305	322.177	64.8216	325.257	5.01773	2.32703	3.11383e-42	6.02138e-41
EIF1AD	2061.22	2077.18	1989.18	1107	1107.66	1079.05	2042.53	1097.9	0.537522	-0.895603	3.24311e-42	6.26425e-41
MYOF	36723.6	33856.1	35268.6	21919.8	21331.3	20328.9	35282.8	21193.3	0.60067	-0.735356	3.40018e-42	6.56019e-41
CORO6	799.025	911.483	934.208	354.881	333.143	268.32	881.572	318.781	0.361606	-1.46751	3.70975e-42	7.14935e-41
CEBPB	2563.19	3278.94	2892.63	5797.64	6907.22	6683	2911.58	6462.62	2.21962	1.15032	4.1118e-42	7.91521e-41
MEX3B	200.059	199.676	213.045	545.97	602.871	597.229	204.26	582.023	2.84942	1.51067	4.46202e-42	8.57968e-41
DLX3	605.028	478.852	630.021	178.852	152.197	175.995	571.3	169.015	0.295842	-1.7571	5.38542e-42	1.03435e-40
FAH	1258.56	1383.86	1358.02	645.751	611.326	653.971	1333.48	637.016	0.477709	-1.06579	6.0102e-42	1.15305e-40
L1CAM	29886.4	25962.5	28234.7	48089.6	54870.5	52241.7	28027.9	51733.9	1.8458	0.884248	7.12574e-42	1.36553e-40
RAB35	3393.73	3496.18	3390.49	1914.66	2018.31	1980.19	3426.8	1971.05	0.575187	-0.797898	7.46179e-42	1.42832e-40
PLAUR	360.107	357.753	336.087	89.4261	99.7738	82.7081	351.316	90.636	0.25799	-1.95461	7.93554e-42	1.51729e-40
EIF4H	8703.19	8480.68	8346.35	5222.49	5249.12	4919.21	8510.07	5130.27	0.602847	-0.730137	8.21678e-42	1.5693e-40
NAP1L1	16035.1	16275.4	15348.4	9523.41	9804.04	10035.6	15886.3	9787.68	0.616109	-0.698743	9.05016e-42	1.72494e-40
E2F7	629.278	651.72	609.514	242.863	228.296	185.612	630.17	218.924	0.347404	-1.52531	9.05195e-42	1.72494e-40
NF2	9657.41	9100.97	8849.91	5372.16	5396.24	4884.58	9202.76	5217.66	0.566967	-0.818664	1.10864e-41	2.11026e-40
ADAM19	698.389	663.737	671.035	270.161	242.67	275.052	677.72	262.628	0.387517	-1.36767	1.18646e-41	2.25587e-40
RANGAP1	16846.2	18488.5	17125.6	10086.3	10738.4	10153.9	17486.8	10326.2	0.590514	-0.759958	1.41644e-41	2.69012e-40
LMNA	47346.2	52589.6	51199.2	29283.8	30968.8	28897.8	50378.3	29716.8	0.589873	-0.761525	1.49989e-41	2.84544e-40
IRF9	301.908	205.222	216.463	764.358	741.539	714.559	241.198	740.152	3.06865	1.61761	1.54048e-41	2.91919e-40
E2F8	384.357	399.352	443.179	114.842	123.449	116.368	408.962	118.22	0.289072	-1.7905	1.54581e-41	2.92604e-40
HMGB1	3416.77	3889.98	3421.25	1898.66	1843.28	1941.72	3576	1894.55	0.529796	-0.916491	1.97373e-41	3.73188e-40
DNPEP	2472.25	2192.74	2163.49	4240.68	4104.25	4158.48	2276.16	4167.81	1.83107	0.872688	2.13906e-41	4.04e-40
SSPO	71.5364	87.8204	96.8386	391.592	389.794	322.177	85.3985	367.854	4.30751	2.10685	2.38952e-41	4.50803e-40
TMEM129	1491.35	1498.49	1520.94	2842.81	2704.88	2621.65	1503.59	2723.12	1.81107	0.856844	2.67006e-41	5.03172e-40
PPP4C	8267.91	9349.64	8697.25	4682.16	5085.08	5001.92	8771.6	4923.05	0.561249	-0.833286	2.77756e-41	5.22852e-40
MCMBP	5120.31	5412.51	5051.56	3036.72	2996.6	3128.48	5194.79	3053.93	0.587884	-0.766397	2.80599e-41	5.27618e-40
PCK2	3563.48	2623.52	2877.82	6987.48	6677.24	6543.56	3021.61	6736.09	2.22931	1.1566	2.96344e-41	5.5661e-40
ANK2	145.498	78.5761	85.4459	452.779	469.275	451.048	103.173	457.7	4.43623	2.14933	3.04376e-41	5.71065e-40
CKS2	2079.41	2707.64	2471.09	960.154	1034.1	1119.44	2419.38	1037.9	0.428993	-1.22097	3.29802e-41	6.18088e-40
SEZ6L2	4922.67	4324.46	4969.53	8498.31	8511.21	8353.52	4738.89	8454.35	1.78404	0.835144	3.72057e-41	6.96075e-40
PPM1M	323.732	310.607	290.516	721.998	804.955	795.344	308.285	774.099	2.51098	1.32825	3.72233e-41	6.96075e-40
COL7A1	999.084	1006.7	1160.92	434.893	406.705	316.406	1055.57	386.002	0.365681	-1.45134	3.77238e-41	7.04661e-40
BLVRA	2421.32	2670.66	2256.91	1249.14	1242.94	1160.8	2449.63	1217.63	0.497066	-1.00849	4.79637e-41	8.94954e-40
HSPD1	18126.6	19582.1	18923.4	11502.1	11820.7	11759.9	18877.4	11694.2	0.619484	-0.690861	4.92616e-41	9.18164e-40
SUOX	293.42	259.763	293.934	756.828	684.042	743.411	282.373	728.094	2.57849	1.36652	5.08387e-41	9.46523e-40
RFC5	898.449	943.838	1008.26	431.128	393.176	416.426	950.183	413.577	0.43526	-1.20005	5.50663e-41	1.02411e-39
ZNF467	425.581	412.294	493.307	1012.87	1032.41	1015.58	443.727	1020.28	2.29935	1.20123	6.84956e-41	1.27248e-39
ELL2	2570.46	2496.87	2399.32	1309.39	1313.12	1416.62	2488.88	1346.38	0.540956	-0.886418	9.15582e-41	1.69907e-39
RCOR2	174.597	200.6	224.438	549.735	606.253	610.693	199.878	588.894	2.94626	1.55888	9.25309e-41	1.71525e-39
KLF13	3507.71	3029.34	3174.03	5878.59	5932.31	5693.39	3237.03	5834.77	1.80251	0.850006	9.68053e-41	1.79253e-39
ALPP	75.1738	88.7448	83.1673	334.171	324.688	349.105	82.362	335.988	4.07941	2.02836	1.01342e-40	1.8745e-39
TRPS1	305.545	305.985	370.265	956.389	860.76	794.382	327.265	870.511	2.65996	1.4114	1.10359e-40	2.03907e-39
MXRA8	4581.97	3767.96	4095.71	7628.52	7844.93	8030.38	4148.54	7834.61	1.88852	0.917256	1.17242e-40	2.16389e-39
MSX2	740.826	850.471	914.84	322.875	322.997	340.45	835.379	328.774	0.393562	-1.34534	1.23237e-40	2.27207e-39
IL4R	2930.57	2420.15	2703.51	1363.98	1330.88	1313.71	2684.74	1336.19	0.497699	-1.00665	1.25101e-40	2.30394e-39
SYBU	622.003	658.191	633.439	1255.73	1329.19	1357.95	637.877	1314.29	2.06041	1.04293	1.42089e-40	2.61398e-39
C1orf122	2860.24	2844.46	2700.09	4714.17	4671.61	4701.86	2801.6	4695.88	1.67614	0.745147	1.45042e-40	2.66543e-39
ITPRIP	6410.39	5844.22	6269.45	3711.66	3497.16	3488.16	6174.68	3565.66	0.577464	-0.792197	1.46119e-40	2.67962e-39
JUNB	3597.43	3208.68	3277.7	1628.5	1783.25	1850.35	3361.27	1754.03	0.521836	-0.938332	1.4613e-40	2.67962e-39
CDC37	8539.5	9843.28	9708.93	4545.67	5267.72	4860.54	9363.9	4891.31	0.522358	-0.936889	1.56901e-40	2.87403e-39
FASTKD5	1043.95	1047.37	1123.33	489.49	486.186	516.445	1071.55	497.374	0.464163	-1.1073	1.67067e-40	3.05698e-39
SH3RF1	1109.42	1123.18	1150.67	564.797	502.251	495.287	1127.76	520.778	0.461783	-1.11471	1.75986e-40	3.21671e-39
CTDSP2	4167.3	3351.04	3872.41	7445.9	7291.94	7286.97	3796.92	7341.6	1.93357	0.951268	1.78998e-40	3.26825e-39
POLR2D	2525.6	2407.2	2434.64	1376.22	1370.62	1265.63	2455.81	1337.49	0.544622	-0.876673	2.17545e-40	3.96781e-39
NDUFV2	2351	2507.04	2482.49	1280.21	1293.68	1394.5	2446.84	1322.79	0.540612	-0.887334	2.38749e-40	4.34988e-39
EEF2	82189.2	80719.9	82465.5	54043.5	50362.9	50830.8	81791.5	51745.8	0.632654	-0.660511	2.49368e-40	4.53849e-39
HOMER3	3253.09	3719.89	3715.19	1596.49	1888.09	1800.34	3562.72	1761.64	0.494466	-1.01606	2.64487e-40	4.80852e-39
UHRF1BP1	1782.35	1659.34	1667.9	3056.49	2961.08	3008.27	1703.2	3008.61	1.76645	0.820853	2.68588e-40	4.87786e-39
PPP5C	2863.88	2986.82	3013.39	1681.21	1724.06	1660.89	2954.7	1688.72	0.571538	-0.807079	2.74026e-40	4.97132e-39
GIGYF1	1753.25	1881.21	1959.56	3384.07	3786.33	3402.57	1864.67	3524.33	1.89005	0.918426	3.06988e-40	5.56337e-39
DDAH1	4814.76	4624.9	5091.43	2493.58	2627.94	2833.23	4843.7	2651.58	0.547429	-0.869255	3.42266e-40	6.19611e-39
DPYSL2	3295.52	2799.16	3140.99	5848.47	5684.57	5500.09	3078.56	5677.71	1.84428	0.883054	3.51899e-40	6.36373e-39
NGFR	56.9866	59.1632	70.6352	304.99	306.931	271.206	62.2617	294.376	4.72804	2.24124	3.76378e-40	6.79918e-39
PWWP2B	2112.14	2262.07	2124.75	3817.08	4254.76	3827.65	2166.32	3966.5	1.83098	0.872619	3.91435e-40	7.06367e-39
THOP1	4675.33	5275.69	4784.97	2734.56	2825.8	2713.98	4912	2758.11	0.561505	-0.832629	4.0796e-40	7.35408e-39
PLD3	3544.08	3272.47	3415.56	6106.39	5676.96	5762.64	3410.7	5848.66	1.7148	0.778039	4.96209e-40	8.93544e-39
TRIM8	1478.01	1321	1466.25	2621.6	2600.88	2628.39	1421.76	2616.96	1.84065	0.880215	5.0306e-40	9.04924e-39
SPATA13	819.637	774.668	864.712	353.939	297.63	260.627	819.673	304.065	0.37096	-1.43067	5.71959e-40	1.02778e-38
CCP110	1861.16	1957.01	1950.44	984.629	973.217	1070.4	1922.87	1009.41	0.524952	-0.929743	6.63172e-40	1.19042e-38
ACTB	184169	193840	204380	113991	111938	121398	194129	115776	0.596384	-0.745687	6.73081e-40	1.20694e-38
ZNF469	1056.07	856.018	1002.56	398.182	387.258	320.253	971.551	368.564	0.379356	-1.39837	6.75082e-40	1.20925e-38
PXK	808.725	749.709	873.826	1716.04	1587.08	1661.86	810.753	1654.99	2.0413	1.02949	7.22126e-40	1.29216e-38
HNRNPAB	11374.3	13562.2	12917.1	5806.11	6914.83	6346.4	12617.9	6355.78	0.503712	-0.989329	7.9044e-40	1.41291e-38
N4BP3	1203.99	1366.3	1155.23	509.258	574.122	564.531	1241.84	549.304	0.44233	-1.1768	9.36508e-40	1.67225e-38
WDR5	2703.83	2835.21	2809.46	1595.55	1593	1606.08	2782.84	1598.21	0.574309	-0.8001	1.03422e-39	1.84479e-38
KNL1	1548.34	1537.32	1457.14	802.011	724.628	760.722	1514.26	762.454	0.503514	-0.989895	1.05921e-39	1.88739e-38
CCT2	10712.3	11238.2	10541.7	6785.09	6649.33	6796.49	10830.7	6743.64	0.622638	-0.683534	1.10272e-39	1.96287e-38
PFKFB2	1116.7	1091.75	1162.06	2121.75	2260.13	2029.23	1123.5	2137.04	1.90212	0.927611	1.26428e-39	2.24809e-38
DAPK3	3628.96	4293.95	3657.08	1561.66	1937.13	1838.81	3860	1779.2	0.460934	-1.11737	1.36777e-39	2.42957e-38
SLC20A1	4585.6	4837.52	4733.7	2865.4	2673.6	2567.8	4718.94	2702.27	0.572643	-0.804293	1.44117e-39	2.55729e-38
SNRPD1	1999.38	2421.99	2211.34	876.376	1032.41	1070.4	2210.9	993.059	0.449164	-1.15469	1.45326e-39	2.57606e-38
ANKLE2	4613.49	4636.92	4380.52	2736.44	2734.48	2652.43	4543.64	2707.78	0.59595	-0.746738	1.60892e-39	2.84901e-38
TMEM11	976.047	1152.76	1075.48	471.605	463.356	490.478	1068.09	475.147	0.444854	-1.1686	1.65092e-39	2.92034e-38
COPE	4631.68	4630.45	4468.25	2802.33	2666.84	2561.07	4576.79	2676.74	0.584852	-0.773857	1.69972e-39	3.00355e-38
XAB2	2644.42	2517.21	2536.03	1465.65	1466.17	1435.85	2565.89	1455.89	0.567401	-0.817558	1.93363e-39	3.41334e-38
SKA1	651.102	670.208	685.845	261.689	224.914	279.861	669.052	255.488	0.381866	-1.38886	1.99755e-39	3.52253e-38
GATAD2B	727.489	611.969	650.528	1356.45	1392.61	1422.39	663.329	1390.48	2.09622	1.06779	2.05975e-39	3.62729e-38
OSBPL7	127.311	126.646	142.41	436.776	439.681	407.77	132.122	428.076	3.24	1.69599	2.06122e-39	3.62729e-38
ZNF367	832.975	1156.46	1004.84	328.523	324.688	392.382	998.091	348.531	0.349198	-1.51788	2.20126e-39	3.86972e-38
HMGA2	6948.73	7167.07	6983.78	4233.15	4174.43	4466.24	7033.19	4291.27	0.610146	-0.712773	2.38028e-39	4.1801e-38
EPB41	510.455	538.94	443.179	1072.17	1212.51	1155.03	497.525	1146.57	2.30455	1.20448	2.84957e-39	4.99909e-38
VPS13C	1923	1663.04	1669.04	3286.18	3268.86	3218.88	1751.69	3257.97	1.8599	0.895225	3.07075e-39	5.38156e-38
CCM2L	654.74	625.836	667.617	1306.56	1602.3	1700.32	649.398	1536.4	2.36588	1.24238	3.61264e-39	6.32473e-38
TSC22D4	1782.35	1546.56	1859.3	3417.96	3324.67	3243.89	1729.4	3328.84	1.92485	0.944744	3.73595e-39	6.53389e-38
ABHD15	1115.48	1105.61	1036.74	2201.77	2041.14	1984.99	1085.95	2075.96	1.91166	0.93483	3.96653e-39	6.93003e-38
TEAD1	7687.13	7725.42	7902.03	4949.5	4828.88	4916.32	7771.53	4898.24	0.63028	-0.665936	4.33915e-39	7.57327e-38
H2AJ	1277.96	1378.32	1212.19	624.1	634.156	603.961	1289.49	620.739	0.481384	-1.05474	5.52833e-39	9.6389e-38
FOXL1	955.435	1050.15	1012.82	482.901	431.226	458.741	1006.13	457.623	0.454833	-1.13659	6.21044e-39	1.08171e-37
DPP7	5838.1	5883.04	5678.16	9307.85	9062.51	9133.47	5799.77	9167.94	1.58074	0.660603	6.31606e-39	1.09898e-37
PPIA	22644.3	21505.8	20262.1	12772.9	13275.8	12971.7	21470.7	13006.8	0.605792	-0.723105	7.17143e-39	1.24654e-37
XRCC2	498.33	616.592	546.854	200.503	180.1	188.497	553.925	189.7	0.342465	-1.54597	7.25692e-39	1.26011e-37
PIMREG	972.41	946.611	949.019	463.133	420.234	439.507	956.013	440.958	0.461247	-1.11639	7.92608e-39	1.3749e-37
LOC100130027	168.535	137.739	143.549	496.08	458.283	449.124	149.941	467.829	3.12009	1.64159	8.40593e-39	1.45666e-37
NASP	5119.1	5924.64	5590.44	2530.29	3075.23	2758.22	5544.72	2787.91	0.502805	-0.99193	8.70644e-39	1.5072e-37
ANPEP	17116.6	15620	17726	9960.19	8685.39	8650.69	16820.9	9098.76	0.54092	-0.886512	1.03138e-38	1.78364e-37
DDX56	5457.38	5179.55	5301.06	3312.53	3120.05	3136.17	5312.66	3189.58	0.600374	-0.736067	1.05496e-38	1.82256e-37
BMPR2	3498.01	3045.06	3178.59	5652.67	5668.51	5666.46	3240.55	5662.55	1.7474	0.805213	1.2709e-38	2.1934e-37
HMGCR	2337.66	2477.46	2393.62	1378.1	1356.25	1331.02	2402.92	1355.12	0.56395	-0.82636	1.28525e-38	2.21592e-37
DDIAS	876.624	865.262	950.158	364.294	331.452	415.464	897.348	370.403	0.412775	-1.27657	1.30397e-38	2.24592e-37
SAP30BP	3089.4	3272.47	3115.93	1643.56	1851.73	1754.18	3159.26	1749.82	0.553871	-0.852379	1.33999e-38	2.30563e-37
PKP3	2449.21	2707.64	2490.46	1369.63	1354.56	1179.07	2549.11	1301.09	0.510409	-0.970274	1.72673e-38	2.96805e-37
GABPB1	1231.88	1273.86	1282.83	620.335	630.773	655.894	1262.86	635.668	0.503357	-0.990345	1.8258e-38	3.13518e-37
TMIE	37.5869	36.977	41.014	234.391	218.15	234.66	38.526	229.067	5.94577	2.57186	2.01403e-38	3.45492e-37
RET	423.156	315.229	367.987	916.853	961.38	886.707	368.791	921.647	2.49911	1.32141	2.18895e-38	3.7512e-37
SHISA4	1126.4	1110.23	1207.63	2137.76	2051.28	2189.84	1148.09	2126.29	1.85203	0.889107	2.26149e-38	3.87161e-37
MANF	1036.67	1139.82	1100.54	480.077	525.081	529.909	1092.34	511.689	0.468432	-1.09409	2.43006e-38	4.15601e-37
ZNF33B	409.819	352.206	361.151	874.494	834.549	928.062	374.392	879.035	2.3479	1.23137	2.43962e-38	4.16817e-37
EZR	26097.4	29156.4	28638	13551.4	16275	15269.3	27964	15031.9	0.537544	-0.895545	3.20646e-38	5.47285e-37
IBA57	908.148	1099.14	889.776	401.947	404.168	354.875	965.689	386.997	0.400747	-1.31924	3.46942e-38	5.91575e-37
ROBO3	403.756	326.322	389.633	938.504	861.606	883.822	373.237	894.644	2.39699	1.26122	3.65769e-38	6.23052e-37
TRIM46	93.3611	96.1402	104.814	359.587	400.786	333.717	98.105	364.697	3.71742	1.8943	3.68361e-38	6.26839e-37
SLC16A5	1254.92	1111.16	1110.8	2596.18	2274.5	2212.92	1158.96	2361.2	2.03735	1.02669	4.1196e-38	7.00332e-37
MAP1B	5567.71	4642.46	5150.68	10012	9020.23	9528.74	5120.28	9520.31	1.85933	0.894785	4.12684e-38	7.00803e-37
UGDH	5718.06	5857.16	5945.89	3550.69	3596.93	3693.97	5840.37	3613.86	0.618773	-0.692518	4.1306e-38	7.00803e-37
TNFRSF1B	1416.18	1560.43	1449.16	759.652	742.385	667.435	1475.26	723.157	0.490191	-1.02858	4.18224e-38	7.08856e-37
LAS1L	3037.27	3159.69	3151.24	1629.44	1842.43	1606.08	3116.06	1692.65	0.543201	-0.880442	4.22796e-38	7.15892e-37
TRIM2	157.623	147.908	164.056	446.189	469.275	477.976	156.529	464.48	2.96738	1.56919	4.68213e-38	7.92005e-37
BGN	92.1486	41.5991	68.3567	894.261	858.224	874.205	67.3681	875.563	12.9967	3.70007	4.70034e-38	7.94298e-37
DUSP14	1571.38	1787.84	1819.43	885.79	819.329	867.473	1726.21	857.531	0.49677	-1.00935	4.77297e-38	8.0577e-37
POLG	3436.17	3793.84	3548.85	2051.15	2083.41	1915.75	3592.95	2016.77	0.561313	-0.833123	5.36615e-38	9.05013e-37
NIPAL3	572.291	530.62	510.397	1132.42	1090.75	1159.84	537.769	1127.67	2.09693	1.06828	5.48436e-38	9.24033e-37
MAPK8IP2	1948.46	2120.63	2033.61	3462.2	3587.63	3461.24	2034.23	3503.69	1.72236	0.78439	5.69041e-38	9.57801e-37
CEP120	670.502	596.254	611.792	1273.62	1241.25	1312.75	626.183	1275.87	2.03754	1.02683	7.61534e-38	1.28054e-36
NUP205	4630.47	4545.4	4684.71	2891.76	2775.91	2812.07	4620.19	2826.58	0.611789	-0.708895	8.36636e-38	1.40543e-36
BORCS6	249.771	243.124	267.73	632.572	749.149	637.622	253.542	673.114	2.65485	1.40863	9.30979e-38	1.56237e-36
TMEM53	321.308	283.799	279.123	770.948	678.969	793.42	294.743	747.779	2.53705	1.34315	9.66699e-38	1.62072e-36
TRAP1	6140	6244.49	6337.8	3977.11	3695.86	3789.18	6240.77	3820.72	0.612219	-0.70788	1.02476e-37	1.71637e-36
ZNF252P	463.168	416.916	444.319	947.917	937.705	1006.92	441.467	964.182	2.18404	1.127	1.06054e-37	1.77456e-36
LHX1	577.141	590.708	608.375	246.628	227.45	222.158	592.074	232.079	0.391976	-1.35116	1.17761e-37	1.96851e-36
LAMB1	9591.94	8727.5	9360.31	15028.3	15784.6	14784.5	9226.58	15199.1	1.64732	0.720121	1.21759e-37	2.03334e-36
BTBD2	3844.78	3801.24	4167.48	6757.79	6492.06	6496.43	3937.83	6582.1	1.6715	0.741146	1.27689e-37	2.13029e-36
SLC4A7	5023.31	5106.52	4894.34	3134.62	3067.62	3068.85	5008.06	3090.37	0.617079	-0.696474	1.47855e-37	2.4643e-36
ITGB8	409.819	447.422	505.84	144.964	143.742	150.99	454.36	146.566	0.322576	-1.63229	1.52785e-37	2.54397e-36
PSMC3IP	557.741	637.853	544.575	200.503	229.142	201.962	580.057	210.535	0.362957	-1.46213	1.81283e-37	3.01554e-36
GNL3	3369.49	4016.63	3559.11	1803.58	1898.24	1995.57	3648.41	1899.13	0.520537	-0.941926	1.85456e-37	3.08193e-36
ART5	10.9123	21.2618	13.6713	161.908	187.71	239.469	15.2818	196.362	12.8494	3.68363	1.85993e-37	3.08785e-36
DNAJC9	2811.74	3339.95	2991.74	1574.84	1638.66	1623.39	3047.81	1612.3	0.529001	-0.918658	1.89466e-37	3.14244e-36
ZBTB44	1396.78	1335.79	1355.74	2331.67	2439.38	2420.65	1362.77	2397.24	1.75909	0.814828	1.94112e-37	3.21637e-36
PBK	702.027	809.796	751.924	289.929	290.02	336.603	754.582	305.517	0.404883	-1.30442	2.08206e-37	3.44653e-36
PTP4A3	1017.27	969.722	980.919	1810.17	1798.47	1801.3	989.304	1803.31	1.82281	0.866165	2.12906e-37	3.52091e-36
TSPAN15	9052.38	9627.89	9418.41	5959.55	5890.88	5925.17	9366.23	5925.2	0.632613	-0.660605	2.18653e-37	3.61245e-36
HOXB2	1245.22	1243.35	1376.25	2345.79	2362.44	2306.21	1288.27	2338.15	1.81495	0.859927	2.21361e-37	3.65363e-36
DOCK6	786.9	695.168	684.706	1577.67	1462.79	1415.65	722.258	1485.37	2.05656	1.04023	2.41461e-37	3.98154e-36
RBMX	5041.5	4929.96	5185.99	3009.43	3057.48	3169.84	5052.48	3078.91	0.609386	-0.714572	2.49516e-37	4.11038e-36
UBE2S	9772.6	11325.1	11556.8	5497.35	6034.62	6087.7	10884.9	5873.23	0.539578	-0.890097	2.89764e-37	4.76878e-36
LARP6	1826	2165.93	1894.62	3685.3	3738.14	3552.6	1962.18	3658.68	1.8646	0.898864	3.1689e-37	5.21017e-36
FAF2	6142.43	5752.7	6272.87	3559.16	3521.68	3745.91	6056	3608.91	0.595924	-0.7468	3.33851e-37	5.48373e-36
THSD7A	1140.94	1025.19	1073.2	1963.61	2074.96	1978.26	1079.78	2005.61	1.85743	0.893307	3.39201e-37	5.56624e-36
SNHG5	2723.23	2946.14	2435.78	4860.08	5025.05	5233.69	2701.72	5039.6	1.86533	0.899434	4.51165e-37	7.39641e-36
CENPI	846.312	966.024	944.462	369.001	407.551	427.004	918.933	401.185	0.436577	-1.19569	4.85845e-37	7.95729e-36
DUSP1	4807.49	5724.04	4952.44	2807.98	2639.78	2828.42	5161.32	2758.73	0.5345	-0.903738	5.15486e-37	8.43464e-36
ATP5IF1	1704.75	1946.84	1715.75	887.672	842.159	947.296	1789.11	892.376	0.498781	-1.00352	6.86706e-37	1.12254e-35
PASK	1006.36	1087.12	1037.88	516.789	506.479	472.205	1043.79	498.491	0.477579	-1.06619	7.0856e-37	1.15716e-35
SNRPA	2612.9	2465.44	2955.29	1406.34	1357.09	1407	2677.88	1390.15	0.519122	-0.945853	7.13166e-37	1.16356e-35
PPP1R3B	318.883	353.13	287.098	762.476	761.832	782.842	319.704	769.05	2.40551	1.26634	7.55863e-37	1.23204e-35
CTSD	103466	85835.7	97286.4	176327	166107	168070	95529.3	170168	1.78132	0.832946	7.74477e-37	1.26117e-35
DUSP9	594.116	652.644	606.096	246.628	249.435	252.933	617.619	249.665	0.404238	-1.30672	8.43191e-37	1.37176e-35
CCN1	30377.5	37719.3	34892.7	15668.4	17785.9	18531.4	34329.8	17328.6	0.504768	-0.986309	8.53676e-37	1.38621e-35
GGT5	276.446	257.915	239.248	55.5383	58.3423	58.665	257.87	57.5152	0.22304	-2.16463	8.53702e-37	1.38621e-35
TIMM10	2369.19	2954.46	2325.27	1131.48	1248.02	1128.1	2549.64	1169.2	0.458574	-1.12477	8.92096e-37	1.44717e-35
PDLIM5	1823.57	1569.67	1654.23	776.596	831.167	879.014	1682.49	828.925	0.492677	-1.02129	8.98963e-37	1.45692e-35
FADS1	3957.54	3985.2	3839.37	6541.29	6173.29	6286.78	3927.37	6333.79	1.61273	0.689505	1.0635e-36	1.72194e-35
NAA50	6076.96	6843.52	6305.9	3557.28	3836.22	3752.64	6408.79	3715.38	0.579731	-0.786544	1.18742e-36	1.92075e-35
TTK	769.926	846.773	914.84	356.763	339.907	380.842	843.846	359.171	0.425635	-1.23231	1.22551e-36	1.98048e-35
GINS4	459.53	502.887	496.725	184.5	152.197	174.072	486.381	170.256	0.350047	-1.51438	1.26758e-36	2.04653e-35
RNF182	1789.62	1953.31	1913.99	988.394	941.932	1055.01	1885.64	995.112	0.527732	-0.922124	1.38394e-36	2.23228e-35
LPCAT1	4603.79	4170.08	4435.21	2605.6	2604.27	2418.73	4403.03	2542.86	0.577526	-0.792042	1.48e-36	2.38496e-35
ZNF358	1531.36	1376.47	1587.01	2697.85	2699.81	2788.99	1498.28	2728.88	1.82134	0.865001	1.72379e-36	2.77519e-35
MIR4435-2HG	1213.69	1282.18	1129.02	564.797	563.976	616.464	1208.3	581.745	0.481458	-1.05452	1.76943e-36	2.84596e-35
TBCD	6483.14	6532.91	6476.8	4059.95	4127.93	3793.03	6497.62	3993.64	0.614631	-0.702208	1.8351e-36	2.9488e-35
CREB3L1	226.734	143.286	234.691	624.1	667.132	753.99	201.57	681.741	3.38215	1.75794	1.87356e-36	3.00776e-35
FOXN3	357.682	305.06	357.733	849.078	805.8	763.607	340.159	806.162	2.36996	1.24486	1.89085e-36	3.03267e-35
GPS1	7164.55	6935.96	7399.61	4552.26	4330.01	4463.35	7166.71	4448.54	0.620723	-0.687978	2.07772e-36	3.32924e-35
RALGAPA2	523.792	467.759	493.307	1130.53	1006.19	1052.12	494.953	1062.95	2.14758	1.10271	2.10024e-36	3.36217e-35
FHL2	20244.8	19529.4	20357.8	12767.2	12741.5	13353.5	20044	12954.1	0.646282	-0.629765	2.27497e-36	3.63845e-35
FUBP1	5207.61	5395.87	5170.04	3238.17	3300.99	3299.67	5257.84	3279.61	0.623756	-0.680947	2.3166e-36	3.70155e-35
PFKM	1690.2	1910.79	1705.5	920.619	943.623	883.822	1768.83	916.021	0.517869	-0.949341	2.54878e-36	4.06872e-35
DDX27	4061.81	3887.21	3871.27	2232.83	2438.54	2236.96	3940.1	2302.78	0.584447	-0.774855	2.59459e-36	4.13797e-35
CLPB	2571.67	2621.67	2631.73	1561.66	1460.25	1394.5	2608.36	1472.14	0.564392	-0.825231	2.66739e-36	4.2501e-35
SGTB	274.021	312.456	259.755	711.644	671.359	705.904	282.077	696.302	2.46848	1.30362	2.82975e-36	4.50457e-35
DKC1	9113.01	10073.5	9315.88	5241.31	5874.82	5313.51	9500.78	5476.55	0.576431	-0.79478	2.9156e-36	4.6369e-35
FRAT1	110.336	101.687	108.231	384.062	381.339	334.679	106.751	366.693	3.43502	1.78032	2.95118e-36	4.68909e-35
ARMCX6	374.657	357.753	298.491	790.715	883.59	820.349	343.633	831.551	2.41988	1.27494	3.06738e-36	4.86917e-35
TCERG1	2144.88	2408.13	2217.04	1251.02	1246.33	1221.39	2256.68	1239.58	0.549293	-0.864352	3.16642e-36	5.02171e-35
YEATS2	1607.75	1542.87	1548.28	2791.04	2736.17	2610.11	1566.3	2712.44	1.73175	0.792232	3.19996e-36	5.07017e-35
SNAPC4	1210.06	1204.53	1234.98	631.631	635.001	596.268	1216.52	620.967	0.510445	-0.970173	3.24538e-36	5.13735e-35
TMEM268	349.195	372.543	363.43	798.246	801.573	803.999	361.723	801.273	2.21516	1.14741	3.54561e-36	5.6074e-35
MYH15	129.735	183.961	157.22	9.41328	11.8376	10.5789	156.972	10.6099	0.0675912	-3.88702	3.68385e-36	5.82063e-35
NPTX1	447.406	538.94	535.461	184.5	174.181	143.297	507.269	167.326	0.329857	-1.60009	4.21001e-36	6.64581e-35
C11orf54	561.379	613.818	516.093	1134.3	1269.16	1329.1	563.763	1244.19	2.20693	1.14204	4.59794e-36	7.25144e-35
SLC26A11	813.575	772.819	757.62	1507.07	1458.56	1462.78	781.338	1476.13	1.88924	0.917805	4.71927e-36	7.43591e-35
VTA1	2124.27	2294.42	2174.88	1129.59	1106.81	1267.55	2197.86	1167.99	0.53142	-0.912076	4.86245e-36	7.65442e-35
SLFN5	277.658	288.421	222.159	710.703	735.62	642.43	262.746	696.251	2.6499	1.40594	4.95796e-36	7.79756e-35
MALL	3404.65	3211.45	3431.51	1984.32	1783.25	1945.56	3349.2	1904.38	0.568606	-0.814499	5.28447e-36	8.3034e-35
FOXJ1	121.248	182.112	192.538	6.5893	6.76433	4.80861	165.299	6.05408	0.0366249	-4.77103	5.85201e-36	9.18668e-35
SH3BGRL2	84.8737	73.0296	59.2425	303.108	296.785	291.402	72.3819	297.098	4.10459	2.03724	6.14902e-36	9.64405e-35
RRAS	2822.66	3173.55	3096.56	1636.97	1707.99	1750.33	3030.92	1698.43	0.560368	-0.835554	6.42469e-36	1.00671e-34
ZNF143	897.236	954.007	979.779	410.419	456.592	450.086	943.674	439.032	0.465237	-1.10396	8.08785e-36	1.26615e-34
RASGEF1A	617.153	573.144	623.185	1187.96	1196.44	1200.23	604.494	1194.87	1.97665	0.98306	8.70871e-36	1.3621e-34
ARHGEF19	472.868	505.661	472.8	1003.46	1029.02	979.994	483.776	1004.16	2.07567	1.05357	9.51229e-36	1.48642e-34
PNO1	2591.07	2645.7	2632.87	1456.23	1535.5	1575.3	2623.22	1522.35	0.580335	-0.785041	9.64163e-36	1.50524e-34
CA8	1776.28	1962.55	1961.84	959.213	919.103	1057.89	1900.23	978.737	0.515063	-0.957178	9.77594e-36	1.52481e-34
ATP5MC1	4601.37	4532.46	4766.74	2904.94	2698.12	2817.84	4633.52	2806.97	0.605796	-0.723096	1.05988e-35	1.65164e-34
RPL18	11424	12111.8	11978.4	7370.6	7301.24	7746.67	11838.1	7472.84	0.631255	-0.663705	1.06652e-35	1.66047e-34
PCBD1	2110.93	1812.8	2082.6	3706.95	3505.61	3804.57	2002.11	3672.38	1.83425	0.875194	1.18183e-35	1.83832e-34
TNS2	956.648	776.517	964.969	2102.93	1838.21	1860.93	899.378	1934.02	2.1504	1.1046	1.22571e-35	1.90483e-34
RBL1	755.376	825.512	832.812	334.171	359.355	375.071	804.567	356.199	0.442722	-1.17553	1.28875e-35	2.00098e-34
UCKL1	1956.94	2043.9	2062.09	1157.83	1114.42	1153.1	2020.98	1141.79	0.564967	-0.823762	1.40944e-35	2.18503e-34
TESK1	2052.73	1957.93	2041.59	3360.54	3337.35	3320.83	2017.42	3339.57	1.65537	0.727154	1.40986e-35	2.18503e-34
SNF8	5496.18	5635.3	5324.99	3424.55	3414.29	3194.84	5485.49	3344.56	0.609711	-0.713803	1.57277e-35	2.43391e-34
CD44	71420	71535.7	78689.9	45304.2	43739	47086.9	73881.9	45376.7	0.614179	-0.703269	1.57331e-35	2.43391e-34
SSR2	7089.38	6654.94	7359.74	4267.98	3925	4267.16	7034.68	4153.38	0.590415	-0.7602	1.74274e-35	2.69357e-34
SRSF8	1288.87	1111.16	1159.79	2136.81	2282.96	2218.69	1186.6	2212.82	1.86484	0.899049	2.19767e-35	3.39363e-34
LRATD2	69.1114	91.5181	70.6352	287.105	314.541	344.296	77.0883	315.314	4.0903	2.03221	2.659e-35	4.10228e-34
SNRPA1	1188.23	1264.61	1201.94	626.924	635.001	571.263	1218.26	611.063	0.501586	-0.995431	2.76876e-35	4.26775e-34
BLM	630.49	634.156	640.274	273.926	253.662	276.976	634.973	268.188	0.422361	-1.24345	2.80506e-35	4.31979e-34
MYO15B	170.96	161.774	177.727	541.264	514.089	439.507	170.154	498.286	2.92845	1.55014	2.89013e-35	4.44678e-34
WTIP	7835.05	9296.94	8268.88	4335.76	4874.54	4680.7	8466.96	4630.33	0.546871	-0.870728	3.00813e-35	4.62415e-34
OBSCN	499.542	683.15	525.207	1488.24	1664.87	1294.48	569.3	1482.53	2.60413	1.3808	3.04787e-35	4.68101e-34
FAM171B	497.117	505.661	508.118	1008.16	1006.19	1068.47	503.632	1027.61	2.0404	1.02885	3.17947e-35	4.87872e-34
ATP1B1	4003.61	4076.72	3824.56	2369.32	2468.13	2332.18	3968.29	2389.88	0.602243	-0.731583	3.23778e-35	4.96372e-34
KIAA1109	1176.11	1168.47	1105.1	2197.06	2078.34	1995.57	1149.89	2090.32	1.81784	0.862226	3.30576e-35	5.06338e-34
ISCU	1923	1811.87	1883.23	3180.75	3065.93	3251.58	1872.7	3166.09	1.69065	0.757582	3.3788e-35	5.17059e-34
ATAD3A	1958.16	2116.01	2211.34	1052.4	1160.08	969.416	2095.17	1060.63	0.506229	-0.982139	3.5435e-35	5.41777e-34
OPLAH	2030.91	1890.45	2003.99	3328.54	3410.07	3250.62	1975.12	3329.74	1.68585	0.753473	3.55207e-35	5.426e-34
RHOQ	917.848	850.471	882.941	1629.44	2018.31	2074.43	883.753	1907.39	2.15829	1.10989	3.59138e-35	5.48112e-34
MID1	1424.67	1501.27	1561.95	821.779	714.482	737.641	1495.96	757.967	0.506676	-0.980865	4.04318e-35	6.16512e-34
KNDC1	241.284	231.106	280.262	614.687	679.815	619.349	250.884	637.95	2.54281	1.34642	4.42547e-35	6.74201e-34
RIMS3	192.785	242.199	207.349	600.567	587.651	542.411	214.111	576.876	2.69429	1.4299	4.47922e-35	6.8178e-34
PLAAT3	458.318	495.492	457.99	1022.28	977.445	954.028	470.6	984.585	2.09219	1.06501	4.79901e-35	7.29801e-34
SIN3A	1916.93	1587.24	1895.76	3529.98	3394	3304.48	1799.98	3409.49	1.89418	0.921576	4.94876e-35	7.51902e-34
PEPD	4180.64	4173.78	4264.32	6559.17	6506.44	6524.32	4206.24	6529.98	1.55245	0.634545	5.1018e-35	7.74463e-34
TTBK2	506.817	424.311	508.118	1010.04	1047.62	1048.28	479.749	1035.32	2.15804	1.10972	5.23985e-35	7.94711e-34
MRPL14	2651.7	3060.77	2645.4	1487.3	1539.73	1497.4	2785.96	1508.14	0.541337	-0.8854	5.53853e-35	8.39263e-34
SEC24D	765.076	791.308	813.445	351.115	377.957	347.182	789.943	358.751	0.454148	-1.13876	5.57417e-35	8.43911e-34
C8orf33	2349.79	2234.34	2130.45	1293.38	1247.17	1215.62	2238.19	1252.06	0.559406	-0.838032	6.00359e-35	9.08116e-34
RAD21	5223.37	5471.67	5132.45	3230.64	3295.07	3320.83	5275.83	3282.18	0.622116	-0.684744	6.39315e-35	9.66183e-34
CCPG1	260.683	261.612	266.591	590.213	709.409	698.21	262.962	665.944	2.53247	1.34054	6.52111e-35	9.84648e-34
GALM	442.556	415.067	413.558	947.917	895.428	871.32	423.727	904.888	2.13555	1.09461	6.80538e-35	1.02666e-33
SV2A	160.048	189.507	177.727	481.96	488.723	482.784	175.761	484.489	2.75653	1.46285	7.03324e-35	1.06009e-33
PSMD3	10312.2	11072.8	10742.3	6633.54	6933.43	6847.46	10709.1	6804.81	0.635426	-0.654205	7.64248e-35	1.1509e-33
SLC35F6	2805.68	2107.69	2343.5	5540.66	4740.95	5100.97	2418.96	5127.53	2.11973	1.08388	7.68491e-35	1.15627e-33
RIPOR3	2415.26	2005.08	2160.07	4363.05	4235.31	3857.47	2193.47	4151.94	1.89287	0.920572	7.91832e-35	1.19034e-33
TUBGCP2	5488.9	5150.9	5564.23	3362.42	3076.92	3254.47	5401.34	3231.27	0.598235	-0.741217	8.16929e-35	1.22698e-33
GLCE	892.386	863.413	917.119	1674.62	1580.32	1667.63	890.973	1640.85	1.84164	0.880994	8.2271e-35	1.23457e-33
PFKP	18291.5	19640.3	18814	12146.9	12459.9	11916.7	18915.3	12174.5	0.643632	-0.635691	8.55063e-35	1.28199e-33
NKAIN2	105.486	91.5181	100.256	324.758	341.598	350.067	99.0868	338.808	3.4193	1.7737	8.84895e-35	1.32555e-33
ELMOD1	346.77	464.986	445.458	132.727	121.758	124.062	419.071	126.182	0.3011	-1.73168	9.74295e-35	1.45819e-33
PSME1	2591.07	2504.27	2410.71	1232.2	1436.57	1389.69	2502.02	1352.82	0.540692	-0.887122	1.02715e-34	1.53593e-33
DCTN3	2106.08	2497.8	2226.15	1122.06	1238.72	1180.99	2276.68	1180.59	0.518559	-0.947419	1.13439e-34	1.69481e-33
JMJD6	1864.8	1887.68	1829.68	1038.28	1083.14	1022.31	1860.72	1047.91	0.563176	-0.828343	1.14279e-34	1.70586e-33
FAM219B	1185.81	1153.68	1015.1	2334.49	2110.47	2070.59	1118.2	2171.85	1.94228	0.957752	1.16772e-34	1.74155e-33
UTP3	1024.55	1091.75	1029.91	468.781	537.764	510.674	1048.73	505.74	0.482239	-1.05218	1.20821e-34	1.80035e-33
ILK	9230.62	8882.8	8900.04	5745.87	5815.63	5930.94	9004.49	5830.81	0.647545	-0.626948	1.23979e-34	1.8458e-33
CDC42EP4	1499.84	1096.37	1315.87	2785.39	2759	2721.67	1304.02	2755.35	2.11296	1.07927	1.45976e-34	2.17139e-33
HOXB3	1064.56	1027.04	1370.55	2444.63	2517.17	2454.31	1154.05	2472.04	2.14206	1.099	1.49949e-34	2.22854e-33
PVR	3717.47	3580.3	3686.7	2274.25	2250.83	2136.95	3661.49	2220.67	0.606495	-0.721433	1.52734e-34	2.26795e-33
EVI5L	404.969	396.578	410.14	875.435	878.517	826.119	403.896	860.024	2.12932	1.09039	1.53649e-34	2.27955e-33
TANC1	1594.41	1381.09	1403.59	2681.84	2748.85	2566.84	1459.7	2665.84	1.8263	0.868922	1.60259e-34	2.37555e-33
LRRC8A	2003.02	1735.15	1835.38	992.16	1002.81	968.454	1857.85	987.808	0.531695	-0.911329	1.6785e-34	2.48591e-33
SLC24A1	335.857	315.229	353.176	763.417	808.337	723.215	334.754	764.99	2.28523	1.19234	1.86094e-34	2.75371e-33
RRP1B	2355.85	2152.06	2263.75	1319.74	1210.81	1172.34	2257.22	1234.3	0.546822	-0.870856	1.87596e-34	2.77351e-33
SLC16A2	2329.18	2133.57	2514.39	1280.21	1237.03	1197.34	2325.71	1238.19	0.532393	-0.909438	1.9113e-34	2.82331e-33
MOK	354.045	388.259	424.951	136.493	105.693	94.2487	389.085	112.145	0.288227	-1.79472	2.03629e-34	3.00534e-33
BRIP1	461.955	440.951	467.104	148.73	148.815	182.727	456.67	160.091	0.350561	-1.51226	2.0421e-34	3.0113e-33
SAP18	3983	4231.09	3905.45	2159.41	2436.85	2368.72	4039.85	2321.66	0.57469	-0.799145	2.16955e-34	3.19646e-33
ZBTB4	1308.27	1230.41	1340.93	2291.19	2339.61	2206.19	1293.2	2279	1.76229	0.817451	2.21417e-34	3.25939e-33
MIDN	2530.45	2490.4	2645.4	4143.73	4130.47	4119.05	2555.42	4131.08	1.6166	0.69296	2.56472e-34	3.77216e-33
AVPR2	129.735	101.687	125.321	349.233	451.519	480.861	118.914	427.204	3.59254	1.845	2.71673e-34	3.99228e-33
PPM1L	552.891	498.265	552.55	1052.4	1087.37	1105.98	534.569	1081.92	2.02391	1.01714	2.80642e-34	4.12052e-33
RUSC2	4013.31	4828.27	4638	2476.63	2506.18	2332.18	4493.2	2438.33	0.542672	-0.881848	3.09912e-34	4.54636e-33
SOS2	729.914	634.156	669.896	1347.04	1285.22	1361.8	677.988	1331.35	1.96368	0.973561	3.2636e-34	4.78351e-33
SLC25A23	497.117	455.742	535.461	1311.27	1061.15	1078.09	496.107	1150.17	2.3184	1.21313	3.45811e-34	5.06426e-33
FAM214B	801.45	747.86	781.545	1511.77	1428.12	1429.12	776.952	1456.34	1.87442	0.906447	3.51821e-34	5.14785e-33
SCARB1	5800.51	4595.32	5527.78	9809.58	9833.64	10497.2	5307.87	10046.8	1.89281	0.920532	3.57507e-34	5.22655e-33
RREB1	1133.67	966.949	1058.39	2001.26	2005.62	1903.25	1053	1970.04	1.87088	0.903719	3.63084e-34	5.30352e-33
SLC25A25	751.738	804.25	816.862	382.179	348.363	346.22	790.95	358.921	0.453784	-1.13992	3.69538e-34	5.39316e-33
ARRDC4	32.737	36.977	30.7605	181.676	210.54	233.698	33.4915	208.638	6.22958	2.63914	4.03396e-34	5.88225e-33
CCT4	12013.3	11821.5	12099.1	7714.18	7045.89	7746.67	11978	7502.25	0.626336	-0.67499	4.06252e-34	5.91882e-33
CDKL2	70.3239	106.309	95.6994	323.817	343.29	344.296	90.7774	337.134	3.71386	1.89292	4.12097e-34	5.99884e-33
PLK4	550.466	594.405	578.753	206.151	193.629	251.971	574.542	217.25	0.378128	-1.40305	4.26626e-34	6.20504e-33
IFT122	1698.69	1619.59	1797.78	937.563	909.802	936.717	1705.35	928.027	0.544185	-0.877832	4.60849e-34	6.69707e-33
MLXIP	5554.38	4522.29	5637.15	10862.9	9838.71	9694.16	5237.94	10131.9	1.93434	0.951838	4.65007e-34	6.75173e-33
MYEOV	2407.99	3181.87	2802.62	1400.7	1331.73	1274.28	2797.49	1335.57	0.477416	-1.06668	4.74145e-34	6.87854e-33
TMEM184A	629.278	717.354	747.367	284.281	300.167	298.134	697.999	294.194	0.421482	-1.24646	4.86202e-34	7.04745e-33
TOR1AIP1	2589.86	2410.9	2551.98	4082.54	4059.44	4207.53	2517.58	4116.5	1.6351	0.709381	5.77134e-34	8.35837e-33
GSTO1	3165.79	3227.17	2968.96	1702.86	1773.1	1894.59	3120.64	1790.18	0.57366	-0.801733	5.80361e-34	8.39797e-33
CDON	235.221	220.013	199.374	565.738	563.13	535.679	218.203	554.849	2.54281	1.34643	5.88174e-34	8.50378e-33
BSN	104.273	105.384	119.624	454.661	397.404	328.909	109.761	393.658	3.58651	1.84258	6.51792e-34	9.41557e-33
ANAPC15	1826	1898.77	1817.15	900.851	1065.38	922.291	1847.3	962.841	0.521214	-0.940052	6.55585e-34	9.46233e-33
PRDM11	240.071	245.897	267.73	676.815	717.864	571.263	251.233	655.314	2.60839	1.38316	6.8855e-34	9.92971e-33
NUP58	2072.13	2103.99	1953.86	1164.42	1075.53	1173.3	2043.33	1137.75	0.556812	-0.844737	7.45499e-34	1.07419e-32
POLR1C	2066.07	2263.92	2139.56	1242.55	1237.03	1187.73	2156.52	1222.44	0.566856	-0.818945	7.91221e-34	1.1391e-32
GPRC5C	1953.31	1770.27	1836.52	3215.58	3061.7	3173.68	1853.37	3150.32	1.69978	0.765351	8.41157e-34	1.20997e-32
PCMTD1	377.082	391.032	309.884	817.073	840.467	968.454	359.332	875.331	2.43599	1.28451	8.49341e-34	1.22071e-32
RAB5B	3240.96	2679.91	2765.03	5243.2	5154.42	5286.58	2895.3	5228.07	1.80571	0.852565	9.15477e-34	1.31466e-32
MTO1	1584.71	1443.03	1509.54	2621.6	2570.44	2572.61	1512.43	2588.22	1.7113	0.775091	9.2487e-34	1.32702e-32
NRIP3	2210.35	2397.03	2055.26	1224.67	1188.83	1083.86	2220.88	1165.79	0.52492	-0.92983	1.04889e-33	1.50371e-32
PLK3	909.361	897.617	884.08	433.952	429.535	451.048	897.019	438.178	0.488482	-1.03362	1.0554e-33	1.51176e-32
SYNGR2	5508.3	5041.81	5064.09	8464.42	8146.78	8486.23	5204.74	8365.81	1.60735	0.684681	1.10301e-33	1.57862e-32
ARMCX3	811.15	880.053	731.417	1532.48	1871.18	1750.33	807.54	1718	2.12745	1.08912	1.11512e-33	1.59462e-32
PSMA5	3050.6	3330.7	3048.71	1783.82	1861.04	1876.32	3143.34	1840.39	0.585489	-0.772286	1.23759e-33	1.76827e-32
ALAS1	4013.31	3820.65	3972.66	2495.46	2372.59	2395.65	3935.54	2421.23	0.615222	-0.700821	1.3562e-33	1.93612e-32
CLTA	15785.3	16760.8	15930.5	10020.4	10732.4	10333.7	16158.9	10362.2	0.64127	-0.640996	1.38683e-33	1.97819e-32
PIP5KL1	241.284	251.444	209.627	657.047	611.326	554.913	234.118	607.762	2.59596	1.37627	1.40712e-33	2.00545e-32
HOXC6	516.517	498.265	606.096	1101.35	1134.72	1155.03	540.293	1130.37	2.09214	1.06498	1.44765e-33	2.06148e-32
LYST	4663.2	4610.11	4573.06	2980.24	2749.7	2850.54	4615.46	2860.16	0.619692	-0.690377	1.57424e-33	2.23987e-32
CASKIN2	1302.2	1051.07	1118.77	2353.32	2219.54	2185.99	1157.35	2252.95	1.94665	0.960993	1.66834e-33	2.37178e-32
TYMP	2730.51	2553.26	2286.53	4396	4719.81	4430.65	2523.43	4515.49	1.78942	0.839493	1.76994e-33	2.51411e-32
LRRC8C	1674.44	1675.98	1631.45	932.856	873.444	951.143	1660.62	919.147	0.553496	-0.853355	1.78981e-33	2.54022e-32
USP35	187.935	203.374	210.766	540.322	541.992	488.555	200.692	523.623	2.60909	1.38355	1.95631e-33	2.7742e-32
BCAR1	8105.44	7886.27	8481.93	4871.37	5292.24	5033.65	8157.88	5065.75	0.620965	-0.687417	1.97977e-33	2.80514e-32
ASXL1	11710.1	12018.5	12042.2	7989.99	7851.69	7554.32	11923.6	7798.67	0.654054	-0.612519	2.02225e-33	2.86294e-32
NUDC	9239.11	9030.71	9277.14	5335.45	6015.18	5386.6	9182.32	5579.08	0.607589	-0.718833	2.08581e-33	2.95047e-32
ATG7	1878.13	1918.18	1843.35	1112.65	1034.1	1040.58	1879.89	1062.44	0.565163	-0.823262	2.09331e-33	2.95862e-32
ABHD4	76.3863	93.3669	63.7996	292.753	315.387	301.019	77.8509	303.053	3.89273	1.96078	2.14914e-33	3.03502e-32
PCID2	1584.71	1864.57	1665.62	900.851	864.143	900.172	1704.97	888.388	0.521059	-0.940482	2.23321e-33	3.15112e-32
NUP188	4680.18	4475.14	4791.8	2923.76	2598.35	2581.26	4649.04	2701.12	0.581007	-0.783373	2.35791e-33	3.32433e-32
KLHDC8B	124.886	157.152	125.321	425.48	426.153	394.306	135.786	415.313	3.05858	1.61286	2.51364e-33	3.54094e-32
ACACA	3439.81	3198.51	3225.3	5476.65	5450.36	5140.4	3287.87	5355.8	1.62896	0.703948	2.54235e-33	3.57843e-32
HEG1	6937.82	6420.13	6743.39	10344.3	10485.6	10343.3	6700.45	10391	1.5508	0.633011	2.60261e-33	3.66022e-32
RNF38	1292.5	1147.21	1197.38	2096.34	2178.96	2243.7	1212.37	2173	1.79236	0.841861	2.61822e-33	3.67913e-32
SFXN1	3114.86	2960.93	3090.86	1791.35	1833.98	1894.59	3055.55	1839.97	0.602173	-0.73175	2.66035e-33	3.73524e-32
WDR90	886.324	988.211	1021.93	457.485	474.348	419.311	965.489	450.381	0.46648	-1.10011	2.82308e-33	3.96046e-32
TGIF1	1923	2009.7	2016.52	3312.53	3212.21	3219.84	1983.07	3248.2	1.63796	0.711901	3.13816e-33	4.39885e-32
ATP13A3	8838.99	8457.57	8295.08	5294.03	5378.48	5609.72	8530.55	5427.41	0.636233	-0.652374	3.15862e-33	4.4235e-32
C19orf57	264.321	293.043	257.477	74.3649	60.8789	74.0526	271.614	69.7655	0.256856	-1.96097	3.16094e-33	4.4235e-32
DAGLA	1099.72	872.657	1007.12	461.251	433.762	422.196	993.167	439.07	0.442091	-1.17759	3.42588e-33	4.79033e-32
RRAGC	1280.38	1318.23	1233.84	2148.11	2241.53	2349.49	1277.48	2246.38	1.75844	0.814295	3.90211e-33	5.45174e-32
RFNG	1715.66	1653.8	1841.07	3217.46	2878.22	3170.8	1736.84	3088.83	1.77841	0.83059	3.99769e-33	5.58069e-32
FYN	118.823	79.5006	102.535	366.177	361.046	328.909	100.286	352.044	3.51039	1.81163	4.29392e-33	5.98932e-32
RAB6B	1276.74	1443.03	1225.86	2364.62	2547.61	2395.65	1315.21	2435.96	1.85214	0.889196	4.50213e-33	6.27459e-32
DUSP5	3829.02	5210.98	3739.11	1126.77	1138.94	1106.94	4259.7	1124.22	0.263919	-1.92183	4.54174e-33	6.32462e-32
RIF1	3254.3	3442.56	3269.73	2030.44	1960.81	2060.97	3322.2	2017.41	0.607251	-0.719634	4.67908e-33	6.51054e-32
TNRC6C-AS1	38.7994	25.8839	20.507	233.449	175.027	193.306	28.3968	200.594	7.06398	2.82048	4.73601e-33	6.58437e-32
ZNF629	1254.92	985.437	1056.11	2265.78	2183.19	2110.98	1098.82	2186.65	1.98999	0.992763	5.02826e-33	6.98497e-32
RARS1	3813.25	3849.31	3677.59	2200.82	2143.45	2393.73	3780.05	2246	0.594172	-0.751048	5.3403e-33	7.41239e-32
MIIP	1191.87	1239.65	1204.22	2275.19	2077.49	2082.13	1211.91	2144.94	1.76988	0.823649	6.23886e-33	8.65254e-32
KCTD7	657.165	691.47	669.896	1380.93	1339.34	1217.54	672.843	1312.6	1.95083	0.964086	6.2746e-33	8.69503e-32
RAVER1	3694.43	3388.94	3957.85	2148.11	1850.04	1952.3	3680.41	1983.48	0.53893	-0.89183	6.3973e-33	8.85784e-32
LRRC61	494.692	433.555	450.015	938.504	934.323	971.339	459.421	948.055	2.06359	1.04515	6.61921e-33	9.15766e-32
SPSB1	2211.57	2150.21	2381.09	3737.07	3682.33	3765.14	2247.62	3728.18	1.65872	0.730072	6.65947e-33	9.20587e-32
MAN2B2	2797.19	2321.23	2540.59	4695.34	4563.38	4405.65	2553.01	4554.79	1.78409	0.835188	6.86573e-33	9.4833e-32
PSMC1	1531.36	1653.8	1507.27	862.256	859.069	840.545	1564.14	853.957	0.545959	-0.873136	6.89853e-33	9.52086e-32
CDK2	1765.37	1893.22	1917.41	1063.7	999.429	1055.97	1858.67	1039.7	0.559379	-0.838101	6.98293e-33	9.62954e-32
GGH	1127.61	1324.7	1160.92	511.141	545.374	618.387	1204.41	558.301	0.463547	-1.10921	7.21402e-33	9.94017e-32
MRPS18A	1692.62	1778.59	1702.08	1003.46	947.006	962.684	1724.43	971.048	0.563112	-0.828507	7.4651e-33	1.02778e-31
SPIN1	2307.35	2206.6	2278.56	3564.81	3705.16	3770.91	2264.17	3680.29	1.62545	0.700838	7.62944e-33	1.04956e-31
ZSWIM5	290.995	243.124	280.262	646.692	678.969	621.272	271.461	648.978	2.39069	1.25743	8.22301e-33	1.1303e-31
XRN2	5601.66	5598.32	5459.42	3523.39	3622.3	3604.53	5553.13	3583.41	0.645294	-0.631971	9.55197e-33	1.31191e-31
LOC107985246	162.472	157.152	124.181	451.837	453.21	407.77	147.935	437.606	2.95809	1.56466	9.65358e-33	1.3248e-31
SGSH	1758.1	1560.43	1780.69	3262.64	3005.05	2930.37	1699.74	3066.02	1.80382	0.851053	9.96742e-33	1.36677e-31
MAVS	2547.42	2152.99	2473.37	4990.92	4475.45	4190.22	2391.26	4552.2	1.90368	0.928791	1.10992e-32	1.52074e-31
ATP6V1E1	3724.74	3632.99	3457.71	2179.17	2141.75	2259.08	3605.15	2193.34	0.608391	-0.71693	1.21048e-32	1.65718e-31
RILPL1	643.828	800.552	681.288	1426.11	1768.87	1530.1	708.556	1575.03	2.22287	1.15242	1.23e-32	1.68254e-31
NDUFAF3	2558.34	2688.23	2767.31	1623.79	1543.11	1578.19	2671.29	1581.7	0.592109	-0.756064	1.31023e-32	1.79086e-31
PPP1CC	5669.56	6566.19	6196.53	3145.92	3499.69	3637.23	6144.1	3427.61	0.557871	-0.841996	1.32646e-32	1.81159e-31
NAT10	2914.8	2846.31	3015.67	1802.64	1740.12	1638.77	2925.59	1727.18	0.590369	-0.760311	1.4149e-32	1.93082e-31
LY6K	201.272	312.456	225.577	41.4184	33.8216	53.8564	246.435	43.0322	0.174619	-2.51772	1.4931e-32	2.03591e-31
ATF4	3998.76	5319.14	4087.73	8984.97	9079.42	9024.8	4468.55	9029.73	2.02073	1.01488	1.49587e-32	2.03804e-31
NUDT16	712.939	776.517	675.592	1387.52	1495.76	1350.26	721.683	1411.18	1.9554	0.967464	1.55152e-32	2.11218e-31
EME1	419.518	527.847	532.043	175.087	169.108	182.727	493.136	175.641	0.356171	-1.48936	1.73799e-32	2.36413e-31
BZW2	3204.59	3058	3251.5	1892.07	1817.91	1976.34	3171.36	1895.44	0.597674	-0.74257	1.77308e-32	2.40994e-31
PIKFYVE	1357.98	1223.94	1290.8	2257.3	2206.86	2236	1290.91	2233.39	1.73009	0.79085	1.79154e-32	2.4331e-31
FAM155B	50.9242	45.2968	44.4319	207.092	230.833	233.698	46.8843	223.874	4.77504	2.25551	1.81858e-32	2.46784e-31
CASP3	1359.19	1494.8	1271.43	707.879	652.757	716.483	1375.14	692.373	0.503492	-0.989958	2.08836e-32	2.83168e-31
TLCD1	1047.58	1142.59	1003.7	1863.83	2087.64	1994.61	1064.63	1982.03	1.86171	0.89663	2.24078e-32	3.03357e-31
IER5L	2221.27	2263.92	2538.31	3866.03	4234.47	4177.72	2341.16	4092.74	1.74816	0.805841	2.24082e-32	3.03357e-31
NPC2	1239.16	1102.84	1152.95	2177.29	1997.17	2265.82	1164.98	2146.76	1.84274	0.881853	2.50723e-32	3.39102e-31
SUMF2	6286.71	5920.94	5628.03	9976.19	9399.03	9436.41	5945.23	9603.88	1.61539	0.691884	2.50884e-32	3.39102e-31
PLXNA1	9276.69	8186.71	8806.62	15739.9	14884.1	13859.4	8756.67	14827.8	1.69331	0.759849	2.57396e-32	3.47628e-31
SRF	7656.82	7826.18	8036.47	4030.77	4874.54	4548.94	7839.82	4484.75	0.572047	-0.805793	2.66773e-32	3.60007e-31
DHRS4-AS1	156.41	141.437	150.385	438.659	399.095	422.196	149.411	419.983	2.81093	1.49105	2.71392e-32	3.6595e-31
PRIM1	590.478	680.377	628.882	272.044	249.435	280.823	633.246	267.434	0.422322	-1.24358	2.72637e-32	3.67337e-31
EXOSC2	1345.85	1603.88	1438.91	712.585	777.897	678.976	1462.88	723.153	0.494335	-1.01644	2.82635e-32	3.80507e-31
PAICS	4632.89	4949.37	4967.25	2942.59	2896.82	3111.17	4849.84	2983.53	0.615181	-0.700918	2.98713e-32	4.01834e-31
ASAH1	689.902	672.982	756.481	1291.5	1465.32	1388.73	706.455	1381.85	1.95603	0.967932	3.13265e-32	4.21076e-31
PRPF19	7242.15	7440.7	7603.54	4903.38	4815.35	4856.7	7428.8	4858.48	0.654006	-0.612625	3.15148e-32	4.23274e-31
RNF44	3105.16	3017.32	3430.37	5292.15	5299	5225.03	3184.28	5272.06	1.65565	0.727398	3.36757e-32	4.5194e-31
AGO4	449.831	334.642	363.43	848.136	928.404	906.904	382.634	894.481	2.33769	1.22509	3.48573e-32	4.67428e-31
ARPP19	4069.09	3915.87	3907.72	2394.74	2414.02	2555.29	3964.23	2454.68	0.619209	-0.691502	3.49748e-32	4.68635e-31
VDAC1	6928.12	6446.02	7093.15	4238.8	3996.03	4316.21	6822.43	4183.68	0.613224	-0.705513	3.69848e-32	4.95178e-31
LAYN	759.013	819.041	740.531	356.763	361.891	366.416	772.862	361.69	0.467988	-1.09546	4.04725e-32	5.41447e-31
PSMD11	5964.19	6471.9	6238.69	4016.65	3793.94	3911.32	6224.93	3907.3	0.627687	-0.671884	4.18035e-32	5.58814e-31
REL	889.961	882.826	868.13	431.128	443.909	439.507	880.306	438.181	0.49776	-1.00648	4.68939e-32	6.26368e-31
INHBB	2852.97	2859.25	2766.17	4476.96	5224.6	4820.15	2826.13	4840.57	1.71279	0.776349	4.90404e-32	6.54526e-31
ASPH	17617.4	21132.4	18629.5	11083.2	11411.4	11103.1	19126.4	11199.2	0.585538	-0.772166	5.0973e-32	6.79787e-31
PRAF2	1590.78	1433.78	1580.18	2869.17	2551.84	2868.82	1534.91	2763.28	1.80028	0.848223	5.68824e-32	7.58001e-31
NEXN	557.741	672.982	592.425	192.972	241.825	252.933	607.716	229.243	0.377221	-1.40652	5.79235e-32	7.7127e-31
DNM1	745.676	901.315	861.294	397.24	340.753	366.416	836.095	368.136	0.440305	-1.18343	7.99236e-32	1.06338e-30
CGAS	1964.22	1925.58	1793.22	1095.71	1040.86	1084.82	1894.34	1073.8	0.566844	-0.818975	8.01303e-32	1.06529e-30
CDCA2	423.156	403.049	434.065	160.967	154.734	150.99	420.09	155.564	0.370311	-1.43319	8.50179e-32	1.12939e-30
NUP93	2115.78	2069.79	2025.64	1253.85	1100.05	1109.83	2070.4	1154.57	0.557657	-0.842549	8.94812e-32	1.18776e-30
SEMA3F	2882.07	2552.34	2763.89	4637.92	4477.14	4450.85	2732.76	4521.97	1.65472	0.72659	9.52514e-32	1.26336e-30
PTPN1	4434.04	4335.55	4388.5	2603.71	2797.89	2811.11	4386.03	2737.57	0.624157	-0.680019	9.94173e-32	1.31759e-30
TNRC18	10146	10981.2	10542.9	17595.3	19554.8	16577.2	10556.7	17909.1	1.69646	0.762531	1.00625e-31	1.33256e-30
SGO1	428.006	430.782	438.622	164.732	166.572	163.493	432.47	164.932	0.381373	-1.39073	1.01554e-31	1.34381e-30
ZFP14	83.6612	80.425	82.028	303.108	273.955	294.287	82.0381	290.45	3.54043	1.82392	1.08514e-31	1.4348e-30
PSMD7	2876.01	3272.47	2843.64	1711.33	1719.83	1700.32	2997.37	1710.5	0.570666	-0.809282	1.10124e-31	1.45495e-30
MRPL55	1331.3	1535.47	1346.63	729.529	711.1	747.258	1404.47	729.296	0.519269	-0.945447	1.18847e-31	1.56898e-30
NOL10	1958.16	1953.31	1984.62	1153.13	1184.6	1111.75	1965.36	1149.83	0.585045	-0.77338	1.37106e-31	1.80863e-30
RAB29	498.33	503.812	427.229	945.093	1005.35	1043.47	476.457	997.97	2.09456	1.06665	1.38893e-31	1.83079e-30
LRP11	7436.15	7675.5	7414.42	11257.3	11435.9	11069.4	7508.69	11254.2	1.49883	0.583834	1.53169e-31	2.0174e-30
CSRP1	8595.28	8239.4	7995.45	5179.19	5184.86	5486.62	8276.71	5283.55	0.638364	-0.647549	1.61174e-31	2.1212e-30
SCAND2P	87.2986	86.896	83.1673	305.932	294.248	285.631	85.7873	295.27	3.44189	1.7832	1.7268e-31	2.27087e-30
CLCN3	1858.73	1697.24	1773.86	2867.28	3061.7	3015	1776.61	2981.33	1.6781	0.746827	1.73095e-31	2.27456e-30
FBXL20	139.435	145.135	102.535	416.067	399.095	382.765	129.035	399.309	3.09458	1.62974	1.9948e-31	2.61926e-30
MTCL1	2789.92	2914.71	3049.85	1669.92	1808.61	1643.58	2918.16	1707.37	0.585084	-0.773283	2.51543e-31	3.30032e-30
ACTN1	20449.7	17766.5	19056.7	12020.8	11803.7	11793.6	19091	11872.7	0.621901	-0.685243	2.52148e-31	3.3057e-30
PYCARD	2296.44	2615.2	2300.2	1328.21	1335.11	1390.65	2403.95	1351.32	0.562127	-0.831031	2.61646e-31	3.42758e-30
ALKBH7	1393.14	1427.31	1371.69	2373.09	2286.34	2325.44	1397.38	2328.29	1.66618	0.736545	2.72598e-31	3.56831e-30
ARID3A	463.168	424.311	442.04	883.907	982.518	885.746	443.173	917.39	2.07005	1.04967	2.74276e-31	3.58751e-30
UPF1	6541.34	6567.12	6634.02	4203.97	4323.25	3895.93	6580.82	4141.05	0.62926	-0.668271	2.79244e-31	3.64969e-30
RPN1	13996.9	14027.2	14252.4	9315.38	9023.61	9676.84	14092.2	9338.61	0.662681	-0.593613	2.80316e-31	3.66089e-30
SLC12A6	671.715	634.156	686.985	1254.79	1203.2	1296.4	664.285	1251.47	1.88393	0.913744	2.87894e-31	3.75697e-30
PIM1	934.823	1045.52	905.726	1765.93	1878.79	1722.44	962.025	1789.06	1.85968	0.895052	2.90042e-31	3.7821e-30
KLHL35	531.067	564.824	452.293	1157.83	1029.02	1110.79	516.061	1099.22	2.13001	1.09086	3.11599e-31	4.06009e-30
ALDOA	762.651	819.041	743.949	381.238	337.371	364.493	775.213	361.034	0.465722	-1.10246	3.20016e-31	4.16657e-30
MRPL37	4355.23	4004.61	4447.74	2614.07	2507.87	2644.73	4269.19	2588.89	0.606412	-0.721629	3.34365e-31	4.35007e-30
PEAR1	2343.73	2636.46	2528.06	1427.05	1482.23	1323.33	2502.75	1410.87	0.563729	-0.826926	3.71161e-31	4.82509e-30
SEPTIN9	41868.2	37780.3	41875.3	26319.5	25964.9	25018.2	40507.9	25767.5	0.636111	-0.65265	4.02626e-31	5.23014e-30
ARHGEF39	557.741	620.289	566.221	253.217	230.833	255.818	581.417	246.623	0.424175	-1.23727	4.04635e-31	5.25223e-30
EWSR1	9853.83	10460.8	10472.2	6078.15	6738.96	6513.74	10262.3	6443.62	0.627893	-0.67141	4.07325e-31	5.28311e-30
TAGLN2	18486.7	17075.1	17070.9	11442.8	10324.9	11101.2	17544.2	10956.3	0.624495	-0.679239	4.43066e-31	5.74231e-30
MRPL12	6971.77	7755	7176.31	4658.63	4579.45	4456.62	7301.03	4564.9	0.625241	-0.677516	4.46514e-31	5.78259e-30
TOMM5	5079.08	5211.91	5000.29	2965.18	3266.32	3242.93	5097.09	3158.14	0.619597	-0.690598	4.48572e-31	5.80483e-30
SKA3	472.868	528.771	585.589	206.151	199.548	215.426	529.076	207.041	0.391326	-1.35356	4.53235e-31	5.86071e-30
SPATS2	1382.23	1442.1	1405.87	2318.49	2320.16	2386.03	1410.07	2341.56	1.6606	0.731707	4.56204e-31	5.89463e-30
SERPINB8	423.156	337.415	324.694	114.842	114.994	101.943	361.755	110.593	0.305711	-1.70976	4.65749e-31	6.0134e-30
LYN	1487.71	1418.07	1494.73	752.121	821.02	832.851	1466.84	801.997	0.546752	-0.871041	5.14354e-31	6.63591e-30
TAB2	1771.43	1658.42	1892.34	3027.31	2979.69	3274.66	1774.06	3093.89	1.74395	0.802361	5.14851e-31	6.63729e-30
NBR2	137.01	122.949	137.853	426.422	372.038	371.225	132.604	389.895	2.9403	1.55596	5.23445e-31	6.74298e-30
PSMG3	1937.54	2064.24	1834.24	1074.06	1127.11	1098.29	1945.34	1099.82	0.565359	-0.822762	5.28347e-31	6.8004e-30
LTV1	2511.05	2916.56	2600.97	1326.33	1538.04	1462.78	2676.19	1442.38	0.538968	-0.891729	5.28703e-31	6.8004e-30
HOXB4	669.29	733.994	870.409	1530.6	1538.04	1514.71	757.897	1527.78	2.01582	1.01137	5.70012e-31	7.3262e-30
CACNB3	652.315	689.621	702.935	1342.33	1211.66	1345.45	681.624	1299.81	1.90694	0.931258	5.93562e-31	7.62313e-30
C17orf107	280.083	292.118	211.906	681.521	662.058	628.966	261.369	657.515	2.51566	1.33094	6.36515e-31	8.1673e-30
ALOXE3	155.198	223.711	198.234	39.5358	29.5939	24.043	192.381	31.0576	0.161438	-2.63095	6.36893e-31	8.1673e-30
ZMIZ1	3719.89	3331.63	3837.09	6491.4	6158.92	5879.01	3629.54	6176.44	1.70172	0.76699	6.43644e-31	8.24766e-30
CLDN1	5117.88	5033.5	5039.03	2975.54	3074.39	3337.17	5063.47	3129.03	0.617962	-0.694409	6.50769e-31	8.33268e-30
KCNK3	137.01	76.7273	133.296	768.124	782.125	861.703	115.678	803.984	6.9502	2.79706	7.42276e-31	9.49723e-30
CSF1	30234.4	28781.1	28568.5	20005.1	18888.5	18595.9	29194.7	19163.2	0.656392	-0.60737	7.75386e-31	9.91341e-30
CSE1L	6760.8	7209.59	7514.68	3779.43	3681.48	4460.47	7161.69	3973.79	0.554868	-0.849783	8.413e-31	1.07481e-29
ZCCHC8	835.4	907.786	803.191	1545.66	1514.36	1623.39	848.792	1561.14	1.83925	0.879114	8.58674e-31	1.09618e-29
CCT8	5490.11	6082.72	5694.11	3273	3401.61	3675.7	5755.65	3450.1	0.599429	-0.738339	9.85955e-31	1.25772e-29
NIFK	2227.33	2288.88	2054.12	1270.79	1139.79	1264.66	2190.11	1225.08	0.559371	-0.838124	1.02279e-30	1.30373e-29
LINC00909	217.034	232.955	255.198	547.853	552.984	595.306	235.063	565.381	2.40524	1.26618	1.12533e-30	1.43337e-29
LIG3	2403.14	2233.41	2471.09	1414.82	1396.83	1353.14	2369.21	1388.26	0.58596	-0.771127	1.24073e-30	1.57917e-29
MDK	7758.67	8505.64	8175.46	12498	14137.4	13156.4	8146.59	13263.9	1.62816	0.703241	1.41084e-30	1.79434e-29
LMO7	668.077	675.755	675.592	272.044	318.769	317.368	673.141	302.727	0.449723	-1.15289	1.51081e-30	1.92005e-29
PPP2R2D	1800.53	1791.54	1885.51	1046.76	1047.62	1094.44	1825.86	1062.94	0.582159	-0.780515	1.57605e-30	2.00147e-29
INPP5B	494.692	432.631	455.711	936.621	917.412	918.444	461.012	924.159	2.00463	1.00334	1.65095e-30	2.09502e-29
HOTAIR	305.545	289.345	339.505	716.351	670.514	687.631	311.465	691.498	2.22015	1.15066	1.71756e-30	2.17793e-29
TRA2A	2445.57	2234.34	2509.83	1334.8	1397.68	1417.58	2396.58	1383.35	0.57722	-0.792808	1.75336e-30	2.22166e-29
TCF12	2612.9	2178.87	2416.41	4168.2	4088.19	4170.99	2402.73	4142.46	1.72407	0.785816	1.81715e-30	2.30077e-29
IRS2	726.276	893.919	892.055	1582.37	1743.5	1637.81	837.417	1654.56	1.97579	0.982433	1.87029e-30	2.3663e-29
NCOA3	1930.27	1614.97	1722.59	3396.31	3106.52	3043.85	1755.94	3182.23	1.81226	0.85779	1.916e-30	2.42234e-29
B4GALT5	3546.51	3026.57	3251.5	1928.78	1842.43	1898.44	3274.86	1889.88	0.577089	-0.793135	1.95054e-30	2.46417e-29
PSAP	141127	141746	124038	212286	233356	222838	135637	222827	1.64282	0.716173	2.06359e-30	2.60505e-29
CLUH	7322.17	7997.2	8306.48	4972.09	4853.4	4586.45	7875.28	4803.98	0.610008	-0.713101	2.14457e-30	2.70528e-29
DCAF15	1570.16	1684.3	1775	947.917	947.006	896.325	1676.49	930.416	0.554979	-0.849494	2.2188e-30	2.79684e-29
CNNM1	1156.71	1091.75	1139.28	1938.19	1922.76	1888.82	1129.24	1916.59	1.69723	0.763186	2.37721e-30	2.9943e-29
CAPN5	725.064	736.767	715.467	1543.78	1340.18	1318.52	725.766	1400.83	1.93014	0.948703	2.57315e-30	3.23871e-29
ATP13A2	2572.89	2542.17	2663.63	4460.01	4042.53	4142.14	2592.9	4214.89	1.62555	0.700932	2.65706e-30	3.34184e-29
COL9A2	220.672	282.874	263.173	60.245	69.3343	67.3205	255.573	65.6333	0.256808	-1.96124	2.76471e-30	3.47468e-29
GOSR1	2486.8	2358.21	2510.97	1528.72	1402.75	1409.88	2451.99	1447.12	0.59018	-0.760772	2.79997e-30	3.51639e-29
MTAP	361.319	453.893	385.076	148.73	132.75	125.986	400.096	135.822	0.339473	-1.55863	2.99199e-30	3.75477e-29
ADRM1	9183.33	10484.8	10163.5	6054.62	6233.33	6241.57	9943.89	6176.51	0.621136	-0.687019	3.30672e-30	4.14668e-29
SEMA6B	1275.53	1700.02	1583.6	619.394	684.042	746.296	1519.71	683.244	0.449587	-1.15333	3.64231e-30	4.56415e-29
AHNAK2	25794.3	22433	23003.2	49246.5	44337.6	38738.2	23743.5	44107.4	1.85766	0.893489	3.67694e-30	4.60415e-29
RPL28	24714	24899.4	29025.4	14198	13242.9	15905	26212.9	14448.6	0.551202	-0.859347	3.81519e-30	4.77375e-29
TWNK	2489.22	2928.58	2726.29	1235.96	1557.49	1336.79	2714.7	1376.75	0.507146	-0.979528	3.87615e-30	4.84647e-29
HM13	10201.8	9929.25	10164.6	6940.41	6504.74	6615.68	10098.6	6686.95	0.662168	-0.594731	3.93997e-30	4.92265e-29
TFCP2L1	36.3744	35.1282	51.2675	229.684	195.32	198.115	40.9234	207.706	5.07549	2.34355	3.96249e-30	4.94715e-29
PPM1G	6673.5	8221.84	7603.54	4129.61	4421.33	4178.68	7499.63	4243.21	0.565789	-0.821664	4.18972e-30	5.22702e-29
HERPUD2	1328.88	1323.78	1289.66	2148.11	2162.89	2257.16	1314.11	2189.39	1.66607	0.736446	4.22695e-30	5.2696e-29
DTX3	648.677	622.138	619.767	1280.21	1152.47	1160.8	630.194	1197.83	1.90072	0.926549	4.52007e-30	5.6309e-29
PDE12	1260.98	1406.05	1271.43	705.055	681.506	725.138	1312.82	703.9	0.536173	-0.89923	4.59417e-30	5.71902e-29
SLC12A4	1467.1	1565.98	1535.75	841.547	894.582	822.272	1522.94	852.8	0.559969	-0.836581	4.66366e-30	5.80128e-29
ATP2A2	17205.1	17741.6	17514.1	11990.6	12103.9	11634.9	17486.9	11909.8	0.68107	-0.554126	4.70662e-30	5.85044e-29
CCDC74A	578.354	628.609	677.871	288.046	268.882	269.282	628.278	275.403	0.438347	-1.18986	5.01292e-30	6.22663e-29
EBLN3P	2629.87	2385.02	2344.63	3928.16	4085.65	4290.24	2453.17	4101.35	1.67185	0.74145	5.58044e-30	6.9265e-29
MLH1	1316.75	1235.03	1228.14	657.047	665.441	716.483	1259.98	679.657	0.53942	-0.890518	5.58776e-30	6.93053e-29
RAD51AP1	442.556	522.3	502.422	170.38	177.564	210.617	489.093	186.187	0.380678	-1.39336	5.60031e-30	6.94104e-29
BYSL	3459.21	3661.65	3422.39	2185.76	2064.81	2230.23	3514.42	2160.27	0.614688	-0.702074	5.65034e-30	6.99795e-29
MPC1	203.697	156.228	192.538	497.962	464.202	484.708	184.154	482.291	2.61895	1.38899	6.3956e-30	7.91519e-29
PPM1H	687.477	617.516	647.11	1200.19	1250.55	1189.65	650.701	1213.47	1.86486	0.899067	6.46782e-30	7.99876e-29
DEK	6641.97	7370.44	6948.46	3708.83	4099.18	4393.15	6986.96	4067.05	0.582092	-0.780681	6.50694e-30	8.04129e-29
CUL1	3277.34	3028.42	3297.07	1946.67	1881.33	2003.27	3200.94	1943.75	0.607244	-0.719651	6.90926e-30	8.53228e-29
OAS3	2895.41	2256.52	2559.96	1389.4	1304.67	1243.51	2570.63	1312.53	0.510585	-0.969776	6.96788e-30	8.59844e-29
EMP3	3074.85	3182.8	3431.51	1869.48	1727.44	1983.07	3229.72	1860	0.5759	-0.796109	7.47767e-30	9.22083e-29
MTG2	2423.75	2664.19	2439.19	1508.01	1510.98	1432.97	2509.05	1483.98	0.591454	-0.757663	8.40915e-30	1.03619e-28
CYCS	6347.34	6641.07	5731.71	3834.03	3745.75	3811.3	6240.04	3797.03	0.608494	-0.716685	8.91126e-30	1.09727e-28
GPI	12752.9	11088.5	13495.9	7459.08	6580.84	7017.68	12445.7	7019.2	0.563984	-0.826274	9.00384e-30	1.10787e-28
PIH1D1	1071.83	1170.32	1092.57	593.037	589.342	596.268	1111.57	592.882	0.533371	-0.906788	9.06649e-30	1.11477e-28
AP1M1	3729.59	3862.25	3906.59	2470.04	2441.08	2467.78	3832.81	2459.63	0.641731	-0.639959	9.55663e-30	1.17419e-28
DDX21	19562.2	20024	18585	13017.6	13128.7	12825.5	19390.4	12990.6	0.669951	-0.577872	1.09849e-29	1.3487e-28
ZNF740	841.462	892.07	831.673	1492	1539.73	1493.55	855.068	1508.43	1.7641	0.818935	1.21308e-29	1.48832e-28
WDR4	1300.99	1392.18	1280.55	752.121	712.791	721.291	1324.58	728.734	0.550165	-0.862065	1.22194e-29	1.49811e-28
SRP54	2216.42	2116.93	2141.84	1229.37	1310.59	1319.48	2158.4	1286.48	0.596036	-0.74653	1.22679e-29	1.50297e-28
ANXA6	2019.99	2380.39	2235.26	1281.15	1159.24	1219.46	2211.88	1219.95	0.551543	-0.858455	1.2627e-29	1.54585e-28
RPS15	8697.13	9067.69	8395.34	5812.7	5525.61	5716.47	8720.05	5684.93	0.651937	-0.617195	1.47986e-29	1.81041e-28
IQSEC2	1035.46	831.983	905.726	1800.76	1774.79	1686.86	924.389	1754.14	1.89762	0.924189	1.48751e-29	1.81846e-28
BACE1	124.886	135.891	173.17	416.067	412.624	405.847	144.649	411.512	2.84491	1.50838	1.49797e-29	1.82993e-28
SEH1L	2234.6	2289.8	2154.38	1281.15	1313.97	1384.88	2226.26	1326.67	0.595917	-0.746817	1.60506e-29	1.95935e-28
VKORC1	3141.54	3363.98	3230.99	2005.03	2059.74	2037.89	3245.51	2034.22	0.62678	-0.673969	1.63558e-29	1.99518e-28
PLEKHM3	49.7117	47.1457	66.0781	226.86	240.979	221.196	54.3118	229.678	4.22888	2.08028	1.75268e-29	2.13648e-28
LNPEP	1890.26	1752.71	1759.05	2854.11	2969.54	2979.41	1800.67	2934.35	1.62959	0.704508	1.84841e-29	2.25157e-28
PPAN	494.692	627.685	626.603	192.972	250.28	208.694	582.993	217.315	0.372758	-1.42369	1.8591e-29	2.26297e-28
ALKBH8	864.499	980.815	876.105	443.365	410.933	468.359	907.14	440.886	0.486017	-1.04092	1.89366e-29	2.30339e-28
PSMB3	5447.68	5610.34	5471.95	3428.32	3322.98	3692.05	5509.99	3481.11	0.631782	-0.662501	2.05758e-29	2.50099e-28
NFATC1	3066.36	3056.15	3415.56	1927.84	1853.43	1931.14	3179.36	1904.13	0.598905	-0.7396	2.17036e-29	2.63619e-28
C12orf57	1568.95	1714.81	1438.91	2655.49	2875.68	2981.34	1574.22	2837.5	1.80248	0.849982	2.18329e-29	2.65001e-28
EPHB6	845.099	848.622	878.384	444.307	327.224	330.832	857.368	367.454	0.428584	-1.22235	2.40757e-29	2.92015e-28
VLDLR	113.973	84.1227	91.1423	294.636	324.688	327.947	96.4127	315.757	3.27505	1.71152	2.42906e-29	2.94411e-28
IRF1	3906.61	3142.12	3092	1690.62	1766.33	1830.16	3380.25	1762.37	0.521374	-0.93961	2.51251e-29	3.04309e-28
RFC3	777.2	822.738	783.823	336.995	340.753	417.387	794.587	365.045	0.459415	-1.12213	2.82432e-29	3.41831e-28
CYB5RL	516.517	458.515	504.7	960.154	964.762	952.105	493.244	959.007	1.94429	0.95924	3.32798e-29	4.02504e-28
LDB1	2348.58	2174.25	2417.55	3716.36	3762.66	3694.94	2313.46	3724.65	1.60999	0.687055	3.38388e-29	4.08973e-28
RTKN2	1052.43	1141.67	1068.64	499.845	565.667	592.421	1087.58	552.644	0.508141	-0.9767	3.40548e-29	4.11292e-28
RSAD1	1554.4	1565.98	1433.21	2682.78	2602.57	2438.93	1517.86	2574.76	1.69631	0.762397	3.99117e-29	4.81686e-28
C1RL	158.835	117.402	123.042	375.59	403.323	378.918	133.093	385.944	2.8998	1.53596	4.03926e-29	4.87145e-28
USP7	6342.49	6699.31	6827.69	4121.13	4420.49	4210.42	6623.16	4250.68	0.64179	-0.639827	4.08749e-29	4.92612e-28
MEG9	220.672	197.827	256.338	60.245	34.6672	25.9665	224.945	40.2929	0.179123	-2.48098	4.23719e-29	5.10292e-28
ATAD3C	61.8365	77.6517	110.51	311.58	311.159	298.134	83.3327	306.957	3.68351	1.88108	4.50658e-29	5.42351e-28
C2CD4C	520.154	561.126	611.792	1038.28	1190.52	1155.99	564.358	1128.27	1.9992	0.999425	5.21004e-29	6.26567e-28
PTGIS	258.258	147.908	200.513	1173.84	1108.5	1180.03	202.226	1154.12	5.70709	2.51275	5.44081e-29	6.53858e-28
CLSTN3	162.472	171.943	201.652	471.605	469.275	438.545	178.689	459.809	2.57323	1.36358	5.48091e-29	6.58212e-28
DECR1	1288.87	1312.68	1290.8	726.705	678.124	752.066	1297.45	718.965	0.554137	-0.851687	5.51419e-29	6.61741e-28
CDK12	4012.1	3861.32	4034.18	2583	2558.61	2412.96	3969.2	2518.19	0.634432	-0.656462	5.78813e-29	6.94127e-28
PRIM2	584.416	657.266	692.681	287.105	279.028	300.057	644.788	288.73	0.447791	-1.1591	6.91487e-29	8.28665e-28
SPIN3	292.208	347.584	303.048	689.052	697.571	674.167	314.28	686.93	2.18573	1.12811	7.10806e-29	8.51216e-28
FTSJ3	2121.84	2458.05	2318.43	1103.24	1351.17	1179.07	2299.44	1211.16	0.52672	-0.924893	7.18128e-29	8.5938e-28
GTPBP2	1693.84	1959.78	1671.32	3301.24	3192.76	2965.95	1774.98	3153.32	1.77654	0.829067	7.36343e-29	8.80558e-28
SBDSP1	756.588	782.064	789.52	403.83	377.111	376.033	776.057	385.658	0.496945	-1.00884	8.29989e-29	9.91407e-28
DDX11	1086.38	1295.12	1289.66	633.514	628.237	552.028	1223.72	604.593	0.494061	-1.01724	8.30202e-29	9.91407e-28
HIVEP3	1107	1009.47	1167.76	572.327	563.976	486.631	1094.74	540.978	0.49416	-1.01695	8.36838e-29	9.9826e-28
NSD2	7080.89	7248.42	7389.36	4823.36	4905.83	4619.15	7239.56	4782.78	0.660646	-0.598052	8.37114e-29	9.9826e-28
HOXC9	532.279	560.202	643.692	1081.59	1171.07	1177.15	578.724	1143.27	1.9755	0.982217	8.46233e-29	1.00843e-27
SSRP1	11927.2	11994.4	12668.8	8139.66	8341.26	8065	12196.8	8181.97	0.67083	-0.575981	8.6585e-29	1.03108e-27
UQCRFS1	3581.67	3491.55	4041.02	2195.18	2117.23	2247.54	3704.75	2186.65	0.59023	-0.760652	8.82635e-29	1.05034e-27
METTL1	1167.62	1265.54	1203.08	662.695	682.351	655.894	1212.08	666.98	0.550278	-0.861767	9.07406e-29	1.07906e-27
SPAG1	712.939	714.581	664.199	322.875	343.29	335.641	697.24	333.935	0.478939	-1.06209	9.49444e-29	1.12826e-27
ZNF605	493.48	446.497	446.597	900.851	884.436	945.373	462.191	910.22	1.96936	0.977724	1.00345e-28	1.19161e-27
IFRD2	4169.72	4213.53	4121.91	2769.39	2599.19	2485.09	4168.39	2617.89	0.628034	-0.671085	1.09109e-28	1.29477e-27
SEC14L1	16877.7	18422.9	18834.5	10960.8	11972.9	11353.1	18045.1	11428.9	0.633356	-0.658912	1.12965e-28	1.3396e-27
CXCL2	99.4235	155.303	117.346	6.5893	5.07324	4.80861	124.024	5.49038	0.0442686	-4.49757	1.13379e-28	1.34358e-27
TUBB	411.031	397.503	397.608	138.375	122.603	170.225	402.047	143.734	0.357506	-1.48396	1.23869e-28	1.46686e-27
CCDC6	2120.63	2060.54	2060.95	3402.9	3217.28	3242.93	2080.71	3287.7	1.58009	0.660005	1.32036e-28	1.56249e-27
ZMYM3	1212.48	1059.39	1149.53	2148.11	1988.71	1934.02	1140.47	2023.61	1.77437	0.827309	1.33583e-28	1.57969e-27
CTU1	1068.2	1421.77	1201.94	528.085	585.114	593.382	1230.63	568.86	0.46225	-1.11325	1.40331e-28	1.65835e-27
PSMB7	5230.64	5520.67	5033.33	3442.44	3227.43	3335.25	5261.55	3335.04	0.633851	-0.657784	1.41287e-28	1.66848e-27
AUNIP	343.132	347.584	383.937	137.434	113.302	127.909	358.218	126.215	0.352342	-1.50495	1.4677e-28	1.73203e-27
ELOA	3410.71	3136.57	3358.59	2079.39	2082.57	1983.07	3301.96	2048.34	0.620342	-0.688864	1.65103e-28	1.94702e-27
EXT1	2485.59	2286.1	2377.67	1417.64	1469.55	1458.93	2383.12	1448.71	0.607903	-0.718086	1.87684e-28	2.21178e-27
UTP11	1456.19	1407.9	1435.49	849.078	809.182	820.349	1433.19	826.203	0.576477	-0.794665	1.9171e-28	2.25767e-27
TACC2	3962.39	3726.36	4140.14	6352.08	6349.17	5988.64	3942.96	6229.96	1.58002	0.659944	1.93165e-28	2.27322e-27
AGAP2-AS1	562.591	589.783	565.082	1023.22	1116.11	1082.9	572.486	1074.08	1.87617	0.907789	2.07053e-28	2.43498e-27
ARHGEF10	1955.73	1983.82	1998.29	1210.55	1098.36	1204.08	1979.28	1170.99	0.591626	-0.757243	2.13616e-28	2.51043e-27
STXBP5	3270.06	2842.61	3024.78	4796.07	5041.96	5168.29	3045.82	5002.11	1.64229	0.715706	2.18329e-28	2.56404e-27
PACS2	2420.11	2165	2454.01	4030.77	3855.67	3755.52	2346.37	3880.65	1.65389	0.725866	2.24705e-28	2.63711e-27
ZNF702P	560.166	561.126	549.132	248.511	260.427	245.239	556.808	251.392	0.451488	-1.14724	2.26041e-28	2.65095e-27
ZNF800	1121.55	1047.37	979.779	550.677	517.471	563.569	1049.57	543.906	0.518219	-0.948365	2.29242e-28	2.68665e-27
MEIS3P1	151.56	139.588	145.828	374.648	415.16	380.842	145.659	390.217	2.67898	1.42168	2.47831e-28	2.9025e-27
NLE1	2381.31	2626.29	2271.72	1461.88	1372.31	1342.56	2426.44	1392.25	0.573784	-0.801421	2.48262e-28	2.90555e-27
DDX41	3209.44	3163.38	3334.67	2013.5	2069.04	1849.39	3235.83	1977.31	0.611067	-0.710597	2.59411e-28	3.03394e-27
NCOA6	1727.79	1515.13	1779.55	3011.31	2831.72	2831.31	1674.16	2891.44	1.7271	0.788355	2.67719e-28	3.1271e-27
GSE1	2708.68	2763.11	3020.23	4711.35	4765.47	4376.8	2830.67	4617.87	1.63137	0.706083	2.67784e-28	3.1271e-27
CD99L2	10814.1	7797.53	9389.93	17829.7	17885.7	17922.6	9333.86	17879.4	1.91554	0.937749	2.67927e-28	3.1271e-27
MAP2K1	2943.9	3197.59	2834.52	1822.41	1839.05	1767.64	2992.01	1809.7	0.604846	-0.72536	2.71071e-28	3.16163e-27
SACS	2706.26	2512.59	2571.35	1544.72	1589.62	1640.7	2596.73	1591.68	0.612954	-0.706149	2.74613e-28	3.20075e-27
HMGXB4	1418.6	1426.39	1342.07	810.483	797.345	787.65	1395.69	798.493	0.572115	-0.805624	2.79106e-28	3.25088e-27
MICOS10	2267.34	2685.46	2467.68	1118.3	1417.13	1280.05	2473.49	1271.83	0.514182	-0.959648	2.89359e-28	3.36801e-27
IFT57	1476.8	1838.68	1702.08	879.2	893.737	879.014	1672.52	883.984	0.528533	-0.919934	3.00389e-28	3.494e-27
SLC2A8	1777.5	1772.12	1721.45	1075	1036.63	1039.62	1757.02	1050.42	0.597839	-0.742171	3.05749e-28	3.55392e-27
RPUSD4	2038.18	2135.42	2023.36	1257.61	1267.47	1250.24	2065.65	1258.44	0.609221	-0.714963	3.22748e-28	3.74894e-27
PLEK2	269.171	276.403	236.97	84.7195	71.871	69.244	260.848	75.2781	0.28859	-1.79291	3.70336e-28	4.29877e-27
THRAP3	6073.32	6311.05	6247.8	4109.84	4238.7	4070.97	6210.72	4139.83	0.666562	-0.585188	3.73696e-28	4.33483e-27
ZFYVE26	728.701	626.76	690.403	1367.75	1273.38	1224.27	681.955	1288.47	1.88938	0.91791	3.81508e-28	4.42243e-27
TRIQK	223.097	232.031	200.513	497.962	511.552	546.258	218.547	518.591	2.37291	1.24665	3.93088e-28	4.55356e-27
CLDN4	5271.87	6155.75	5384.23	8892.72	9355.06	9414.29	5603.95	9220.69	1.64539	0.718432	4.00933e-28	4.64128e-27
ZNF627	283.721	264.386	295.073	606.215	600.334	628.004	281.06	611.518	2.17576	1.12152	4.28978e-28	4.96256e-27
PPL	5736.25	4628.6	5690.69	9755.92	10686.8	9146.94	5351.85	9863.22	1.84296	0.882021	4.41835e-28	5.10781e-27
GOLPH3L	309.183	243.124	274.566	637.279	596.106	685.708	275.624	639.698	2.32091	1.21469	4.47362e-28	5.1682e-27
IMP4	4902.06	5088.96	4694.97	3104.5	3216.44	3173.68	4895.33	3164.87	0.646509	-0.629258	4.54102e-28	5.24251e-27
FAM53B	1782.35	1500.34	1756.77	3156.27	2960.24	2836.12	1679.82	2984.21	1.77651	0.829043	4.57891e-28	5.28267e-27
WDR33	3153.66	2980.35	3282.26	1974.91	1893.17	1963.84	3138.76	1943.97	0.619344	-0.691188	4.59218e-28	5.29439e-27
ZFP64	489.842	430.782	487.611	1007.22	890.354	929.985	469.412	942.52	2.00787	1.00567	4.69747e-28	5.41211e-27
C1orf52	1556.83	1721.28	1609.8	964.861	911.493	935.755	1629.3	937.37	0.57532	-0.797564	5.26501e-28	6.06189e-27
LIMD1	4337.05	4157.14	4105.96	2790.1	2583.13	2509.13	4200.05	2627.45	0.625577	-0.676742	6.12476e-28	7.047e-27
PMM2	2287.95	2383.17	2291.09	1440.23	1393.45	1466.63	2320.74	1433.44	0.617664	-0.695105	6.33529e-28	7.2843e-27
BVES	480.143	481.626	491.029	903.675	908.111	986.727	484.266	932.837	1.92629	0.945827	6.34423e-28	7.28966e-27
NSD3	548.041	534.318	554.828	1039.23	1007.88	991.535	545.729	1012.88	1.85602	0.892209	6.5677e-28	7.54133e-27
ZNF780A	4557.72	4365.14	4186.85	6610.95	6872.56	6585.87	4369.9	6689.79	1.53088	0.614361	6.75206e-28	7.7478e-27
CD109	4765.05	4623.05	5082.32	3120.5	2926.42	3092.9	4823.47	3046.61	0.631621	-0.66287	6.82184e-28	7.82259e-27
MAGI2-AS3	674.14	727.523	660.781	1199.25	1273.38	1318.52	687.481	1263.72	1.83819	0.878283	6.96562e-28	7.98208e-27
PRR11	1634.42	1517.91	1621.19	909.323	821.866	939.602	1591.17	890.264	0.559501	-0.837788	7.39318e-28	8.46634e-27
GRAMD1A	1933.91	1730.52	1801.2	3035.78	2899.36	2966.91	1821.88	2967.35	1.62873	0.70375	7.66253e-28	8.76888e-27
PRDX1	13126.3	14338.8	12748.5	8677.16	8615.21	8785.33	13404.5	8692.57	0.64848	-0.624867	8.02061e-28	9.17249e-27
DLST	3393.73	3156.91	3217.32	2119.87	1952.35	1987.88	3255.99	2020.03	0.620406	-0.688716	8.79596e-28	1.00524e-26
AKAP13	6926.9	7009.92	6849.34	4563.56	4417.95	3938.25	6928.72	4306.59	0.621556	-0.686044	8.99313e-28	1.02709e-26
NCK2	2222.48	2222.32	2149.82	3369.01	3722.92	3474.7	2198.2	3522.21	1.60231	0.680155	9.98935e-28	1.1401e-26
STIL	1211.27	1157.38	1239.53	605.274	532.691	679.937	1202.73	605.967	0.503827	-0.988999	1.01433e-27	1.15689e-26
IL4I1	248.559	224.635	243.806	66.8343	71.0254	65.3971	239	67.7523	0.283482	-1.81867	1.02862e-27	1.1724e-26
ZNF532	1462.25	1366.3	1571.06	2665.84	2491.81	2412.96	1466.54	2523.54	1.72074	0.783031	1.03e-27	1.17319e-26
RRP15	1102.15	1203.6	1156.37	585.506	663.749	598.191	1154.04	615.815	0.533618	-0.906121	1.11811e-27	1.2727e-26
ACBD5	603.816	593.481	590.146	1054.29	1172.76	1091.55	595.814	1106.2	1.85662	0.892681	1.15194e-27	1.31033e-26
NR2F6	5909.63	6711.33	6316.16	9592.13	10796.7	10468.3	6312.37	10285.7	1.62945	0.70439	1.20228e-27	1.36669e-26
LDHB	10486.7	11418.5	11199.1	7155.03	7510.94	7115.78	11034.8	7260.58	0.657972	-0.603901	1.21138e-27	1.3761e-26
MARCHF9	44.8618	50.8434	50.1282	194.855	212.231	209.655	48.6111	205.58	4.22908	2.08034	1.21787e-27	1.38255e-26
HAT1	2295.23	2740.92	2649.96	1355.51	1423.05	1512.79	2562.04	1430.45	0.558325	-0.840823	1.23412e-27	1.40007e-26
TM7SF2	1733.85	1396.81	1565.37	2954.83	2657.53	2941.91	1565.34	2851.42	1.8216	0.865205	1.36458e-27	1.54704e-26
PPP1R13L	1337.37	1428.24	1456	804.835	783.816	822.272	1407.2	803.641	0.571092	-0.808204	1.36975e-27	1.55187e-26
KCTD11	1511.96	1771.2	1571.06	836.84	918.257	896.325	1618.08	883.807	0.546209	-0.872475	1.41704e-27	1.60438e-26
SPC24	811.15	909.634	840.787	441.483	432.917	435.66	853.857	436.687	0.511428	-0.967397	1.55438e-27	1.75871e-26
GLYR1	5502.24	4980.8	5219.03	3451.85	3290	3271.78	5234.03	3337.88	0.637726	-0.648991	1.56054e-27	1.7645e-26
GAREM2	492.267	451.119	476.218	942.269	881.053	904.98	473.202	909.434	1.92187	0.942514	1.56328e-27	1.76642e-26
PSMG3-AS1	129.735	117.402	118.485	322.875	346.672	364.493	121.874	344.68	2.82816	1.49987	1.63062e-27	1.84129e-26
PANX1	3576.82	3579.37	3604.68	2321.31	2393.73	2322.56	3586.96	2345.87	0.653999	-0.61264	1.90952e-27	2.1548e-26
MAFG-DT	389.206	431.707	381.658	787.891	825.248	798.229	400.857	803.789	2.00518	1.00373	2.04677e-27	2.30814e-26
HBP1	352.832	342.037	352.037	713.527	685.734	790.535	348.969	729.932	2.09168	1.06466	2.11003e-27	2.3779e-26
PARL	1805.38	2062.39	1788.67	1058.99	1100.89	997.305	1885.48	1052.4	0.558159	-0.841253	2.11704e-27	2.38422e-26
PRR12	937.248	978.042	1108.52	1763.11	1795.08	1774.38	1007.94	1777.52	1.76353	0.818464	2.13385e-27	2.40157e-26
PPIH	1227.03	1605.73	1475.37	650.458	746.612	695.325	1436.04	697.465	0.485686	-1.0419	2.2122e-27	2.4881e-26
YTHDF3	3528.32	3621.9	3565.94	2294.02	2278.73	2387.96	3572.05	2320.23	0.649552	-0.622483	2.25457e-27	2.53408e-26
EIF3J	3661.69	4476.07	4070.64	1877.95	2291.42	2273.51	4069.47	2147.62	0.527741	-0.922098	2.28574e-27	2.56743e-26
PTGES3	12035.1	13373.7	12405.6	7529.68	8100.28	8341.01	12604.8	7990.32	0.633912	-0.657645	2.29878e-27	2.58037e-26
GDF15	7274.89	9504.02	6753.64	24642.1	25871.9	26361.8	7844.18	25625.2	3.26678	1.70787	2.35434e-27	2.64099e-26
PLEKHG1	72.7489	60.0876	58.1032	232.508	229.142	242.354	63.6466	234.668	3.68705	1.88247	2.45568e-27	2.75285e-26
IDUA	441.343	451.119	525.207	951.682	998.584	895.363	472.557	948.543	2.00726	1.00523	2.61425e-27	2.92868e-26
CLCN7	5382.2	4816.26	5193.97	8520.9	8063.08	7773.6	5130.81	8119.19	1.58244	0.66215	2.67055e-27	2.98979e-26
APC2	886.324	1092.67	1073.2	1935.37	1921.91	1799.38	1017.4	1885.56	1.85331	0.890105	2.80623e-27	3.13962e-26
SPIRE2	568.654	649.871	593.564	1114.53	1196.44	1099.25	604.03	1136.74	1.88193	0.912212	3.00787e-27	3.363e-26
MRM2	1726.57	1835.91	1713.47	1037.34	1040.02	904.98	1758.65	994.113	0.56527	-0.822988	3.0643e-27	3.42385e-26
ZMYND19	1583.5	1593.71	1477.64	901.792	922.485	898.248	1551.62	907.508	0.584879	-0.77379	3.11674e-27	3.48016e-26
ARMCX4	198.847	157.152	167.474	425.48	481.958	435.66	174.491	447.699	2.56574	1.35938	3.16048e-27	3.52668e-26
PPP2R5D	3513.77	3010.85	3346.06	1991.85	1955.74	1977.3	3290.23	1974.96	0.600251	-0.736363	3.49625e-27	3.8988e-26
PCGF2	1447.7	1280.33	1597.27	2519.93	2551	2643.77	1441.77	2571.57	1.78362	0.834811	3.69129e-27	4.1136e-26
HEXA	4506.79	4394.72	4446.6	6436.8	6590.14	6681.08	4449.37	6569.34	1.47647	0.562147	4.01684e-27	4.47346e-26
TRAF1	1632	1315.46	1170.04	655.164	640.92	571.263	1372.5	622.449	0.453515	-1.14078	4.25595e-27	4.73666e-26
UTP25	1611.39	1598.33	1683.85	976.157	986.746	951.143	1631.19	971.349	0.595484	-0.747864	4.726e-27	5.25636e-26
PSMA7	11411.9	12932.7	11700.4	7528.74	7938.78	7418.72	12015	7628.75	0.634936	-0.655317	4.88298e-27	5.42741e-26
DHX34	2207.93	2130.8	2267.16	1401.64	1281.84	1238.7	2201.96	1307.39	0.593739	-0.7521	4.89423e-27	5.43637e-26
HAUS5	956.648	1058.47	992.311	543.146	547.91	499.134	1002.48	530.063	0.528755	-0.91933	4.92756e-27	5.46671e-26
RCAN3	391.631	391.956	369.126	725.764	793.117	801.114	384.238	773.332	2.01264	1.00909	4.92797e-27	5.46671e-26
HOXC13-AS	304.333	264.386	273.427	585.506	612.171	627.043	280.715	608.24	2.16675	1.11553	5.103e-27	5.65719e-26
THOC1	837.824	885.599	836.23	417.008	445.6	461.626	853.218	441.412	0.517349	-0.95079	5.32606e-27	5.90062e-26
KCNC1	4.84992	3.6977	9.11423	132.727	127.677	114.445	5.88728	124.95	21.2236	4.4076	5.48094e-27	6.06826e-26
ADI1	1581.08	1329.32	1362.58	2473.81	2428.39	2460.08	1424.33	2454.1	1.72299	0.784913	5.52911e-27	6.11761e-26
NRG1	1635.64	1720.36	1727.15	997.808	980.827	1045.39	1694.38	1008.01	0.594913	-0.749249	5.62505e-27	6.21972e-26
GTF2F1	3859.33	4136.8	4443.19	2052.09	2546.77	2304.29	4146.44	2301.05	0.554946	-0.849581	5.64064e-27	6.23291e-26
S100A11	9390.67	7828.03	9272.59	4956.09	4200.65	5186.57	8830.43	4781.1	0.541435	-0.88514	5.82446e-27	6.43185e-26
RPL24	11950.2	12115.5	11149	7984.34	7861.84	7753.4	11738.2	7866.53	0.670163	-0.577417	5.97773e-27	6.59683e-26
HAUS1	492.267	538.94	524.068	206.151	223.223	246.201	518.425	225.191	0.434376	-1.20298	6.50174e-27	7.17046e-26
DKK3	7002.08	7208.67	6874.4	4639.81	4718.96	4849.96	7028.38	4736.24	0.673874	-0.56945	6.55337e-27	7.22271e-26
ABCC3	6112.12	5545.63	6094	9550.71	9182.57	8848.8	5917.25	9194.03	1.55377	0.635771	6.57411e-27	7.24088e-26
CHAC1	272.808	513.98	293.934	3176.04	3057.48	3055.39	360.241	3096.3	8.59509	3.10351	6.98581e-27	7.68936e-26
PRKAG2	3327.05	3857.63	3285.68	1975.85	2058.05	2110.02	3490.12	2047.97	0.586791	-0.769081	7.99628e-27	8.79591e-26
PINK1	1224.61	1327.47	1163.2	2113.28	2086.79	2053.28	1238.43	2084.45	1.68314	0.751157	8.9742e-27	9.86524e-26
MAF1	3496.8	3331.63	3359.73	5064.34	5081.7	5077.89	3396.05	5074.64	1.49428	0.579448	8.98251e-27	9.86801e-26
RIPK4	5612.58	6299.03	5883.23	3865.09	3825.23	3650.7	5931.61	3780.34	0.63732	-0.649909	9.29759e-27	1.02076e-25
ST3GAL4	2261.28	2329.55	2245.52	1461.88	1401.91	1417.58	2278.78	1427.12	0.626265	-0.675154	9.535e-27	1.04615e-25
SYNJ2	5699.87	5749.92	5826.27	3932.87	3796.48	3565.1	5758.69	3764.82	0.653763	-0.613161	1.05192e-26	1.15338e-25
TPRG1L	3236.11	3050.6	2888.07	4845.96	4795.91	4680.7	3058.26	4774.19	1.56108	0.642543	1.12686e-26	1.23476e-25
CAND1	5242.77	5668.58	5477.65	3338.89	3486.16	3675.7	5463	3500.25	0.64072	-0.642234	1.22013e-26	1.3361e-25
IFT46	181.872	164.548	176.588	425.48	409.242	487.593	174.336	440.772	2.52829	1.33816	1.27435e-26	1.39458e-25
H2AZ1	10229.7	11461.9	10589.6	6562	7154.97	6936.9	10760.4	6884.62	0.63981	-0.644285	1.41e-26	1.54203e-25
SNX9	5776.26	5552.1	5522.08	3777.55	3826.92	3666.08	5616.81	3756.85	0.668858	-0.580228	1.44441e-26	1.57865e-25
SH3GL1	4746.86	4918.87	4970.67	3208.99	3308.6	3251.58	4878.8	3256.39	0.667457	-0.583253	1.62116e-26	1.77069e-25
BTG1	1299.78	1573.37	1285.11	2517.11	2410.64	2554.33	1386.09	2494.03	1.79933	0.84746	1.66501e-26	1.81741e-25
PNPO	693.539	548.184	576.475	1269.85	1166.85	1154.07	606.066	1196.92	1.9749	0.981781	1.67457e-26	1.82667e-25
ZNF579	1898.75	2262.07	2276.28	3510.21	3965.59	3890.16	2145.7	3788.65	1.7657	0.820239	1.71321e-26	1.86763e-25
VEGFC	1022.12	947.536	979.779	556.325	495.487	519.33	983.146	523.714	0.532692	-0.908626	1.73037e-26	1.88513e-25
KIRREL2	464.38	535.242	439.761	195.796	208.003	164.454	479.795	189.418	0.39479	-1.34084	1.80961e-26	1.97019e-25
PSMD8	13726.5	13463.3	14024.5	9454.7	8569.56	9325.82	13738.1	9116.69	0.663606	-0.591602	1.85836e-26	2.02198e-25
RCC1L	1931.48	2174.25	1872.97	1152.19	1169.38	1045.39	1992.9	1122.32	0.563159	-0.828386	1.88457e-26	2.04918e-25
ZDHHC7	4073.94	3931.58	3976.08	6209	6121.71	5764.56	3993.87	6031.76	1.51026	0.594793	1.90465e-26	2.06969e-25
CDKN2AIP	858.437	905.937	904.587	484.784	471.812	472.205	889.653	476.267	0.53534	-0.901473	1.93051e-26	2.09646e-25
CENPL	674.14	632.307	641.414	300.284	282.411	336.603	649.287	306.432	0.471952	-1.08329	1.94555e-26	2.11144e-25
SLC30A4	333.432	293.043	298.491	660.812	631.619	641.468	308.322	644.633	2.09078	1.06404	2.02671e-26	2.19813e-25
MEGF8	2374.04	2444.18	2452.87	3885.8	3900.48	3586.26	2423.69	3790.85	1.56408	0.645312	2.13081e-26	2.30955e-25
UTP4	2382.53	2362.83	2547.43	1492.95	1467.86	1554.14	2430.93	1504.98	0.619098	-0.69176	2.25192e-26	2.43927e-25
CCSER2	1641.7	1583.54	1573.34	2466.28	2533.24	2605.3	1599.53	2534.94	1.58481	0.664306	2.35127e-26	2.54526e-25
APIP	780.838	845.849	764.456	382.179	399.941	427.004	797.048	403.041	0.505668	-0.983738	2.61351e-26	2.82734e-25
SELENOH	2346.15	2909.17	2283.11	1237.85	1379.08	1334.87	2512.81	1317.26	0.52422	-0.931757	2.68142e-26	2.89897e-25
GFPT2	341.92	295.816	312.162	113.901	113.302	108.675	316.633	111.959	0.353593	-1.49984	2.6966e-26	2.91352e-25
MARF1	1623.51	1409.75	1591.57	2634.78	2592.43	2496.63	1541.61	2574.61	1.67008	0.739916	2.76583e-26	2.98643e-25
PLOD1	8937.2	7787.36	9017.39	5436.17	5205.15	5402.95	8580.65	5348.09	0.623273	-0.682063	3.18924e-26	3.44143e-25
CEBPD	1002.72	1244.28	1076.62	461.251	574.968	546.258	1107.87	527.492	0.476131	-1.07057	3.25993e-26	3.51548e-25
CSTB	3822.95	3892.75	4033.04	5951.07	5797.87	6416.61	3916.25	6055.19	1.54617	0.628698	3.27652e-26	3.53113e-25
CTSA	7905.38	6418.28	7744.81	12614.7	12065.9	12894.8	7356.16	12525.1	1.70267	0.7678	3.39527e-26	3.65471e-25
SPAST	814.787	777.442	829.395	1368.69	1399.37	1562.8	807.208	1443.62	1.78841	0.838678	3.39549e-26	3.65471e-25
ELOVL5	8541.93	8389.16	8625.48	5438.05	5637.22	5970.37	8518.85	5681.88	0.666977	-0.584291	3.50372e-26	3.76883e-25
ISG20L2	2207.93	2004.15	2144.12	1331.04	1181.22	1236.77	2118.73	1249.68	0.589823	-0.761647	3.63934e-26	3.91223e-25
CDK19	1469.53	1286.8	1435.49	2238.48	2436	2429.31	1397.27	2367.93	1.69468	0.761013	3.8241e-26	4.10825e-25
ODF3L2	81.2362	86.896	92.2815	282.398	283.256	254.856	86.8046	273.504	3.1508	1.65572	3.88577e-26	4.17187e-25
ERN1	380.719	473.306	389.633	938.504	961.38	799.191	414.553	899.692	2.17027	1.11788	3.89515e-26	4.1793e-25
RPL35	8299.43	9976.4	8536.61	5388.16	5151.03	5512.59	8937.48	5350.59	0.598669	-0.740169	3.9861e-26	4.27419e-25
BCL6	426.793	376.241	478.497	890.496	862.452	846.315	427.177	866.421	2.02825	1.02023	4.10927e-26	4.4035e-25
IFITM1	1378.59	1103.76	1411.57	634.455	568.203	674.167	1297.97	625.608	0.481989	-1.05293	4.12876e-26	4.42159e-25
LOC100419583	457.105	419.689	401.026	825.545	823.557	820.349	425.94	823.15	1.93255	0.950505	4.16609e-26	4.45876e-25
TRPA1	356.469	330.944	364.569	97.8981	120.912	144.258	350.661	121.023	0.345128	-1.5348	4.27214e-26	4.56939e-25
TROAP	745.676	661.888	710.91	363.353	323.842	346.22	706.158	344.472	0.487811	-1.03561	4.41245e-26	4.7165e-25
CDCA3	777.2	784.837	838.509	440.541	375.42	377.957	800.182	397.973	0.497353	-1.00766	4.43737e-26	4.74016e-25
SLC1A4	1262.19	916.105	1097.12	2271.42	2135.84	2056.16	1091.81	2154.47	1.97331	0.980617	4.54018e-26	4.84694e-25
PSPH	1373.74	1227.64	1268.02	2301.55	2122.31	2098.48	1289.8	2174.11	1.68562	0.75328	4.93173e-26	5.26164e-25
RBFA	2310.99	2627.22	2463.12	1493.89	1532.12	1409.88	2467.11	1478.63	0.599337	-0.73856	4.96817e-26	5.2972e-25
MAPK12	1635.64	1552.11	1477.64	2508.64	2479.13	2484.13	1555.13	2490.63	1.60156	0.679476	5.02282e-26	5.35212e-25
AHR	1790.83	1776.75	1738.54	2740.21	2722.64	2935.17	1768.71	2799.34	1.58271	0.662393	5.04989e-26	5.3776e-25
SERINC5	3101.53	2926.73	3147.83	1950.43	1976.87	1813.81	3058.69	1913.7	0.625661	-0.676548	5.26685e-26	5.60513e-25
P2RX4	440.131	417.84	405.583	812.366	806.646	800.153	421.185	806.388	1.91457	0.937022	5.541e-26	5.8932e-25
MED25	1776.28	1694.47	1924.24	1100.41	993.51	1001.15	1798.33	1031.69	0.573694	-0.801648	5.95147e-26	6.32581e-25
EIF3K	33909.5	35281.6	35139.9	24937.7	24554.5	24087.3	34777	24526.5	0.70525	-0.503793	6.04125e-26	6.41723e-25
IGDCC4	19.3997	32.3549	23.9248	149.671	178.409	142.335	25.2265	156.805	6.21589	2.63596	6.10998e-26	6.48618e-25
LMBR1L	232.796	241.275	225.577	525.261	503.942	518.368	233.216	515.857	2.21193	1.1453	6.16853e-26	6.54426e-25
PHYKPL	414.669	442.8	451.154	821.779	860.76	820.349	436.207	834.296	1.91261	0.935545	6.21702e-26	6.59159e-25
SELENOO	1832.06	2154.84	2003.99	1156.89	1181.22	1154.07	1996.96	1164.06	0.582915	-0.778642	6.45435e-26	6.83896e-25
WSCD1	134.585	113.704	110.51	342.643	331.452	321.215	119.6	331.77	2.774	1.47197	6.73725e-26	7.13427e-25
LRR1	577.141	613.818	615.21	265.454	295.939	296.21	602.057	285.868	0.474819	-1.07455	6.93831e-26	7.34261e-25
CTH	134.585	107.233	148.106	369.942	362.737	347.182	129.975	359.953	2.76941	1.46958	6.96733e-26	7.36874e-25
ACACB	265.533	244.048	250.641	567.621	530.154	551.067	253.408	549.614	2.16889	1.11696	7.02853e-26	7.42886e-25
TNFRSF10D	505.605	510.283	467.104	202.385	198.702	238.507	494.33	213.198	0.431287	-1.21328	7.36841e-26	7.78326e-25
KCNK15	834.187	530.62	661.921	2558.53	2749.7	2823.62	675.576	2710.61	4.0123	2.00443	7.75436e-26	8.18585e-25
PRICKLE3	1045.16	896.692	949.019	1745.22	1625.13	1662.82	963.623	1677.72	1.74106	0.799963	9.5036e-26	1.00262e-24
GMEB1	887.536	916.105	954.715	512.082	481.113	497.21	919.452	496.802	0.540324	-0.888104	9.58204e-26	1.01027e-24
HMGB2	3329.47	4208.91	3808.61	1921.25	2214.47	2104.25	3782.33	2079.99	0.549923	-0.862699	9.93757e-26	1.04711e-24
FADD	3103.95	3583.07	3107.95	1876.07	2010.7	1969.61	3264.99	1952.12	0.597895	-0.742035	1.0015e-25	1.05462e-24
PRX	230.371	247.746	206.209	517.73	541.146	499.134	228.109	519.337	2.2767	1.18695	1.0353e-25	1.08953e-24
SLC7A5	38224.7	36472.3	39699.3	26660.3	24307.6	23975.7	38132.1	24981.2	0.655123	-0.610162	1.06623e-25	1.12138e-24
PTTG1IP	15249.4	14098.4	14188.6	9955.48	9891.98	9875.92	14512.1	9907.8	0.682726	-0.550622	1.08686e-25	1.14238e-24
PSRC1	816	856.942	792.938	449.955	394.022	427.004	821.96	423.66	0.515427	-0.95616	1.10783e-25	1.16371e-24
HDAC8	934.823	1190.66	985.476	513.965	513.243	514.521	1036.99	513.91	0.49558	-1.01281	1.12274e-25	1.17864e-24
ZIC2	535.917	513.056	637.996	1113.59	1138.94	1036.74	562.323	1096.42	1.94981	0.963335	1.2319e-25	1.29243e-24
HYLS1	1036.67	1059.39	1148.39	519.613	514.934	627.043	1081.49	553.863	0.512132	-0.965412	1.24034e-25	1.30049e-24
BTF3	9955.68	8942.89	10013.1	6114.87	5465.58	6242.54	9637.23	5940.99	0.616463	-0.697915	1.24543e-25	1.30502e-24
C20orf96	339.495	366.072	393.051	737.06	721.246	729.947	366.206	729.418	1.99182	0.994089	1.29008e-25	1.35097e-24
HINT2	1286.44	1394.96	1236.12	2182.94	2167.12	2109.06	1305.84	2153.04	1.64878	0.721397	1.33191e-25	1.39392e-24
CEBPZ	2936.63	3119.94	2703.51	1691.57	1767.18	1833.04	2920.02	1763.93	0.60408	-0.727187	1.35237e-25	1.41446e-24
NOL12	782.05	875.431	821.42	425.48	447.291	409.693	826.3	427.488	0.517352	-0.950781	1.36647e-25	1.42833e-24
C3	535.917	432.631	511.536	160.967	208.849	208.694	493.361	192.836	0.390863	-1.35527	1.37849e-25	1.44001e-24
TMEM106B	3774.45	3457.35	3551.13	5470.06	5723.47	6372.37	3594.31	5855.3	1.62905	0.704027	1.43741e-25	1.50064e-24
PCSK1N	240.071	305.06	232.413	560.09	625.7	679.937	259.181	621.909	2.39951	1.26274	1.43978e-25	1.50219e-24
VWA1	46429.5	43886.2	45750	63138.6	68277.4	67470.6	45355.2	66295.5	1.4617	0.547643	1.47353e-25	1.53646e-24
DHX30	4364.93	4421.53	4472.81	3052.73	2834.25	2837.08	4419.75	2908.02	0.657959	-0.603929	1.52373e-25	1.58783e-24
EML4	6976.62	6831.5	7008.84	4862.9	4758.7	4637.42	6938.99	4753.01	0.684972	-0.545884	1.53563e-25	1.59926e-24
FCHSD1	942.098	911.483	854.459	1570.13	1628.51	1474.32	902.68	1557.66	1.72559	0.78709	1.61997e-25	1.68606e-24
ZC2HC1A	169.747	168.245	168.613	389.71	417.697	419.311	168.869	408.906	2.42144	1.27587	1.70819e-25	1.77679e-24
NRBP2	1625.94	1526.23	1698.66	2684.67	2583.13	2539.91	1616.94	2602.57	1.60956	0.686667	1.7296e-25	1.79796e-24
PPP1R8	2521.96	2467.29	2443.75	1595.55	1603.15	1588.76	2477.67	1595.82	0.644082	-0.634685	1.75104e-25	1.81914e-24
DHFR	1030.61	917.954	866.991	513.024	421.925	450.086	938.518	461.678	0.491922	-1.0235	1.91012e-25	1.98319e-24
AP5B1	4027.86	3844.68	4043.3	2684.67	2519.71	2406.23	3971.95	2536.87	0.638696	-0.646798	1.98023e-25	2.05473e-24
FBXL19	1794.47	1607.58	1820.57	2764.68	3032.95	2833.23	1740.87	2876.96	1.6526	0.724733	2.05536e-25	2.13139e-24
DENND3	2194.59	2201.98	2106.53	1405.4	1221.81	1222.35	2167.7	1283.19	0.591958	-0.756434	2.07925e-25	2.15485e-24
ITPRID2	10759.6	11508.2	11841.7	7669	7716.4	7666.85	11369.8	7684.08	0.675833	-0.565261	2.26387e-25	2.34475e-24
METTL3	1179.74	1204.53	1264.6	721.998	694.189	650.124	1216.29	688.77	0.566288	-0.820392	2.29218e-25	2.37262e-24
LETM1	4002.4	4241.26	3974.94	2696.9	2710.8	2548.56	4072.87	2652.09	0.65116	-0.618915	2.35312e-25	2.43422e-24
PRPF38A	1327.67	1330.25	1356.88	776.596	779.589	816.502	1338.27	790.895	0.590986	-0.758805	2.47155e-25	2.55518e-24
GLI4	381.932	434.48	407.862	802.011	826.939	764.569	408.091	797.84	1.95505	0.967208	2.56224e-25	2.64733e-24
NUCKS1	11843.5	11787.3	11291.4	7841.26	8156.09	8149.63	11640.7	8048.99	0.69145	-0.532304	2.6293e-25	2.71497e-24
NAV3	303.12	464.061	342.923	128.962	112.457	99.0573	370.035	113.492	0.306706	-1.70507	2.64016e-25	2.72453e-24
SH3RF2	1231.88	1202.68	1312.45	721.998	728.856	656.856	1249	702.57	0.562505	-0.830062	2.6903e-25	2.7746e-24
PATZ1	921.486	977.117	969.526	1532.48	1636.12	1652.24	956.043	1606.95	1.68083	0.749175	2.76364e-25	2.84851e-24
DHX37	5336.13	5463.35	5581.32	3585.52	3685.71	3262.16	5460.27	3511.13	0.643032	-0.637037	2.81569e-25	2.9004e-24
CLDN10	269.171	305.06	259.755	94.1328	79.4808	99.0573	277.996	90.8903	0.326949	-1.61286	2.85418e-25	2.93827e-24
PRPS2	806.3	827.361	803.191	416.067	409.242	455.856	812.284	427.055	0.525746	-0.927562	2.96839e-25	3.054e-24
SMURF2	1555.61	1724.98	1512.96	853.784	963.071	893.44	1597.85	903.432	0.565404	-0.822645	2.98472e-25	3.06894e-24
PHAX	1702.32	1783.22	1604.1	1041.11	1009.58	962.684	1696.55	1004.46	0.592059	-0.756188	3.31012e-25	3.40147e-24
SEC23IP	4249.75	4094.28	3913.42	2637.6	2688.82	2721.67	4085.82	2682.7	0.656588	-0.60694	3.36546e-25	3.45624e-24
SLC39A11	1131.24	1102.84	990.033	1911.84	1883.86	1740.72	1074.71	1845.47	1.71719	0.780049	3.56178e-25	3.65566e-24
DUS3L	1427.09	1674.13	1450.3	838.723	871.752	753.028	1517.18	821.168	0.541248	-0.885638	3.60188e-25	3.69458e-24
COA7	2879.64	3021.95	2742.24	1739.57	1879.64	1790.73	2881.28	1803.31	0.625873	-0.676059	3.64878e-25	3.74044e-24
ZNF768	3341.6	3728.21	3712.91	5391.93	6148.77	6142.52	3594.24	5894.41	1.63996	0.71366	3.7791e-25	3.8717e-24
TRIM47	9217.28	8926.25	9208.79	5931.31	6414.27	6240.61	9117.44	6195.4	0.679511	-0.557432	3.90067e-25	3.99385e-24
HOMEZ	134.585	90.5937	105.953	323.817	310.313	341.411	110.377	325.18	2.94608	1.5588	4.16843e-25	4.26543e-24
HDAC9	1035.46	1198.06	1064.09	570.445	578.35	625.119	1099.2	591.305	0.537941	-0.89448	4.44546e-25	4.54618e-24
ANK1	3320.99	3151.37	3381.38	2149.05	2106.24	1927.29	3284.58	2060.86	0.627436	-0.67246	4.61758e-25	4.71937e-24
TMEM87A	1856.31	2017.1	1831.96	1157.83	1160.08	1162.72	1901.79	1160.21	0.610064	-0.712968	4.91923e-25	5.02464e-24
RCL1	437.706	447.422	464.826	208.975	186.865	196.191	449.984	197.344	0.438556	-1.18917	5.14875e-25	5.25593e-24
TIMP1	4537.1	4319.84	5287.39	2736.44	2488.43	2852.47	4714.78	2692.44	0.571065	-0.808273	5.17011e-25	5.27457e-24
MMP11	72.7489	74.8784	76.3316	245.687	264.654	226.966	74.653	245.769	3.29215	1.71903	5.26547e-25	5.36863e-24
OSR1	50.9242	35.1282	59.2425	208.975	209.694	187.536	48.4316	202.068	4.17224	2.06082	5.27846e-25	5.37866e-24
MRPS5	2942.69	3324.23	3074.91	1858.18	1984.48	1965.76	3113.95	1936.14	0.621765	-0.685559	5.37195e-25	5.47064e-24
TOPBP1	3849.63	3859.48	4021.65	2556.65	2446.15	2659.16	3910.25	2553.99	0.653151	-0.614511	5.48256e-25	5.57995e-24
CENPV	1131.24	1253.52	1265.74	599.626	700.108	679.937	1216.83	659.89	0.542301	-0.882835	5.51494e-25	5.60955e-24
CCNE1	698.389	865.262	771.291	369.942	395.713	373.148	778.314	379.601	0.487722	-1.03587	5.5569e-25	5.64885e-24
SBF2	2628.66	2522.76	2516.67	3934.75	3870.89	3758.41	2556.03	3854.68	1.50808	0.592709	5.62263e-25	5.71226e-24
SKP2	468.018	433.555	481.915	190.148	191.938	217.349	461.163	199.812	0.433278	-1.20663	5.9148e-25	6.00549e-24
KDM5B	1738.7	1405.13	1626.89	2725.14	2716.72	2732.25	1590.24	2724.71	1.7134	0.776858	6.05741e-25	6.14663e-24
HOXB8	537.129	592.557	693.82	1187.96	1148.24	1153.1	607.835	1163.1	1.91351	0.936224	6.06272e-25	6.14835e-24
TRIB3	1952.09	3032.11	2097.41	10349	10191.3	10578.9	2360.54	10373.1	4.39436	2.13565	6.12324e-25	6.20603e-24
MYLK	1473.16	1433.78	1371.69	2246.95	2284.65	2232.16	1426.21	2254.59	1.58082	0.660673	6.34481e-25	6.42676e-24
ATG4B	2703.83	2590.24	2602.11	1678.39	1641.19	1745.53	2632.06	1688.37	0.641463	-0.640563	6.50509e-25	6.58519e-24
USP51	35.162	19.4129	22.7856	139.317	144.587	187.536	25.7868	157.147	6.09407	2.60741	6.90059e-25	6.98142e-24
CTIF	950.585	820.89	923.955	1607.79	1545.65	1512.79	898.476	1555.41	1.73116	0.791741	7.49526e-25	7.57854e-24
PABPC1L	1327.67	1320.08	1493.59	2879.52	2658.38	2229.27	1380.45	2589.06	1.87552	0.907292	7.86126e-25	7.94389e-24
SF3B1	9953.26	9702.77	10158.9	6960.18	6919.91	6983.06	9938.32	6954.38	0.699754	-0.51508	8.00249e-25	8.0818e-24
DDX1	4426.77	4642.46	4560.53	2714.79	3060.86	2972.68	4543.25	2916.11	0.641855	-0.639681	8.02888e-25	8.10365e-24
NUDT21	2692.92	2899	2821.99	1702.86	1784.94	1847.47	2804.64	1778.42	0.634101	-0.657216	8.2827e-25	8.35487e-24
B4GALT6	1593.2	1822.97	1765.88	1015.69	971.526	1047.32	1727.35	1011.51	0.585586	-0.772047	8.55276e-25	8.62217e-24
NUP50	1558.04	1420.84	1490.18	882.966	885.281	894.401	1489.69	887.549	0.595797	-0.747108	8.59107e-25	8.65567e-24
FANCF	406.181	397.503	410.14	753.062	774.515	772.263	404.608	766.613	1.89471	0.921974	8.82041e-25	8.88147e-24
TTC28	953.01	842.151	865.851	1708.51	1585.39	1460.86	887.004	1584.92	1.78682	0.837395	8.88845e-25	8.94469e-24
FYCO1	936.035	837.529	823.698	1532.48	1498.3	1440.66	865.754	1490.48	1.7216	0.783747	9.51678e-25	9.57134e-24
RRP36	1963.01	2028.19	1991.46	1276.44	1239.56	1265.63	1994.22	1260.54	0.632099	-0.661778	9.63534e-25	9.68486e-24
OPRL1	196.422	244.048	206.209	499.845	482.804	504.904	215.56	495.851	2.30029	1.20182	1.01004e-24	1.01463e-23
BCL2L1	15705.3	13946.8	13474.2	9430.22	9153.82	8987.29	14375.4	9190.45	0.639316	-0.645399	1.02559e-24	1.02964e-23
POC1A	1356.77	1292.35	1268.02	798.246	735.62	742.449	1305.71	758.772	0.581118	-0.783096	1.03508e-24	1.03856e-23
MRPL11	3596.22	3926.96	3802.91	2404.15	2430.93	2529.33	3775.36	2454.8	0.650216	-0.621008	1.04992e-24	1.05283e-23
RFC4	1277.96	1560.43	1426.38	739.884	811.719	774.186	1421.59	775.263	0.54535	-0.874745	1.06792e-24	1.06967e-23
NUP35	608.666	627.685	651.667	319.11	301.012	320.253	629.339	313.459	0.498076	-1.00556	1.06798e-24	1.06967e-23
LOXL2	9006.31	8165.45	8701.81	5694.09	5904.41	5751.1	8624.52	5783.2	0.670553	-0.576576	1.07543e-24	1.0765e-23
AP1B1	4110.31	3588.62	4160.64	2516.17	2241.53	2362.95	3953.19	2373.55	0.600414	-0.735972	1.16696e-24	1.16744e-23
TSTA3	2747.48	2492.25	2657.94	1715.1	1614.14	1560.87	2632.56	1630.04	0.619184	-0.69156	1.17999e-24	1.17978e-23
PSMD12	1964.22	2297.2	1943.61	1088.18	1166.85	1237.74	2068.34	1164.25	0.562892	-0.829071	1.19654e-24	1.19563e-23
ARAP1	2888.13	2952.61	2680.72	4586.15	4524.49	4208.49	2840.49	4439.71	1.56301	0.644327	1.29297e-24	1.29122e-23
STAT1	4440.11	3952.84	4060.39	2687.49	2651.62	2680.32	4151.11	2673.14	0.643958	-0.634961	1.31305e-24	1.31051e-23
CACYBP	2444.36	2790.84	2508.69	1438.35	1578.62	1603.19	2581.3	1540.05	0.59662	-0.745115	1.31548e-24	1.31217e-23
TMEM217	231.584	228.333	239.248	73.4236	76.0987	69.244	233.055	72.9221	0.312896	-1.67624	1.33874e-24	1.33458e-23
ERLIN1	4883.87	4832.89	4680.15	3205.22	3259.56	3307.36	4798.97	3257.38	0.678766	-0.559014	1.36871e-24	1.36366e-23
CYHR1	948.16	912.408	990.033	1529.66	1622.59	1592.61	950.2	1581.62	1.66451	0.7351	1.38952e-24	1.38359e-23
SNW1	1897.53	1868.26	1887.78	1137.12	1194.75	1204.08	1884.53	1178.65	0.625435	-0.677067	1.46134e-24	1.45425e-23
RBM34	1582.29	1752.71	1526.63	920.619	979.136	926.138	1620.54	941.964	0.581264	-0.782734	1.49538e-24	1.48725e-23
LINC00674	742.038	619.365	698.378	1278.32	1204.05	1235.81	686.594	1239.4	1.80514	0.852108	1.52285e-24	1.51368e-23
HSPA8	75228.4	76988.9	79008.9	52461.1	51107	55844.3	77075.4	53137.5	0.689422	-0.536541	1.59562e-24	1.58509e-23
TMEM182	122.461	129.42	108.231	319.11	323.842	327.947	120.037	323.633	2.69611	1.43088	1.61425e-24	1.60267e-23
WNT10A	601.391	574.992	594.703	241.921	274.801	306.789	590.362	274.504	0.464975	-1.10477	1.63394e-24	1.62127e-23
MSANTD4	531.067	563.899	530.904	936.621	996.047	1033.85	541.957	988.84	1.82457	0.867559	1.67819e-24	1.66421e-23
BAZ1A	2132.75	1954.23	2042.73	1257.61	1294.52	1263.7	2043.24	1271.95	0.622515	-0.68382	1.78056e-24	1.76469e-23
COX6C	1725.36	2323.08	2156.65	1007.22	1102.59	1092.52	2068.36	1067.44	0.516079	-0.954335	1.9142e-24	1.89604e-23
ELOVL2	2564.4	2638.31	2832.25	1656.74	1602.3	1748.41	2678.32	1669.15	0.623208	-0.682214	1.97619e-24	1.9563e-23
TSC22D2	2979.07	3513.74	3348.34	1963.61	2069.88	1916.71	3280.38	1983.4	0.604625	-0.725887	1.98985e-24	1.96868e-23
DDX3X	11187.6	12099.8	11249.2	7279.29	8038.56	7485.08	11512.2	7600.97	0.660254	-0.598907	2.17088e-24	2.14654e-23
PDE6B	144.285	154.379	132.156	412.302	348.363	360.646	143.607	373.77	2.60273	1.38003	2.24222e-24	2.21579e-23
BCCIP	3183.98	3376.93	2987.19	2023.85	2010.7	2035.97	3182.7	2023.51	0.635783	-0.653393	2.4428e-24	2.41261e-23
LIPG	3221.56	3513.74	3144.41	2129.28	1933.75	1776.3	3293.24	1946.45	0.591043	-0.758665	2.51807e-24	2.4855e-23
ANXA2	53574.7	53926.3	54525.9	37815	38225.2	39818.2	54009	38619.5	0.715057	-0.483871	2.57455e-24	2.53977e-23
ZNF689	1247.64	1282.18	1372.83	776.596	744.921	760.722	1300.88	760.746	0.584792	-0.774005	2.77762e-24	2.73851e-23
TBC1D16	3761.12	3412.05	3652.53	5920.95	5746.29	5286.58	3608.57	5651.28	1.56607	0.647152	2.86552e-24	2.82354e-23
MFNG	197.634	181.187	217.602	56.4797	53.2691	51.933	198.808	53.8939	0.271085	-1.88318	2.98766e-24	2.94219e-23
ATG16L1	2691.71	2960.01	2683	1717.92	1804.38	1726.29	2778.24	1749.53	0.629727	-0.667201	2.99468e-24	2.9474e-23
RCN1	3661.69	3374.15	3535.18	5110.47	5499.4	5628	3523.68	5412.62	1.53607	0.619246	3.01561e-24	2.96628e-23
UQCRC1	7444.63	7790.13	7798.36	5310.03	5212.76	5404.88	7677.71	5309.22	0.691511	-0.532175	3.0339e-24	2.98255e-23
ARRDC2	1511.96	1576.14	1414.98	903.675	904.729	854.971	1501.03	887.791	0.591454	-0.757661	3.10171e-24	3.04745e-23
VSIG10	1256.13	1197.13	1238.4	1914.66	1954.89	2047.51	1230.55	1972.35	1.60282	0.680611	3.11265e-24	3.05644e-23
PARK7	9262.14	10294.4	9514.11	5998.14	6639.19	6263.69	9690.22	6300.34	0.650175	-0.621099	3.31681e-24	3.25502e-23
MAP3K10	16183	19883.5	17732.9	28422.5	32480.6	29339.2	17933.1	30080.8	1.67739	0.746216	3.72129e-24	3.64987e-23
BAHCC1	7295.5	7405.57	7913.43	11566.1	12262	10845.3	7538.17	11557.8	1.53324	0.616584	3.75932e-24	3.68504e-23
PDAP1	6778.98	8218.14	7577.34	3806.73	4740.95	4124.82	7524.82	4224.17	0.561365	-0.83299	3.79685e-24	3.71969e-23
ATP6V0E2-AS1	59.4116	49.919	67.2174	246.628	213.076	196.191	58.8493	218.632	3.71511	1.89341	3.89541e-24	3.81405e-23
RIMKLA	153.985	135.891	175.449	369.942	388.103	413.54	155.108	390.528	2.51778	1.33215	4.39014e-24	4.29597e-23
RAB6A	3660.48	3686.61	3444.04	5278.97	5271.95	5406.8	3597.04	5319.24	1.47878	0.564408	4.44886e-24	4.35093e-23
SLC25A18	280.083	312.456	305.327	118.607	109.075	92.3253	299.288	106.669	0.356409	-1.48839	4.4943e-24	4.39285e-23
GNS	6049.07	4980.8	5746.52	9436.81	8760.65	9163.29	5592.13	9120.25	1.63091	0.705675	4.75138e-24	4.64146e-23
NDUFS2	4638.95	4506.57	4476.22	3031.08	3101.44	3138.1	4540.58	3090.21	0.680575	-0.555175	4.79293e-24	4.67936e-23
FOXL2	431.643	400.276	492.168	804.835	930.94	990.573	441.363	908.783	2.05904	1.04197	4.99506e-24	4.87391e-23
NEDD4	1494.99	1387.56	1449.16	839.664	805.8	901.133	1443.9	848.866	0.587896	-0.766366	5.11139e-24	4.98456e-23
PLIN4	561.379	323.549	390.772	2373.09	2373.43	2180.22	425.233	2308.91	5.42976	2.44089	5.28294e-24	5.1489e-23
CCN5	1411.33	1357.98	1307.89	2133.05	2113.85	2231.19	1359.07	2159.37	1.58886	0.667991	5.32033e-24	5.18238e-23
SMIM38	14.5498	20.3374	25.0641	127.079	131.904	134.641	19.9837	131.208	6.56575	2.71496	5.38266e-24	5.24009e-23
PLTP	898.449	821.814	869.269	1525.89	1410.36	1438.74	863.177	1458.33	1.68949	0.756589	5.42043e-24	5.27384e-23
STX11	278.871	325.398	283.68	108.253	101.465	110.598	295.983	106.772	0.360737	-1.47098	5.56238e-24	5.40596e-23
ZC3H18	2434.66	2807.48	2863.01	1423.29	1685.16	1517.6	2701.72	1542.02	0.570754	-0.809058	5.56258e-24	5.40596e-23
VPS39	2494.07	2155.76	2256.91	4033.59	3720.38	3578.57	2302.25	3777.51	1.64079	0.714393	5.57698e-24	5.41687e-23
AMBRA1	1214.91	1030.73	1078.9	1880.77	1867.8	1838.81	1108.18	1862.46	1.68065	0.74902	5.62434e-24	5.45975e-23
MCL1	7293.07	8106.28	7463.41	4525.9	5112.98	4946.14	7620.92	4861.67	0.637938	-0.648512	5.87629e-24	5.70108e-23
ZNF844	234.009	191.356	211.906	466.899	483.649	477.976	212.424	476.175	2.24163	1.16455	6.09122e-24	5.90623e-23
CHEK1	1508.33	1771.2	1712.34	874.494	977.445	978.071	1663.95	943.337	0.566925	-0.818771	6.33955e-24	6.14351e-23
HDAC1	7379.16	7498.94	7287.96	5237.55	5183.16	5125.02	7388.69	5181.91	0.70133	-0.511834	6.55708e-24	6.3507e-23
CLDN3	368.594	340.188	323.555	632.572	773.67	766.492	344.113	724.245	2.10467	1.0736	6.61419e-24	6.40237e-23
CCDC85C	3365.85	3206.83	3180.86	4898.67	4884.69	4682.62	3251.18	4821.99	1.48315	0.568666	6.6638e-24	6.44672e-23
TRIM62	202.484	199.676	199.374	455.603	438.836	447.201	200.511	447.213	2.23036	1.15728	6.70282e-24	6.48079e-23
PPP1R26	885.111	979.891	896.612	1540.01	1619.21	1502.21	920.538	1553.81	1.68794	0.755262	6.75849e-24	6.53091e-23
SNX5	2559.55	2466.37	2398.18	1615.32	1516.9	1609.92	2474.7	1580.71	0.63875	-0.646677	6.86199e-24	6.62716e-23
LINC01184	590.478	639.702	611.792	1046.76	1076.37	1122.33	613.991	1081.82	1.76195	0.817171	7.06294e-24	6.81736e-23
SLC48A1	1069.41	950.309	1047	1831.82	1636.97	1746.49	1022.24	1738.43	1.70061	0.76605	7.07043e-24	6.82072e-23
NFIB	577.141	592.557	601.539	1056.17	1003.66	1047.32	590.412	1035.71	1.75422	0.810831	7.16114e-24	6.90431e-23
MSH2	2859.03	3307.59	2963.26	1704.74	1854.27	1926.33	3043.3	1828.45	0.600812	-0.735015	7.30492e-24	7.03895e-23
PES1	5372.5	6113.22	6207.93	3145.92	3781.26	3523.75	5897.88	3483.64	0.590659	-0.759602	7.32091e-24	7.05036e-23
USP36	5047.56	4935.51	5195.11	3542.22	3355.11	3318.9	5059.39	3405.41	0.673087	-0.571136	7.67058e-24	7.38293e-23
TTC9B	252.196	356.828	316.719	111.077	101.465	93.287	308.581	101.943	0.33036	-1.59789	7.8761e-24	7.57647e-23
MMP28	37.5869	31.4305	27.3427	166.615	153.888	148.105	32.12	156.203	4.8631	2.28188	7.91499e-24	7.60957e-23
SLC25A3	11685.9	11597.8	11313	8112.36	8130.72	8307.35	11532.3	8183.48	0.709617	-0.494888	8.04383e-24	7.72907e-23
ZNF217	4305.52	4107.22	4088.87	6361.49	5993.19	6059.81	4167.2	6138.17	1.47297	0.558728	8.11947e-24	7.79735e-23
SPATS2L	13861.1	13155.5	14493.9	9676.85	9109.86	9356.59	13836.8	9381.1	0.677981	-0.560684	8.1941e-24	7.86458e-23
DNAJC16	710.514	661.888	600.4	1266.09	1136.41	1176.19	657.601	1192.89	1.81401	0.859181	8.57207e-24	8.22271e-23
FBXO42	1110.63	1105.61	1078.9	1758.4	1820.45	1714.75	1098.38	1764.53	1.60649	0.683909	8.66503e-24	8.3072e-23
RABL6	6681.98	7242.87	7058.97	4562.62	4888.92	4597.03	6994.61	4682.85	0.669495	-0.578855	8.74377e-24	8.37797e-23
LSR	3180.34	2937.82	3080.61	1959.84	1992.09	2043.66	3066.26	1998.53	0.651783	-0.617537	8.76633e-24	8.39486e-23
URB1	2803.26	2837.06	2856.17	1925.02	1780.71	1712.83	2832.16	1806.18	0.63774	-0.64896	8.78456e-24	8.40758e-23
OLMALINC	115.186	114.629	123.042	338.878	290.02	326.985	117.619	318.628	2.70899	1.43775	8.84457e-24	8.46027e-23
RPP25L	720.214	702.563	604.957	1225.61	1225.19	1177.15	675.911	1209.31	1.78916	0.839284	8.90529e-24	8.51356e-23
TTC23	304.333	259.763	266.591	537.498	624.009	646.277	276.896	602.595	2.17625	1.12185	8.95729e-24	8.55847e-23
MRM3	692.327	729.371	626.603	325.699	361.046	328.909	682.767	338.551	0.495852	-1.01202	9.15557e-24	8.74301e-23
SPRY2	1241.58	1422.69	1317.01	802.953	715.327	731.87	1327.09	750.05	0.565183	-0.82321	9.27461e-24	8.85171e-23
SEMA4C	1373.74	1071.41	1164.34	2147.17	2313.4	2075.4	1203.16	2178.65	1.81077	0.856604	9.35138e-24	8.91998e-23
PAXX	1229.46	1371.85	1433.21	776.596	706.872	784.765	1344.84	756.078	0.562207	-0.830827	9.54426e-24	9.09886e-23
CENPK	567.441	891.146	617.489	251.335	259.581	277.938	692.025	262.951	0.379973	-1.39603	9.67972e-24	9.22284e-23
TMEM87B	977.26	971.571	967.247	1518.36	1625.13	1691.67	972.026	1611.72	1.6581	0.729534	1.01176e-23	9.63464e-23
BUD13	1273.11	1389.41	1454.86	789.774	825.248	772.263	1372.46	795.761	0.579807	-0.786354	1.04224e-23	9.91936e-23
S100P	64.2615	45.2968	50.1282	193.914	207.157	197.153	53.2289	199.408	3.74624	1.90544	1.09626e-23	1.04276e-22
IGF1R	3255.51	3162.46	3257.2	4711.35	4738.41	4640.31	3225.06	4696.69	1.45631	0.54232	1.09744e-23	1.04331e-22
ARID4A	157.623	138.664	148.106	365.235	383.875	348.143	148.131	365.751	2.46911	1.30399	1.16349e-23	1.10548e-22
EIF4E2	3188.83	3598.79	3355.17	2024.8	2215.32	2143.68	3380.93	2127.93	0.629392	-0.667969	1.16684e-23	1.10804e-22
BBX	1163.98	1174.02	1065.23	1903.36	1863.57	1789.76	1134.41	1852.23	1.63277	0.707325	1.19487e-23	1.13403e-22
UBE2J2	4329.77	4708.1	4340.65	2970.83	2985.6	2945.75	4459.51	2967.4	0.665409	-0.587686	1.26074e-23	1.19587e-22
RAD17	762.651	761.726	806.609	1283.97	1302.13	1313.71	776.995	1299.94	1.67303	0.742466	1.27439e-23	1.20815e-22
KIF9-AS1	63.049	36.0526	42.1533	208.033	175.872	206.77	47.085	196.892	4.18163	2.06407	1.27849e-23	1.21136e-22
CYB5B	7485.86	9012.22	7827.98	5099.17	5030.12	5045.19	8108.69	5058.16	0.623796	-0.680855	1.39413e-23	1.3202e-22
DOP1B	1995.74	1532.7	1647.4	3285.23	3017.73	3003.46	1725.28	3102.14	1.79805	0.846435	1.57182e-23	1.48764e-22
NOTCH1	993.022	962.327	1100.54	1700.98	1710.53	1662.82	1018.63	1691.44	1.66051	0.731623	1.7782e-23	1.68203e-22
EGR4	207.334	207.071	195.956	0.941328	1.69108	0.961722	203.454	1.19804	0.00588853	-7.40788	1.78511e-23	1.68762e-22
FBXO10	2100.02	1970.87	2042.73	3150.62	3109.05	3015	2037.87	3091.56	1.51705	0.60127	1.83713e-23	1.73584e-22
SNX21	703.239	724.749	724.581	1294.33	1216.73	1177.15	717.523	1229.4	1.7134	0.77686	1.86103e-23	1.75744e-22
SKI	6135.15	5579.83	5892.35	3961.11	3887.8	3557.41	5869.11	3802.1	0.647816	-0.626344	1.88736e-23	1.78132e-22
NOL3	614.728	741.389	593.564	1231.26	1202.36	1188.69	649.894	1207.43	1.8579	0.89367	1.91472e-23	1.80614e-22
PSME2	3151.24	2857.4	2810.6	1901.48	1820.45	1875.36	2939.75	1865.76	0.634668	-0.655925	1.94139e-23	1.83028e-22
PARP1	7576.79	8011.99	7929.38	5242.25	5583.11	5250.04	7839.39	5358.47	0.683531	-0.548921	1.95269e-23	1.83992e-22
LOC100310756	170.96	186.734	210.766	437.717	431.226	437.583	189.487	435.509	2.29836	1.20061	2.01317e-23	1.89586e-22
CNTROB	2389.8	2633.69	2624.9	1539.07	1675.86	1500.29	2549.46	1571.74	0.616499	-0.69783	2.11696e-23	1.9925e-22
BEX4	32.737	21.2618	15.9499	130.845	154.734	134.641	23.3162	140.073	6.00754	2.58677	2.17696e-23	2.04783e-22
IMPACT	1348.28	1371.85	1309.03	2026.68	2179.8	2193.69	1343.05	2133.39	1.58846	0.667632	2.18399e-23	2.05331e-22
SGPP1	900.874	895.768	818.002	1397.87	1512.67	1587.8	871.548	1499.45	1.72044	0.782781	2.23838e-23	2.10328e-22
CREB3	3781.73	3486.01	3467.96	2317.55	2399.64	2314.86	3578.57	2344.02	0.655016	-0.610397	2.26319e-23	2.12543e-22
PNPLA6	5781.11	5165.69	5484.49	8922.85	8215.27	8090.97	5477.09	8409.7	1.53543	0.618643	2.29802e-23	2.15694e-22
SETD1B	1497.41	1345.96	1556.25	2364.62	2417.4	2333.14	1466.54	2371.72	1.61722	0.693512	2.32639e-23	2.18237e-22
ZSCAN30	157.623	136.815	161.778	414.184	383.03	346.22	152.072	381.145	2.50635	1.32559	2.36651e-23	2.21878e-22
PTGER1	175.81	173.792	153.803	401.947	399.941	384.689	167.801	395.525	2.3571	1.23702	2.38023e-23	2.23042e-22
CNN1	247.346	285.647	219.881	56.4797	75.2531	88.4784	250.958	73.4037	0.292494	-1.77352	2.52193e-23	2.36146e-22
ZNF496	1310.69	1088.97	1229.28	2155.64	2017.46	1996.53	1209.65	2056.55	1.70012	0.765635	2.52285e-23	2.36146e-22
SRP68	4860.84	4479.76	4692.69	3206.16	3137.8	3037.12	4677.76	3127.03	0.668488	-0.581027	2.74968e-23	2.57236e-22
ARID4B	1208.84	1149.06	1091.43	1785.7	1931.22	1915.75	1149.78	1877.55	1.63297	0.7075	2.75189e-23	2.57302e-22
HSP90AA1	25297.2	26397.9	25730.6	17697	17430.8	18880.5	25808.6	18002.8	0.69755	-0.519631	2.86854e-23	2.68061e-22
PDCD6IP	3647.14	3378.77	3543.16	2356.14	2304.1	2362.95	3523.02	2341.06	0.664504	-0.58965	2.87359e-23	2.68385e-22
ZKSCAN8	551.679	512.132	520.65	981.805	897.964	983.841	528.154	954.537	1.80731	0.853844	2.99262e-23	2.79349e-22
B3GNT6	86.0862	146.984	104.814	9.41328	11.8376	14.4258	112.628	11.8922	0.105589	-3.24347	3.24931e-23	3.03144e-22
RAB30	522.579	522.3	434.065	895.203	939.396	954.99	492.982	929.863	1.8862	0.915484	3.31328e-23	3.08822e-22
PCDHA4	59.4116	57.3144	80.8888	226.86	231.678	214.464	65.8716	224.334	3.40563	1.76792	3.3138e-23	3.08822e-22
CTSO	86.0862	76.7273	67.2174	254.159	224.914	248.124	76.677	242.399	3.1613	1.66052	3.32206e-23	3.09422e-22
KDELR2	9604.06	9123.15	9452.59	6309.72	5939.08	6657.04	9393.27	6301.95	0.6709	-0.57583	3.34253e-23	3.11159e-22
SEPTIN10	3454.36	3524.83	3366.57	2042.68	2244.91	2329.29	3448.59	2205.63	0.639574	-0.644816	3.36705e-23	3.1327e-22
KCNAB2	1387.08	1380.17	1334.09	2283.66	2092.71	2126.37	1367.11	2167.58	1.58552	0.664953	3.47686e-23	3.2331e-22
SLC25A43	1776.28	1704.64	1805.76	2752.44	2612.72	2752.45	1762.23	2705.87	1.53548	0.618693	3.58601e-23	3.33278e-22
POLR3H	2309.78	2303.67	2310.46	1493.89	1535.5	1390.65	2307.97	1473.35	0.638374	-0.647526	4.00389e-23	3.71912e-22
SIPA1L2	423.156	327.247	420.394	891.438	808.337	753.99	390.265	817.921	2.09581	1.06751	4.10591e-23	3.8118e-22
ZNF568	253.409	271.781	241.527	513.024	554.675	541.449	255.572	536.383	2.09875	1.06953	4.17293e-23	3.87191e-22
CDC42BPA	3103.95	2789.92	2800.35	4364.94	4596.36	4370.06	2898.07	4443.79	1.53336	0.616697	4.37315e-23	4.05547e-22
PXN	35081.9	32276.3	36231.3	24212.8	22402.6	22784.2	34529.9	23133.2	0.669948	-0.57788	4.41076e-23	4.08812e-22
ALKBH2	1257.34	1357.98	1290.8	708.82	814.256	719.368	1302.04	747.481	0.574084	-0.800667	4.4605e-23	4.13197e-22
ZNF621	1068.2	914.257	915.98	1636.97	1692.77	1603.19	966.144	1644.31	1.70193	0.767173	4.47436e-23	4.14256e-22
GTF2IRD1	2100.02	2100.29	2174.88	3272.06	3155.56	3128.48	2125.06	3185.36	1.49895	0.583952	4.49065e-23	4.15537e-22
BRSK1	201.272	194.129	206.209	434.893	461.665	433.737	200.537	443.432	2.21122	1.14484	4.78969e-23	4.42919e-22
CDR2L	1029.4	959.553	1000.29	1577.67	1620.06	1624.35	996.412	1607.36	1.61314	0.689876	4.79176e-23	4.42919e-22
NEK10	118.823	112.78	149.245	14.1199	21.9841	24.043	126.949	20.049	0.157929	-2.66265	4.87835e-23	4.50678e-22
WDR3	1973.92	2034.66	2055.26	1269.85	1312.28	1313.71	2021.28	1298.61	0.642471	-0.638296	5.00313e-23	4.61955e-22
KLHL18	1826	1612.2	1670.18	1051.46	1034.1	962.684	1702.79	1016.08	0.596715	-0.744887	5.00974e-23	4.62314e-22
TRIM68	533.492	471.457	423.811	939.445	930.94	863.626	476.253	911.337	1.91356	0.936256	5.31199e-23	4.89941e-22
PLEKHG6	156.41	184.885	173.17	45.1837	40.586	45.2009	171.488	43.6569	0.254576	-1.97383	5.42124e-23	4.99747e-22
RIOX2	1330.09	1161.08	1134.72	2057.74	1984.48	1969.61	1208.63	2003.94	1.65803	0.729469	5.49316e-23	5.06102e-22
TP53I3	1273.11	1244.28	1099.4	1991.85	2014.08	1933.06	1205.6	1979.66	1.64206	0.715509	5.64173e-23	5.19509e-22
NXT1	1498.63	1511.44	1360.3	907.44	775.361	825.157	1456.79	835.986	0.573856	-0.801239	6.03306e-23	5.55244e-22
RNF40	5315.52	5195.27	5629.17	3545.04	3717.84	3348.72	5379.99	3537.2	0.657474	-0.604995	6.0685e-23	5.58204e-22
ADPRHL2	2324.33	2801.01	2214.76	1345.16	1414.59	1397.38	2446.7	1385.71	0.566359	-0.820211	6.22657e-23	5.72434e-22
ZNF587B	375.869	407.672	364.569	163.791	167.417	160.608	382.703	163.939	0.42837	-1.22307	6.35053e-23	5.83515e-22
SNRNP25	2463.76	2813.95	2522.36	1613.44	1665.72	1532.02	2600.02	1603.72	0.616811	-0.697099	6.4169e-23	5.89295e-22
CDK6	2198.23	2514.44	2252.35	1478.83	1418.82	1390.65	2321.67	1429.43	0.61569	-0.699724	6.53566e-23	5.99878e-22
TMEM44	1121.55	1078.8	1103.96	1784.76	1776.48	1695.52	1101.44	1752.25	1.59088	0.669823	6.56683e-23	6.02262e-22
SIAH1	549.254	523.225	486.472	1045.82	925.867	918.444	519.65	963.376	1.85389	0.890558	6.56872e-23	6.02262e-22
LINGO1	254.621	275.479	318.998	559.149	613.017	616.464	283.033	596.21	2.10651	1.07485	7.13425e-23	6.53762e-22
KAZALD1	538.342	471.457	496.725	885.79	941.087	904.98	502.175	910.619	1.81335	0.858658	7.46357e-23	6.83571e-22
N4BP2	418.306	376.241	339.505	734.236	744.921	724.177	378.017	734.445	1.94289	0.958201	7.55493e-23	6.91567e-22
TMEM51	1235.52	1161.08	1291.94	704.113	723.783	736.679	1229.51	721.525	0.586838	-0.768965	7.65836e-23	7.00658e-22
DBF4	882.686	817.192	964.969	463.133	456.592	498.172	888.282	472.632	0.532075	-0.9103	7.7633e-23	7.09877e-22
HUS1	1066.98	1032.58	988.893	595.861	608.789	570.301	1029.49	591.65	0.574704	-0.799108	7.95575e-23	7.27084e-22
RTN4R	444.981	465.91	502.422	832.134	864.988	948.258	471.104	881.793	1.87176	0.904394	7.98581e-23	7.29439e-22
MICALL1	2366.76	2370.23	2405.02	3693.77	3568.18	3421.81	2380.67	3561.25	1.4959	0.581018	8.75599e-23	7.9936e-22
OSCAR	204.909	245.897	267.73	569.503	525.081	502.019	239.512	532.201	2.22202	1.15187	8.87231e-23	8.09545e-22
C12orf43	743.251	782.064	757.62	432.069	405.86	396.229	760.978	411.386	0.540602	-0.887362	9.01832e-23	8.22426e-22
CENPN	1853.88	1980.12	1804.62	1214.31	1062	1130.02	1879.54	1135.45	0.604108	-0.727121	9.22656e-23	8.40966e-22
CTTN	22991.1	25381.9	23952.2	14449.4	16812.7	14226.8	24108.4	15163	0.628949	-0.668985	9.39773e-23	8.56109e-22
PGD	4345.53	4613.81	4306.47	2981.19	2961.93	3046.73	4421.94	2996.62	0.677671	-0.561344	9.62114e-23	8.75993e-22
A4GALT	153.985	178.414	164.056	363.353	412.624	411.617	165.485	395.864	2.39215	1.25831	9.71717e-23	8.84262e-22
TSSC4	4726.25	5081.57	4650.53	3130.86	3328.05	3060.2	4819.45	3173.03	0.658381	-0.603005	9.79081e-23	8.90488e-22
GINS3	357.682	390.107	450.015	179.794	155.579	151.952	399.268	162.442	0.406849	-1.29744	9.99585e-23	9.0865e-22
OGFR	2931.78	3180.02	3281.12	1556.01	1991.25	1812.85	3130.97	1786.7	0.570654	-0.809312	1.00218e-22	9.10521e-22
PJA1	297.058	327.247	326.973	605.274	693.343	621.272	317.092	639.963	2.01822	1.01309	1.0494e-22	9.52916e-22
MARS2	822.062	842.151	874.966	464.075	470.121	482.784	846.393	472.327	0.558046	-0.841543	1.05923e-22	9.6133e-22
MFAP3L	207.334	154.379	168.613	485.725	408.396	412.579	176.775	435.567	2.46395	1.30098	1.07281e-22	9.73131e-22
ZNF780B	2785.07	2611.5	2727.43	4432.71	4076.35	3967.1	2708	4158.72	1.53572	0.618912	1.12195e-22	1.01717e-21
S100A13	1628.36	1656.57	1499.29	1014.75	916.566	938.64	1594.74	956.653	0.59988	-0.737255	1.12286e-22	1.01745e-21
RCOR1	2597.13	2438.63	2460.84	1601.2	1627.67	1664.74	2498.87	1631.2	0.652776	-0.615341	1.17675e-22	1.06571e-21
PBXIP1	1504.69	1455.97	1367.13	2186.7	2475.74	2345.64	1442.6	2336.03	1.61932	0.695389	1.24875e-22	1.13031e-21
SAR1A	3917.53	4145.12	3853.04	2453.1	2607.65	2725.52	3971.9	2595.42	0.653447	-0.613858	1.31622e-22	1.19076e-21
SLC16A13	152.773	170.094	173.17	398.182	370.347	395.268	165.346	387.932	2.34619	1.23032	1.31896e-22	1.1926e-21
THOC2	5288.84	5529.91	5289.67	3754.96	3703.47	3733.4	5369.47	3730.61	0.694781	-0.525369	1.32352e-22	1.19609e-21
MIR3142HG	80.0238	116.478	115.067	13.1786	11.8376	8.6555	103.856	11.2239	0.108071	-3.20994	1.32474e-22	1.19656e-21
ZER1	886.324	758.029	873.826	1479.77	1398.52	1433.93	839.393	1437.41	1.71244	0.77605	1.32767e-22	1.19857e-21
GMPPB	1302.2	1489.25	1334.09	802.953	829.475	736.679	1375.18	789.702	0.574253	-0.800243	1.37198e-22	1.23791e-21
MX2	1113.06	1034.43	1076.62	1709.45	1680.93	1759.95	1074.7	1716.78	1.59745	0.675767	1.38e-22	1.24449e-21
YTHDF2	3892.06	3552.57	3794.94	2555.71	2391.19	2440.85	3746.52	2462.58	0.657298	-0.605381	1.38793e-22	1.25097e-21
PMEPA1	6866.28	6745.53	6914.28	4392.24	4828.04	4759.56	6842.03	4659.94	0.681076	-0.554112	1.63365e-22	1.47167e-21
PRCC	2988.77	2806.55	3066.94	1961.73	1934.6	1926.33	2954.09	1940.88	0.657017	-0.605998	1.66385e-22	1.49808e-21
ZFYVE9	858.437	828.285	884.08	1395.05	1385	1409.88	856.934	1396.64	1.62981	0.704707	1.71648e-22	1.54465e-21
PNMA1	1956.94	2052.22	2001.71	2928.47	3409.22	3234.27	2003.63	3190.65	1.59244	0.671238	1.72649e-22	1.55284e-21
FYTTD1	3387.67	3400.04	3323.27	2119.87	2257.59	2327.37	3370.33	2234.94	0.663124	-0.59265	1.7421e-22	1.56605e-21
PER1	166.11	201.525	208.488	513.024	452.364	411.617	192.041	459.002	2.39013	1.25709	1.84778e-22	1.66017e-21
SCARA3	577.141	443.724	575.336	236.273	235.906	226.005	532.067	232.728	0.437404	-1.19296	1.86322e-22	1.67316e-21
CREB3L2	617.153	600.876	595.843	1121.12	1001.12	1050.2	604.624	1057.48	1.74899	0.806521	1.86896e-22	1.67743e-21
CBLB	105.486	104.46	125.321	286.164	309.468	300.057	111.756	298.563	2.67157	1.41769	1.87582e-22	1.6827e-21
FCGRT	613.515	702.563	607.235	1094.76	1144.86	1159.84	641.105	1133.15	1.7675	0.821713	1.92543e-22	1.72629e-21
EFNA4	56.9866	49.919	47.8497	209.916	174.181	189.459	51.5851	191.186	3.70622	1.88995	1.93402e-22	1.73308e-21
EFCAB2	404.969	395.654	340.644	711.644	768.597	725.138	380.422	735.126	1.9324	0.95039	2.19297e-22	1.96409e-21
EEF1D	15576.7	18360	15671.9	10286.8	10948.9	10260.6	16536.2	10498.8	0.634896	-0.655408	2.28502e-22	2.04546e-21
INPP5A	2901.47	2776.05	2970.1	1803.58	1877.95	1959.99	2882.54	1880.51	0.652379	-0.616219	2.34286e-22	2.09613e-21
TFIP11	1676.86	1559.51	1606.38	1000.63	1029.87	987.688	1614.25	1006.06	0.623239	-0.682143	2.54161e-22	2.27275e-21
MEF2D	1073.05	1104.69	1125.61	1748.99	1724.06	1721.48	1101.11	1731.51	1.57251	0.653066	2.75258e-22	2.46012e-21
TULP4	1333.73	1162	1234.98	2091.63	2099.48	1922.48	1243.57	2037.86	1.63872	0.71257	2.8005e-22	2.50164e-21
WDR20	800.238	846.773	796.355	436.776	452.364	465.473	814.456	451.538	0.554405	-0.850989	2.81358e-22	2.512e-21
PLEKHG4B	441.343	318.002	362.29	760.593	813.41	748.22	373.879	774.074	2.07039	1.0499	2.83335e-22	2.52833e-21
SF3B6	2460.12	2703.94	2644.26	1628.5	1620.06	1746.49	2602.78	1665.01	0.639706	-0.644518	2.88335e-22	2.57159e-21
GBP3	257.046	188.583	209.627	63.069	70.1799	50.0095	218.419	61.0861	0.279675	-1.83818	2.90395e-22	2.58861e-21
CAPN2	15171.8	14133.5	15003.2	10590.9	10409.5	10260.6	14769.5	10420.3	0.70553	-0.503221	3.08158e-22	2.74551e-21
AP2S1	2714.75	2768.65	2792.37	1784.76	1885.56	1844.58	2758.59	1838.3	0.666391	-0.58556	3.22483e-22	2.87164e-21
CDC5L	2445.57	2428.46	2393.62	1547.54	1639.5	1602.23	2422.55	1596.43	0.658984	-0.601684	3.30665e-22	2.94295e-21
FBXW4	1909.66	1669.51	1953.86	2852.22	2999.13	3150.6	1844.34	3000.65	1.62695	0.702168	3.44685e-22	3.06613e-21
HINT3	590.478	659.115	514.954	1027.93	1171.07	1168.49	588.182	1122.5	1.90842	0.932378	3.53059e-22	3.13897e-21
WDR77	3090.61	3195.74	3121.62	2170.7	2007.31	2092.71	3135.99	2090.24	0.666533	-0.585253	3.60965e-22	3.20759e-21
THAP8	271.596	268.083	306.466	621.276	541.992	578.957	282.048	580.742	2.05901	1.04195	3.86891e-22	3.43618e-21
HHIPL1	219.459	241.275	193.677	487.608	500.56	454.894	218.137	481.021	2.20513	1.14086	4.14917e-22	3.68317e-21
NDC1	2529.24	2582.84	2591.86	1555.07	1571.01	1765.72	2567.98	1630.6	0.634975	-0.655228	4.34777e-22	3.85746e-21
CEP68	480.143	461.288	473.94	847.195	815.101	865.55	471.79	842.615	1.786	0.836729	4.41403e-22	3.9142e-21
ARFGAP1	4995.42	5157.37	4741.68	3296.53	3422.75	3051.54	4964.82	3256.94	0.656004	-0.608225	4.5034e-22	3.99138e-21
SLBP	3059.09	3302.97	3004.28	1931.6	2020	2107.13	3122.11	2019.58	0.646863	-0.628469	4.66455e-22	4.13205e-21
HNRNPH1	6734.12	8244.02	7573.92	4221.86	4881.31	4482.59	7517.36	4528.58	0.602417	-0.731166	4.8216e-22	4.26895e-21
MARVELD1	2599.56	2415.52	2557.68	3828.38	3908.93	3635.31	2524.25	3790.87	1.50178	0.586674	4.8671e-22	4.30699e-21
AKT1	10962	11153.2	11298.2	8042.71	8071.53	7679.35	11137.8	7931.2	0.712096	-0.489856	5.05311e-22	4.46927e-21
ZNF862	187.935	142.361	168.613	404.771	400.786	377.957	166.303	394.505	2.3722	1.24623	5.19639e-22	4.59361e-21
DCHS1	116.398	118.326	115.067	292.753	310.313	296.21	116.597	299.759	2.57089	1.36227	5.48889e-22	4.84958e-21
HNRNPF	21159	23350.1	20568.5	14807.1	14920.4	14222.9	21692.5	14650.1	0.675354	-0.566285	5.49165e-22	4.84958e-21
CILK1	153.985	151.606	146.967	369.942	331.452	400.076	150.853	367.157	2.43388	1.28326	5.49685e-22	4.85165e-21
GBP1	105.486	98.9135	86.5851	14.1199	8.45541	9.61722	96.9948	10.7308	0.110633	-3.17614	5.57356e-22	4.91681e-21
FNBP4	915.423	930.896	931.93	1502.36	1492.38	1448.35	926.083	1481.03	1.59924	0.677388	5.66942e-22	4.99791e-21
ICOSLG	1142.16	1096.37	1195.1	704.113	645.993	664.55	1144.54	671.552	0.586743	-0.7692	5.67136e-22	4.99791e-21
ZNF185	535.917	533.393	557.107	962.978	919.103	943.449	542.139	941.843	1.73727	0.796824	5.685e-22	5.00733e-21
DHX9	8660.75	8553.71	9096	5952.96	6007.57	6326.21	8770.15	6095.58	0.695037	-0.524839	5.73855e-22	5.05188e-21
ATP9A	955.435	780.215	754.202	1540.95	1488.15	1435.85	829.951	1488.32	1.79326	0.842586	5.7569e-22	5.06541e-21
COX4I1	7107.56	8376.22	7788.11	4504.25	5102.84	4978.83	7757.3	4861.98	0.626762	-0.674011	6.23038e-22	5.47919e-21
GLYCTK	230.371	307.834	249.502	93.1915	89.6273	80.7846	262.569	87.8678	0.334647	-1.57929	6.2918e-22	5.53035e-21
TENT4A	1852.67	2111.39	2041.59	1241.61	1262.39	1247.35	2001.88	1250.45	0.624638	-0.678907	6.36622e-22	5.59288e-21
USP5	4715.34	4306.9	4396.47	2947.3	3099.75	2881.32	4472.9	2976.12	0.665367	-0.587778	6.63766e-22	5.82833e-21
ZFYVE27	2291.59	2168.7	2027.92	1405.4	1350.33	1276.2	2162.74	1343.98	0.621425	-0.686347	6.68664e-22	5.86831e-21
HAUS7	1481.65	1520.68	1417.26	917.795	893.737	930.947	1473.2	914.159	0.620527	-0.688434	6.7214e-22	5.89577e-21
C1orf112	397.694	395.654	422.672	173.204	183.482	191.383	405.34	182.69	0.450707	-1.14974	6.98792e-22	6.1264e-21
SNX33	944.523	734.918	804.33	1570.13	1505.06	1415.65	827.924	1496.95	1.80808	0.854457	6.99504e-22	6.12948e-21
TRPM4	498.33	544.486	505.84	1020.4	974.063	862.664	516.219	952.376	1.84491	0.883549	7.13636e-22	6.2501e-21
FANCG	1801.75	2020.79	1830.82	1191.72	1120.34	1186.76	1884.45	1166.28	0.618893	-0.692237	7.37689e-22	6.45743e-21
EBP	1536.21	2034.66	1790.95	907.44	1012.96	979.033	1787.27	966.477	0.540755	-0.886953	7.42693e-22	6.49789e-21
CAPS	84.8737	79.5006	69.496	241.921	251.126	218.311	77.9567	237.119	3.04168	1.60487	7.56483e-22	6.61515e-21
RGS20	1431.94	1783.22	1567.65	926.267	907.265	907.865	1594.27	913.799	0.573178	-0.802945	8.06495e-22	7.04886e-21
TRMT61A	2287.95	2508.89	2444.89	1455.29	1621.75	1491.63	2413.91	1522.89	0.630881	-0.664561	8.1737e-22	7.14023e-21
PRKCD	1241.58	1099.14	1176.87	719.175	639.229	663.588	1172.53	673.997	0.574822	-0.798813	8.50032e-22	7.42175e-21
POLDIP3	3106.38	2894.38	2995.16	2023.85	2017.46	1980.19	2998.64	2007.17	0.669359	-0.579147	8.5775e-22	7.4853e-21
ZNF207	5583.48	5846.99	6228.43	3798.26	3766.88	4106.55	5886.3	3890.56	0.660953	-0.597381	8.69786e-22	7.58645e-21
MRPL20-AS1	840.249	1027.96	1015.1	1618.14	1938.82	1698.4	961.102	1751.79	1.82269	0.866067	9.4363e-22	8.22631e-21
LOC112267934	33.9495	53.6167	46.7104	188.266	176.718	168.301	44.7588	177.762	3.97154	1.9897	9.67005e-22	8.42577e-21
PLCD3	4464.36	3940.82	4144.69	6653.31	6122.56	6260.81	4183.29	6345.56	1.51688	0.601109	9.75635e-22	8.49661e-21
PHLPP2	845.099	914.257	892.055	514.906	473.503	508.751	883.804	499.053	0.564665	-0.824532	1.12699e-21	9.80971e-21
NDUFS5	3939.35	4498.25	3964.69	2465.34	2731.94	2645.7	4134.1	2614.33	0.632381	-0.661134	1.17575e-21	1.02289e-20
NBR1	1961.79	1806.33	1797.78	2787.27	2812.27	2819.77	1855.3	2806.44	1.51266	0.597086	1.2725e-21	1.1065e-20
ZFHX3	800.238	691.47	707.492	1383.75	1417.97	1180.99	733.066	1327.57	1.81099	0.856775	1.31382e-21	1.14184e-20
LIFR	2939.05	2605.03	2754.77	4287.75	4067.05	4182.53	2766.29	4179.11	1.51073	0.595245	1.32915e-21	1.15458e-20
SPATA5L1	856.012	939.216	903.448	528.085	494.641	510.674	899.558	511.134	0.568205	-0.815517	1.346e-21	1.16861e-20
H2AZ2	5642.89	5865.48	5593.86	3765.31	4062.82	3947.87	5700.74	3925.33	0.688566	-0.538334	1.36394e-21	1.18359e-20
CACNB1	101.848	123.873	127.599	320.051	300.167	298.134	117.774	306.117	2.5992	1.37807	1.40081e-21	1.21496e-20
CCDC74B	230.371	234.804	230.134	92.2501	65.9522	69.244	231.77	75.8154	0.327115	-1.61213	1.46113e-21	1.26664e-20
BRD9	3055.45	3009.93	2881.23	2021.97	2025.07	1986.92	2982.21	2011.32	0.67444	-0.568237	1.58342e-21	1.37195e-20
SLFN11	1073.05	916.105	863.573	530.909	487.031	498.172	950.908	505.371	0.531461	-0.911964	1.61982e-21	1.40277e-20
SPG21	3005.74	2748.32	2917.69	4513.67	4133	4623	2890.58	4423.22	1.53022	0.613737	1.65742e-21	1.43461e-20
DVL2	2557.12	2382.24	2476.79	3595.87	3674.72	3617.04	2472.05	3629.21	1.4681	0.553946	1.6725e-21	1.44692e-20
TNKS1BP1	4493.46	4585.15	4435.21	6584.59	7322.38	6424.3	4504.6	6777.09	1.50448	0.589266	1.72525e-21	1.4918e-20
CD59	35890.7	40125.6	35905.5	25650.2	26024.9	25325	37307.2	25666.7	0.687982	-0.539557	1.74649e-21	1.5094e-20
RRP8	1116.7	1039.98	1034.46	629.748	641.765	576.071	1063.71	615.862	0.578974	-0.78843	1.75292e-21	1.51419e-20
CTBP2	3091.83	2977.57	3002	4389.41	4263.22	4430.65	3023.8	4361.09	1.44226	0.528327	1.8002e-21	1.55423e-20
MTA2	7199.71	7275.23	7335.81	5279.91	5184.86	5165.41	7270.25	5210.06	0.716627	-0.480706	1.8371e-21	1.58529e-20
FOXJ2	480.143	415.991	405.583	835.899	778.743	801.114	433.906	805.252	1.85582	0.892059	1.84589e-21	1.59207e-20
ARL10	156.41	173.792	138.992	384.062	368.656	359.684	156.398	370.8	2.37088	1.24542	2.0142e-21	1.73636e-20
TMEM151A	565.016	587.01	631.16	1031.7	990.128	1061.74	594.395	1027.85	1.72924	0.790141	2.02046e-21	1.74087e-20
NOTUM	236.434	330.944	284.82	96.9568	100.619	101.943	284.066	99.8395	0.351466	-1.50854	2.03354e-21	1.75125e-20
EBI3	364.957	424.311	293.934	140.258	137.823	132.718	361.067	136.933	0.379245	-1.3988	2.05875e-21	1.77207e-20
BCYRN1	72.7489	98.9135	112.789	10.3546	6.76433	10.5789	94.817	9.23262	0.0973731	-3.36033	2.09203e-21	1.7998e-20
CATSPERG	46.0743	49.919	60.3817	213.681	197.011	165.416	52.125	192.036	3.68415	1.88133	2.12451e-21	1.82682e-20
KIZ	90.9361	101.687	78.6102	253.217	263.809	253.895	90.411	256.973	2.84228	1.50705	2.2868e-21	1.96538e-20
SMG9	1220.97	1370.92	1425.24	808.601	797.345	758.798	1339.04	788.248	0.588665	-0.76448	2.32474e-21	1.99697e-20
CHD5	10019.9	11269.7	11397.3	7059.96	7329.99	6271.39	10895.7	6887.11	0.632097	-0.661781	2.43052e-21	2.08679e-20
GBP2	113.973	124.797	120.763	21.6505	23.6751	23.0813	119.845	22.8023	0.190266	-2.39391	2.47656e-21	2.12525e-20
RAPGEF1	5623.49	4989.12	5242.96	8358.99	7820.41	7637.99	5285.19	7939.13	1.50215	0.587026	2.6867e-21	2.30441e-20
ACYP1	259.471	342.962	244.945	90.3675	78.6353	107.713	282.459	92.2385	0.326555	-1.6146	2.74174e-21	2.35044e-20
ADAMTS10	63.049	78.5761	58.1032	255.1	218.15	198.115	66.5761	223.788	3.36139	1.74906	2.76431e-21	2.3686e-20
CCDC34	743.251	824.587	737.113	388.768	432.071	423.158	768.317	414.666	0.539707	-0.889753	2.81125e-21	2.4076e-20
CNNM2	883.899	818.116	876.105	1362.1	1436.57	1385.84	859.373	1394.84	1.62309	0.698741	2.81812e-21	2.41227e-20
DMXL1	1263.41	1041.83	1085.73	1872.3	1885.56	1871.51	1130.32	1876.46	1.66011	0.731277	2.84235e-21	2.43179e-20
UBE2N	2673.52	2789.92	2907.44	1568.25	1684.32	1889.78	2790.29	1714.12	0.614315	-0.70295	2.86051e-21	2.4461e-20
IL1RL1	109.123	142.361	124.181	23.5332	26.2118	22.1196	125.222	23.9549	0.191299	-2.3861	2.88508e-21	2.46587e-20
BARX1	4304.31	4773.73	4561.67	2695.02	3091.3	2984.22	4546.57	2923.51	0.643015	-0.637075	2.9759e-21	2.54221e-20
SORBS1	549.254	426.16	530.904	941.328	948.697	935.755	502.106	941.927	1.87595	0.907623	3.05741e-21	2.61053e-20
PPIC	960.285	982.664	889.776	1595.55	1548.19	1470.47	944.242	1538.07	1.62889	0.703892	3.14971e-21	2.68799e-20
TCAIM	387.994	336.491	375.962	698.465	662.904	772.263	366.816	711.211	1.93888	0.955222	3.29634e-21	2.81172e-20
HMGB3	4064.24	3429.62	3839.37	5587.72	6568.16	6541.63	3777.74	6232.5	1.6498	0.722288	3.3361e-21	2.84421e-20
SSH1	8403.71	7938.04	8151.54	5935.07	5574.65	5451.04	8164.43	5653.59	0.692466	-0.530185	3.37211e-21	2.87347e-20
PCMTD2	504.392	477.928	432.926	820.838	876.826	857.856	471.749	851.84	1.80571	0.852564	3.38787e-21	2.88545e-20
[truncated: 26,267 more rows]
