# Supplementary material for: 3D Chromatin Alteration by Disrupting β-Catenin/CBP Interaction Is Enriched with Insulin Signaling in Pancreatic Cancer
Source: Cancers (Basel). 2024 Jun 12;16(12):2202. doi: 10.3390/cancers16122202 (PMC11201718; doi:10.3390/cancers16122202)
Supplement: Supplementary file 1 [file cancers-16-02202-s001.zip › Supplementary File 4.xlsx]

## Sheet: PATC53
Supplementary File 4. Gene expression of PATC53 before and after ICG-001 treatment
Gene	PATC53_Rep1	PATC53_Rep2	PATC53_Rep3	PATC53_ICG_Rep1	PATC53_ICG_Rep2	PATC53_ICG_Rep3	mean1	mean2	FoldChange	log2FoldChange	pvalue	padj
ANLN	45526.8	47432.1	46659.1	5919.58	5755.96	5853.31	46539.3	5842.95	0.125549	-2.99368	0	0
ATAD2	6896.8	7119.52	7200.62	1320.23	1216.26	1320.63	7072.31	1285.71	0.181795	-2.45962	0	0
AURKA	5199.96	5112.5	5200.38	825.501	791.385	770.199	5170.95	795.695	0.153878	-2.70014	0	0
BIRC5	3893.07	3642.61	3720.55	522.372	472.726	540.258	3752.08	511.785	0.136401	-2.87408	0	0
BUB1	6045.16	5708.27	6073.48	675.843	669.854	775.286	5942.31	706.994	0.118976	-3.07125	0	0
CCNB1	8380.27	7928.47	8046.59	1264.94	1204.78	1390.83	8118.44	1286.85	0.15851	-2.65736	0	0
CDC20	20646.3	18433.7	18751.9	2959.79	2600.95	2758.27	19277.3	2773	0.143848	-2.79738	0	0
CDCA8	5102.47	4794.13	4792.19	805.483	688.993	765.112	4896.27	753.196	0.153831	-2.70059	0	0
CENPU	2398.57	2254.64	2399.8	234.496	241.147	256.394	2351	244.012	0.103791	-3.26825	0	0
CEP55	10187.5	10217.5	10025.9	1753.95	1596.17	1675.72	10143.6	1675.28	0.165156	-2.5981	0	0
CIT	6275.09	6650.34	6253.53	1148.65	1026.79	994.035	6392.99	1056.49	0.165258	-2.59721	0	0
HJURP	4249.92	4310.99	4311.25	626.275	655.5	624.705	4290.72	635.493	0.148109	-2.75527	0	0
KIF20A	3401.04	3205.09	3131.08	373.668	302.391	346.946	3245.73	341.001	0.105061	-3.25069	0	0
LCN2	116.801	103.33	131.952	3905.4	3612.43	3671.93	117.361	3729.92	31.7816	4.99012	0	0
LGALS4	1968.15	1907.41	2069.3	14086.9	13501.4	13879.9	1981.62	13822.7	6.97546	2.80229	0	0
LMNB1	6168.4	6649.41	6015.52	884.601	910.045	910.605	6277.78	901.75	0.143642	-2.79945	0	0
MYBL2	9151.9	7939.64	8023.16	952.281	825.834	805.809	8371.56	861.308	0.102885	-3.2809	0	0
NCAPD2	11415.3	10839.4	10699.2	2309.69	2126.31	2216.99	10984.6	2217.66	0.201888	-2.30837	0	0
NCAPG2	5588.07	6092.73	5858.91	1026.63	995.212	1005.23	5846.57	1009.02	0.172584	-2.53463	0	0
NUSAP1	4154.27	4028	4007.88	524.279	497.606	519.91	4063.38	513.931	0.126479	-2.98303	0	0
PCNA	9998.94	10088.2	10192.3	1829.26	1825.83	1958.56	10093.1	1871.22	0.185395	-2.43133	0	0
RRM2	10547.1	10131	10178.8	988.504	904.303	1039.82	10285.6	977.542	0.0950398	-3.39533	0	0
S100P	400.068	321.16	395.855	7737.4	8978.91	8930.03	372.361	8548.78	22.9583	4.52094	0	0
SPAG5	5232.15	4850.91	4731.77	741.616	641.146	722.379	4938.28	701.714	0.142097	-2.81505	0	0
TOP2A	18922.7	18787.4	18967.8	2598.52	2383.72	2585.3	18892.6	2522.51	0.133518	-2.90489	0	0
TPX2	23763.1	23327.4	22214.8	4068.4	3957.88	3976.14	23101.8	4000.81	0.173182	-2.52964	0	0
TRIB3	3228.13	3254.42	3222.34	16662.5	14939.7	16753.1	3234.96	16118.4	4.98257	2.31689	0	0
TYMS	3971.25	3913.5	3985.68	613.883	548.323	577.903	3956.81	580.036	0.146592	-2.77012	0	0
VEGFA	797.377	805.228	839.805	5320.95	5643.04	4987.47	814.136	5317.15	6.53104	2.70731	0	0
ZWINT	4728.16	4703.83	4693.54	774.026	681.337	677.612	4708.51	710.992	0.151001	-2.72737	0	0
AURKB	5164.09	4766.2	4412.37	653.919	594.256	568.746	4780.89	605.64	0.126679	-2.98075	1.23453e-307	6.51315e-305
KIF2C	5732.47	5420.62	5323.7	884.601	755.978	872.96	5492.26	837.846	0.15255	-2.71264	1.31448e-307	6.71823e-305
CCNA2	2845.54	2818.76	2904.17	349.837	368.42	404.939	2856.16	374.399	0.131085	-2.93143	1.65248e-306	8.18978e-304
CENPF	11172.5	12325.1	11208.5	2189.58	2099.51	1939.23	11568.7	2076.11	0.179459	-2.47827	2.4951e-306	1.20022e-303
MCM4	9754.3	9330.4	9356.24	1999.88	1884.2	2086.76	9480.31	1990.28	0.209939	-2.25196	8.40183e-305	3.92606e-302
PRC1	6763.45	6972.43	6545.79	1231.58	1343.54	1192.43	6760.56	1255.85	0.185761	-2.42848	9.25471e-303	4.20447e-300
NCAPH	2899.8	2691.23	2726.59	367.948	368.42	378.486	2772.54	371.618	0.134035	-2.89932	1.97705e-302	8.73911e-300
CDC45	2157.61	2122.45	2022.44	212.571	206.698	219.766	2100.83	213.012	0.101394	-3.30196	1.72699e-300	7.43287e-298
UHRF1	4615.95	4848.12	4783.56	873.162	777.988	777.321	4749.21	809.49	0.170447	-2.5526	5.37828e-300	2.25543e-297
KIF4A	2620.21	2556.25	2449.12	318.38	333.013	344.911	2541.86	332.101	0.130653	-2.93619	2.37413e-293	9.70722e-291
MT2A	23444.9	19667.1	20117.1	3180.94	2849.75	3282.25	21076.4	3104.31	0.147289	-2.76328	9.27221e-293	3.69871e-290
UCA1	8979.91	8120.23	8274.73	1726.31	1619.13	1591.27	8458.29	1645.57	0.194551	-2.36178	2.04838e-292	7.97648e-290
PLK1	8882.43	8025.28	8167.44	1357.41	1118.66	1142.58	8358.38	1206.21	0.144312	-2.79274	3.6298e-292	1.38059e-289
KIF23	3798.35	3973.08	4044.88	728.271	709.088	730.519	3938.77	722.626	0.183465	-2.44642	2.04873e-289	7.61521e-287
SHCBP1	2794.04	2785.25	2729.06	387.013	370.334	425.288	2769.45	394.212	0.142343	-2.81256	1.85785e-287	6.75225e-285
MCM3	5557.72	5580.74	5508.68	1259.22	1175.12	1235.17	5549.05	1223.17	0.220428	-2.18162	5.48693e-281	1.95084e-278
KIF18B	3069.03	3271.18	2973.23	453.739	413.396	382.556	3104.48	416.564	0.134181	-2.89774	1.42786e-280	4.96864e-278
KIF11	6059.88	6259.36	6396.58	1099.08	1095.69	1257.55	6238.61	1150.77	0.18446	-2.43862	4.16476e-279	1.41906e-276
FOXM1	4570.89	4210.46	4147.23	726.364	624.878	647.089	4309.53	666.11	0.154567	-2.6937	4.09347e-278	1.3663e-275
CCNB2	2765.53	2743.36	2672.33	445.16	446.888	455.811	2727.07	449.287	0.164751	-2.60165	3.68367e-274	1.20493e-271
LGALS1	25389.1	23520.1	23340.7	5499.21	5094.72	5665.08	24083.3	5419.67	0.225038	-2.15176	1.42772e-272	4.57849e-270
RACGAP1	6106.78	5866.53	5980.99	1306.88	1247.84	1369.47	5984.77	1308.06	0.218566	-2.19386	2.3935e-272	7.52802e-270
CDCA5	3232.73	3114.79	2965.83	492.822	430.62	429.358	3104.45	450.933	0.145254	-2.78335	3.05257e-272	9.41977e-270
KIF20B	5140.18	5208.38	5004.3	1045.7	1132.05	1122.23	5117.62	1099.99	0.214942	-2.21798	7.08789e-268	2.14671e-265
C11orf86	584.007	467.311	545.072	3774.81	3533.96	3739.08	532.13	3682.61	6.92051	2.79088	1.61286e-260	4.79606e-258
TUBA1B	26068.8	25385.6	27384.3	6439.1	6219.12	6863.62	26279.6	6507.28	0.247617	-2.01382	1.61553e-259	4.71821e-257
DDIT4	6522.49	7448.12	7143.89	29061.2	28718.6	29328.6	7038.17	29036.1	4.12552	2.04458	1.88666e-258	5.4134e-256
E2F1	3635.56	3348.44	3409.78	643.433	579.902	615.549	3464.59	612.961	0.176921	-2.49882	3.76654e-256	1.0621e-253
CDHR2	3399.2	3509.49	3567.63	18819.7	16760.7	15931	3492.11	17170.5	4.91694	2.29776	9.82537e-256	2.72363e-253
TRIP13	4916.7	4408.74	4412.37	887.461	834.447	847.524	4579.27	856.477	0.187034	-2.41863	1.24829e-254	3.40264e-252
PSRC1	3229.97	3205.09	2899.24	525.232	486.123	491.421	3111.43	500.925	0.160995	-2.63491	1.91488e-254	5.13408e-252
VSIR	1960.79	1742.64	1917.62	10779.2	9268.87	10044.1	1873.68	10030.7	5.35347	2.42048	2.80195e-254	7.39128e-252
MKNK2	5165.01	4798.78	4552.95	24666.8	22510.9	21796.5	4838.92	22991.4	4.75136	2.24834	1.49804e-252	3.88896e-250
PIP5KL1	173.823	185.249	167.714	2074.24	1808.61	1809	175.595	1897.28	10.8049	3.43361	9.55581e-252	2.44196e-249
CLDN7	2979.82	2896.96	3087.92	10620	10793.3	10592.5	2988.23	10668.6	3.5702	1.83601	4.70314e-245	1.18338e-242
WDR62	5490.59	5158.11	4940.18	912.245	747.366	742.728	5196.29	800.78	0.154106	-2.69801	1.24108e-244	3.07543e-242
GDF15	801.055	753.097	742.383	4466.85	3951.18	4070.76	765.512	4162.93	5.4381	2.4431	8.65523e-244	2.11278e-241
TPPP	1456.8	1447.55	1662.35	9595.25	8643.03	8129.31	1522.23	8789.2	5.77389	2.52954	1.41154e-243	3.39497e-241
HMGB2	6724.82	7235.88	6973.71	1096.22	1356.93	1133.42	6978.14	1195.53	0.171324	-2.5452	5.3532e-241	1.26886e-238
PTPRH	472.724	488.722	479.712	3139	2817.21	2802.02	480.386	2919.41	6.07722	2.60341	9.44718e-241	2.20727e-238
UBE2C	5912.73	5168.35	5363.16	1100.99	1114.83	1138.51	5481.41	1118.11	0.203982	-2.29349	2.16083e-240	4.97752e-238
RHOB	1377.7	1306.98	1414.47	6325.66	5871.75	5834.99	1366.39	6010.8	4.39905	2.13719	5.88738e-240	1.33734e-237
CKAP2	5990.9	6225.85	6380.55	1401.25	1510.04	1522.08	6199.1	1477.79	0.238388	-2.06861	5.96213e-239	1.33576e-236
DLGAP5	2355.34	2499.46	2370.2	379.387	415.309	411.044	2408.33	401.914	0.166884	-2.58308	5.04955e-237	1.11602e-234
FANCI	2705.75	2816.9	2731.52	503.308	453.587	515.84	2751.39	490.911	0.178423	-2.48663	2.1697e-236	4.7314e-234
TACC3	5728.79	5164.63	4974.7	964.673	805.739	846.506	5289.37	872.306	0.164917	-2.60019	1.42114e-235	3.05825e-233
NCAPG	2181.52	2160.62	2254.28	265.952	225.837	306.248	2198.8	266.012	0.12098	-3.04715	6.24047e-235	1.32549e-232
CRIP2	3761.56	3763.62	3959.79	14077.4	13916.7	13172.7	3828.32	13722.3	3.58441	1.84173	1.74439e-234	3.65762e-232
PTTG1	3525.2	3075.69	3152.04	524.279	522.486	569.764	3250.98	538.843	0.165748	-2.59294	1.0905e-233	2.25761e-231
PRR11	4438.45	4261.66	4482.66	957.047	895.691	1010.31	4394.26	954.35	0.217181	-2.20303	4.76547e-233	9.74241e-231
TK1	4284.86	3695.67	3736.58	550.016	407.654	452.759	3905.7	470.143	0.120373	-3.05441	1.03427e-228	2.08832e-226
GTSE1	2319.47	2245.33	2112.46	333.632	265.071	285.899	2225.75	294.867	0.13248	-2.91616	3.27099e-228	6.52402e-226
FEN1	2554.92	2490.15	2513.25	497.588	458.372	491.421	2519.44	482.46	0.191495	-2.38462	1.35429e-225	2.66861e-223
STMN1	15466.5	14056.6	13725.5	3693.78	3624.87	3779.77	14416.2	3699.47	0.256619	-1.9623	2.67874e-224	5.21557e-222
FAM83D	4021.83	3893.95	4165.73	785.465	633.491	733.571	4027.17	717.509	0.178167	-2.4887	4.39069e-223	8.4482e-221
MYH15	1801.68	1805.01	1730.17	245.934	260.286	214.679	1778.96	240.3	0.135079	-2.88812	7.35781e-221	1.39927e-218
ESPL1	3490.25	3486.22	3312.36	570.034	417.223	459.881	3429.61	482.379	0.140651	-2.8298	9.03118e-216	1.69776e-213
MCM5	5566	5202.79	5317.53	1082.87	848.801	931.971	5362.11	954.549	0.178017	-2.48991	1.20913e-215	2.24719e-213
TIMELESS	3803.86	3868.82	3636.69	896.04	807.653	825.14	3769.79	842.944	0.223605	-2.16097	9.41962e-215	1.73099e-212
KPNA2	7420.11	7010.6	7134.03	1916	1845.93	2019.61	7188.25	1927.18	0.268101	-1.89915	6.86304e-214	1.24717e-211
CAPN5	190.377	177.802	184.979	1838.79	1662.19	1544.47	184.386	1681.82	9.12118	3.18922	1.11168e-212	1.99797e-210
SSTR5-AS1	1775.93	1863.66	1790.6	7745.03	7652.6	6880.92	1810.06	7426.18	4.10272	2.03658	1.61224e-212	2.8661e-210
ASPM	3023.96	3587.68	3542.97	555.735	596.17	567.729	3384.87	573.212	0.169345	-2.56196	6.31694e-212	1.1109e-209
PEG10	3104.89	3198.57	3468.97	650.106	599.998	671.507	3257.48	640.537	0.196636	-2.3464	7.53771e-211	1.31148e-208
PCK2	2603.66	2585.11	2526.81	10384.5	9182.74	9713.46	2571.86	9760.24	3.79501	1.9241	2.03663e-209	3.50622e-207
PHF19	7163.51	6865.38	6945.35	2015.14	1856.45	1851.73	6991.41	1907.77	0.272874	-1.87369	3.7954e-209	6.46602e-207
ASS1	1834.79	1650.48	1704.27	7585.84	7415.28	6807.66	1729.85	7269.59	4.20244	2.07123	3.93317e-209	6.63165e-207
NCAPD3	5175.13	5006.37	5237.38	1416.51	1309.09	1345.05	5139.63	1356.88	0.264004	-1.92137	6.98177e-209	1.16517e-206
BUB1B	2683.67	2971.43	2698.23	501.401	528.228	452.759	2784.44	494.129	0.177461	-2.49443	8.77599e-209	1.44981e-206
DIAPH3	1914.81	1954.89	1864.59	344.117	338.755	331.684	1911.43	338.185	0.176928	-2.49876	8.15686e-208	1.33405e-205
HMMR	3935.38	4072.68	4123.8	787.371	836.361	939.093	4043.95	854.275	0.211247	-2.24299	3.20178e-207	5.18466e-205
CLSPN	1517.5	1548.09	1595.75	196.366	154.066	202.47	1553.78	184.301	0.118615	-3.07565	1.41944e-204	2.27597e-202
KIF14	1885.38	2060.08	2156.86	334.585	319.616	322.527	2034.1	325.576	0.160059	-2.64333	1.86313e-204	2.9584e-202
TMPO	11029.9	10727.7	11139.4	3119.93	3141.62	3403.32	10965.7	3221.62	0.293792	-1.76714	3.46284e-204	5.44565e-202
ARHGAP11A	2294.64	2313.28	2438.02	345.071	376.075	433.428	2348.65	384.858	0.163863	-2.60943	1.88661e-203	2.93862e-201
LIG1	2083.11	1957.68	2019.97	346.977	279.425	285.899	2020.25	304.1	0.150526	-2.73192	8.84726e-203	1.36507e-200
SNHG29	13981.2	13601.4	13743.9	39564.9	42075.4	42287.7	13775.5	41309.4	2.99875	1.58436	9.33183e-202	1.42637e-199
IQGAP3	7014.52	7017.12	6740.64	1610.01	1313.87	1319.61	6924.09	1414.5	0.204287	-2.29133	1.16048e-199	1.75738e-197
RRM1	3630.04	3344.72	3631.76	767.353	703.347	810.896	3535.51	760.532	0.215113	-2.21684	7.46756e-197	1.12048e-194
SERPINE1	4945.21	4362.19	4689.84	20057	17494.7	18725.9	4665.75	18759.2	4.02062	2.00742	9.19932e-196	1.36777e-193
SESN2	780.822	705.621	764.58	3665.18	3295.68	3394.17	750.341	3451.68	4.60014	2.20168	9.92108e-196	1.46179e-193
ASF1B	4834.84	4482.28	4541.85	850.285	636.361	803.774	4619.66	763.473	0.165266	-2.59714	1.41128e-195	2.06084e-193
CKS2	5038.1	4919.8	5026.5	1231.58	1264.11	1390.83	4994.8	1295.51	0.259371	-1.94691	1.62817e-195	2.35653e-193
SPC24	1462.32	1440.1	1557.52	214.478	179.904	203.487	1486.65	199.289	0.134053	-2.89912	2.63603e-195	3.78178e-193
CIP2A	2500.65	2512.5	2619.3	461.365	510.046	548.398	2544.15	506.603	0.199125	-2.32826	5.12405e-193	7.28728e-191
HMGN2	7821.1	8464.66	7986.16	2253.45	2365.54	2142.72	8090.64	2253.9	0.278581	-1.84383	5.07723e-192	7.15845e-190
DNMT1	15032.4	15029.4	13943.7	3879.66	3426.78	3229.34	14668.5	3511.93	0.23942	-2.06239	1.45331e-190	2.03153e-188
RETSAT	2692.87	2645.61	2656.3	8706.84	8190.4	8309.4	2664.93	8402.21	3.15288	1.65667	1.26125e-189	1.74811e-187
CENPE	2240.38	2313.28	2299.91	388.919	473.682	430.375	2284.52	430.992	0.188657	-2.40616	1.94601e-189	2.67454e-187
PIMREG	1692.24	1584.39	1516.83	246.888	256.458	253.341	1597.82	252.229	0.157858	-2.6633	3.3342e-188	4.54423e-186
CKAP2L	1947.92	1948.37	2032.3	408.937	367.463	380.521	1976.2	385.64	0.195143	-2.3574	8.57678e-188	1.15928e-185
MCM2	12810.4	11756.3	12068	3101.82	2510.04	2759.29	12211.6	2790.38	0.228503	-2.12972	3.26448e-184	4.37628e-182
CENPA	1738.23	1717.51	1768.4	296.456	264.114	324.562	1741.38	295.044	0.169431	-2.56123	1.86316e-183	2.4774e-181
NEK2	1943.32	1940.92	1922.55	346.977	297.607	373.399	1935.6	339.328	0.175309	-2.51203	9.95534e-183	1.31306e-180
MELK	1695.92	1751.02	1791.83	321.24	323.444	344.911	1746.26	329.865	0.188898	-2.40432	1.86152e-182	2.43561e-180
SLC3A2	4016.31	3746.87	3674.92	13210.9	12133	12709.8	3812.7	12684.5	3.32692	1.73419	2.83362e-182	3.67809e-180
PTK6	1150.54	1046.33	1075.35	5377.19	4550.22	4840.96	1090.74	4922.79	4.51326	2.17417	3.08708e-182	3.97553e-180
ERN1	676.896	751.235	712.786	3153.3	3242.09	2939.37	713.639	3111.59	4.36017	2.12438	1.20279e-181	1.53685e-179
FA2H	664.94	631.15	637.561	3193.33	2794.25	2908.85	644.55	2965.48	4.60085	2.2019	1.88966e-181	2.39577e-179
KIF22	5702.12	5250.27	5065.96	1429.85	1281.34	1321.65	5339.45	1344.28	0.251763	-1.98986	1.89314e-178	2.38172e-176
PCLAF	1177.21	1076.12	1177.7	118.201	127.272	139.389	1143.68	128.287	0.112171	-3.15623	3.50471e-178	4.37554e-176
CAVIN3	3777.19	3878.13	3878.4	1085.73	959.805	1021.51	3844.57	1022.35	0.26592	-1.91094	1.01072e-176	1.2523e-174
KNL1	1703.28	1797.57	1833.76	321.24	347.367	353.05	1778.2	340.552	0.191515	-2.38447	3.21146e-176	3.94913e-174
H2AX	5634.98	5037.09	4903.18	1164.85	977.03	946.215	5191.75	1029.37	0.198269	-2.33447	1.85699e-175	2.2665e-173
FSTL3	591.365	651.629	606.731	2737.69	2836.35	2571.06	616.575	2715.03	4.40341	2.13862	3.28987e-175	3.98561e-173
SMC4	9861.9	10298.5	10164	2724.34	2958.84	3144.89	10108.1	2942.69	0.291121	-1.78031	7.76456e-174	9.33745e-172
NSD2	11668.2	12011.4	11458.8	4018.83	3969.36	3725.85	11712.8	3904.68	0.333369	-1.58481	3.23655e-173	3.86378e-171
UCP2	1794.33	1640.24	1614.25	295.503	237.32	268.603	1682.94	267.142	0.158735	-2.65531	1.62163e-172	1.92186e-170
AGPAT2	7501.04	7085.07	7388.07	24299.8	21692.7	23636	7324.73	23209.5	3.16866	1.66387	7.78364e-172	9.15837e-170
DEPDC1	2075.75	2063.8	2275.24	364.135	376.075	441.567	2138.27	393.926	0.184227	-2.44045	3.07026e-171	3.58673e-169
RAD54L	1453.12	1382.39	1317.05	233.542	205.741	209.592	1384.19	216.292	0.156259	-2.67799	6.25724e-170	7.25796e-168
CENPM	1302.29	1154.31	1193.73	168.722	143.54	154.65	1216.78	155.638	0.12791	-2.9668	6.6943e-170	7.71023e-168
ELF3	2403.17	2333.76	2339.37	8123.46	7523.42	7341.82	2358.77	7662.9	3.24869	1.69986	1.67034e-169	1.91038e-167
PBK	1247.11	1263.23	1314.58	195.413	202.87	209.592	1274.97	202.625	0.158925	-2.65358	3.77005e-169	4.28189e-167
ADM2	277.748	266.237	254.038	1769.2	1729.18	1508.86	266.008	1669.08	6.27455	2.64951	5.63224e-169	6.35278e-167
KRT7	2253.26	2081.49	2077.93	9260.67	7868.87	8147.62	2137.56	8425.72	3.94175	1.97884	4.49175e-168	5.03168e-166
CCNF	2760.01	2528.32	2563.81	629.134	586.601	540.258	2617.38	585.331	0.223632	-2.1608	3.32227e-167	3.69631e-165
DTL	1620.5	1521.09	1532.86	306.941	266.985	269.62	1558.15	281.182	0.180459	-2.47026	7.12106e-166	7.86925e-164
CRIP1	21584.3	20220.1	19607.8	64815.1	67605.5	60714.5	20470.7	64378.4	3.1449	1.65301	2.26052e-165	2.48127e-163
UBE2S	6091.15	5758.54	5733.12	1838.79	1893.77	1760.16	5860.94	1830.91	0.312392	-1.67857	2.85204e-165	3.10968e-163
GAS5	5088.68	4998	5210.24	16274.6	17343.5	19215.3	5098.97	17611.1	3.45385	1.78821	2.76659e-162	2.99653e-160
ERBB3	2257.85	2353.31	2359.1	7187.38	7357.87	6807.66	2323.42	7117.64	3.06343	1.61515	3.2929e-162	3.54311e-160
NEURL1B	2050.92	2151.31	2165.49	489.962	403.826	438.515	2122.57	444.101	0.209228	-2.25685	3.56857e-162	3.81464e-160
CDKN2C	1716.15	1710.99	1717.84	391.779	364.592	366.277	1714.99	374.216	0.218202	-2.19626	4.74767e-162	5.04209e-160
CYP3A5	651.145	657.215	731.284	2623.3	2801.9	2756.23	679.881	2727.15	4.01121	2.00404	1.03652e-161	1.09369e-159
ALDH1L2	508.592	528.751	522.874	2167.65	2211.48	2065.39	520.072	2148.17	4.13053	2.04633	1.46208e-160	1.53284e-158
AMN	893.945	1029.57	910.097	5391.49	4337.78	4556.08	944.539	4761.78	5.04139	2.33382	2.75433e-160	2.86924e-158
CIDEC	538.942	487.791	559.87	2199.11	2243.05	2296.35	528.868	2246.17	4.24713	2.08649	2.8322e-160	2.93169e-158
CDT1	6566.63	5879.56	5805.88	1542.33	1277.51	1280.95	6084.02	1366.93	0.224675	-2.15409	4.34495e-160	4.46929e-158
GNA15	7962.73	7413.68	7666.77	2395.48	2140.66	2396.06	7681.06	2310.73	0.300835	-1.73295	7.13952e-160	7.29793e-158
POLA2	1645.34	1534.12	1545.19	309.801	300.477	328.632	1574.88	312.97	0.198726	-2.33115	1.84749e-159	1.87675e-157
ORC1	1317	1262.3	1218.4	182.068	122.488	129.214	1265.9	144.59	0.114219	-3.13012	1.57737e-158	1.59246e-156
DNA2	1664.65	1646.76	1667.28	298.362	314.831	362.207	1659.56	325.134	0.195915	-2.3517	4.38875e-158	4.40356e-156
E2F8	1041.1	1029.57	968.057	128.687	121.531	138.371	1012.91	129.529	0.127879	-2.96715	5.68833e-158	5.67272e-156
UNG	3141.68	3061.73	3136.01	913.198	899.518	947.233	3113.14	919.983	0.295516	-1.75869	8.0736e-158	8.00265e-156
CDC6	1497.27	1433.58	1453.94	289.783	301.434	282.847	1461.6	291.355	0.19934	-2.32669	1.02676e-157	1.0116e-155
IL20RB	1142.26	1170.14	1180.17	3669.95	3856.45	3893.73	1164.19	3806.71	3.26983	1.70922	1.852e-157	1.81374e-155
IDH1	1902.85	1926.96	1916.38	5775.64	6153.09	6449.52	1915.4	6126.09	3.19833	1.67732	4.97005e-157	4.83841e-155
POLQ	1250.79	1346.08	1456.4	218.291	221.052	219.766	1351.09	219.703	0.162612	-2.6205	1.88156e-156	1.82088e-154
KIF15	1256.3	1341.43	1299.79	244.028	232.535	231.975	1299.17	236.179	0.181792	-2.45964	7.43207e-155	7.15009e-153
CDCA2	1218.6	1225.99	1193.73	208.758	199.999	221.801	1212.77	210.186	0.17331	-2.52857	2.2985e-154	2.19836e-152
LOC389602	565.613	599.499	610.431	2248.68	2271.76	2375.71	591.848	2298.72	3.88397	1.95753	6.92527e-154	6.58504e-152
SLFN13	1835.71	1793.84	1669.74	396.545	348.324	363.225	1766.43	369.365	0.209102	-2.25772	1.26055e-153	1.19169e-151
GINS1	1256.3	1243.68	1257.86	231.636	236.363	221.801	1252.61	229.933	0.183563	-2.44566	1.5655e-153	1.47148e-151
TRIB1	1153.3	1192.48	1201.13	3727.14	3699.51	3661.75	1182.3	3696.13	3.12621	1.64442	4.41356e-153	4.12479e-151
NCEH1	28838	28292.8	29584.3	11182.4	10778.9	11483.8	28905	11148.4	0.385689	-1.37449	1.52012e-151	1.41259e-149
MCM7	21464.8	20890.3	20283.6	7387.56	6516.72	6595.02	20879.6	6833.1	0.327263	-1.61148	1.47337e-150	1.36141e-148
TROAP	2147.49	2037.74	1955.85	407.984	319.616	288.952	2047.02	338.851	0.165533	-2.59481	1.01136e-147	9.29259e-146
ORC6	1233.31	1333.05	1264.02	239.262	243.061	218.749	1276.79	233.691	0.183029	-2.44986	1.12022e-147	1.02353e-145
SMC2	2821.63	2900.68	2938.7	746.382	813.394	848.541	2887	802.773	0.278064	-1.84651	1.57327e-147	1.42949e-145
CENPO	2556.76	2586.04	2578.61	766.4	701.433	691.856	2573.8	719.896	0.279702	-1.83804	1.97623e-146	1.7857e-144
YBX2	4135.87	4028	3769.87	1197.26	1234.45	1130.37	3977.92	1187.36	0.298488	-1.74426	2.84621e-146	2.55768e-144
TTK	1614.99	1701.68	1640.15	294.549	313.874	371.364	1652.27	326.596	0.197665	-2.33887	2.64685e-145	2.36553e-143
CHAF1A	3526.12	3879.99	3591.06	981.831	919.614	796.652	3665.72	899.366	0.245345	-2.02712	1.16284e-143	1.0336e-141
DUSP5	5949.51	5976.37	6145.01	15632.1	14855.4	15598.3	6023.63	15361.9	2.55028	1.35066	3.17227e-143	2.80446e-141
CDCA3	2197.15	1763.12	1809.1	288.83	197.128	260.464	1923.12	248.807	0.129377	-2.95035	4.18221e-143	3.67742e-141
LRP1	1231.47	1210.17	1356.51	5227.54	4802.85	4423.81	1266.05	4818.07	3.80558	1.92812	4.40905e-143	3.85615e-141
GMNN	1623.26	1656.07	1585.89	342.211	390.429	335.754	1621.74	356.131	0.219598	-2.18706	6.17418e-143	5.37121e-141
SEMA3B	759.669	956.033	963.125	4079.84	4066.01	3739.08	892.942	3961.64	4.43662	2.14946	1.7265e-142	1.49402e-140
RECQL4	8566.05	8287.79	7886.28	2375.46	1873.68	2138.65	8246.71	2129.26	0.258195	-1.95346	5.27968e-141	4.54469e-139
UPK3B	3528.87	3193.91	3276.6	984.691	864.112	889.239	3333.13	912.68	0.273821	-1.8687	8.81778e-141	7.55051e-139
CDK1	3818.58	3410.81	4011.58	619.602	621.05	824.123	3746.99	688.258	0.183683	-2.44471	4.96863e-140	4.23239e-138
CEBPB	2293.72	2185.75	2201.25	6702.19	6144.48	6451.56	2226.91	6432.74	2.88864	1.53039	8.6462e-140	7.32687e-138
ZNF367	1916.65	1915.79	2023.67	491.869	425.836	491.421	1952.04	469.709	0.240625	-2.05514	1.00115e-139	8.44012e-138
LAPTM5	2749.89	2522.74	2537.91	663.451	530.142	544.328	2603.51	579.307	0.22251	-2.16806	3.47246e-139	2.91241e-137
FIGNL1	2546.64	2538.56	2630.4	784.512	768.418	795.635	2571.87	782.855	0.304392	-1.716	4.66253e-139	3.8906e-137
NUPR1	618.956	712.138	610.431	3526.97	4011.47	3010.59	647.175	3516.34	5.43337	2.44185	5.0435e-139	4.18713e-137
WDR76	1140.42	1003.51	974.223	156.33	146.411	138.371	1039.39	147.038	0.141466	-2.82147	5.31884e-139	4.39342e-137
NF2	6155.53	6485.57	5899.6	2099.97	1966.5	1882.26	6180.23	1982.91	0.320847	-1.64004	8.41204e-139	6.91351e-137
EBNA1BP2	12678	12568.1	12375.1	4983.51	5145.44	4872.5	12540.4	5000.48	0.39875	-1.32644	1.11424e-138	9.11168e-137
MIA2	1309.65	1320.01	1321.98	3837.72	3807.64	4019.89	1317.22	3888.42	2.952	1.56169	2.60305e-138	2.11806e-136
DDIT3	839.683	770.784	791.711	2849.22	2777.98	2640.25	800.726	2755.81	3.44164	1.7831	2.12405e-137	1.71975e-135
MMP15	1107.31	1087.29	1130.84	4406.8	3799.99	3807.24	1108.48	4004.68	3.61276	1.8531	4.25908e-137	3.43139e-135
PLLP	2657.92	2698.68	2875.81	7371.36	7346.38	7440.51	2744.14	7386.08	2.69159	1.42846	1.05867e-136	8.48752e-135
ZDHHC11B	251.077	262.514	240.473	2222.94	2084.2	1543.45	251.354	1950.2	7.75876	2.95583	1.38261e-136	1.1024e-134
BMP6	1677.53	1802.22	1714.14	383.2	421.051	435.462	1731.3	413.238	0.238687	-2.06681	1.38853e-136	1.1024e-134
FAM111B	808.413	882.492	950.793	87.6975	103.349	111.918	880.566	100.988	0.114685	-3.12425	1.65226e-135	1.30545e-133
RCSD1	4442.13	4658.22	4377.84	1472.75	1516.74	1354.21	4492.73	1447.9	0.322276	-1.63363	4.64618e-135	3.65328e-133
KNTC1	2441.79	2460.37	2573.68	672.983	600.955	715.257	2491.95	663.065	0.266083	-1.91005	4.13553e-134	3.2362e-132
INCENP	3279.64	3978.66	3700.82	794.997	890.906	710.17	3653.04	798.691	0.218637	-2.19339	1.35472e-133	1.05507e-131
NDC80	914.178	879.7	917.496	125.827	134.928	147.528	903.791	136.094	0.150582	-2.73138	2.38471e-133	1.84843e-131
BBC3	513.19	498.962	469.847	1829.26	2021.05	1964.67	494	1938.32	3.92373	1.97223	1.00677e-132	7.76683e-131
LGALS3	4695.97	4402.22	4894.55	12771.4	12909	13842.2	4664.25	13174.2	2.82451	1.498	1.58643e-132	1.21813e-130
SGO2	1223.2	1201.79	1247.99	252.607	261.243	271.655	1224.33	261.835	0.213861	-2.22526	7.54254e-132	5.7644e-130
B3GNT3	2245.9	2049.84	2124.79	6554.44	6100.46	6065.95	2140.18	6240.28	2.91578	1.54388	2.65089e-131	2.01653e-129
ACAT2	1546.93	1606.73	1606.85	377.481	407.654	410.027	1586.84	398.387	0.251057	-1.99391	9.18529e-131	6.95488e-129
MUC5AC	30.35	18.618	36.9958	747.335	737.796	635.897	28.6546	707.01	24.6735	4.62489	1.69075e-130	1.27429e-128
ZNF185	10340.1	9819.12	10022.2	3846.3	3472.71	3449.11	10060.5	3589.37	0.35678	-1.48689	2.6193e-130	1.96508e-128
CENPW	843.361	789.402	825.007	75.3055	109.091	100.726	819.257	95.0407	0.116008	-3.1077	5.61102e-130	4.19033e-128
DBF4B	1355.63	1271.61	1201.13	264.046	212.439	218.749	1276.12	231.745	0.1816	-2.46116	6.98913e-130	5.19579e-128
RNASEH2A	4206.69	3756.18	3575.03	1121	1037.32	1000.14	3845.97	1052.82	0.273747	-1.86909	8.23877e-130	6.09706e-128
HERPUD1	1183.65	1165.49	1198.66	3500.28	3390.42	3649.54	1182.6	3513.41	2.97092	1.57091	9.90032e-130	7.29368e-128
XBP1	2186.12	2081.49	2123.56	5571.65	5577.01	5781.07	2130.39	5643.24	2.64893	1.40541	7.10108e-129	5.20799e-127
KNSTRN	2678.16	2554.39	2609.44	834.08	805.739	851.594	2613.99	830.471	0.317702	-1.65425	9.74441e-129	7.11472e-127
CYP2S1	965.681	912.281	807.742	4360.09	3689.94	3562.04	895.235	3870.69	4.32366	2.11225	1.12121e-128	8.14994e-127
LMNB2	39190.1	42685.4	40080	15870.4	15252.6	14288.9	40651.9	15137.3	0.372364	-1.42522	1.56471e-127	1.13234e-125
RFWD3	4613.2	4389.19	4675.04	1654.81	1573.2	1653.33	4559.14	1627.12	0.356891	-1.48645	2.45394e-127	1.76803e-125
TICRR	824.048	831.293	820.074	127.733	129.186	111.918	825.138	122.946	0.149	-2.74661	3.45064e-126	2.47523e-124
CNN3	2172.32	2008.88	2156.86	537.624	613.395	544.328	2112.69	565.116	0.267487	-1.90246	5.80038e-126	4.14259e-124
ULK1	2080.35	2179.23	1934.88	7870.85	7499.49	6507.52	2064.82	7292.62	3.53184	1.82042	8.46567e-126	6.01983e-124
PLK4	931.652	888.078	896.532	141.079	146.411	162.79	905.421	150.093	0.165772	-2.59273	9.95068e-126	7.04516e-124
CAPN12	1268.26	1296.74	1197.43	4479.25	4017.21	3897.8	1254.14	4131.42	3.29421	1.71993	1.10318e-125	7.77695e-124
FANCD2	1254.47	1279.99	1308.42	285.97	219.138	252.324	1280.96	252.477	0.197101	-2.343	3.74764e-125	2.63059e-123
FUS	13189.4	15458.5	15225	3110.4	4034.44	3308.7	14624.3	3484.51	0.238269	-2.06934	5.06078e-125	3.53714e-123
TUBB4B	44303.6	41883.9	42113.6	17002.8	14986.5	15391.8	42767	15793.7	0.369296	-1.43715	8.06369e-125	5.61199e-123
CCN1	34293.6	36811.5	34545.5	15031.5	14587.5	14658.2	35216.9	14759.1	0.419091	-1.25466	2.32606e-124	1.61198e-122
PARP1	8293.82	8403.23	8019.46	3351.57	3401.9	3299.54	8238.84	3351.01	0.406733	-1.29785	3.84896e-124	2.65611e-122
MCM10	929.813	902.972	808.975	138.219	120.574	132.267	880.587	130.353	0.14803	-2.75604	4.60058e-124	3.16145e-122
CHAC1	116.801	113.57	97.4223	883.648	777.031	812.931	109.264	824.537	7.54625	2.91576	9.97657e-124	6.82706e-122
CDC25C	938.09	857.358	905.164	149.658	137.799	156.685	900.204	148.047	0.164459	-2.6042	1.44714e-123	9.86164e-122
CORO1C	18300.1	17716.9	17965.2	7787.92	7975.09	7689.78	17994.1	7817.6	0.434455	-1.20272	1.51229e-123	1.02628e-121
TSC22D1	2688.27	2694.95	2886.91	7867.04	7475.57	8459.98	2756.71	7934.2	2.87814	1.52514	5.93281e-123	4.00955e-121
NUF2	847.04	773.577	765.814	116.295	100.478	114.97	795.477	110.581	0.139012	-2.84672	4.41933e-122	2.97441e-120
TSPAN3	5627.62	5802.29	5856.44	13171.8	13429.6	13573.6	5762.12	13391.7	2.32409	1.21666	4.46442e-121	2.99244e-119
GINS2	834.164	729.825	744.849	106.762	95.6934	88.5169	769.613	96.9908	0.126026	-2.98821	5.18761e-121	3.46299e-119
PLEKHG6	261.194	247.619	262.67	1443.2	1199.04	1270.78	257.161	1304.34	5.07206	2.34257	8.28078e-121	5.50537e-119
WDHD1	1259.98	1330.25	1397.21	320.287	311.004	296.074	1329.15	309.121	0.232571	-2.10426	9.26205e-121	6.13282e-119
ABHD2	5164.09	5249.34	5418.65	13519.7	12555	12884.8	5277.36	12986.5	2.46079	1.29912	1.30265e-120	8.59067e-119
ERCC6L	833.245	776.37	858.303	124.874	115.789	133.284	822.639	124.649	0.151523	-2.72239	1.82248e-120	1.19705e-118
EZH2	2954.98	2938.85	2890.61	1031.4	1035.4	972.668	2928.15	1013.16	0.346006	-1.53113	1.72942e-119	1.13139e-117
RAD51AP1	930.733	933.692	1012.45	139.172	169.377	177.034	958.959	161.861	0.168788	-2.56671	2.5101e-119	1.63556e-117
BRCA1	1866.98	1927.89	1783.2	527.138	541.625	551.45	1859.36	540.071	0.290461	-1.78358	2.91826e-119	1.89397e-117
STIL	1723.51	1656.07	1802.93	437.534	377.032	458.863	1727.5	424.477	0.245717	-2.02493	3.39134e-119	2.19231e-117
MYBL1	9855.46	10930.6	11102.4	3286.75	3724.39	3668.87	10629.5	3560	0.334917	-1.57812	4.33727e-118	2.79276e-116
NASP	5549.45	5967.06	5248.47	1651	1878.46	1607.55	5588.33	1712.34	0.306413	-1.70645	1.49301e-117	9.57578e-116
RAD21	14106.3	14184.1	14296.4	5994.89	5924.38	6319.29	14195.6	6079.52	0.428268	-1.22342	2.76331e-117	1.76539e-115
UBE2T	1164.34	1052.85	1177.7	231.636	202.87	242.15	1131.63	225.552	0.199316	-2.32687	6.05384e-117	3.85255e-115
TUBA1C	15880.4	15347.7	16635.8	5621.22	5517.68	6270.46	15954.6	5803.12	0.363726	-1.45908	8.26696e-117	5.24055e-115
MCM8	2121.74	2182.96	2123.56	683.469	708.131	668.455	2142.75	686.685	0.320469	-1.64174	9.32977e-117	5.89144e-115
EFNB2	3029.48	3138.99	3346.89	8282.65	8047.82	7992.97	3171.79	8107.81	2.55623	1.35402	1.35424e-116	8.51867e-115
KLF13	2112.54	2181.1	2071.77	5525.9	5249.74	5414.79	2121.8	5396.81	2.5435	1.34682	1.78803e-115	1.12043e-113
FDPS	7661.99	7654.78	7359.7	3206.68	3186.59	3185.59	7558.82	3192.95	0.422414	-1.24327	5.48743e-115	3.42546e-113
ALYREF	5112.59	4896.53	4899.48	1990.35	1974.16	1915.83	4969.53	1960.11	0.394426	-1.34217	1.01439e-114	6.30814e-113
ABCC3	4959.92	5353.6	5377.96	19389.7	17033.4	15456.9	5230.49	17293.3	3.30626	1.7252	2.95512e-114	1.83072e-112
COL17A1	39278.4	40644.9	40855.7	100682	93364.3	91877.5	40259.7	95307.8	2.36733	1.24326	3.8849e-114	2.39764e-112
ECT2	13994.1	14052.9	15317.5	4074.12	4178.93	4989.5	14454.8	4414.19	0.305378	-1.71133	4.32919e-114	2.6618e-112
CTPS1	3844.33	3839.03	3729.18	1475.61	1431.57	1379.64	3804.18	1428.94	0.375624	-1.41264	7.98838e-114	4.89326e-112
DHFR	1150.54	1027.71	1081.51	231.636	213.396	240.115	1086.59	228.382	0.210183	-2.25028	8.92212e-114	5.44482e-112
AGR2	1186.41	934.623	1166.6	4139.9	4614.34	5064.79	1095.88	4606.34	4.20334	2.07154	2.15902e-113	1.31267e-111
LAMB3	5452.88	5187.9	5384.13	15651.1	13504.3	14387.6	5341.63	14514.3	2.71721	1.44212	3.35714e-113	2.03355e-111
RBL1	1403.46	1529.47	1583.42	398.452	371.291	393.748	1505.45	387.83	0.257618	-1.9567	7.41711e-113	4.47627e-111
PSD4	1347.35	1334.91	1360.21	3768.13	3647.83	3495.91	1347.49	3637.29	2.6993	1.43259	5.56675e-112	3.34721e-110
PVR	9393.78	9162.84	9525.19	24034.8	21759.7	22249.3	9360.6	22681.3	2.42306	1.27683	6.73621e-112	4.03556e-110
HKDC1	5199.96	5479.27	5220.11	14115.5	13568.4	12645.7	5299.78	13443.2	2.53656	1.34287	6.91005e-112	4.12459e-110
TMEM150A	469.965	439.384	456.282	1639.56	1565.54	1556.68	455.21	1587.26	3.48687	1.80193	3.36826e-111	2.0032e-109
MT1L	2088.63	1834.8	1901.59	486.149	431.577	536.189	1941.67	484.638	0.249598	-2.00232	4.70179e-111	2.78615e-109
TST	1065.93	997.924	1153.04	3619.43	3246.88	3738.06	1072.3	3534.79	3.29647	1.72092	8.38144e-111	4.94868e-109
RPS6KA5	2450.07	2492.95	2578.61	843.612	892.82	843.454	2507.21	859.962	0.342996	-1.54374	1.44161e-110	8.48114e-109
DEPDC1B	802.895	833.155	912.564	133.453	152.153	151.598	849.538	145.734	0.171546	-2.54334	1.60014e-110	9.38002e-109
FAM111A	1056.73	1155.25	1061.78	237.355	256.458	241.132	1091.25	244.982	0.224496	-2.15524	1.61219e-110	9.4169e-109
ATP9A	1356.55	1423.34	1506.96	4885.32	4273.67	4244.74	1428.95	4467.91	3.1267	1.64464	2.70183e-110	1.57254e-108
PIK3C2B	754.151	781.024	744.849	2478.41	2403.82	2235.31	760.008	2372.51	3.12169	1.64233	2.8152e-110	1.63271e-108
CDHR5	306.259	274.615	291.034	1665.3	1469.85	1281.97	290.636	1472.37	5.06604	2.34086	8.96941e-110	5.18356e-108
DDX39A	7695.1	7029.22	7326.41	2975.04	2733.96	2812.19	7350.24	2840.4	0.386436	-1.3717	5.85459e-109	3.37154e-107
SLFN5	1031.9	1112.42	1123.44	2991.25	3146.4	3054.34	1089.25	3064	2.81293	1.49207	5.91033e-109	3.3917e-107
ZFP36	8223	8477.7	7934.37	22279.9	22531	19795.2	8211.69	21535.4	2.62253	1.39096	1.31446e-108	7.51679e-107
IFIT3	6646.64	6563.77	6693.78	2735.78	2847.84	2875.27	6634.73	2819.63	0.42498	-1.23453	1.4619e-108	8.33079e-107
PHF7	979.476	1066.81	1040.82	240.215	221.052	221.801	1029.03	227.689	0.221265	-2.17615	1.66233e-108	9.44007e-107
TPPP3	106.685	100.537	110.987	815.015	769.375	676.595	106.07	753.662	7.10534	2.8289	2.39695e-108	1.35647e-106
DTYMK	4134.03	3587.68	3631.76	1259.22	1168.42	1246.36	3784.49	1224.67	0.323601	-1.62771	3.58199e-108	2.02012e-106
FCGBP	7613.24	7702.26	9353.78	31289	26902.3	27179.8	8223.09	28457	3.46062	1.79103	3.86908e-108	2.17453e-106
NUDT1	1861.47	1744.5	1684.54	539.53	508.132	490.404	1763.5	512.689	0.290722	-1.78229	5.97922e-108	3.34898e-106
TRIM25	7819.26	8177.02	8451.08	19444.1	18647.8	18475.6	8149.12	18855.8	2.31385	1.21029	1.48889e-107	8.31088e-106
RFX5	3239.17	3310.28	3095.32	1219.19	1174.16	1138.51	3214.92	1177.29	0.366194	-1.44932	1.04113e-106	5.79171e-105
CKAP5	11153.2	11564.6	11418.1	5161.76	4950.22	4840.96	11378.6	4984.31	0.438042	-1.19086	2.0328e-106	1.127e-104
MMP17	590.445	592.052	553.704	2140.96	1873.68	1927.02	578.734	1980.55	3.42222	1.77493	1.2057e-105	6.66188e-104
MAD2L1	1947	1837.59	2113.69	383.2	437.319	520.927	1966.1	447.149	0.22743	-2.13651	1.31916e-105	7.26426e-104
TMPO-AS1	615.277	605.084	532.74	68.6328	57.4161	57.9938	584.367	61.3476	0.104981	-3.2518	3.29191e-105	1.80668e-103
HELLS	843.361	825.707	829.94	158.237	155.023	180.086	833.003	164.449	0.197417	-2.34068	3.81925e-104	2.08909e-102
SMC1A	6606.18	7318.73	6859.03	2339.24	2357.89	1947.37	6927.98	2214.83	0.319694	-1.64524	7.15745e-104	3.902e-102
MT1E	6717.46	5248.41	6094.45	1709.15	1535.88	1776.44	6020.1	1673.82	0.278039	-1.84664	1.88524e-103	1.02435e-101
RANGAP1	13708.1	12763.6	12899.2	5843.32	5510.03	5624.38	13123.6	5659.25	0.431226	-1.21348	4.88096e-103	2.64332e-101
SPDL1	1757.54	1744.5	1592.05	497.588	524.4	513.805	1698.03	511.931	0.301485	-1.72984	6.91229e-103	3.73104e-101
SMTN	4264.63	3938.63	3694.65	1243.97	1101.43	968.599	3965.97	1104.67	0.278536	-1.84406	8.52961e-103	4.58888e-101
GPSM2	2693.79	2539.49	2597.11	939.889	907.174	971.651	2610.13	939.571	0.359971	-1.47405	1.52357e-102	8.16981e-101
SKA3	863.595	819.191	789.244	163.956	169.377	156.685	824.01	163.34	0.198225	-2.33479	1.83508e-102	9.80808e-101
RAB3B	5449.2	5819.05	5659.13	2314.45	2399.99	2357.4	5642.46	2357.28	0.417775	-1.2592	1.97494e-102	1.05212e-100
ALDH7A1	2808.75	3026.35	2795.65	965.626	955.977	1058.13	2876.92	993.245	0.345246	-1.5343	3.85017e-102	2.04446e-100
LLGL2	3253.88	3268.39	3300.03	8004.31	7370.31	7681.64	3274.1	7685.42	2.34734	1.23103	5.32961e-102	2.8209e-100
DEK	11380.3	12310.2	12098.9	4421.1	4958.83	4845.03	11929.8	4741.65	0.397463	-1.33111	2.28454e-101	1.20528e-99
XRCC6	12475.7	12079.3	11815.2	5620.27	5479.41	5455.49	12123.4	5518.39	0.455184	-1.13548	4.18975e-101	2.20332e-99
GINS4	867.273	797.78	832.406	174.442	152.153	171.947	832.487	166.18	0.199619	-2.32468	8.46683e-101	4.4383e-99
IL22RA1	211.53	168.493	188.679	1021.87	919.614	914.675	189.567	952.052	5.02224	2.32833	2.85712e-100	1.49291e-98
MFSD6	238.201	240.172	234.307	970.392	960.762	1009.3	237.56	980.15	4.1259	2.04471	2.39977e-99	1.24994e-97
ARL6IP1	15225.6	15789	16228.8	5472.52	5832.51	6495.31	15747.8	5933.45	0.37678	-1.40821	6.10492e-99	3.16971e-97
CHTF18	2624.81	2598.14	2409.66	852.191	767.461	687.786	2544.2	769.146	0.302313	-1.72588	1.04574e-98	5.41238e-97
CBX4	1821	1953.96	1784.43	5100.75	5557.87	4813.49	1853.13	5157.37	2.78306	1.47667	2.82914e-98	1.45964e-96
RFC4	2002.18	1975.37	1997.77	660.591	682.294	722.379	1991.77	688.422	0.345632	-1.53269	4.28927e-98	2.20601e-96
MXD3	1041.1	973.72	911.33	233.542	216.267	211.627	975.382	220.479	0.226043	-2.14533	6.90001e-98	3.53761e-96
AHNAK2	18097.8	19000.6	18132.9	60316.8	54392.1	47628.2	18410.4	54112.4	2.93923	1.55544	1.13182e-97	5.78466e-96
PXDC1	2043.56	1821.77	1862.12	4850.05	4924.38	4765.67	1909.15	4846.7	2.53867	1.34407	1.25399e-97	6.3891e-96
FANCA	3816.74	3542.07	3568.86	1241.11	964.59	1048.98	3642.56	1084.89	0.297838	-1.7474	1.49234e-97	7.5799e-96
OAS1	1501.86	1410.31	1440.37	3634.68	3529.17	3684.13	1450.85	3616	2.49233	1.3175	2.36831e-97	1.19919e-95
SERINC2	581.248	551.092	546.305	2138.1	1885.16	1792.72	559.548	1938.66	3.46469	1.79273	2.6007e-97	1.31279e-95
CABLES1	2936.59	2832.73	2835.11	6519.17	6333.95	6431.21	2868.14	6428.11	2.24121	1.16428	2.91053e-97	1.46467e-95
SLC7A7	626.313	660.938	705.387	2250.59	1977.03	2233.27	664.213	2153.63	3.24238	1.69705	4.44217e-97	2.22858e-95
TM4SF4	646.546	551.092	697.988	62.9134	68.8993	86.482	631.875	72.7649	0.115157	-3.11833	5.46104e-97	2.73135e-95
KLC4	801.975	754.959	769.513	2389.76	2317.69	2142.72	775.482	2283.39	2.94448	1.55801	6.07303e-97	3.02818e-95
XYLT1	49.6636	52.1303	43.1618	491.869	501.434	497.526	48.3186	496.943	10.2847	3.36243	1.05967e-96	5.26774e-95
GRAMD4	982.235	1067.74	1033.42	2920.71	2725.35	2747.08	1027.8	2797.71	2.72204	1.44469	1.36771e-96	6.77844e-95
SEMA4G	645.627	652.56	609.198	2356.39	2169.37	1947.37	635.795	2157.71	3.39372	1.76287	2.15408e-96	1.06435e-94
TP73	960.163	915.074	887.9	225.916	187.559	180.086	921.045	197.854	0.214814	-2.21884	2.19268e-95	1.08016e-93
RAD51	830.486	844.325	791.711	187.787	147.368	154.65	822.174	163.268	0.198581	-2.3322	3.2715e-95	1.60677e-93
H2AC6	1464.16	1410.31	1546.43	3793.87	3644.96	3655.65	1473.63	3698.16	2.50956	1.32743	3.46201e-95	1.69525e-93
MXD1	3056.15	2978.88	3089.15	7069.18	6669.83	6810.71	3041.39	6849.91	2.25223	1.17135	4.38852e-95	2.14251e-93
RHOD	2088.63	1764.05	1863.36	5365.75	5165.53	5066.83	1905.35	5199.37	2.72883	1.44828	8.52915e-95	4.15161e-93
EXO1	559.175	538.06	546.305	79.1184	63.1577	75.2902	547.847	72.5221	0.132377	-2.91728	1.1511e-94	5.58644e-93
MCM6	3267.68	3201.36	3340.72	1164.85	1044.02	1245.34	3269.92	1151.4	0.352119	-1.50586	1.46082e-94	7.06858e-93
UBR7	1258.14	1191.55	1198.66	312.661	306.219	362.207	1216.12	327.029	0.268912	-1.8948	3.64762e-94	1.75979e-92
STARD10	621.715	530.612	543.839	2092.35	1957.89	1802.9	565.389	1951.04	3.4508	1.78693	6.76293e-94	3.25317e-92
KRT16P2	339.368	359.327	324.33	1637.66	1539.71	1266.71	341.008	1481.36	4.34405	2.11904	9.98915e-94	4.79098e-92
VAT1	10235.3	10170.1	10500.6	23642.1	21617.1	22286.9	10302	22515.4	2.18553	1.12799	1.45587e-93	6.96222e-92
DNAJC9	3167.43	3081.28	3062.02	1284.96	1269.85	1243.31	3103.58	1266.04	0.407929	-1.29361	2.06735e-93	9.85756e-92
EEF1B2	9632.9	9452.35	9193.46	19113.3	19730.1	19643.6	9426.24	19495.7	2.06823	1.0484	3.75248e-93	1.78406e-91
MEGF6	1604.87	1706.34	1594.52	5340.02	4564.58	4473.66	1635.24	4792.75	2.93091	1.55135	5.96246e-93	2.82655e-91
SRSF2	9906.97	10005.3	9863.09	4664.17	4334.91	4237.62	9925.12	4412.24	0.444552	-1.16957	1.48044e-92	6.99787e-91
ALDH3B1	4496.39	4435.73	4493.76	11350.2	10391.3	10029.9	4475.3	10590.5	2.36643	1.24271	1.87683e-92	8.84598e-91
MGAT4B	13452.4	12623	12806.7	37668	31037.2	34316.1	12960.7	34340.4	2.64958	1.40576	2.61688e-92	1.22986e-90
CHAF1B	719.202	753.097	664.692	121.061	141.626	135.319	712.33	132.669	0.186246	-2.42472	3.66992e-92	1.71981e-90
FBXO5	1325.28	1208.31	1314.58	311.708	357.893	372.381	1282.72	347.327	0.270773	-1.88484	4.86367e-92	2.27272e-90
THBD	4420.98	4164.84	4250.82	11455	9864.08	10813.3	4278.88	10710.8	2.50318	1.32376	1.23009e-91	5.73164e-90
WARS1	6475.58	6252.85	6189.4	13808.5	13070.8	13347.7	6305.94	13409	2.12641	1.08842	1.39249e-91	6.46995e-90
PRDM8	2005.86	2236.95	2134.66	724.458	759.806	691.856	2125.82	725.373	0.34122	-1.55123	1.55965e-91	7.22607e-90
VRK1	1165.26	1209.24	1120.97	336.492	342.582	338.806	1165.16	339.293	0.2912	-1.77992	7.02647e-91	3.24627e-89
RNF103	496.636	495.238	568.502	1597.62	1688.03	1771.36	520.126	1685.67	3.24089	1.69639	7.52589e-91	3.46721e-89
MUC16	265.792	301.611	329.263	1792.08	1549.28	1271.79	298.889	1537.72	5.14478	2.36311	8.01432e-91	3.68186e-89
HIRIP3	1069.61	1290.23	1139.47	238.308	294.736	270.638	1166.43	267.894	0.229669	-2.12237	1.42152e-90	6.5123e-89
SOGA1	8702.16	9023.2	8576.86	3420.2	3114.82	2718.59	8767.41	3084.54	0.351819	-1.5071	2.39009e-90	1.0919e-88
REXO5	988.673	928.106	934.761	254.513	239.234	243.167	950.514	245.638	0.258427	-1.95217	2.85597e-90	1.3011e-88
APOBEC3B	877.39	820.122	796.643	199.226	172.248	189.243	831.385	186.906	0.224812	-2.15321	9.77269e-90	4.43979e-88
TBC1D1	2448.23	2288.15	2330.74	867.443	723.442	779.356	2355.71	790.08	0.33539	-1.57609	1.00407e-89	4.54893e-88
LRRC59	11510	10959.5	11153	5447.73	5262.18	5234.71	11207.5	5314.87	0.474225	-1.07636	1.08571e-89	4.90519e-88
CALM3	24635.9	24738.6	23221	10442.7	10550.2	9242.38	24198.5	10078.4	0.416489	-1.26365	1.41021e-89	6.35373e-88
E2F2	757.83	700.036	664.692	145.845	116.746	111.918	707.519	124.836	0.176442	-2.50273	1.81976e-89	8.17643e-88
H2AZ1	8520.07	9281.06	9539.99	3448.8	3399.03	3846.92	9113.71	3564.92	0.39116	-1.35417	1.98326e-89	8.88661e-88
TJP3	980.396	878.769	927.362	3139.95	2711.95	2672.8	928.842	2841.57	3.05926	1.61318	2.16174e-89	9.65991e-88
CCNE2	596.883	537.129	616.597	92.4637	83.2533	93.6041	583.536	89.7737	0.153844	-2.70046	2.69951e-89	1.20301e-87
LRATD2	1088.92	1126.39	1212.23	3300.1	2966.5	3412.48	1142.51	3226.36	2.82391	1.4977	2.81752e-89	1.25219e-87
CEBPG	2692.87	2887.65	2708.09	6179.82	6742.56	6646.91	2762.87	6523.09	2.36098	1.23939	5.22069e-89	2.31394e-87
EPB41L4A-AS1	581.248	577.157	603.032	1683.41	1637.31	1727.61	587.146	1682.78	2.86603	1.51905	7.78093e-89	3.43938e-87
JAG1	8167.82	8381.81	8695.25	18251.6	17245.9	17695.2	8414.96	17730.9	2.10707	1.07524	1.58767e-88	6.999e-87
SKA2	1621.42	1694.24	1870.76	451.833	533.012	530.084	1728.81	504.976	0.292096	-1.77549	1.73183e-88	7.61399e-87
POLD1	4260.95	4155.53	4142.3	1648.14	1330.14	1459	4186.26	1479.09	0.353321	-1.50095	2.00234e-88	8.77968e-87
RUVBL2	11968.9	11696.7	11552.6	5545.92	5015.29	5020.03	11739.4	5193.75	0.44242	-1.17651	2.29147e-88	1.00206e-86
VCP	15765.4	15002.4	14957.4	7258.88	6666.96	7066.09	15241.7	6997.31	0.459089	-1.12316	5.59961e-88	2.44218e-86
P2RX4	343.047	385.392	369.958	1318.32	1193.3	1264.67	366.132	1258.76	3.438	1.78157	5.78424e-88	2.51599e-86
TRNP1	37119.9	37641.8	37855.4	72205.6	72164.3	74644.2	37539	73004.7	1.94477	0.959598	6.73561e-88	2.92204e-86
SMS	3136.16	3264.66	3175.47	1128.63	1266.98	1284	3192.1	1226.54	0.384242	-1.37991	7.34802e-88	3.17928e-86
DUSP1	916.017	858.289	965.591	2638.55	2414.35	2475.42	913.299	2509.44	2.74766	1.45821	8.84814e-88	3.81824e-86
GPR153	421.221	387.254	387.223	1365.98	1280.38	1271.79	398.566	1306.05	3.27688	1.71232	1.24609e-87	5.36303e-86
TFRC	7687.74	7625.92	8264.87	3236.23	3197.12	3522.36	7859.51	3318.57	0.422236	-1.24388	1.24935e-87	5.36303e-86
TCP11L2	75.4151	79.1264	81.3908	504.261	561.72	563.659	78.6441	543.214	6.90724	2.78811	1.49226e-87	6.38896e-86
BCAS1	1135.82	1005.37	1090.14	3057.02	3243.05	2825.42	1077.11	3041.83	2.82406	1.49777	4.83479e-87	2.06457e-85
SLC9A3-AS1	532.504	567.848	526.574	2500.33	2113.87	1830.37	542.309	2148.19	3.96119	1.98593	4.10039e-86	1.7464e-84
AMIGO2	893.025	912.281	947.093	2550.85	2445.92	2858.99	917.466	2618.59	2.85415	1.51306	4.83467e-86	2.05379e-84
MASTL	1189.17	1233.44	1162.9	366.995	366.506	379.503	1195.17	371.001	0.310417	-1.68772	6.00156e-86	2.54289e-84
EPPK1	1479.79	1460.58	1356.51	4830.04	4206.68	3877.45	1432.3	4304.72	3.00547	1.58759	8.55467e-86	3.61529e-84
GAS2L3	1191.01	1135.7	1185.1	336.492	291.865	357.12	1170.6	328.492	0.280618	-1.83332	1.11935e-85	4.71828e-84
PSMC3	7862.48	7826.07	7452.19	3439.27	3503.34	3155.07	7713.58	3365.89	0.436359	-1.19641	1.82739e-85	7.68302e-84
CREB3L3	4958.08	4971	5054.86	15752.2	13422	12512.4	4994.65	13895.5	2.78208	1.47617	1.88599e-85	7.90905e-84
MYOM3	798.296	901.11	969.291	3055.11	2770.32	2591.41	889.566	2805.62	3.15392	1.65714	2.04045e-85	8.53494e-84
TXNRD1	28935.5	29969.4	30568.4	58528.6	60535.7	62232.5	29824.4	60432.2	2.02627	1.01882	2.74426e-85	1.14496e-83
SQSTM1	35308.1	32514.4	32954.6	76340.7	70256.2	71636.6	33592.4	72744.5	2.16551	1.1147	6.47325e-85	2.69389e-83
CYP4F3	100.247	95.8826	127.019	590.052	639.232	627.758	107.716	619.014	5.74671	2.52274	9.87464e-85	4.09898e-83
RTN2	1480.71	1436.38	1403.37	3636.59	3354.05	3423.67	1440.15	3471.44	2.41046	1.26931	1.47923e-84	6.12474e-83
TNFSF9	5059.25	4924.46	5069.66	1981.77	1563.63	1772.37	5017.79	1772.59	0.353262	-1.50119	1.59018e-84	6.56754e-83
SPIRE2	1839.39	1978.16	1904.05	4563.13	4438.26	4265.09	1907.2	4422.16	2.31866	1.21329	2.12727e-84	8.76358e-83
H2AZ2	12893.2	13202	13597.2	5364.8	5777.97	6141.24	13230.8	5761.34	0.435449	-1.19943	2.88204e-84	1.18431e-82
BAIAP2L1	1934.12	1980.95	1864.59	4499.26	4396.16	4247.79	1926.55	4381.07	2.27404	1.18526	4.22172e-84	1.73048e-82
CEACAM6	194.056	169.424	183.746	759.727	773.203	807.844	182.408	780.258	4.27753	2.09678	5.31403e-84	2.17278e-82
KCNK5	745.874	704.691	681.956	2181	1997.12	1932.11	710.84	2036.74	2.86526	1.51867	9.98918e-84	4.07414e-82
CDC25A	626.313	656.284	644.961	135.359	122.488	136.336	642.519	131.394	0.204499	-2.28984	1.28015e-83	5.20819e-82
KIF18A	1248.03	1288.36	1410.77	405.124	384.688	419.183	1315.72	402.998	0.306295	-1.70701	1.4665e-83	5.95152e-82
SUPT16H	7630.72	8129.54	8021.93	3684.25	3785.63	3574.25	7927.4	3681.38	0.464387	-1.1066	1.49744e-83	6.06202e-82
NDRG1	4991.19	4964.48	4813.16	9926.98	10266.9	9925.08	4922.94	10039.7	2.03936	1.02812	2.78798e-83	1.12586e-81
SPC25	432.257	428.214	463.681	30.5035	48.8037	50.8718	441.384	43.393	0.0983112	-3.3465	3.37056e-83	1.35777e-81
RAET1E	560.095	510.133	529.04	83.8846	83.2533	93.6041	533.089	86.914	0.163038	-2.61672	1.1719e-82	4.70918e-81
LURAP1L	259.354	263.444	311.998	1011.38	997.126	1044.91	278.266	1017.8	3.65767	1.87093	1.54731e-82	6.20252e-81
RPL30	28270.5	27430.8	28303	53224.8	54048.6	55770.7	28001.5	54348	1.9409	0.956726	2.58772e-82	1.03477e-80
SRSF3	8315.89	8533.55	8208.14	3801.5	4088.02	3963.93	8352.53	3951.15	0.473048	-1.07994	2.80216e-82	1.11779e-80
MDK	7826.61	7656.64	7277.08	18718.7	19171.2	16521.1	7586.78	18137	2.39061	1.25738	4.41749e-82	1.75786e-80
CDK2	1879.86	1729.61	1804.16	662.498	651.672	684.734	1804.54	666.301	0.369235	-1.43739	4.75025e-81	1.88569e-79
SCNN1A	2151.17	2064.73	2075.47	5012.1	4710.03	4581.51	2097.12	4767.88	2.27353	1.18494	6.34464e-81	2.51251e-79
CAMK2D	1030.06	1156.18	1186.33	2828.25	2892.81	3012.63	1124.19	2911.23	2.58962	1.37274	6.91674e-81	2.73245e-79
SAC3D1	1753.86	1834.8	1777.03	695.861	644.017	667.438	1788.57	669.105	0.374102	-1.4185	8.00998e-81	3.15671e-79
SH3BP2	1065.01	1014.68	1024.78	3033.19	2652.62	2657.54	1034.82	2781.12	2.68753	1.42628	8.15625e-81	3.20662e-79
PHGDH	308.098	287.648	307.065	1040.93	1011.48	990.982	300.937	1014.46	3.37102	1.75318	1.48496e-80	5.82411e-79
E2F7	582.168	552.954	582.068	115.341	104.306	90.5518	572.396	103.4	0.180643	-2.46878	1.57115e-80	6.1474e-79
KLF4	9309.16	9235.45	9293.35	19205.8	17961.7	18269.1	9279.32	18478.8	1.9914	0.993782	4.94602e-80	1.9306e-78
PPIF	6828.74	6430.65	6194.33	2854.94	2474.63	2653.47	6484.58	2661.01	0.41036	-1.28504	5.29122e-80	2.06043e-78
CDC7	1004.31	999.786	1007.52	241.168	293.779	294.039	1003.87	276.329	0.275263	-1.86112	5.48339e-80	2.13019e-78
NAV2	2664.36	2948.16	2796.88	1091.45	1002.87	902.465	2803.13	998.928	0.356361	-1.48859	7.45988e-80	2.89115e-78
CDKN3	1202.96	1050.05	1101.24	202.086	266.028	293.021	1118.09	253.712	0.226916	-2.13977	7.70746e-80	2.98004e-78
TSPAN1	5451.96	5085.5	5709.69	13458.7	12053.5	13838.1	5415.72	13116.8	2.42199	1.27619	9.82113e-80	3.78832e-78
OIP5	666.78	654.422	648.66	135.359	118.66	154.65	656.621	136.223	0.207461	-2.26909	1.04514e-79	4.02195e-78
CHPF	892.105	836.878	852.137	2690.98	2236.36	2609.72	860.374	2512.35	2.92007	1.546	1.15461e-79	4.43277e-78
GULP1	84.612	89.3663	101.122	503.308	578.945	561.624	91.7001	547.959	5.97556	2.57907	4.07486e-79	1.56076e-77
POGLUT3	2525.49	2364.48	2528.05	888.414	867.939	1007.26	2472.67	921.205	0.372554	-1.42448	5.82303e-79	2.22513e-77
TNFRSF21	2132.78	2203.44	2271.54	5234.21	4973.19	4761.6	2202.59	4989.66	2.26537	1.17974	6.73565e-79	2.56787e-77
CACFD1	277.748	258.79	288.567	1116.24	935.882	1035.75	275.035	1029.29	3.74239	1.90396	1.34049e-78	5.09852e-77
CENPN	2667.12	2482.71	2433.09	978.018	944.494	1042.87	2527.64	988.461	0.391061	-1.35453	1.55732e-78	5.90949e-77
SYCE2	594.124	526.889	580.834	102.949	111.961	98.6913	567.282	104.534	0.184271	-2.4401	1.84952e-78	7.00207e-77
TLCD2	693.451	836.878	789.244	2320.17	2798.08	2370.62	773.191	2496.29	3.22856	1.69089	1.85631e-78	7.01155e-77
GPA33	377.995	293.233	369.958	1321.18	1333.01	1188.36	347.062	1280.85	3.69056	1.88384	2.14778e-78	8.09377e-77
EMP2	895.784	898.318	879.267	256.42	263.157	256.394	891.123	258.657	0.290259	-1.78458	6.95415e-78	2.6146e-76
CENPI	418.462	513.856	492.044	69.5861	54.5453	56.9764	474.787	60.3692	0.12715	-2.9754	8.65307e-78	3.24589e-76
IL17RE	982.235	971.859	1002.59	2533.7	2312.91	2441.85	985.56	2429.48	2.46508	1.30163	1.03064e-77	3.85725e-76
LOC100288637	893.945	950.448	879.267	266.906	214.353	226.888	907.887	236.049	0.259998	-1.94343	1.26643e-77	4.72887e-76
CCDC74A	602.401	592.983	570.969	128.687	111.961	120.057	588.784	120.235	0.204209	-2.29188	1.28836e-77	4.79979e-76
LBR	4037.47	3927.46	4110.24	1666.25	1751.19	1854.79	4025.05	1757.41	0.436617	-1.19556	1.46542e-77	5.44704e-76
PHLDB2	16446	16867.9	16846.7	8859.36	8765.52	8744.86	16720.2	8789.91	0.525707	-0.92767	1.77649e-77	6.58834e-76
ARHGDIB	1585.56	1495.95	1576.02	575.753	543.539	581.973	1552.51	567.088	0.365272	-1.45296	4.41859e-77	1.63498e-75
HNRNPAB	11935.8	12768.2	12291.2	5643.15	6132.99	5639.65	12331.8	5805.26	0.470757	-1.08695	6.54336e-77	2.41572e-75
CDCA7	4019.07	3761.76	3943.75	1639.56	1552.15	1757.11	3908.2	1649.61	0.422089	-1.24438	7.19737e-77	2.65119e-75
MSH6	2929.23	2997.49	3105.18	1304.02	1312.91	1347.08	3010.64	1321.34	0.438891	-1.18807	7.54881e-77	2.7744e-75
SUV39H1	1277.46	1140.35	1127.14	380.34	326.315	344.911	1181.65	350.522	0.296638	-1.75323	1.36869e-76	5.01905e-75
LINC01133	247.398	244.826	257.738	849.331	1002.87	956.389	249.987	936.196	3.74497	1.90496	1.6518e-76	6.04368e-75
HASPIN	586.766	553.885	529.04	114.388	103.349	103.778	556.564	107.172	0.19256	-2.37662	2.18676e-76	7.98316e-75
POLE	5638.66	5693.38	5523.48	2272.51	1858.37	1744.9	5618.5	1958.59	0.348597	-1.52037	2.43604e-76	8.87336e-75
MYO19	5972.51	5437.38	5546.91	2485.08	2122.48	2177.31	5652.26	2261.62	0.400127	-1.32147	3.11162e-76	1.1309e-74
CYP4V2	579.409	579.95	568.502	1494.67	1644.97	1649.26	575.954	1596.3	2.77158	1.47071	7.07667e-76	2.56627e-74
SNHG5	4229.68	4333.33	4113.94	9428.44	11458.3	11153.1	4225.65	10680	2.52741	1.33766	8.27807e-76	2.9953e-74
MOK	1785.13	1724.96	1625.35	658.685	582.773	606.392	1711.81	615.95	0.359823	-1.47464	1.00931e-75	3.644e-74
KNDC1	412.024	403.079	403.254	1611.92	1331.1	1293.16	406.119	1412.06	3.47696	1.79782	1.11524e-75	4.01758e-74
SSTR5	483.76	472.897	499.444	1485.14	1344.49	1370.49	485.367	1400.04	2.8845	1.52832	1.9201e-75	6.90181e-74
USH1C	3003.73	2982.6	2944.87	6115.95	6023.9	5906.21	2977.07	6015.35	2.02057	1.01476	2.45725e-75	8.81323e-74
TCOF1	7453.22	7051.56	6894.79	3421.16	3097.6	3133.7	7133.19	3217.48	0.451058	-1.14861	4.13483e-75	1.47976e-73
FKBP5	1099.96	1198.07	1166.6	380.34	389.472	364.242	1154.88	378.018	0.327324	-1.61121	4.15603e-75	1.4841e-73
COL6A1	8978.99	9833.09	9609.05	22085.5	21276.5	19546	9473.71	20969.3	2.21342	1.14628	4.59254e-75	1.63641e-73
TPT1	73552.7	76238.8	76212.6	144667	159142	148225	75334.7	150678	2.00011	1.00008	7.91888e-75	2.81551e-73
RFC5	1735.47	1603.01	1652.48	624.368	595.213	646.072	1663.65	621.884	0.373807	-1.41964	9.12777e-75	3.23828e-73
IDH2	1365.75	1353.53	1331.85	460.412	487.08	405.957	1350.38	451.149	0.334092	-1.58168	9.5267e-75	3.37249e-73
EPCAM	4426.5	4702.9	4597.35	9282.59	10201.9	9557.79	4575.58	9680.75	2.11574	1.08116	1.39586e-74	4.93072e-73
CCDC18	945.448	978.375	887.9	257.373	287.08	277.76	937.241	274.071	0.292423	-1.77387	1.91257e-74	6.7414e-73
SUSD4	826.807	794.057	760.881	225.916	208.612	212.644	793.915	215.724	0.271722	-1.8798	3.09745e-74	1.08944e-72
BCAM	192.216	218.761	182.513	1009.47	889.949	776.303	197.83	891.909	4.50846	2.17263	3.4801e-74	1.2214e-72
ADAM8	2066.56	2005.16	1927.48	5180.83	4497.59	4667.99	1999.73	4782.14	2.39139	1.25785	4.03526e-74	1.41321e-72
CENPK	661.262	669.316	716.486	137.266	156.937	173.981	682.355	156.061	0.22871	-2.12841	4.22545e-74	1.47665e-72
FANCG	1280.22	1170.14	1171.53	406.078	371.291	407.992	1207.3	395.12	0.327276	-1.61142	4.33583e-74	1.51199e-72
ARHGAP33	1647.18	1609.52	1372.55	423.236	366.506	276.742	1543.08	355.495	0.23038	-2.11791	4.61796e-74	1.60695e-72
BARD1	653.904	581.812	653.593	137.266	143.54	137.354	629.77	139.387	0.221329	-2.17573	5.35713e-74	1.86021e-72
ERGIC1	6783.68	6524.67	6711.04	13761.8	12812.4	13219.5	6673.13	13264.6	1.98776	0.991145	5.62326e-74	1.94848e-72
COL13A1	3335.74	3866.02	3526.94	1132.44	1398.08	1171.07	3576.23	1233.86	0.345018	-1.53526	6.91633e-74	2.39147e-72
SKP2	1646.26	1616.04	1495.86	591.958	597.127	590.113	1586.05	593.066	0.373926	-1.41918	1.43808e-73	4.96199e-72
NUP188	11062.1	10753.7	10799.1	5393.4	4710.03	4933.55	10871.6	5012.32	0.461046	-1.11702	1.81623e-73	6.25355e-72
TTF2	2406.84	2446.4	2509.55	1073.34	966.504	949.267	2454.27	996.371	0.405975	-1.30054	1.83353e-73	6.29988e-72
GPT2	2817.95	2687.51	2684.66	5881.45	5644	5551.13	2730.04	5692.19	2.08502	1.06006	1.86329e-73	6.3887e-72
ARHGEF2	6567.55	6373.87	6300.39	13739.9	12805.7	12615.2	6413.93	13053.6	2.03519	1.02517	2.44639e-73	8.37045e-72
HSPA5	12253.1	13027.9	12457.7	24246.5	24545.4	23703.2	12579.6	24165	1.92097	0.941835	2.57293e-73	8.78504e-72
SLC30A1	1129.39	1158.97	1324.45	3136.14	2978.94	3387.04	1204.27	3167.37	2.63012	1.39513	1.81662e-72	6.18976e-71
CDKN2D	872.792	947.655	985.322	275.485	286.123	258.429	935.256	273.346	0.292268	-1.77464	2.15473e-72	7.32654e-71
FCGRT	579.409	505.478	606.731	1560.44	1615.31	1582.11	563.873	1585.95	2.81261	1.49191	4.43001e-72	1.50317e-70
CAMK2N1	3122.37	3664.02	3423.35	7786.02	8652.6	7943.12	3403.24	8127.24	2.38809	1.25586	5.5304e-72	1.87266e-70
SNRNP25	1591.99	1507.13	1399.68	531.905	556.936	513.805	1499.6	534.215	0.356239	-1.48908	1.2791e-71	4.32226e-70
ZNF862	457.089	502.685	484.645	1541.38	1401.91	1330.81	481.473	1424.7	2.95904	1.56513	1.72778e-71	5.82637e-70
ARHGEF39	578.489	561.332	545.072	110.575	76.5547	117.005	561.631	101.378	0.180507	-2.46987	1.82946e-71	6.15653e-70
NUCB2	2023.33	2049.84	2085.33	774.026	866.026	851.594	2052.83	830.548	0.404586	-1.30548	1.8416e-71	6.18469e-70
SMPDL3A	329.251	309.058	360.093	1048.56	1255.5	1323.68	332.801	1209.25	3.63354	1.86138	2.15164e-71	7.21106e-70
TFDP1	6468.22	6174.65	6180.77	3013.17	2662.19	2916.99	6274.55	2864.12	0.456466	-1.13142	2.51976e-71	8.42755e-70
RFC2	1818.24	1724.02	1689.48	687.282	697.605	703.048	1743.91	695.978	0.39909	-1.32521	3.50657e-71	1.17041e-69
RANBP1	5730.63	6232.37	6194.33	2220.08	2690.9	2322.81	6052.44	2411.26	0.398395	-1.32773	4.20139e-71	1.39946e-69
PLXNA3	1411.73	1553.67	1474.9	4778.56	4207.64	3701.43	1480.1	4229.21	2.85738	1.51469	6.23356e-71	2.07215e-69
DHRS7	458.009	491.515	503.143	1401.25	1303.34	1478.33	484.222	1394.31	2.87949	1.52581	7.66211e-71	2.54186e-69
SLC15A1	490.198	465.45	514.242	1365.03	1366.5	1303.33	489.963	1344.96	2.74501	1.45681	1.2334e-70	4.08347e-69
SMIM14	3003.73	3051.49	3186.57	6984.35	7443.04	8558.67	3080.6	7662.02	2.48719	1.31451	1.23854e-70	4.0922e-69
EPB41L2	11699.5	13096.8	12456.5	5509.69	5774.14	5000.7	12417.6	5428.18	0.437136	-1.19385	1.41893e-70	4.67874e-69
NCAPH2	3645.68	3219.05	3404.85	1447.96	1233.49	1364.38	3423.19	1348.61	0.393963	-1.34387	2.39533e-70	7.88243e-69
TUBG1	3584.06	3212.53	3301.26	1462.26	1267.94	1272.81	3365.95	1334.34	0.396422	-1.33489	2.49385e-70	8.19014e-69
FAM102A	6451.67	6412.96	6215.3	15090.6	13255.5	13254.1	6359.98	13866.7	2.18031	1.12454	2.85364e-70	9.35295e-69
EFNA1	643.787	606.946	632.629	1562.35	1589.47	1653.33	627.787	1601.72	2.55137	1.35127	4.65279e-70	1.52193e-68
CCPG1	95.6484	121.948	109.754	520.466	667.94	676.595	109.117	621.667	5.69726	2.51027	5.03254e-70	1.64286e-68
H2BC5	1215.84	1231.58	1350.35	2892.11	3209.56	2995.33	1265.92	3032.33	2.39536	1.26024	5.19419e-70	1.69225e-68
PIF1	639.189	604.153	514.242	118.201	93.7796	72.2379	585.861	94.7395	0.16171	-2.62852	9.81941e-70	3.19277e-68
ATAD5	522.387	548.3	514.242	119.154	98.5642	106.831	528.31	108.183	0.204772	-2.28791	1.04829e-69	3.40173e-68
MKI67	19865.4	21906.8	19108.3	3166.64	2842.09	2180.36	20293.5	2729.7	0.134511	-2.89421	1.13612e-69	3.67945e-68
XRCC3	2190.72	1953.96	2074.23	835.033	698.562	737.641	2072.97	757.079	0.365215	-1.45318	2.02835e-69	6.55606e-68
RBCK1	8779.42	9139.57	8277.2	19762.4	18419.1	17648.4	8732.06	18610	2.13122	1.09168	2.33363e-69	7.52792e-68
UBA1	14801.6	13920.7	14403.7	7368.5	6822.94	7377.43	14375.3	7189.62	0.500136	-0.999606	4.56793e-69	1.47064e-67
FZD2	808.413	800.573	854.603	221.15	255.501	236.045	821.197	237.566	0.289292	-1.7894	4.62996e-69	1.48768e-67
JCAD	2140.13	2277.91	2110	927.497	795.212	831.245	2176.01	851.318	0.391228	-1.35392	1.19929e-68	3.84596e-67
MMP28	305.339	262.514	257.738	1013.29	883.25	984.878	275.197	960.472	3.49013	1.80328	1.43708e-68	4.59949e-67
CBX5	6946.47	6733.19	7200.62	3502.18	3417.21	3561.02	6960.09	3493.47	0.501929	-0.994445	1.47823e-68	4.72195e-67
HMGB3	2183.36	2310.49	2007.64	635.807	820.093	707.118	2167.16	721.006	0.332696	-1.58773	1.48333e-68	4.72902e-67
EFTUD2	8853.91	8055.07	8599.06	4230.45	3975.11	4167.42	8502.68	4124.32	0.485062	-1.04376	2.72498e-68	8.67064e-67
DSN1	1494.51	1540.64	1465.03	503.308	528.228	599.27	1500.06	543.602	0.362387	-1.4644	3.67595e-68	1.16738e-66
LFNG	1358.39	1433.58	1399.68	3336.32	2997.12	3371.78	1397.22	3235.07	2.31537	1.21124	1.09975e-67	3.48573e-66
CCP110	1825.6	1929.75	2042.17	745.429	802.868	773.251	1932.51	773.849	0.400438	-1.32035	1.44535e-67	4.57229e-66
GTPBP2	1772.25	1823.63	1677.14	3940.67	3847.83	3657.68	1757.68	3815.39	2.1707	1.11816	2.69489e-67	8.50866e-66
CDK5RAP2	5737.98	6019.19	5544.44	2742.45	2488.99	2345.19	5767.21	2525.54	0.437915	-1.19128	2.75941e-67	8.69561e-66
DMGDH	7.35757	11.1708	17.2647	346.024	310.047	353.05	11.931	336.374	28.1932	4.81727	3.28707e-67	1.03385e-65
KRT19	59241.3	56674.1	56414.9	124482	111119	112441	57443.4	116014	2.01962	1.01408	3.75097e-67	1.17749e-65
MTHFR	477.322	482.206	489.578	1493.72	1350.23	1276.88	483.035	1373.61	2.84371	1.50777	5.35145e-67	1.67669e-65
GINS3	710.925	611.601	657.292	168.722	133.014	159.737	659.939	153.825	0.233089	-2.10105	5.7255e-67	1.79045e-65
CEP78	1246.19	1303.26	1388.58	453.739	464.113	498.543	1312.67	472.132	0.359672	-1.47525	5.83124e-67	1.82004e-65
POF1B	49.6636	60.5084	72.7585	397.499	422.965	406.974	60.9768	409.146	6.70986	2.74628	6.37449e-67	1.98581e-65
C9orf40	1290.33	1353.53	1336.78	499.495	468.898	520.927	1326.88	496.44	0.37414	-1.41835	6.6081e-67	2.05467e-65
XRCC2	620.795	648.837	611.664	170.629	154.066	155.668	627.099	160.121	0.255336	-1.96953	8.83023e-67	2.74039e-65
SEZ6L2	1858.71	1766.85	1726.47	4463.99	3926.3	3961.89	1784.01	4117.4	2.30795	1.20661	1.14682e-66	3.55233e-65
HNRNPL	16610.6	16863.2	16572.9	9254.95	9284.18	9251.54	16682.3	9263.56	0.555294	-0.848676	1.35511e-66	4.18955e-65
SAPCD2	10147	9513.79	9696.61	4792.86	4070.8	4402.44	9785.8	4422.03	0.451883	-1.14598	1.38648e-66	4.27848e-65
ANGPTL2	267.632	269.03	261.437	887.461	851.672	821.071	266.033	853.401	3.20788	1.68162	1.44018e-66	4.43581e-65
SLC43A3	944.528	818.26	958.192	274.531	224.88	256.394	906.993	251.935	0.277769	-1.84804	1.90184e-66	5.84673e-65
IFIT1	4377.75	4044.76	4365.51	1839.74	1848.8	2045.05	4262.67	1911.19	0.448356	-1.15728	2.13334e-66	6.54612e-65
SPINT2	63721.1	62360.9	61173.8	113150	109514	112494	62418.6	111719	1.78984	0.83983	2.43623e-66	7.46153e-65
KDM6B	677.816	757.752	646.194	2234.38	2188.51	1814.09	693.921	2078.99	2.99601	1.58304	3.4579e-66	1.05708e-64
NNT	5753.62	5738.06	5930.43	2873.05	2670.8	2948.53	5807.37	2830.79	0.487448	-1.03668	4.73122e-66	1.44364e-64
TOB1	1354.71	1398.21	1414.47	3033.19	3446.88	3111.32	1389.13	3197.13	2.30153	1.20259	6.44999e-66	1.96443e-64
SGO1	440.534	454.279	414.353	77.212	82.2964	80.3774	436.389	79.9619	0.183235	-2.44823	1.10658e-65	3.36397e-64
PRAG1	1961.71	1979.09	1999.01	5013.06	4459.31	4240.67	1979.94	4571.01	2.30867	1.20706	3.04293e-65	9.23325e-64
MPST	2753.57	2622.34	2567.51	6257.98	5479.41	5692.55	2647.81	5809.98	2.19426	1.13373	4.36706e-65	1.32265e-63
PTGDS	137.954	99.6062	106.055	583.379	607.653	524.997	114.538	572.01	4.99404	2.32021	4.42262e-65	1.337e-63
MSN	20349.2	20443.5	19811.3	10968.9	10718.6	10037	20201.3	10574.8	0.523472	-0.933815	6.8533e-65	2.068e-63
CEBPD	1145.94	1138.49	1228.26	2616.63	2606.69	2512.05	1170.9	2578.45	2.20212	1.13889	1.25325e-64	3.77476e-63
SLC35F6	2731.5	2393.34	2599.57	5992.03	5403.81	5940.81	2574.8	5778.88	2.2444	1.16633	1.29218e-64	3.88486e-63
RNASE4	115.882	89.3663	107.288	554.782	481.338	606.392	104.179	547.504	5.25543	2.39381	1.60314e-64	4.8109e-63
INAVA	1493.59	1432.65	1399.68	3852.97	3486.11	3202.89	1441.97	3513.99	2.43693	1.28507	1.61142e-64	4.82689e-63
CFD	1520.26	1442.89	1513.13	3730.96	3283.24	3294.46	1492.09	3436.22	2.30295	1.20348	1.74694e-64	5.22324e-63
STRIP2	940.849	1026.78	950.793	313.614	304.305	342.876	972.808	320.265	0.329217	-1.60289	1.96164e-64	5.85448e-63
TPRG1L	1847.67	1768.71	1939.81	3891.1	3810.51	4063.64	1852.06	3921.75	2.1175	1.08236	2.25339e-64	6.71298e-63
MDM2	2348.9	2400.79	2408.43	914.151	1064.11	1034.73	2386.04	1004.33	0.42092	-1.24838	2.4229e-64	7.20483e-63
ELMO3	1066.85	1031.44	1067.95	2789.16	2362.67	2571.06	1055.41	2574.3	2.43914	1.28638	3.13878e-64	9.31665e-63
C9orf16	1886.3	1644.9	1593.29	4307.66	3868.89	4214.22	1708.16	4130.26	2.41796	1.27379	3.30522e-64	9.79292e-63
SSRP1	14211.1	14349.8	13485	7390.42	7146.39	6699.81	14015.3	7078.87	0.505082	-0.985412	3.76408e-64	1.11323e-62
SKA1	377.995	346.294	384.757	57.194	51.6745	53.9241	369.682	54.2642	0.146786	-2.76821	3.90147e-64	1.15178e-62
TESMIN	1654.53	1677.48	1635.22	710.159	630.62	682.699	1655.74	674.493	0.407366	-1.2956	4.1001e-64	1.20824e-62
CD9	2183.36	2237.88	2288.81	4455.42	4531.08	4845.03	2236.68	4610.51	2.06132	1.04357	4.85084e-64	1.4269e-62
LYAR	3000.05	3131.54	2836.35	1228.72	1385.64	1259.59	2989.31	1291.31	0.431977	-1.21097	5.03446e-64	1.47825e-62
CHEK1	1076.04	1149.66	1156.74	372.714	399.042	423.253	1127.48	398.336	0.353298	-1.50104	5.25164e-64	1.53926e-62
HOMER3	5128.23	5261.44	5131.32	2678.59	2721.52	2689.08	5173.66	2696.4	0.521178	-0.940153	1.3256e-63	3.87838e-62
RASSF6	205.092	252.274	286.101	858.864	994.255	917.727	247.822	923.615	3.72693	1.89799	1.47877e-63	4.31879e-62
THSD1	1333.56	1300.47	1387.34	538.577	517.701	526.014	1340.46	527.431	0.393471	-1.34567	1.61892e-63	4.71969e-62
CENPH	878.31	907.627	889.133	266.906	304.305	301.161	891.69	290.791	0.326112	-1.61656	1.64305e-63	4.78152e-62
LITAF	6071.83	5697.1	5948.93	11731.5	11216.2	12442.2	5905.95	11796.6	1.99741	0.998133	1.83394e-63	5.32754e-62
SLC6A9	758.749	729.825	654.826	2078.05	1838.27	1805.95	714.467	1907.42	2.66972	1.41669	2.01062e-63	5.83044e-62
MSH2	3310.91	3407.09	3600.93	1513.74	1629.66	1631.97	3439.64	1591.79	0.462777	-1.11161	2.09316e-63	6.05906e-62
MTHFD1	7204.9	6937.99	6822.03	3709.03	3433.48	3525.41	6988.31	3555.98	0.508847	-0.974697	7.10143e-63	2.05201e-61
ZFAS1	4031.03	4079.2	4234.79	8640.11	10774.1	10343.3	4115.01	9919.16	2.41049	1.26932	8.52164e-63	2.45805e-61
ETHE1	2376.49	2249.98	2240.71	4937.75	4529.17	5026.13	2289.06	4831.02	2.11048	1.07757	9.52991e-63	2.73963e-61
CALB1	298.901	315.575	307.065	28.597	34.4496	33.5754	307.18	32.2073	0.104848	-3.25362	9.53134e-63	2.73963e-61
ABCG1	481.001	491.515	551.238	1393.63	1290.9	1380.66	507.918	1355.06	2.66788	1.41569	1.0624e-62	3.04835e-61
SHMT1	1831.12	1562.98	1658.65	669.17	594.256	631.827	1684.25	631.751	0.375094	-1.41467	2.45014e-62	7.01786e-61
STS	736.677	777.301	779.379	247.841	207.655	227.906	764.452	227.8	0.297992	-1.74666	2.5862e-62	7.39463e-61
MARCHF4	4821.05	5028.72	4871.12	2432.65	2121.52	2082.69	4906.96	2212.29	0.450847	-1.14929	3.92467e-62	1.12006e-60
GEN1	889.346	852.703	848.438	301.222	282.296	269.62	863.496	284.379	0.329335	-1.60237	3.93099e-62	1.12006e-60
RFC3	999.71	1109.63	1103.71	350.79	356.937	395.782	1071.02	367.836	0.343446	-1.54184	4.83057e-62	1.37398e-60
PTK2B	1579.12	1564.84	1576.02	3606.08	3288.03	3248.67	1573.33	3380.93	2.1489	1.1036	5.27221e-62	1.497e-60
EFNB1	232.683	235.517	258.971	805.483	770.332	757.99	242.39	777.935	3.20943	1.68232	9.2342e-62	2.61742e-60
GPRC5C	890.266	908.557	924.896	2247.73	1984.68	2235.31	907.906	2155.9	2.37459	1.24768	1.77731e-61	5.02904e-60
STEAP1	160.027	186.18	172.647	628.181	787.557	678.63	172.951	698.123	4.03653	2.01311	2.00267e-61	5.65694e-60
PPARG	1049.37	1020.27	965.591	2215.32	2232.53	2368.59	1011.74	2272.14	2.24577	1.16721	2.18275e-61	6.15498e-60
NEIL3	343.047	320.229	295.967	35.2697	39.2343	39.68	319.748	38.0613	0.119036	-3.07054	2.60443e-61	7.33141e-60
CEACAM1	644.707	654.422	693.055	1630.03	1742.58	1554.64	664.061	1642.42	2.47329	1.30643	2.83467e-61	7.96582e-60
MTBP	666.78	668.385	594.4	148.705	175.119	180.086	643.188	167.97	0.261152	-1.93704	2.94432e-61	8.25974e-60
ANKRD24	126.918	153.598	136.885	637.714	630.62	532.119	139.134	600.151	4.31348	2.10885	3.6751e-61	1.02922e-59
POC1A	2031.61	1886.93	1884.32	854.098	769.375	732.554	1934.29	785.342	0.406011	-1.30041	4.40164e-61	1.23058e-59
PPARA	1089.84	1114.29	1169.07	2497.47	2454.54	2361.47	1124.4	2437.83	2.16812	1.11644	4.71958e-61	1.31721e-59
ESCO2	451.571	365.843	453.815	48.6149	49.7606	78.3425	423.743	58.906	0.139013	-2.8467	5.38332e-61	1.4999e-59
PGAM1	3218.94	3089.65	3224.8	1583.32	1507.17	1443.74	3177.8	1511.41	0.475616	-1.07213	5.883e-61	1.63633e-59
BICDL1	906.82	952.31	984.089	2365.93	2160.76	2115.25	947.74	2213.98	2.33606	1.22408	7.16546e-61	1.98966e-59
PSMD2	20970	21487.9	21465	12149.9	11454.5	11921.3	21307.6	11841.9	0.555759	-0.847469	8.36126e-61	2.31777e-59
ANAPC15	1159.74	1238.1	1040.82	391.779	413.396	384.591	1146.22	396.588	0.345998	-1.53116	9.67435e-61	2.67722e-59
ITGB5	4470.64	4404.08	4396.34	8445.65	8057.39	8070.3	4423.69	8191.11	1.85165	0.88881	1.1257e-60	3.10993e-59
PPM1G	12373.6	13196.4	12171.6	6427.66	6412.42	5784.12	12580.5	6208.06	0.493465	-1.01898	1.27697e-60	3.5219e-59
PSMC5	7786.15	7239.6	7338.74	3926.37	3799.99	3624.11	7454.83	3783.49	0.507522	-0.978459	1.43697e-60	3.95652e-59
MMP14	8830.92	9259.65	9013.42	16291.7	17312.9	16361.4	9034.66	16655.3	1.84349	0.88244	1.97415e-60	5.42642e-59
MIS18A	881.069	913.212	907.631	328.866	306.219	304.213	900.637	313.099	0.347642	-1.52433	3.45034e-60	9.46817e-59
PDXK	15592.5	15675.4	14677.5	8499.99	8199.01	8151.69	15315.1	8283.56	0.540874	-0.886635	4.77884e-60	1.30918e-58
SRSF1	11128.3	11727.5	11700.5	6100.7	6335.86	5873.66	11518.8	6103.41	0.529866	-0.916301	6.12014e-60	1.67383e-58
PYGB	100308	95949.6	95063.2	229378	189877	204929	97106.8	208061	2.1426	1.09936	6.1955e-60	1.69161e-58
SDR16C5	235.442	266.237	295.967	836.939	946.408	1057.12	265.882	946.821	3.56106	1.83231	6.57066e-60	1.79105e-58
ZBTB32	2434.44	2426.85	2212.35	1063.81	909.088	919.762	2357.88	964.219	0.408935	-1.29006	9.21905e-60	2.50878e-58
PITPNM3	1854.11	1918.58	1869.52	4021.69	3816.25	3672.94	1880.74	3836.96	2.04014	1.02867	1.23569e-59	3.3571e-58
SYTL3	1302.29	1145.01	1185.1	468.038	439.233	428.34	1210.8	445.204	0.367694	-1.44342	1.24662e-59	3.38118e-58
RPL31	18453.7	16980.5	18125.5	32704.5	34605.6	35937.9	17853.2	34416	1.92772	0.946893	1.26305e-59	3.42005e-58
NUP93	5258.82	4831.37	4719.43	2450.76	2197.12	2263.79	4936.54	2303.89	0.466702	-1.09943	2.47134e-59	6.68078e-58
AP2B1	28844.4	27122.7	28242.6	15226	13856.4	15098.7	28069.9	14727.1	0.524656	-0.930555	2.56446e-59	6.92108e-58
PSMC3IP	540.781	644.182	599.332	145.845	140.669	99.7087	594.765	128.741	0.216457	-2.20785	3.30402e-59	8.90234e-58
PPIL6	34.9485	26.9961	36.9958	285.97	304.305	318.457	32.9801	302.911	9.18465	3.19923	3.58241e-59	9.63656e-58
ODF2	5283.65	5560.26	5058.56	2584.22	2346.4	2169.17	5300.83	2366.6	0.446458	-1.1634	4.23954e-59	1.13855e-57
TNNT1	959.243	1094.74	1054.38	2669.06	3227.74	2564.96	1036.12	2820.58	2.72225	1.4448	4.68037e-59	1.25488e-57
HAUS5	3344.02	3172.5	2992.96	1414.6	1241.14	1124.27	3169.83	1260	0.397499	-1.33098	5.23512e-59	1.40132e-57
CDCA4	2294.64	2118.73	2124.79	968.486	814.351	915.692	2179.39	899.51	0.412735	-1.27671	8.07864e-59	2.15892e-57
EME1	496.636	558.539	494.511	121.061	120.574	86.482	516.562	109.372	0.211731	-2.2397	8.22045e-59	2.19324e-57
DUSP4	9215.36	8982.24	9211.96	16851.3	15865	16671.7	9136.52	16462.7	1.80185	0.849481	1.12766e-58	3.00372e-57
FTH1	20397.9	18399.2	18971.5	39790.8	36067.8	37421.3	19256.2	37760	1.96093	0.971535	2.12775e-58	5.65843e-57
ENTPD6	7609.57	7354.1	7057.57	14788.5	13531.1	13865.6	7340.41	14061.7	1.91566	0.937839	3.22428e-58	8.56055e-57
NUP62	4285.78	4068.03	4007.88	2063.75	1772.24	1840.54	4120.56	1892.18	0.459204	-1.12279	6.70688e-58	1.77781e-56
NT5DC3	2876.81	2903.47	3112.58	1262.08	1256.45	1436.62	2964.29	1318.39	0.444756	-1.16891	7.74244e-58	2.04899e-56
ARHGAP29	14760.2	15500.4	16004.4	7754.56	7965.52	8475.24	15421.7	8065.11	0.522972	-0.935193	1.12433e-57	2.97067e-56
SLC17A5	599.642	639.528	628.929	1477.51	1570.33	1753.04	622.699	1600.29	2.56993	1.36173	1.55414e-57	4.09966e-56
TPI1	17056.7	15402.7	15139.9	8061.5	7260.26	7899.37	15866.4	7740.38	0.487846	-1.0355	1.6779e-57	4.41901e-56
TUBE1	509.512	463.588	493.278	1223	1298.56	1447.81	488.792	1323.12	2.70692	1.43665	2.87143e-57	7.5502e-56
ZNF318	4366.72	4724.31	4481.43	2344	2271.76	2163.07	4524.15	2259.61	0.499455	-1.00157	3.62073e-57	9.50515e-56
FUT2	94.7287	80.0573	93.7228	442.301	404.783	440.55	89.5029	429.211	4.7955	2.26168	5.62724e-57	1.4749e-55
ITGA10	538.942	567.848	546.305	142.032	158.851	147.528	551.032	149.47	0.271255	-1.88228	8.06723e-57	2.11103e-55
BRCA2	562.854	579.019	652.36	163.956	153.109	168.894	598.078	161.987	0.270846	-1.88446	9.45253e-57	2.46959e-55
SNRPB	22415.8	20501.2	20778.1	11353	10706.2	11546.9	21231.7	11202	0.527609	-0.922459	1.5496e-56	4.04207e-55
SRSF7	5851.11	6473.47	6004.42	2762.47	3126.3	2931.23	6109.67	2940	0.481205	-1.05528	1.55936e-56	4.06103e-55
TMEM43	3587.73	3410.81	3589.83	7133.05	6484.19	6932.81	3529.46	6850.01	1.94081	0.95666	1.5747e-56	4.09447e-55
DNAJB6	7352.05	8166.78	7680.33	4011.21	4067.93	3844.89	7733.05	3974.68	0.513985	-0.960201	1.64863e-56	4.27989e-55
MXI1	681.495	699.105	739.916	1577.6	1800.95	1786.62	706.839	1721.72	2.43581	1.2844	1.80164e-56	4.66971e-55
CGN	393.63	470.104	461.215	1317.37	1462.2	1178.19	441.65	1319.25	2.9871	1.57875	1.92038e-56	4.96959e-55
C4orf46	701.728	624.633	675.79	203.992	177.033	205.522	667.384	195.516	0.292958	-1.77123	2.55939e-56	6.61276e-55
NOXA1	348.565	369.567	342.828	1187.73	974.159	1011.33	353.653	1057.74	2.9909	1.58058	3.7154e-56	9.58445e-55
CDK15	345.806	421.697	422.986	58.1473	57.4161	80.3774	396.83	65.3136	0.164589	-2.60306	3.72802e-56	9.60186e-55
PRIM1	848.88	827.569	917.496	221.15	198.085	290.987	864.648	236.741	0.2738	-1.86881	4.00283e-56	1.02934e-54
HMCES	4030.11	3981.46	3843.87	2058.03	2067.94	2090.83	3951.81	2072.27	0.524384	-0.931304	4.46018e-56	1.14515e-54
DHX58	1568.08	1537.85	1452.7	664.404	666.026	623.688	1519.54	651.373	0.428664	-1.22208	5.8816e-56	1.50774e-54
NUP205	8873.23	8707.63	8727.31	4991.13	4836.35	4993.57	8769.39	4940.35	0.563363	-0.827863	7.12756e-56	1.82428e-54
HAUS8	846.12	819.191	779.379	291.69	280.382	253.341	814.897	275.138	0.337635	-1.56646	1.55232e-55	3.96691e-54
SLC45A4	3415.75	3583.03	3619.42	7696.41	6894.71	6813.77	3539.4	7134.96	2.01587	1.0114	1.79096e-55	4.56959e-54
PSAP	43346.2	41830.9	41970.5	77239.6	71888.7	77586.6	42382.5	75571.6	1.78308	0.834375	1.8571e-55	4.73099e-54
GGH	905.901	853.634	874.335	219.244	274.64	306.248	877.957	266.711	0.303786	-1.71887	2.55927e-55	6.50961e-54
FOSL1	20808.1	19463.2	17951.6	9282.59	9514.8	8212.74	19407.7	9003.38	0.463909	-1.10809	2.70509e-55	6.86985e-54
ESPN	687.013	652.56	626.463	1590.95	1554.06	1466.12	655.345	1537.04	2.3454	1.22983	4.31112e-55	1.09315e-53
PLD3	3663.15	3400.57	3300.03	8654.41	7125.33	7558.53	3454.58	7779.42	2.25191	1.17115	4.61858e-55	1.1693e-53
COMMD4	2736.1	2307.7	2307.31	1026.63	846.887	951.302	2450.37	941.607	0.384272	-1.3798	6.41168e-55	1.62076e-53
ADD3	3206.98	3392.2	3597.23	6485.8	6805.72	7131.21	3398.8	6807.58	2.00293	1.00212	6.54459e-55	1.6518e-53
CCT5	24745.3	23880.4	23943.7	13896.2	13720.5	14327.5	24189.8	13981.4	0.577989	-0.790887	7.64103e-55	1.92556e-53
LINC01843	590.445	544.576	513.009	153.471	149.282	129.214	549.343	143.989	0.262111	-1.93175	9.13685e-55	2.29897e-53
FADS1	2915.44	2843.9	2948.57	1447.96	1421.05	1510.89	2902.63	1459.97	0.50298	-0.991426	1.14653e-54	2.88042e-53
HNRNPM	16278.6	19203.5	17764.2	7759.32	8881.31	8129.31	17748.8	8256.65	0.465196	-1.10409	1.43381e-54	3.59662e-53
CEP152	464.447	562.263	488.345	125.827	123.445	113.953	505.018	121.075	0.239743	-2.06044	1.50667e-54	3.77359e-53
ATAD3A	4697.81	4617.26	4525.82	2472.69	2311	2477.46	4613.63	2420.38	0.524615	-0.930668	1.57972e-54	3.95051e-53
SH3TC1	678.736	673.04	683.19	1814	1513.87	1698.1	678.322	1675.32	2.46981	1.3044	1.5867e-54	3.9619e-53
ALDH3A2	3790.07	3750.59	3967.19	6943.36	7066.96	7445.59	3835.95	7151.97	1.86446	0.898757	2.05962e-54	5.13493e-53
UNC93B1	2372.82	2159.69	2460.22	5604.06	4734.91	5304.91	2330.91	5214.63	2.23717	1.16167	2.50016e-54	6.22376e-53
GATA6	761.508	740.065	727.585	1716.77	1617.22	1624.84	743.053	1652.95	2.22453	1.1535	2.53657e-54	6.30481e-53
BUB3	7034.76	6810.46	6875.06	3634.68	3692.81	3913.06	6906.76	3746.85	0.54249	-0.88233	3.94475e-54	9.79005e-53
NOLC1	14523.8	15062.9	14655.3	8576.25	8310.02	7992.97	14747.3	8293.08	0.562344	-0.830474	4.78014e-54	1.18453e-52
PLIN4	34.0288	26.0652	35.7626	327.912	288.994	256.394	31.9522	291.1	9.11049	3.18753	4.91288e-54	1.21558e-52
BLM	391.791	376.083	388.456	67.6796	87.081	79.36	385.443	78.0402	0.202469	-2.30423	5.58107e-54	1.37883e-52
RMI2	575.73	639.528	631.395	180.161	170.334	194.33	615.551	181.609	0.295034	-1.76105	7.44882e-54	1.83536e-52
PASK	557.336	522.234	540.139	163.003	139.712	141.424	539.903	148.046	0.274209	-1.86665	7.45142e-54	1.83536e-52
IDUA	169.224	218.761	198.544	801.67	705.261	646.072	195.51	717.667	3.67075	1.87607	1.31761e-53	3.24052e-52
PKMYT1	4343.72	3823.2	3882.09	731.13	480.381	619.618	4016.34	610.377	0.151973	-2.71811	1.42427e-53	3.4976e-52
TOPBP1	3672.35	3892.09	3804.4	1997.98	1970.33	2015.54	3789.61	1994.62	0.526337	-0.92594	1.81136e-53	4.44151e-52
POLD3	1037.42	1091.01	1022.32	401.312	410.525	433.428	1050.25	415.088	0.395228	-1.33924	2.43011e-53	5.94977e-52
BLMH	754.151	821.984	788.011	281.204	269.855	231.975	788.049	261.012	0.331213	-1.59417	3.58233e-53	8.7577e-52
ZWILCH	1337.24	1297.67	1420.64	537.624	520.572	596.217	1351.85	551.471	0.407938	-1.29358	4.5686e-53	1.11522e-51
WDR78	130.597	136.842	159.082	516.653	578.945	687.786	142.174	594.462	4.18123	2.06393	5.63173e-53	1.37268e-51
STAMBPL1	1390.58	1371.21	1375.01	546.203	603.826	616.566	1378.94	588.865	0.427043	-1.22755	6.55892e-53	1.5963e-51
MOCOS	307.179	251.343	267.603	832.173	793.299	819.036	275.375	814.836	2.95901	1.56511	8.30824e-53	2.01904e-51
PRKDC	26041.2	27390.8	26831.8	15346.1	13799	13767.9	26754.6	14304.3	0.53465	-0.903333	8.87638e-53	2.1539e-51
TMEM106C	1498.19	1338.63	1487.23	590.052	565.548	629.793	1441.35	595.131	0.412898	-1.27614	8.9366e-53	2.16531e-51
HMGB1	2939.35	2754.53	2899.24	1177.24	1334.92	1397.96	2864.37	1303.37	0.45503	-1.13597	1.0271e-52	2.48494e-51
PGP	2557.67	2320.73	2394.86	1092.41	934.925	1115.11	2424.42	1047.48	0.432053	-1.21072	1.53551e-52	3.70949e-51
CAMK2N2	1524.86	1461.51	1421.87	648.199	669.854	638.95	1469.41	652.334	0.443942	-1.17156	1.55794e-52	3.75814e-51
ADSS1	173.823	159.184	159.082	598.631	566.505	539.241	164.029	568.126	3.46356	1.79226	1.79284e-52	4.31839e-51
PYCR1	5646.01	5352.67	5374.26	11436.9	9908.1	10903.9	5457.65	10749.6	1.96964	0.977934	1.96073e-52	4.71585e-51
SNRPA	4216.81	3950.74	3792.07	2075.19	1999.04	1954.49	3986.54	2009.57	0.50409	-0.988247	2.08712e-52	5.01247e-51
CEACAM19	20.2333	20.4798	27.1303	316.474	247.846	238.08	22.6145	267.467	11.8272	3.56404	2.2003e-52	5.27652e-51
NEMP1	1784.21	1700.75	1728.94	747.335	728.227	834.297	1737.97	769.953	0.443019	-1.17456	3.24406e-52	7.76818e-51
POP1	1019.94	1023.06	972.99	398.452	349.281	403.922	1005.33	383.885	0.38185	-1.38892	3.84278e-52	9.18839e-51
ZNF207	6136.21	5804.16	6344.78	3269.59	3057.41	3266.99	6095.05	3197.99	0.524687	-0.930471	4.14711e-52	9.90161e-51
MGME1	1587.4	1606.73	1652.48	732.084	769.375	713.222	1615.54	738.227	0.456955	-1.12988	4.3202e-52	1.02998e-50
PARP2	1127.55	1132.9	1077.81	415.61	476.553	442.584	1112.75	444.916	0.399833	-1.32253	5.37779e-52	1.28026e-50
KIF24	389.951	367.705	390.923	83.8846	84.2102	83.4297	382.86	83.8415	0.218988	-2.19108	5.65352e-52	1.34394e-50
POLH	848.88	828.5	868.169	313.614	305.262	329.649	848.516	316.175	0.372621	-1.42422	5.70799e-52	1.35492e-50
CYP4F12	307.179	311.851	300.899	930.356	905.26	793.6	306.643	876.405	2.85806	1.51504	6.51088e-52	1.54327e-50
FSTL1	1827.44	1858.07	1964.48	869.349	824.877	908.57	1883.33	867.599	0.460673	-1.11819	8.11952e-52	1.92178e-50
HSP90AA1	67571	65171.3	64689.7	31570.2	34771.2	36743.7	65810.7	34361.7	0.522129	-0.937521	8.36712e-52	1.97752e-50
SRMS	857.157	864.805	896.532	2188.63	1890.9	1910.74	872.831	1996.76	2.28768	1.19388	9.97746e-52	2.35471e-50
ATXN1	392.71	435.661	419.286	1008.52	1072.72	1068.31	415.886	1049.85	2.52437	1.33593	1.04595e-51	2.4649e-50
DOCK6	3546.35	3588.62	3471.44	8301.71	7068.87	6974.52	3535.47	7448.37	2.10676	1.07502	1.30268e-51	3.06552e-50
HYI	5167.77	5041.75	4880.98	2706.23	2799.03	2629.05	5030.17	2711.44	0.539036	-0.891548	1.57795e-51	3.70795e-50
ACOT7	5663.49	5234.45	5475.38	2965.51	2646.88	2744.02	5457.77	2785.47	0.510368	-0.97039	2.06688e-51	4.84991e-50
MCF2L	5507.14	5770.64	5665.29	3061.79	2691.86	2646.35	5647.69	2800	0.495777	-1.01224	2.30762e-51	5.40703e-50
CHST4	310.857	328.607	357.626	61.9602	51.6745	63.081	332.364	58.9052	0.177231	-2.4963	2.38394e-51	5.57786e-50
CCN2	797.377	862.012	794.177	307.895	290.908	295.056	817.855	297.953	0.36431	-1.45676	2.9696e-51	6.93827e-50
DTX2	2494.22	2221.13	2113.69	999.942	841.145	968.599	2276.35	936.562	0.411432	-1.28127	3.38836e-51	7.90536e-50
BORA	744.034	690.727	754.715	200.179	225.837	261.481	729.825	229.166	0.314001	-1.67116	3.683e-51	8.58055e-50
MBNL2	1585.56	1552.74	1585.89	2989.34	3314.82	3418.58	1574.73	3240.92	2.05808	1.0413	4.88065e-51	1.13546e-49
NPC1	12822.4	13389.1	12975.7	7481.93	7450.69	7766.09	13062.4	7566.24	0.579238	-0.787772	7.40301e-51	1.71983e-49
TEDC2	546.3	565.056	532.74	169.676	142.583	165.842	548.032	159.367	0.290799	-1.78191	7.72566e-51	1.79224e-49
PLCD3	9344.11	8798.86	8780.34	21132.2	17683.2	17740	8974.44	18851.8	2.10061	1.07081	7.91063e-51	1.83255e-49
RHOU	355.003	366.774	420.519	964.673	1004.78	1058.13	380.765	1009.2	2.65044	1.40623	8.49617e-51	1.96541e-49
KIFC2	2620.21	2744.29	2606.97	6906.18	6293.76	5342.55	2657.16	6180.83	2.3261	1.21792	8.67162e-51	2.00317e-49
MTFR2	469.965	468.242	445.183	101.996	80.3825	127.179	461.13	103.186	0.223768	-2.15993	9.86356e-51	2.2753e-49
DMPK	1053.97	1077.05	969.291	2466.02	2392.34	2125.42	1033.44	2327.93	2.2526	1.17159	1.12406e-50	2.58931e-49
ALDH2	3504.04	3442.46	3547.9	6258.93	6060.27	6375.25	3498.14	6231.48	1.78137	0.83299	1.27467e-50	2.93211e-49
PRPF31	3497.6	3671.47	3402.38	1802.57	1732.05	1553.62	3523.82	1696.08	0.481319	-1.05493	1.59863e-50	3.67213e-49
COCH	427.659	439.384	431.618	98.1831	97.6073	121.075	432.887	105.622	0.243994	-2.03508	1.66582e-50	3.82111e-49
FGFRL1	4692.29	4968.21	5094.32	10600.9	9550.2	9162.01	4918.27	9771.04	1.98668	0.99036	2.2056e-50	5.05217e-49
TRAK1	1268.26	1329.32	1273.89	2763.43	2626.78	2492.72	1290.49	2627.64	2.03616	1.02585	2.24748e-50	5.14091e-49
TRAIP	587.686	576.226	543.839	179.208	128.229	158.72	569.25	155.386	0.272966	-1.87321	2.62843e-50	6.0039e-49
ENO1	189318	169824	167883	91093.9	75154.8	83274	175675	83174.2	0.473455	-1.0787	3.37765e-50	7.70452e-49
TMEM139	1058.57	997.924	993.954	2123.81	2078.46	2034.87	1016.82	2079.05	2.04466	1.03186	3.63762e-50	8.28596e-49
TTLL6	139.794	141.497	165.248	637.714	571.29	498.543	148.846	569.182	3.82396	1.93507	3.8252e-50	8.70113e-49
EMP1	2933.83	3087.79	3323.46	6080.68	6195.19	6925.68	3115.03	6400.52	2.05472	1.03894	4.48248e-50	1.01821e-48
CEP97	834.164	926.245	948.326	321.24	327.272	353.05	902.912	333.854	0.369752	-1.43537	7.40485e-50	1.6797e-48
THOP1	9975.02	9550.09	9832.26	5451.55	4681.32	5069.88	9785.79	5067.58	0.517851	-0.949391	8.2681e-50	1.87292e-48
PRPS1	2700.23	2591.62	2699.46	1288.77	1278.46	1409.15	2663.77	1325.46	0.497588	-1.00698	8.4448e-50	1.9103e-48
ENSA	7505.64	7503.05	7141.43	3769.09	4196.16	3857.1	7383.37	3940.78	0.533737	-0.905798	8.72512e-50	1.97099e-48
CYP1A1	110.364	103.33	109.754	444.207	418.18	421.218	107.816	427.869	3.96851	1.9886	8.968e-50	2.02306e-48
CES2	5672.69	5604.01	5645.56	10256.8	9852.6	9528.28	5640.75	9879.23	1.7514	0.80851	1.27941e-49	2.8822e-48
GLE1	4233.36	4094.09	4191.63	2273.46	2116.74	2294.32	4173.03	2228.17	0.533946	-0.905233	1.41319e-49	3.17919e-48
HOXB13	428.578	383.53	408.187	996.13	1003.82	1019.47	406.765	1006.47	2.47434	1.30704	1.43814e-49	3.23088e-48
HROB	372.477	332.331	377.357	69.5861	67.9423	83.4297	360.722	73.6527	0.204182	-2.29208	1.5874e-49	3.5613e-48
RCAN1	867.273	896.456	939.694	1892.17	1858.37	2050.13	901.141	1933.56	2.14568	1.10143	1.62641e-49	3.64382e-48
CTSV	347.645	365.843	358.859	81.9781	78.4686	65.1159	357.449	75.1875	0.210345	-2.24917	2.57933e-49	5.77086e-48
PRPS2	2102.43	2249.98	2163.02	1078.11	1073.68	1096.8	2171.81	1082.86	0.498598	-1.00405	2.78784e-49	6.22885e-48
UGDH	8917.37	9593.85	9687.97	16823.6	18724.3	19494.1	9399.73	18347.3	1.9519	0.96488	3.10444e-49	6.92675e-48
CAPG	7123.05	6513.5	6588.96	12890.6	11854.5	12553.1	6741.83	12432.7	1.84412	0.882931	3.30574e-49	7.36587e-48
DHCR24	9482.99	8842.61	9177.43	5325.72	5071.75	5041.39	9167.68	5146.29	0.561351	-0.833024	3.54648e-49	7.89152e-48
CARHSP1	2008.62	1773.36	1990.38	903.666	807.653	858.716	1924.12	856.678	0.445232	-1.16737	3.69404e-49	8.2087e-48
RINL	358.681	342.571	315.698	913.198	866.026	879.064	338.983	886.096	2.61398	1.38625	4.43485e-49	9.84152e-48
POLR1E	1605.79	1487.58	1469.97	711.113	671.768	686.769	1521.11	689.883	0.453539	-1.1407	5.63611e-49	1.24903e-47
IFNGR1	640.109	637.666	717.719	1470.84	1618.18	1756.09	665.164	1615.04	2.42803	1.27978	6.20904e-49	1.37414e-47
ILF2	10812.9	10630.9	10982.8	5373.38	6055.48	6009.99	10808.9	5812.95	0.537795	-0.894871	6.93599e-49	1.53295e-47
SLC7A5	5739.82	5152.53	5174.48	12930.6	10731.1	10966.9	5355.61	11542.9	2.15529	1.10788	7.31853e-49	1.61531e-47
CLDN11	401.907	382.599	376.124	92.4637	92.8226	92.5866	386.877	92.6243	0.239415	-2.06241	1.09917e-48	2.42276e-47
CORO2A	2241.3	2117.8	2073	4235.22	4021.99	3947.65	2144.03	4068.29	1.89749	0.924096	1.10519e-48	2.43275e-47
RPL36AL	3337.58	3368.92	3149.58	1545.19	1740.66	1512.93	3285.36	1599.59	0.486886	-1.03835	1.14077e-48	2.50771e-47
PDK2	1124.79	991.407	1081.51	2413.59	2207.65	2215.97	1065.9	2279.07	2.13816	1.09637	1.27475e-48	2.79847e-47
BRD8	3256.64	3552.31	3280.3	1742.51	1762.67	1639.09	3363.08	1714.76	0.509877	-0.97178	1.41291e-48	3.0976e-47
HNRNPR	7337.34	8070.89	7674.17	3573.67	4177.98	3711.6	7694.13	3821.08	0.496623	-1.00978	1.73419e-48	3.79688e-47
USP1	2288.2	2292.8	2233.31	1094.31	1153.11	1186.33	2271.44	1144.58	0.503902	-0.988786	1.87077e-48	4.09043e-47
GATA2	1100.88	1120.8	1104.94	485.196	488.993	455.811	1108.87	476.667	0.429866	-1.21804	1.94032e-48	4.23684e-47
ETS2	1873.42	1753.81	1765.93	893.18	832.533	840.402	1797.72	855.372	0.475808	-1.07155	2.2704e-48	4.95098e-47
CDKN1C	355.003	369.567	365.025	928.45	892.82	893.308	363.198	904.859	2.49136	1.31694	2.88625e-48	6.28557e-47
BAIAP2L2	1846.75	1761.26	1685.78	4559.32	4092.81	3571.2	1764.6	4074.44	2.30899	1.20726	3.72921e-48	8.11052e-47
SLC1A4	497.556	456.141	452.582	1205.84	1099.52	1101.88	468.759	1135.75	2.42288	1.27672	4.86625e-48	1.05694e-46
SDHA	14602.9	15205.3	14310	8785.96	8488.96	8318.55	14706.1	8531.16	0.580111	-0.785599	5.11592e-48	1.10969e-46
DISP2	2941.19	2837.38	2700.7	6803.23	5554.05	5874.67	2826.42	6077.32	2.15018	1.10446	5.86652e-48	1.27082e-46
TNFAIP8L1	1387.82	1302.33	1212.23	580.519	540.668	532.119	1300.79	551.102	0.423666	-1.239	6.41739e-48	1.38831e-46
COX19	2179.68	2250.91	2150.69	4024.55	4072.71	3892.71	2193.76	3996.66	1.82183	0.865388	8.81539e-48	1.90457e-46
SNRPD3	3390	3253.49	3381.42	1799.71	1826.79	1825.28	3341.64	1817.26	0.543823	-0.878792	8.84338e-48	1.90809e-46
GAREM1	301.66	290.44	315.698	785.465	803.825	907.553	302.6	832.281	2.75044	1.45966	1.01334e-47	2.18355e-46
POLA1	1115.59	1226.92	1230.73	517.606	508.132	460.898	1191.08	495.545	0.416047	-1.26518	1.0814e-47	2.32713e-46
IDS	3876.52	3994.49	4259.45	7105.41	7395.19	7341.82	4043.49	7280.8	1.80063	0.848498	1.3788e-47	2.96324e-46
BLVRB	3012	2742.43	2874.58	5753.72	5221.03	5417.84	2876.34	5464.2	1.89971	0.925778	1.54246e-47	3.31062e-46
LARP6	547.219	531.543	547.538	1242.06	1388.51	1206.68	542.1	1279.08	2.3595	1.23848	2.30378e-47	4.93818e-46
STEAP2	217.968	223.416	265.137	664.404	768.418	841.419	235.507	758.081	3.21893	1.68658	2.31491e-47	4.95555e-46
SMIM38	83.6923	88.4354	76.458	372.714	359.807	360.172	82.8619	364.231	4.39564	2.13607	2.33914e-47	5.00087e-46
GMPS	4852.32	4793.2	4892.08	2730.06	2764.58	2805.07	4845.87	2766.57	0.570914	-0.808655	2.65691e-47	5.67282e-46
AARS1	14481.5	13485.9	12942.4	27025.1	24510	24736.9	13636.6	25424	1.86439	0.898706	3.04959e-47	6.50275e-46
JPH1	783.581	868.529	829.94	318.38	312.918	265.551	827.35	298.949	0.361334	-1.4686	3.19876e-47	6.81195e-46
EIF3B	42451.3	41387.8	40440.1	25488.5	23954.9	24032.8	41426.4	24492.1	0.591219	-0.758234	3.2323e-47	6.87442e-46
ATF6	742.195	817.329	844.738	1733.93	1673.68	1815.11	801.421	1740.91	2.17227	1.11921	3.51349e-47	7.46275e-46
SAP30	756.91	797.78	806.509	270.718	316.745	281.83	787.066	289.764	0.368158	-1.4416	5.20019e-47	1.1031e-45
TONSL-AS1	89.2105	89.3663	80.1576	423.236	376.075	352.033	86.2448	383.781	4.44991	2.15377	5.83228e-47	1.23558e-45
P4HA1	1127.55	1133.83	1138.24	2261.07	2658.36	2822.37	1133.21	2580.6	2.27725	1.1873	5.97542e-47	1.26427e-45
MAT2A	6376.25	6703.4	6744.34	11753.4	11540.6	11055.5	6608	11449.8	1.73272	0.79304	7.47795e-47	1.58013e-45
FAM241A	317.295	343.502	328.03	837.893	1002.87	867.873	329.609	902.877	2.73924	1.45378	7.74848e-47	1.63518e-45
PPP2R5D	2840.02	2525.53	2497.22	1318.32	1228.7	1221.94	2620.92	1256.32	0.479343	-1.06087	7.99287e-47	1.68458e-45
CEP70	834.164	821.984	821.307	1639.56	1751.19	1822.23	825.818	1737.66	2.10417	1.07325	1.04138e-46	2.192e-45
ACAD9	3942.74	3687.29	3655.19	2053.27	1852.62	1818.16	3761.74	1908.02	0.507217	-0.979326	1.59046e-46	3.34343e-45
PSPC1	1785.13	1826.42	1811.56	917.964	909.088	894.326	1807.71	907.126	0.501811	-0.994785	1.84024e-46	3.86357e-45
CDH17	324.653	348.156	361.326	830.267	916.743	918.744	344.712	888.585	2.57776	1.36612	1.93095e-46	4.0488e-45
C5AR1	55.1818	46.545	57.9601	326.006	277.511	299.126	53.2289	300.881	5.65258	2.49891	2.04271e-46	4.27766e-45
KDM1A	7437.58	7534.7	7389.3	4489.73	4334.91	4343.43	7453.86	4389.36	0.588871	-0.763977	2.05226e-46	4.29216e-45
NAB1	2433.52	2365.41	2613.14	4553.6	5005.72	5270.32	2470.69	4943.21	2.00074	1.00054	2.2222e-46	4.64164e-45
TPM3	17974.5	18759.5	17555.8	10111	10696.6	9622.91	18096.6	10143.5	0.560519	-0.835164	2.2327e-46	4.65763e-45
HLA-A	4306.94	4094.09	4079.41	7747.89	7623.9	7103.74	4160.15	7491.84	1.80086	0.848686	2.279e-46	4.74816e-45
CTSH	1097.2	889.939	986.555	2150.5	2292.81	2179.35	991.231	2207.55	2.22708	1.15515	2.43489e-46	5.06648e-45
SRRT	6999.81	7259.15	6723.37	3627.06	3577.02	3019.75	6994.11	3407.94	0.487259	-1.03724	2.77441e-46	5.76563e-45
RAN	14130.2	13451.5	13494.8	7455.24	8029.64	8051.99	13692.2	7845.62	0.573	-0.803393	2.94714e-46	6.11681e-45
GIPR	458.928	541.783	492.044	1402.21	1457.41	1157.84	497.585	1339.15	2.6913	1.42831	3.10706e-46	6.44056e-45
LAMB2	3619	3613.75	3434.45	7921.37	6666	6863.62	3555.73	7150.33	2.01093	1.00786	4.05058e-46	8.38572e-45
SLC25A29	1112.83	1077.98	1162.9	2645.22	2315.78	2256.67	1117.91	2405.89	2.15214	1.10577	4.2944e-46	8.87925e-45
BRI3BP	2467.54	2276.05	2336.9	1097.17	1094.73	1235.17	2360.17	1142.36	0.484016	-1.04687	5.46846e-46	1.12925e-44
CFL1	29570.1	26473.8	27084.6	15941.9	14577.9	15021.4	27709.5	15180.4	0.547841	-0.86817	5.76724e-46	1.18945e-44
ASAH1	922.455	886.216	818.841	1777.78	1957.89	2045.05	875.837	1926.9	2.20007	1.13755	6.39274e-46	1.31679e-44
GAA	2486.86	2351.45	2397.33	5425.81	4486.11	4934.56	2411.88	4948.83	2.05185	1.03693	7.70742e-46	1.5856e-44
CPNE7	4409.94	4157.39	4147.23	10298.7	8502.36	8345.01	4238.19	9048.7	2.13504	1.09426	7.74815e-46	1.59197e-44
KRT16P3	72.656	91.2281	73.9916	423.236	431.577	325.579	79.2919	393.464	4.96222	2.31099	8.2421e-46	1.69134e-44
NOP53	8039.06	8510.28	8442.45	14286.1	13967.4	13798.5	8330.6	14017.3	1.68263	0.75072	9.11514e-46	1.86815e-44
CHEK2	620.795	569.71	630.162	184.927	196.172	217.731	606.889	199.61	0.328907	-1.60425	9.15401e-46	1.87376e-44
RBBP7	4520.31	4566.99	4716.97	2419.31	2510.04	2649.4	4601.42	2526.25	0.549015	-0.865082	1.08105e-45	2.21008e-44
ZBTB7B	1852.27	1877.62	1788.13	3448.8	3444.96	3270.04	1839.34	3387.93	1.84193	0.881217	1.15803e-45	2.36449e-44
GARS1	11060.3	10544.3	10387.2	18156.2	18468.8	17535.5	10663.9	18053.5	1.69295	0.759543	1.4383e-45	2.93308e-44
SLC7A11	629.072	714.93	662.225	1428.9	1642.1	1720.48	668.743	1597.16	2.3883	1.25599	1.70981e-45	3.48244e-44
KIAA0513	436.856	455.21	455.049	1092.41	1028.7	1014.38	449.038	1045.16	2.32756	1.21882	1.78793e-45	3.63701e-44
WDR34	9792.92	8744.87	8955.46	4982.55	4252.62	4635.44	9164.42	4623.54	0.50451	-0.987046	1.95041e-45	3.9626e-44
RRP1B	3966.65	3871.61	3725.48	2181	2113.87	2069.46	3854.58	2121.44	0.55037	-0.861527	2.23478e-45	4.53472e-44
PLEKHO1	453.41	449.624	452.582	132.5	127.272	137.354	451.872	132.375	0.292948	-1.77128	2.49377e-45	5.05397e-44
PHLDA3	749.552	764.268	763.347	1514.69	1595.21	1571.94	759.056	1560.61	2.05599	1.03983	2.66969e-45	5.40382e-44
ITPKC	787.26	811.744	768.28	1735.84	1613.39	1597.37	789.095	1648.87	2.08957	1.06321	3.11252e-45	6.29237e-44
FADS3	308.098	311.851	308.299	872.209	758.849	807.844	309.416	812.967	2.62743	1.39365	3.13958e-45	6.33924e-44
CHDH	4597.56	4710.35	4594.88	2714.81	2554.06	2601.58	4634.26	2623.48	0.566106	-0.820856	3.6083e-45	7.27667e-44
AQP7	34.0288	43.7523	35.7626	253.56	289.951	241.132	37.8479	261.548	6.9105	2.78879	3.88708e-45	7.82921e-44
CLIC3	1603.95	1452.2	1569.86	3477.4	3008.6	3079.78	1542	3188.59	2.06783	1.04811	4.50565e-45	9.06394e-44
ZFAND2A	1455.88	1618.83	1465.03	2899.74	3337.79	3117.42	1513.25	3118.32	2.06068	1.04312	4.52358e-45	9.08884e-44
VXN	677.816	605.084	573.435	219.244	182.774	188.226	618.779	196.748	0.317962	-1.65307	5.40934e-45	1.08552e-43
FNBP1L	1506.46	1649.55	1682.08	3054.16	3531.09	3339.22	1612.7	3308.16	2.05132	1.03655	5.85171e-45	1.17285e-43
CBX1	2056.44	2435.23	2265.38	957.047	1082.29	1036.77	2252.35	1025.37	0.455244	-1.13529	6.32104e-45	1.26537e-43
SF3A3	6169.32	5922.38	5725.72	3450.71	3310.04	3366.69	5939.14	3375.81	0.568401	-0.815019	6.51288e-45	1.30218e-43
C21orf58	370.638	359.327	295.967	77.212	67.9423	68.1682	341.977	71.1075	0.207931	-2.26583	6.75518e-45	1.34897e-43
HCN2	469.965	440.315	399.555	1161.04	1059.33	1024.56	436.612	1081.64	2.47735	1.3088	7.30983e-45	1.45795e-43
AHR	568.372	588.328	644.961	1299.26	1351.19	1473.25	600.554	1374.57	2.28883	1.19461	7.56365e-45	1.50674e-43
ZNF469	1821	1834.8	1757.3	4408.71	4048.79	3465.39	1804.37	3974.29	2.2026	1.13921	7.64578e-45	1.52125e-43
PLEC	111131	123815	113319	264212	242236	212343	116089	239597	2.06391	1.04538	8.20653e-45	1.63084e-43
STAT1	3450.7	3363.34	3420.88	1912.19	1778.94	1901.59	3411.64	1864.24	0.546435	-0.871879	8.76638e-45	1.73998e-43
DNAH1	418.462	480.344	477.246	1651.95	1486.12	1129.35	458.684	1422.48	3.10121	1.63283	1.30977e-44	2.59653e-43
MIS18BP1	1480.71	1474.54	1502.03	668.217	719.615	737.641	1485.76	708.491	0.476854	-1.06838	1.38986e-44	2.75195e-43
NTN4	6104.94	6439.03	6606.22	10881.2	11133	11850.1	6383.4	11288.1	1.76835	0.822403	1.80573e-44	3.57107e-43
PLPPR3	265.792	291.371	282.401	56.2408	50.7175	46.802	279.855	51.2535	0.183143	-2.44896	2.32828e-44	4.59891e-43
EEF1A1	71296.7	76435.2	73516.9	136390	121668	130868	73749.6	129642	1.75787	0.813826	2.40873e-44	4.75207e-43
RCC2	5901.69	5983.82	5810.81	3535.54	3401.9	3451.14	5898.77	3462.86	0.587048	-0.76845	3.26449e-44	6.43261e-43
DKK1	7837.65	8029.93	8372.15	4104.63	4503.33	4634.42	8079.91	4414.13	0.546309	-0.872212	3.77078e-44	7.42132e-43
SAE1	7032	6868.17	6606.22	4025.51	4001.9	3843.87	6835.46	3957.09	0.578906	-0.788598	3.85246e-44	7.57296e-43
U2AF2	11318.7	11290.9	11165.3	6728.88	6797.1	6252.14	11258.3	6592.71	0.585586	-0.772046	5.31308e-44	1.04316e-42
SMG9	3400.12	3114.79	3106.42	1724.4	1550.23	1492.58	3207.11	1589.07	0.495484	-1.01309	5.54159e-44	1.08672e-42
SRD5A1	3504.04	3509.49	3693.42	6463.88	6103.33	6793.42	3568.98	6453.54	1.80823	0.854578	5.5929e-44	1.09547e-42
RNASET2	889.346	922.521	858.303	1872.15	1957.89	1732.69	890.057	1854.24	2.08329	1.05886	5.71301e-44	1.11766e-42
TCF7L2	981.316	1084.5	1035.88	2146.68	2257.41	1999.26	1033.9	2134.45	2.06447	1.04577	5.77743e-44	1.12891e-42
PHETA1	2049.08	1978.16	1895.42	4218.06	3862.19	3623.09	1974.22	3901.11	1.97603	0.982602	7.1466e-44	1.39478e-42
FMNL3	916.937	942.07	876.801	400.358	362.678	339.823	911.936	367.62	0.40312	-1.31072	7.69021e-44	1.49909e-42
BCL2L12	1191.93	1153.38	1074.11	517.606	507.175	491.421	1139.81	505.401	0.443409	-1.17329	8.04811e-44	1.56699e-42
RPL23	23283	24278.8	25033.8	39886.2	44487.9	43426.2	24198.5	42600.1	1.76044	0.815936	9.20937e-44	1.79095e-42
APPL2	2526.41	2465.02	2708.09	4513.56	4712.9	4650.7	2566.51	4625.72	1.80234	0.849872	9.64813e-44	1.87405e-42
RNF187	4753.91	4728.04	4371.67	8691.59	8178.92	7983.82	4617.87	8284.77	1.79407	0.843234	1.0107e-43	1.96086e-42
DDX46	4456.85	5036.16	4475.26	2208.64	2510.04	2269.9	4656.09	2329.53	0.500318	-0.999082	1.1031e-43	2.13759e-42
GALNT10	5248.71	5085.5	5197.91	9536.15	8676.52	8876.11	5177.37	9029.59	1.74405	0.802441	1.19295e-43	2.30897e-42
TNRC6C-AS1	359.601	328.607	345.294	990.41	831.576	873.977	344.501	898.654	2.60857	1.38326	1.19581e-43	2.31176e-42
PGPEP1	2755.41	2683.78	2828.95	4766.17	4828.69	5133.98	2756.05	4909.61	1.7814	0.833009	1.32379e-43	2.55616e-42
RASGEF1A	470.884	418.905	440.25	1025.68	1001.91	1071.36	443.346	1032.98	2.32997	1.22031	1.69398e-43	3.26711e-42
PTGER1	1694.08	1665.38	1638.91	3677.58	3070.8	3382.97	1666.12	3377.12	2.02693	1.0193	1.75006e-43	3.37129e-42
DDX23	3131.57	3341	3105.18	1719.63	1764.59	1631.97	3192.58	1705.4	0.534175	-0.904617	1.80495e-43	3.47294e-42
LINC01559	721.961	711.207	758.414	1483.23	1518.65	1661.47	730.528	1554.45	2.12785	1.0894	1.85136e-43	3.55805e-42
HAUS7	1347.35	1156.18	1157.97	536.671	471.769	507.7	1220.5	505.38	0.414076	-1.27203	1.94e-43	3.72402e-42
HDHD3	1219.52	1145.01	1124.67	2400.24	2176.07	2355.36	1163.07	2310.56	1.98661	0.990309	2.15559e-43	4.13302e-42
PARPBP	792.778	750.305	868.169	260.233	256.458	325.579	803.75	280.757	0.349309	-1.51743	2.35625e-43	4.51248e-42
RCC1L	1642.58	1705.41	1547.66	816.922	702.39	709.153	1631.88	742.821	0.455193	-1.13545	2.77539e-43	5.30895e-42
MROH6	5368.27	5105.98	5067.19	12950.6	10338.7	10279.2	5180.48	11189.5	2.15994	1.11099	2.90924e-43	5.55848e-42
FDFT1	3664.99	3866.95	3690.95	1998.93	2074.63	2143.74	3740.96	2072.43	0.553984	-0.852084	3.33882e-43	6.3718e-42
MID1IP1	4283.94	4201.15	4311.25	7064.42	7176.05	7024.38	4265.45	7088.28	1.66179	0.732739	3.91219e-43	7.45732e-42
MIR600HG	585.846	627.426	633.862	215.431	229.664	216.714	615.711	220.603	0.35829	-1.4808	4.14099e-43	7.88428e-42
DBF4	913.258	936.484	968.057	376.527	388.515	423.253	939.267	396.099	0.421711	-1.24568	4.19758e-43	7.98272e-42
PPIA	40692.9	39358.4	41313.2	20159.9	21255.4	23867	40454.8	21760.8	0.537903	-0.894581	4.4292e-43	8.41342e-42
MAPRE1	7074.3	7018.98	6859.03	3748.12	4023.91	4152.15	6984.1	3974.73	0.569111	-0.813219	5.1961e-43	9.85872e-42
MPP1	1609.47	1573.22	1653.71	798.81	802.868	822.088	1612.13	807.922	0.501151	-0.996683	5.39067e-43	1.0216e-41
EIF5A	30055.7	27201.8	27204.3	16564.3	15805.7	16304.4	28153.9	16224.8	0.57629	-0.795134	5.75655e-43	1.08968e-41
GOT2	7281.23	6574.94	6891.09	3893.01	3434.44	3744.16	6915.75	3690.54	0.533642	-0.906056	6.35512e-43	1.2016e-41
CRIM1	12969.6	14039.8	13346.9	7958.55	8058.34	7575.83	13452.1	7864.24	0.584612	-0.77445	7.34236e-43	1.38666e-41
AKAP12	791.858	860.151	863.236	1815.91	2009.56	1687.93	838.415	1837.8	2.19199	1.13224	7.35632e-43	1.38769e-41
ADGRG1	209.691	184.318	177.58	736.85	550.237	637.932	190.53	641.673	3.36784	1.75182	7.43789e-43	1.40146e-41
EMC9	1062.25	1140.35	1107.41	498.541	496.649	431.393	1103.34	475.528	0.430991	-1.21427	9.5951e-43	1.80584e-41
OAS3	4756.67	4453.42	4623.24	2630.93	2303.34	2313.65	4611.11	2415.97	0.523946	-0.932511	9.78523e-43	1.83951e-41
CITED4	12763.5	11599	11047	6374.28	5297.59	5768.86	11803.2	5813.57	0.492544	-1.02168	9.91356e-43	1.8615e-41
LAMA5	21203.6	22053.9	20619	50468	41424.7	40185.7	21292.2	44026.1	2.06771	1.04804	1.20279e-42	2.25593e-41
KCTD15	2347.98	2226.71	2130.96	4295.27	3991.37	4049.39	2235.22	4112.01	1.83965	0.879429	1.34229e-42	2.51468e-41
RBM14	3366.09	3060.8	3036.12	1719.63	1586.6	1627.9	3154.34	1644.71	0.521412	-0.939504	1.383e-42	2.58798e-41
LARP4	4163.46	4307.27	4458	2209.6	2371.28	2459.14	4309.58	2346.67	0.544525	-0.876929	1.49588e-42	2.79601e-41
LIF	1729.95	1961.4	1736.34	3787.2	3718.65	3363.64	1809.23	3623.16	2.0026	1.00187	1.61925e-42	3.02315e-41
FANCM	391.791	427.283	457.515	119.154	100.478	126.162	425.529	115.265	0.270874	-1.88431	1.70063e-42	3.17146e-41
PRADC1	674.137	625.564	598.099	233.542	221.052	231.975	632.6	228.856	0.361771	-1.46685	1.76224e-42	3.28262e-41
SNHG8	760.589	877.838	786.778	1648.14	1935.88	1946.35	808.401	1843.46	2.28037	1.18927	1.80071e-42	3.35047e-41
TPGS2	1730.87	1665.38	1629.05	860.77	840.188	840.402	1675.1	847.12	0.505714	-0.983608	1.86421e-42	3.46468e-41
ZBTB7A	7581.06	7612.89	7245.02	12678	12719.6	12061.7	7479.65	12486.4	1.66939	0.739317	1.97007e-42	3.65726e-41
SLC1A5	9932.72	8973.87	9392.01	17961.8	16119.6	16728.7	9432.86	16936.7	1.7955	0.844383	2.00362e-42	3.71533e-41
RPL12	33318.8	32254.7	33216.1	51738.7	51720.4	53081.6	32929.9	52180.2	1.58459	0.664108	2.03046e-42	3.76083e-41
ACTL6A	4089.89	4515.79	4427.17	2242.96	2409.56	2404.2	4344.28	2352.24	0.541457	-0.885082	2.306e-42	4.26635e-41
CMBL	4443.97	4217.9	4385.24	7800.31	7201.89	7887.16	4349.04	7629.79	1.75436	0.810947	2.75437e-42	5.09013e-41
HYLS1	507.672	542.714	552.471	170.629	189.473	177.034	534.286	179.045	0.335111	-1.57729	3.20709e-42	5.92008e-41
RIOK3	2327.75	2381.24	2505.85	4154.19	4487.07	4591.69	2404.95	4410.98	1.83413	0.875095	3.83908e-42	7.07872e-41
MARS1	7287.67	7028.29	6723.37	12900.1	12034.4	11800.2	7013.11	12244.9	1.746	0.804056	3.87303e-42	7.13246e-41
CACNA1H	57.9409	59.5775	75.2248	342.211	314.831	281.83	64.2477	312.957	4.8711	2.28425	3.87695e-42	7.13246e-41
RAB27B	713.684	682.349	776.912	1514.69	1677.51	1878.19	724.315	1690.13	2.33341	1.22244	4.01681e-42	7.38145e-41
MAP1LC3B	3060.75	2942.57	3021.33	5205.61	5774.14	6110.72	3008.22	5696.82	1.89376	0.92125	4.32267e-42	7.93459e-41
KHDRBS1	10062.4	10029.5	10173.9	6246.54	6011.46	6262.32	10088.6	6173.44	0.611923	-0.708577	4.35565e-42	7.98617e-41
C11orf54	751.392	790.333	755.948	1529.94	1839.23	1882.26	765.891	1750.47	2.28554	1.19254	4.57347e-42	8.37615e-41
NAB2	853.478	949.517	917.496	1810.19	1854.54	1767.29	906.83	1810.67	1.9967	0.99762	5.13076e-42	9.38631e-41
SLC29A3	238.201	228.07	247.872	724.458	624.878	638.95	238.048	662.762	2.78415	1.47724	6.31266e-42	1.15356e-40
P4HA2	1260.9	1213.89	1233.19	2414.54	2229.66	2381.82	1236	2342.01	1.89483	0.922069	6.34546e-42	1.15826e-40
RFC1	6326.59	6530.26	6169.67	3710.94	3823.91	3726.87	6342.17	3753.91	0.591896	-0.756585	6.3581e-42	1.15927e-40
TLDC2	136.115	118.224	119.62	404.171	467.941	442.584	124.653	438.232	3.51562	1.81378	6.50864e-42	1.1854e-40
RCC1	8838.28	8519.59	8160.05	5049.28	4876.54	4607.97	8505.97	4844.59	0.569552	-0.8121	6.97052e-42	1.26811e-40
SLC25A3	20329	20044.1	20342.8	12064.1	11703.3	12779	20238.6	12182.1	0.601926	-0.732343	7.30812e-42	1.32805e-40
ARHGAP19	421.221	478.482	441.483	145.845	109.091	110.9	447.062	121.945	0.27277	-1.87424	8.28103e-42	1.50318e-40
SRI	2389.37	2189.47	2298.67	4074.12	4235.39	4580.49	2292.51	4296.67	1.87422	0.906293	8.94201e-42	1.62136e-40
PSME1	4382.35	4324.96	4211.36	2523.21	2354.06	2490.68	4306.22	2455.98	0.570334	-0.810122	9.31566e-42	1.68724e-40
PNPLA7	74.4954	83.7809	90.0232	513.793	392.343	331.684	82.7665	412.607	4.98519	2.31765	9.66618e-42	1.74879e-40
CUX1	4290.38	4258.86	4147.23	8081.52	7536.81	7109.84	4232.16	7576.06	1.79012	0.840053	1.0458e-41	1.88996e-40
FAH	2866.69	2731.26	2688.36	1504.2	1365.55	1502.75	2762.1	1457.5	0.527677	-0.922272	1.20084e-41	2.16774e-40
FAM110A	689.772	674.902	665.925	264.999	271.769	254.359	676.866	263.709	0.389603	-1.35992	1.45872e-41	2.63035e-40
UBASH3B	7438.5	7745.08	7686.5	4361.05	4533	4663.92	7623.36	4519.32	0.592826	-0.75432	1.59103e-41	2.86578e-40
RNF26	2409.6	2415.68	2360.33	1336.43	1229.66	1183.28	2395.21	1249.79	0.521788	-0.938464	1.69063e-41	3.04183e-40
ITGA3	20842.2	20086	20133.1	39262.8	34113.8	35199.2	20353.8	36191.9	1.77814	0.830371	1.7467e-41	3.13925e-40
EGFL7	1848.59	1737.06	1834.99	3359.2	3153.1	3301.58	1806.88	3271.29	1.81046	0.85636	1.88321e-41	3.38089e-40
PCDH1	2306.6	2079.63	2139.59	4385.83	3936.83	4023.96	2175.27	4115.54	1.89196	0.919885	1.94239e-41	3.48332e-40
PAF1	15526.3	18554.7	17057.5	7488.61	8810.49	6861.59	17046.2	7720.23	0.452901	-1.14273	2.02532e-41	3.62806e-40
CRYZ	463.527	485.929	482.179	1019.96	1252.63	1242.29	477.212	1171.63	2.45515	1.29581	2.10363e-41	3.76422e-40
DRAP1	16795.5	18170.2	16806	8227.36	9540.64	7532.08	17257.2	8433.36	0.488686	-1.03302	2.38018e-41	4.25441e-40
RBM24	1777.77	1714.72	1853.49	802.623	932.054	833.28	1781.99	855.986	0.480353	-1.05783	2.57118e-41	4.59079e-40
NUDT15	720.122	711.207	752.248	235.449	291.865	286.917	727.859	271.41	0.372888	-1.42318	2.86827e-41	5.11565e-40
KCTD11	271.31	271.823	228.141	660.591	736.839	701.013	257.091	699.481	2.72075	1.444	3.44331e-41	6.13458e-40
CDCA7L	4321.65	4470.18	4150.93	2467.92	2514.82	2435.74	4314.25	2472.83	0.573177	-0.802948	3.72957e-41	6.63734e-40
NFE2L1	6673.32	6995.71	6899.72	12288.1	12447.8	11161.3	6856.25	11965.7	1.74523	0.803418	3.78868e-41	6.73521e-40
ESRRA	4876.23	4776.44	4857.55	8591.5	7844.95	8602.42	4836.74	8346.29	1.7256	0.787099	3.80089e-41	6.74957e-40
LINC00654	1472.43	1449.41	1590.82	759.727	666.026	690.839	1504.22	705.531	0.469034	-1.09224	3.96416e-41	7.03188e-40
AXIN1	3520.6	3717.08	3582.43	6460.07	6485.14	5967.26	3606.7	6304.16	1.7479	0.805623	3.97441e-41	7.04241e-40
APBB2	2047.24	2040.53	2101.36	3576.53	3610.51	3528.47	2063.05	3571.84	1.73134	0.791891	4.0206e-41	7.11654e-40
EPAS1	2326.83	2306.77	2380.06	4393.46	4216.25	3962.91	2337.89	4190.87	1.79259	0.842045	4.65214e-41	8.22548e-40
NRP1	2174.16	2226.71	2296.21	3915.89	3825.82	3858.12	2232.36	3866.61	1.73207	0.792499	4.70572e-41	8.31124e-40
TTC17	2035.29	1983.75	1987.91	3516.48	3710.03	3446.05	2002.31	3557.52	1.77671	0.829205	5.06022e-41	8.92771e-40
USP13	1637.06	1546.22	1558.76	818.828	750.237	789.53	1580.68	786.198	0.49738	-1.00758	6.22262e-41	1.09667e-39
MYO1E	2908.08	3039.39	3023.79	5495.39	5157.88	5045.46	2990.42	5232.91	1.74989	0.807266	7.23367e-41	1.27348e-39
RAD54B	566.533	608.808	637.561	193.506	212.439	230.958	604.301	212.301	0.351317	-1.50915	7.40335e-41	1.30195e-39
BANF1	2911.76	2901.61	2764.82	1589.99	1622	1534.29	2859.4	1582.1	0.553297	-0.853873	7.8883e-41	1.38575e-39
ULBP1	18.3939	26.9961	25.8971	192.553	223.923	203.487	23.7624	206.654	8.69671	3.12047	8.92342e-41	1.56591e-39
VANGL1	2334.19	2348.66	2385	1284.01	1276.55	1323.68	2355.95	1294.75	0.549565	-0.863638	9.39165e-41	1.64631e-39
SASS6	674.137	683.28	599.332	230.683	210.526	256.394	652.25	232.534	0.356511	-1.48798	9.41487e-41	1.64861e-39
H1-0	5358.15	5911.21	5596.23	10418.8	12141.6	10227.3	5621.86	10929.2	1.94406	0.959071	1.01986e-40	1.78393e-39
SASH1	1869.74	1934.41	1864.59	1000.9	1011.48	940.11	1889.58	984.162	0.520836	-0.941098	1.02347e-40	1.78835e-39
DSCC1	410.184	382.599	436.551	83.8846	123.445	109.883	409.778	105.737	0.258036	-1.95436	1.10394e-40	1.92689e-39
RALGDS	5100.63	5124.6	5004.3	9962.25	8739.68	8780.47	5076.51	9160.8	1.80455	0.851636	1.11947e-40	1.95192e-39
KLF6	7639.92	7304.76	7386.83	11874.4	12080.3	12069.8	7443.84	12008.2	1.61317	0.689902	1.14271e-40	1.99032e-39
ABTB1	708.166	728.894	696.755	1564.26	1406.69	1440.69	711.272	1470.55	2.06749	1.04788	1.56263e-40	2.71881e-39
CTSD	14523.8	12716.1	13038.6	31708.4	25075.5	27241.8	13426.2	28008.6	2.08612	1.06082	1.89267e-40	3.28955e-39
AURKAIP1	7552.54	7191.19	7094.57	4385.83	4377.97	4378.03	7279.44	4380.61	0.601779	-0.732695	2.04965e-40	3.55861e-39
SH3TC2	3628.2	3844.61	3630.52	2165.75	2019.13	2033.85	3701.11	2072.91	0.560078	-0.836301	2.15106e-40	3.73071e-39
NBR2	101.167	115.431	103.588	403.218	399.042	360.172	106.729	387.477	3.63049	1.86016	2.19143e-40	3.7967e-39
MCFD2	4176.34	4019.62	4323.58	7195.01	7108.11	7869.86	4173.18	7390.99	1.77107	0.824621	2.25504e-40	3.90277e-39
PRIM2	482.84	469.173	504.376	156.33	125.358	166.859	485.463	149.516	0.307986	-1.69906	2.39081e-40	4.13338e-39
MCCC2	5416.09	5456.93	5412.49	3253.39	3172.24	3331.08	5428.5	3252.24	0.599104	-0.739122	2.51164e-40	4.33769e-39
BAIAP3	352.244	394.701	350.227	1074.29	926.312	859.733	365.724	953.447	2.60701	1.3824	2.65268e-40	4.57644e-39
SLCO1B3	590.445	578.088	610.431	160.143	204.784	221.801	592.988	195.576	0.329814	-1.60027	2.9335e-40	5.05557e-39
NOP56	11782.2	11701.4	11101.2	6935.73	6753.09	6211.44	11528.3	6633.42	0.575404	-0.797353	3.16407e-40	5.44719e-39
SEPHS2	3236.41	2999.36	3111.35	5513.51	5208.59	5602	3115.71	5441.37	1.74643	0.80441	3.49186e-40	6.00519e-39
EPHX1	1488.99	1326.53	1330.62	2814.9	2562.67	2682.98	1382.05	2686.85	1.94411	0.959111	3.57073e-40	6.13438e-39
AKAP1	4570.89	4687.08	4633.11	8190.19	8156.91	7471.03	4630.36	7939.37	1.71463	0.777901	3.58328e-40	6.14948e-39
PGD	4081.61	4001	3841.4	2264.88	2322.48	2138.65	3974.67	2242	0.564073	-0.826047	3.8732e-40	6.64006e-39
DDX54	10179.2	10764.9	10001.2	6237.96	6107.15	5724.09	10315.1	6023.07	0.583908	-0.776188	7.74789e-40	1.32688e-38
PLAU	51916.8	50776.8	50056.6	32215.5	29838.2	31957.7	50916.7	31337.1	0.615458	-0.700268	9.57477e-40	1.63803e-38
ANKRD10	2608.26	2675.4	2694.53	4740.43	4449.74	4494.01	2659.4	4561.4	1.7152	0.778376	9.63825e-40	1.64716e-38
GRN	8228.52	7878.2	8020.69	15284.2	13458.3	13686.5	8042.47	14143	1.75854	0.814378	1.00044e-39	1.70796e-38
TRIO	14801.6	15904.4	15331.1	9179.64	8159.78	7826.11	15345.7	8388.51	0.546636	-0.871347	1.14882e-39	1.95922e-38
RPA1	6376.25	6233.3	6036.49	3802.45	3719.6	3641.4	6215.35	3721.15	0.598704	-0.740085	1.15539e-39	1.96837e-38
RPLP1	48079.9	45877.5	46160.9	78506.4	72769.1	78892	46706.1	76722.5	1.64267	0.716039	1.1819e-39	2.01144e-38
ZNF251	809.333	794.057	802.809	1596.67	1640.19	1508.86	802.066	1581.9	1.97228	0.979868	1.31602e-39	2.23737e-38
NUDT16	2108.86	2296.53	2114.93	4021.69	4403.81	3860.15	2173.44	4095.22	1.88421	0.913961	1.59585e-39	2.71029e-38
FTSJ3	4939.69	5502.54	4941.41	2824.43	2910.04	2657.54	5127.88	2797.34	0.545515	-0.874308	1.77907e-39	3.01832e-38
CSPG4	1034.66	965.342	995.188	2410.73	1962.67	2062.34	998.396	2145.25	2.14869	1.10346	2.04857e-39	3.47196e-38
CEP85	2999.13	2965.84	3025.03	1760.62	1618.18	1616.71	2996.67	1665.17	0.555674	-0.847691	2.16178e-39	3.66004e-38
PYROXD1	341.207	308.128	360.093	786.418	881.337	984.878	336.476	884.211	2.62786	1.39389	2.16894e-39	3.66836e-38
BRIP1	302.58	273.684	347.761	71.4925	65.0715	67.1507	308.008	67.9049	0.220465	-2.18138	2.47616e-39	4.18363e-38
TMEM38A	1143.18	1039.81	1143.17	2394.52	2063.15	2266.85	1108.72	2241.51	2.0217	1.01557	2.69207e-39	4.54374e-38
SERBP1	11475	11524.5	11275.1	6898.55	7301.41	7058.97	11424.9	7086.31	0.620252	-0.689074	3.35613e-39	5.65871e-38
PIM1	1054.89	1158.04	1097.54	2127.62	2035.4	2081.67	1103.49	2081.56	1.88634	0.915593	3.38145e-39	5.69553e-38
LOC105371267	64.3787	42.8214	64.1261	297.409	309.09	261.481	57.1087	289.327	5.06624	2.34092	3.51895e-39	5.92103e-38
AZU1	200.494	199.212	175.114	15.2517	23.9234	24.4185	191.607	21.1979	0.110632	-3.17616	4.01218e-39	6.74402e-38
CDAN1	1577.28	1486.65	1423.11	767.353	677.51	716.275	1495.68	720.379	0.481641	-1.05397	4.06837e-39	6.83144e-38
LRRCC1	849.799	865.736	854.603	315.52	331.099	395.782	856.713	347.467	0.405582	-1.30193	4.3973e-39	7.37618e-38
PPP1CC	9149.14	9461.66	9960.51	4560.27	4975.1	5512.47	9523.77	5015.95	0.526677	-0.925011	5.103e-39	8.55119e-38
PSMD11	6158.29	5777.16	6157.34	3374.45	3349.27	3655.65	6030.93	3459.79	0.573674	-0.801696	5.55906e-39	9.30588e-38
TRA2B	5426.21	5145.08	5646.8	2637.6	2917.69	3088.93	5406.03	2881.41	0.532999	-0.907795	5.82395e-39	9.73933e-38
LOC105371795	218.888	214.107	191.145	658.685	582.773	551.45	208.047	597.636	2.87261	1.52236	6.13728e-39	1.02528e-37
TMEM205	1907.45	1689.58	1736.34	3261.97	3283.24	3198.82	1777.79	3248.01	1.82699	0.869471	6.20067e-39	1.03482e-37
SLF2	1258.14	1347.94	1326.92	647.246	611.481	660.316	1311	639.681	0.487933	-1.03524	6.28878e-39	1.04845e-37
CTNNAL1	12203.4	11735.8	12362.8	6188.39	6558.83	7292.98	12100.7	6680.07	0.55204	-0.857155	6.64641e-39	1.10694e-37
SYNM	769.786	938.346	865.702	336.492	353.109	343.893	857.945	344.498	0.401539	-1.31639	6.70466e-39	1.11551e-37
IFT122	2030.69	1978.16	2001.47	1075.25	863.155	931.971	2003.44	956.791	0.477574	-1.0662	8.85375e-39	1.47158e-37
ABLIM1	7660.15	7799.07	8110.72	13127.9	12546.4	12579.6	7856.65	12751.3	1.62299	0.698658	1.04577e-38	1.7364e-37
PLPP3	601.481	609.739	652.36	1329.76	1225.83	1299.27	621.193	1284.95	2.06852	1.0486	1.05578e-38	1.75125e-37
CCDC18-AS1	160.027	177.802	172.647	630.088	573.204	465.985	170.159	556.426	3.27004	1.70931	1.15613e-38	1.91576e-37
CLIP2	9356.07	9491.45	9261.29	18272.5	17129.1	15359.2	9369.6	16920.3	1.80587	0.852695	1.29891e-38	2.15018e-37
SMPD4	3811.22	3588.62	3507.2	2082.82	1793.29	1819.17	3635.68	1898.43	0.522166	-0.937419	1.35322e-38	2.23781e-37
TBC1D31	884.748	900.179	860.769	353.65	395.214	403.922	881.899	384.262	0.435721	-1.19852	1.44333e-38	2.38442e-37
UTP20	2086.79	2127.1	2223.45	1124.82	1123.44	1203.63	2145.78	1150.63	0.536228	-0.899082	1.5926e-38	2.62836e-37
EML2	1771.33	1895.31	1774.57	3460.24	3381.81	3118.44	1813.74	3320.16	1.83056	0.872288	1.69519e-38	2.79485e-37
WDR19	760.589	751.235	802.809	1458.45	1623.92	1667.58	771.545	1583.31	2.05214	1.03713	1.7043e-38	2.80703e-37
NCOA7	231.763	237.379	221.975	582.426	659.328	601.304	230.373	614.353	2.66678	1.4151	1.75091e-38	2.8809e-37
CD55	1606.71	1817.11	1726.47	3039.86	3329.17	3306.67	1716.77	3225.23	1.87867	0.909711	1.79231e-38	2.94605e-37
RHNO1	913.258	851.773	848.438	365.089	381.817	397.817	871.156	381.574	0.438009	-1.19097	1.80523e-38	2.96431e-37
TRAF3IP2	847.96	771.715	789.244	1612.87	1582.77	1537.35	802.973	1577.66	1.96478	0.974365	2.58805e-38	4.2455e-37
PTBP1	22493	20655.7	21324.4	13127.9	11534.9	12258.1	21491	12307	0.572656	-0.80426	2.6352e-38	4.31851e-37
SPAG1	320.054	363.982	341.595	80.0717	88.038	99.7087	341.877	89.2728	0.261126	-1.93718	2.82007e-38	4.61684e-37
ECE1	11585.4	11152.2	11149.3	21161.8	18737.7	18783.9	11295.6	19561.1	1.73174	0.792226	2.87452e-38	4.70127e-37
EHF	1432.89	1589.98	1605.62	2776.77	2866.98	3016.7	1542.83	2886.81	1.87112	0.903902	3.03602e-38	4.96046e-37
TNS4	15125.3	13393.8	12879.5	7592.51	6288.02	6257.23	13799.5	6712.58	0.486436	-1.03968	3.21943e-38	5.25487e-37
RPS15A	16968.4	16397.8	17634.7	27474.1	29071.7	31164.1	17000.3	29236.6	1.71977	0.782217	3.30182e-38	5.38398e-37
CRACR2B	314.536	327.676	267.603	856.957	766.504	736.623	303.272	786.695	2.59403	1.37519	3.71158e-38	6.0461e-37
DMTN	284.186	275.546	281.168	733.037	743.538	646.072	280.3	707.549	2.52425	1.33586	4.38066e-38	7.12893e-37
NUCKS1	10273.9	10649.5	10937.2	5095.99	5657.4	6215.51	10620.2	5656.3	0.532598	-0.908881	4.45067e-38	7.23565e-37
HK2	2240.38	2377.52	2373.9	4060.78	3959.79	3920.18	2330.6	3980.25	1.70782	0.772159	5.16183e-38	8.38349e-37
NUP155	2755.41	2738.7	2970.76	1451.78	1397.12	1601.44	2821.63	1483.45	0.525742	-0.927573	5.34205e-38	8.66758e-37
UQCC3	1393.34	1369.35	1372.55	692.048	713.873	713.222	1378.41	706.381	0.51246	-0.964489	5.54939e-38	8.99507e-37
MAFF	1510.14	1767.78	1672.21	3139	3227.74	3012.63	1650.04	3126.46	1.89477	0.922024	7.12436e-38	1.15365e-36
RPL9	40987.2	38272.1	41522.9	68061.9	74220.8	82787.7	40260.7	75023.5	1.86344	0.897969	7.96457e-38	1.28843e-36
EGFR	26062.3	28714.5	28028	48800.8	46878.3	44430.4	27601.6	46703.2	1.69204	0.758767	8.03617e-38	1.29873e-36
PLEKHF1	485.6	462.657	506.843	1051.42	1008.61	1037.78	485.033	1032.6	2.12893	1.09013	9.28752e-38	1.49948e-36
BSG	22092.9	19368.3	20217	38353.4	34988.4	35266.4	20559.4	36202.7	1.76088	0.816299	9.29919e-38	1.49988e-36
ANAPC7	3923.42	3753.38	3931.42	2096.16	2116.74	2325.86	3869.41	2179.59	0.563286	-0.82806	1.19413e-37	1.92414e-36
TJP2	11947.8	12155.7	11899.1	7660.19	7592.32	7205.48	12000.8	7485.99	0.623789	-0.68087	1.23601e-37	1.98966e-36
MYH9	79868.3	86020.7	79718.6	48491	46692.7	41200	81869.2	45461.2	0.555291	-0.848683	1.25235e-37	2.01398e-36
ZMIZ1	6347.74	6866.31	6531	13060.3	12115.7	10991.4	6581.68	12055.8	1.83172	0.873197	1.28736e-37	2.06825e-36
LSR	1143.18	1053.78	1081.51	2518.44	2076.55	2186.47	1092.82	2260.49	2.06848	1.04857	1.44479e-37	2.3189e-36
NUP58	1646.26	1707.27	1814.03	858.864	864.112	926.884	1722.52	883.286	0.512788	-0.963566	1.51817e-37	2.43429e-36
VIL1	268.551	253.205	294.733	692.048	688.036	653.194	272.163	677.759	2.49027	1.3163	1.70457e-37	2.73048e-36
METRNL	502.154	550.161	569.736	1163.9	1236.36	1102.9	540.684	1167.72	2.15971	1.11084	1.81094e-37	2.89803e-36
SLC22A3	422.141	464.519	447.649	979.925	945.451	967.581	444.77	964.319	2.16813	1.11645	1.97805e-37	3.16236e-36
KIFBP	1580.96	1485.71	1465.03	758.774	787.557	783.425	1510.57	776.586	0.514101	-0.959875	2.00629e-37	3.20438e-36
OXCT1	1954.35	1859.94	1943.51	959.907	923.442	1067.29	1919.27	983.546	0.512459	-0.964492	2.03675e-37	3.24986e-36
GBE1	833.245	845.256	885.433	365.089	354.066	401.887	854.645	373.68	0.437235	-1.19352	2.10194e-37	3.35061e-36
C18orf54	277.748	325.815	330.496	78.1652	77.5117	73.2554	311.353	76.3107	0.245094	-2.02859	2.16121e-37	3.44173e-36
SPNS2	22.9924	32.5815	17.2647	214.478	178.947	209.592	24.2795	201.005	8.2788	3.04942	2.27773e-37	3.62376e-36
FDXR	943.608	903.903	887.9	429.909	341.626	378.486	911.804	383.34	0.42042	-1.2501	2.38013e-37	3.78299e-36
ACTA2	766.107	715.861	672.091	291.69	271.769	307.266	718.02	290.241	0.404225	-1.30677	3.28388e-37	5.21436e-36
TES	4014.47	3898.61	3983.22	6275.14	6489.93	6485.13	3965.43	6416.73	1.61817	0.694361	3.47049e-37	5.50531e-36
CDKN2B	1388.74	1613.25	1559.99	3017.94	3100.47	2758.27	1520.66	2958.89	1.94579	0.960359	3.52981e-37	5.594e-36
GADD45B	2854.74	3128.75	2918.97	1654.81	1630.62	1463.07	2967.49	1582.83	0.533392	-0.906731	3.60433e-37	5.70657e-36
TCHP	1095.36	1277.19	1141.94	531.905	557.893	492.439	1171.5	527.412	0.450204	-1.15135	3.77183e-37	5.96599e-36
RPS27	10510.3	10907.3	11873.2	18946.5	22954.9	21473	11096.9	21124.8	1.90366	0.928776	3.95436e-37	6.24866e-36
SELENOH	2202.67	2261.15	2303.61	1265.89	1248.8	1282.99	2255.81	1265.89	0.56117	-0.83349	4.32334e-37	6.82512e-36
H1-10	8759.19	8717.87	8395.59	5476.33	5196.15	5071.92	8624.21	5248.13	0.608535	-0.716589	4.66467e-37	7.35687e-36
MACROD1	2945.79	2918.37	2798.12	5073.11	4787.54	4765.67	2887.42	4875.44	1.68851	0.75575	4.75154e-37	7.48665e-36
FAM107B	1450.36	1474.54	1437.9	2477.46	2667.93	2726.73	1454.27	2624.04	1.80437	0.851494	5.76486e-37	9.07452e-36
IFITM10	137.035	121.017	133.185	457.552	394.257	410.027	130.412	420.612	3.22525	1.68941	6.07922e-37	9.56016e-36
RPL39L	778.063	615.324	679.49	269.765	223.923	249.272	690.959	247.653	0.358419	-1.48028	6.29455e-37	9.88927e-36
FMNL1	6629.17	6563.77	6058.68	3730	3183.72	3090.97	6417.21	3334.9	0.519681	-0.944303	6.51495e-37	1.02257e-35
CRYBG1	1268.26	1284.64	1305.95	641.526	667.94	654.211	1286.28	654.559	0.508876	-0.974614	6.92179e-37	1.08539e-35
CASZ1	1152.38	1223.2	1117.27	584.332	501.434	479.212	1164.28	521.659	0.448051	-1.15826	7.03636e-37	1.1023e-35
SLC9A3R2	6680.67	6469.75	6312.72	11860.1	10986.6	10479.6	6487.71	11108.8	1.71228	0.775916	7.22945e-37	1.13146e-35
EREG	2423.4	2281.63	2694.53	4504.98	4662.18	5179.76	2466.52	4782.31	1.93889	0.955231	7.43739e-37	1.16289e-35
TBC1D4	3213.42	3175.3	3218.64	1932.21	1865.07	1871.06	3202.45	1889.44	0.59	-0.761214	9.32054e-37	1.45594e-35
BMP1	1686.72	1710.99	1704.27	3337.27	2943.53	3013.64	1700.66	3098.15	1.82173	0.865309	1.0111e-36	1.57791e-35
DNAJB2	1082.48	1135.7	1013.69	2027.53	2196.16	1991.12	1077.29	2071.6	1.92298	0.943345	1.06192e-36	1.65564e-35
SLC4A7	1187.33	1124.53	1250.46	562.408	568.419	593.165	1187.44	574.664	0.483953	-1.04706	1.13092e-36	1.76154e-35
POLD4	4087.13	3727.32	3773.57	6661.2	6374.14	6505.48	3862.67	6513.61	1.68629	0.753857	1.16158e-36	1.80757e-35
XRCC1	2138.29	2103.83	2113.69	1181.06	1044.97	965.546	2118.61	1063.86	0.50215	-0.993809	1.18619e-36	1.84412e-35
TMEM238	345.806	351.88	361.326	994.223	775.117	887.204	353.004	885.515	2.50851	1.32683	1.34735e-36	2.09268e-35
DTX4	170.144	194.558	214.576	531.905	564.591	520.927	193.092	539.141	2.79214	1.48137	1.95641e-36	3.03578e-35
RDH10	996.031	1086.36	1132.07	1956.99	2055.49	2082.69	1071.49	2031.72	1.89617	0.92309	2.0785e-36	3.22217e-35
IFI35	1361.15	1251.13	1299.79	2368.79	2312.91	2328.91	1304.02	2336.87	1.79205	0.841609	2.18406e-36	3.38261e-35
CALML4	1025.46	983.029	1034.65	1878.82	2227.74	1963.65	1014.38	2023.41	1.99472	0.996187	3.20519e-36	4.95941e-35
TMEM267	451.571	476.62	483.412	1016.15	1035.4	1251.45	470.534	1101	2.33989	1.22644	3.26372e-36	5.04519e-35
DCTN3	1432.89	1368.42	1317.05	679.656	723.442	683.717	1372.79	695.605	0.50671	-0.980767	3.32441e-36	5.13415e-35
SEL1L	2218.31	2425.92	2440.49	3995.96	4112.9	4282.39	2361.57	4130.42	1.74901	0.806538	3.42044e-36	5.27748e-35
BCLAF1	4555.26	4990.55	4819.32	2486.99	2827.74	2701.29	4788.38	2672.01	0.558019	-0.841613	3.62595e-36	5.5893e-35
NUP107	2428.92	2276.98	2415.83	1195.36	1284.21	1354.21	2373.91	1277.92	0.53832	-0.893463	4.129e-36	6.35873e-35
FBXO31	2211.87	2169.93	2154.39	4177.07	3742.57	3712.62	2178.73	3877.42	1.77967	0.831611	4.16049e-36	6.40121e-35
WBP11	2963.26	2953.74	2900.47	1721.54	1695.69	1544.47	2939.16	1653.9	0.562712	-0.829533	4.41518e-36	6.78667e-35
RPS6	43598.2	43689.9	42019.9	64935.3	68799.8	69043.2	43102.6	67592.7	1.56818	0.649092	4.56616e-36	7.01216e-35
P2RX7	49.6636	58.6466	55.4937	254.513	251.674	249.272	54.6013	251.82	4.61197	2.20538	5.46464e-36	8.38408e-35
TMEM97	1355.63	1411.24	1395.98	743.523	705.261	711.187	1387.62	719.99	0.518868	-0.94656	5.73451e-36	8.78987e-35
ERP44	1559.8	1467.1	1558.76	2636.65	2755.01	2650.42	1528.55	2680.69	1.75375	0.810439	5.95571e-36	9.12038e-35
EVI5L	2870.37	2984.46	2722.89	5356.22	4982.76	4788.05	2859.24	5042.34	1.76352	0.818462	6.15349e-36	9.41444e-35
SLC38A1	6111.38	6779.74	6703.64	10651.4	11242.1	11696.4	6531.59	11196.6	1.71423	0.777561	7.41937e-36	1.13405e-34
SRC	9148.22	9295.03	8892.56	17204.9	15158.8	14996	9111.94	15786.6	1.73252	0.792868	7.65805e-36	1.16944e-34
IGFBP6	2825.31	2506.91	2708.09	5077.88	4649.74	4647.65	2680.1	4791.76	1.7879	0.838265	7.78471e-36	1.18768e-34
RAE1	1256.3	1199.93	1155.5	583.379	579.902	621.653	1203.91	594.978	0.494204	-1.01682	7.79921e-36	1.18878e-34
CTSA	6172.08	5571.43	5556.77	10429.3	9722.45	9630.03	5766.76	9927.27	1.72146	0.783636	8.91656e-36	1.35782e-34
ECM1	2625.73	2275.12	2454.06	1348.83	1262.2	1203.63	2451.64	1271.55	0.518654	-0.947157	9.0775e-36	1.38105e-34
HLCS	581.248	619.048	599.332	1246.83	1198.08	1165.98	599.876	1203.63	2.00647	1.00466	9.08754e-36	1.38129e-34
APOL2	2239.46	2286.29	2160.56	1260.18	1211.48	1097.81	2228.77	1189.82	0.533848	-0.9055	9.87903e-36	1.5002e-34
MBP	3578.54	3522.52	3797	6150.27	5887.06	5958.1	3632.69	5998.48	1.65125	0.723559	9.98887e-36	1.51547e-34
FAM167A	1672.93	1755.68	1629.05	933.216	866.983	860.751	1685.88	886.983	0.526123	-0.926527	1.01316e-35	1.5357e-34
RAP1GAP2	3518.76	3615.61	3440.61	5854.76	5649.74	5673.22	3524.99	5725.91	1.62437	0.699884	1.05599e-35	1.59913e-34
PLXNB3	625.393	695.382	649.893	1692.94	1462.2	1318.6	656.889	1491.25	2.27016	1.1828	1.25629e-35	1.90071e-34
C16orf58	2440.87	2279.77	2318.4	4626.04	4002.86	4166.4	2346.35	4265.1	1.81776	0.862161	1.29833e-35	1.96249e-34
ZC3HAV1	5394.94	5378.73	5266.97	3173.32	3364.58	3303.61	5346.88	3280.5	0.613536	-0.70478	1.37159e-35	2.07131e-34
SLC16A5	684.254	730.756	683.19	1753.95	1409.56	1459	699.4	1540.84	2.20309	1.13953	1.40903e-35	2.1259e-34
TRIB2	644.707	624.633	561.103	241.168	246.889	231.975	610.148	240.011	0.393365	-1.34606	1.5707e-35	2.36764e-34
FAM149B1	896.704	858.289	966.824	1698.66	1755.97	1932.11	907.272	1795.58	1.9791	0.984845	1.69147e-35	2.54733e-34
MYEF2	1820.08	2157.82	2090.26	958	1065.07	955.372	2022.72	992.813	0.49083	-1.0267	1.94159e-35	2.92132e-34
SPECC1	1656.37	1632.8	1534.09	856.004	869.853	804.792	1607.75	843.55	0.524676	-0.930502	2.00293e-35	3.01084e-34
LTBR	4711.6	4408.74	4493.76	8261.68	7348.3	7660.27	4538.03	7756.75	1.70928	0.773385	2.4797e-35	3.72411e-34
NOL4L	423.06	426.352	398.322	976.112	908.131	864.82	415.911	916.354	2.20324	1.13963	2.8109e-35	4.21763e-34
TOMM40	11681.1	10369.3	10448.9	6530.61	5862.18	6017.11	10833.1	6136.63	0.566472	-0.819922	2.9624e-35	4.44089e-34
RPA2	2698.39	2463.16	2762.35	1432.71	1426.79	1501.73	2641.3	1453.74	0.55039	-0.861474	2.9749e-35	4.45554e-34
LOC102724908	402.827	389.116	405.721	121.061	142.583	122.092	399.221	128.579	0.322074	-1.63454	3.20648e-35	4.79799e-34
MX1	1170.77	1065.88	1046.98	547.156	495.692	464.968	1094.54	502.605	0.459191	-1.12283	3.76748e-35	5.63229e-34
LIME1	447.892	362.12	373.658	1152.46	899.518	987.93	394.557	1013.3	2.56821	1.36076	3.91029e-35	5.84043e-34
TUBA4A	5438.16	5139.49	5259.57	3300.1	3115.78	3215.1	5279.08	3210.32	0.608122	-0.717567	4.17323e-35	6.22748e-34
PPCDC	518.709	495.238	472.313	188.74	148.325	181.104	495.42	172.723	0.348639	-1.52019	4.94128e-35	7.36687e-34
MYO10	10834.9	11768.4	11148.1	6959.56	6757.87	6228.74	11250.5	6648.72	0.590972	-0.758837	5.4806e-35	8.1635e-34
RSAD1	1466	1485.71	1393.51	2554.67	2466.98	2552.75	1448.41	2524.8	1.74315	0.8017	6.50499e-35	9.68054e-34
GRAMD2B	973.039	1055.64	942.16	430.862	469.855	477.177	990.279	459.298	0.463806	-1.10841	6.8791e-35	1.0228e-33
CAPN8	46.9045	51.1994	38.229	259.28	234.449	214.679	45.4443	236.136	5.19616	2.37744	6.93946e-35	1.03083e-33
C12orf57	1007.07	949.517	906.398	1773.02	1810.52	1743.88	954.327	1775.81	1.86079	0.895918	7.05976e-35	1.04775e-33
PIM2	1463.24	1393.56	1372.55	756.868	659.328	716.275	1409.78	710.823	0.504209	-0.987906	7.74382e-35	1.14823e-33
CTNNBIP1	1837.55	1732.4	1541.49	883.648	836.361	828.193	1703.82	849.4	0.498528	-1.00425	8.18728e-35	1.21289e-33
LRP10	7069.7	6376.66	6612.39	12614.1	11083.2	11399.3	6686.25	11698.9	1.7497	0.807104	9.36941e-35	1.38676e-33
GPD1L	914.178	999.786	1005.05	1793.03	1801.91	1976.88	973.006	1857.27	1.9088	0.932666	1.10692e-34	1.63686e-33
DDIAS	315.456	289.51	320.63	79.1184	52.6314	87.4995	308.532	73.0831	0.236874	-2.07781	1.13061e-34	1.67039e-33
SERTAD2	3445.18	3373.58	3464.04	5511.6	5437.3	5427	3427.6	5458.63	1.59255	0.671341	1.13846e-34	1.68046e-33
EHBP1L1	5695.68	6210.96	5937.83	9583.81	9953.07	9462.15	5948.16	9666.35	1.6251	0.700528	1.17041e-34	1.72606e-33
LOC100129034	1674.77	1771.5	1722.77	3073.23	3005.73	2854.92	1723.01	2977.96	1.72834	0.789391	1.31126e-34	1.93205e-33
LMF1	366.959	369.567	345.294	876.022	803.825	772.234	360.607	817.36	2.26663	1.18055	1.31462e-34	1.93525e-33
PKN3	4171.74	4001	3847.57	2407.87	2087.07	2213.94	4006.77	2236.29	0.558129	-0.84133	1.62458e-34	2.38939e-33
MMS22L	904.981	904.834	1038.35	368.902	374.161	453.776	949.388	398.946	0.420214	-1.2508	1.65096e-34	2.426e-33
TEDC1	2756.33	2704.26	2632.87	1605.25	1393.3	1435.6	2697.82	1478.05	0.547868	-0.868101	1.69493e-34	2.48838e-33
LAS1L	2754.49	2819.69	2699.46	1548.05	1565.54	1335.89	2757.88	1483.16	0.537791	-0.894883	1.79875e-34	2.63843e-33
TNFRSF14	1027.3	1020.27	986.555	2261.07	1896.64	1910.74	1011.37	2022.82	2.00007	1.00005	1.81749e-34	2.66353e-33
PNRC1	595.963	604.153	603.032	1170.57	1166.5	1174.12	601.049	1170.4	1.94726	0.961444	1.82148e-34	2.66699e-33
RCCD1	925.214	985.822	891.599	451.833	438.276	429.358	934.212	439.822	0.470795	-1.08683	1.86452e-34	2.72757e-33
NRGN	148.991	150.806	144.284	9.53234	5.74161	9.15692	148.027	8.14362	0.0550145	-4.18404	1.9982e-34	2.92052e-33
CCDC77	516.869	525.958	489.578	177.302	204.784	193.313	510.802	191.799	0.375487	-1.41317	2.08834e-34	3.04953e-33
HMGCR	2834.5	2948.16	3041.06	1496.58	1567.46	1741.85	2941.24	1601.96	0.544655	-0.876584	2.16754e-34	3.16236e-33
HCFC1	8700.33	8838.89	8050.29	5055	4700.46	4192.85	8529.83	4649.44	0.545079	-0.875461	2.26394e-34	3.30006e-33
TMEM87B	752.311	796.85	774.446	1417.46	1488.99	1583.13	774.536	1496.53	1.93216	0.950214	2.454e-34	3.57393e-33
MYADM	12477.5	12869.7	12283.8	19514.6	19372.2	18949.7	12543.7	19278.8	1.53694	0.620058	2.61388e-34	3.80339e-33
TRAPPC6A	450.651	368.636	393.389	925.59	879.423	926.884	404.225	910.632	2.25278	1.17171	3.16902e-34	4.60705e-33
YIF1B	4865.19	4535.34	4688.6	2895.92	2599.99	2740.97	4696.38	2745.63	0.584627	-0.774412	3.22029e-34	4.67742e-33
TCAF1	989.593	1047.26	1128.37	513.793	427.75	488.369	1055.08	476.637	0.451756	-1.14638	3.57444e-34	5.18722e-33
MRPS11	1369.43	1229.72	1231.96	654.872	641.146	595.2	1277.04	630.406	0.493648	-1.01845	3.8398e-34	5.56737e-33
DDB2	652.065	561.332	620.297	235.449	257.415	228.923	611.231	240.596	0.393625	-1.34511	4.15828e-34	6.0238e-33
LRR1	689.772	710.276	675.79	278.344	315.788	300.143	691.946	298.092	0.430802	-1.2149	4.59345e-34	6.6483e-33
FAM83G	2450.99	2247.19	2306.07	4286.69	3892.81	3985.3	2334.75	4054.93	1.73677	0.796409	4.99722e-34	7.22631e-33
TUBB3	7131.32	6971.5	6793.67	4382.97	3866.97	3821.49	6965.5	4023.81	0.577677	-0.791664	6.2183e-34	8.98413e-33
LINC02035	105.765	93.0899	87.5568	310.754	335.884	365.259	95.4706	337.299	3.53302	1.8209	6.98502e-34	1.0083e-32
DARS2	2176.92	2109.42	2191.39	1201.07	1167.46	1274.85	2159.24	1214.46	0.562448	-0.830209	6.99182e-34	1.00839e-32
TONSL	4168.98	4066.17	3877.16	2301.11	1826.79	1791.7	4037.44	1973.2	0.488726	-1.0329	7.022e-34	1.01185e-32
SF3A1	8068.49	7666.88	7068.67	4541.21	4170.32	3918.14	7601.35	4209.89	0.553835	-0.852473	7.06273e-34	1.01682e-32
TBC1D16	2464.79	2369.14	2338.14	4738.53	4093.77	4121.63	2390.69	4317.97	1.80616	0.85293	7.1401e-34	1.02706e-32
CREBRF	248.318	267.168	309.532	638.667	688.036	721.362	275.006	682.688	2.48245	1.31176	7.33977e-34	1.05485e-32
ODF3B	113.123	131.257	123.319	401.312	368.42	375.434	122.566	381.722	3.11441	1.63896	7.39192e-34	1.06141e-32
FOXL1	1385.06	1467.1	1514.36	2464.11	2602.86	2644.32	1455.51	2570.43	1.766	0.820487	7.57217e-34	1.08634e-32
CD59	15716.7	16209.7	16299.1	24273.1	26349.2	26825.7	16075.2	25816	1.60595	0.683431	8.12343e-34	1.16441e-32
CENPJ	455.25	462.657	451.349	173.489	161.722	127.179	456.418	154.13	0.337694	-1.56621	9.12183e-34	1.30637e-32
RPL37	26556.2	24210.8	26611.1	41365.6	41273.5	44595.2	25792.7	42411.4	1.64432	0.71749	9.87584e-34	1.41312e-32
TMEM159	744.954	752.166	689.355	1489.9	1341.62	1547.52	728.825	1459.68	2.00279	1.00201	9.96234e-34	1.42425e-32
RPL26	19286	21281.3	21408.2	33477.6	39570.2	37221.9	20658.5	36756.5	1.77924	0.831264	1.05164e-33	1.50215e-32
DPP7	5364.59	5084.57	4846.45	9555.22	8626.76	8410.12	5098.54	8864.03	1.73854	0.79788	1.10681e-33	1.57957e-32
ELAC2	5085.92	4897.46	4789.73	3101.82	2857.41	2948.53	4924.37	2969.25	0.602971	-0.729839	1.3097e-33	1.86749e-32
TMEM106B	1984.7	2111.28	2465.15	4155.15	4694.72	5386.3	2187.05	4745.39	2.16977	1.11754	1.38901e-33	1.97885e-32
THBS3	657.583	683.28	681.956	1712.01	1475.59	1304.35	674.273	1497.32	2.22064	1.15098	1.42296e-33	2.02546e-32
C1orf112	458.928	447.762	541.372	105.809	117.703	176.016	482.688	133.176	0.275905	-1.85775	1.46637e-33	2.08543e-32
SNRPD1	1720.75	1898.1	1928.72	802.623	971.288	950.285	1849.19	908.065	0.491061	-1.02603	1.49864e-33	2.12948e-32
PPFIBP2	756.91	789.402	810.209	1536.61	1490.9	1419.32	785.507	1482.28	1.88704	0.916122	1.52474e-33	2.16468e-32
LMTK3	600.562	533.405	487.112	1182.01	1262.2	1101.88	540.359	1182.03	2.18749	1.12928	1.65027e-33	2.33915e-32
NUP210	6267.73	6326.39	6146.24	3799.59	3133	3141.84	6246.79	3358.14	0.53758	-0.89545	1.65049e-33	2.33915e-32
SLC6A6	1371.27	1393.56	1340.48	754.008	706.218	666.42	1368.43	708.882	0.518024	-0.948909	1.74804e-33	2.47525e-32
TIGD5	2393.05	2371.93	2435.56	4591.73	3902.38	4366.83	2400.18	4286.98	1.78611	0.836819	1.81131e-33	2.56262e-32
CS	7354.81	7054.35	7109.36	4586.01	4292.81	4546.92	7172.84	4475.25	0.623915	-0.680578	1.83418e-33	2.59274e-32
DONSON	729.319	701.898	668.391	274.531	309.09	316.422	699.869	300.015	0.428672	-1.22205	1.96929e-33	2.78132e-32
CAPRIN2	2884.17	3377.3	2995.43	6445.77	6522.46	5360.87	3085.63	6109.7	1.98005	0.985535	2.00335e-33	2.82698e-32
ANTXR2	3640.16	3713.36	3604.63	2137.15	2229.66	2272.95	3652.71	2213.25	0.60592	-0.7228	2.00691e-33	2.82957e-32
PKD1	2627.57	2674.47	2457.76	6215.09	5023.91	4750.41	2586.6	5329.8	2.06054	1.04302	2.03427e-33	2.86568e-32
CEP170B	7714.41	7641.75	7191.99	14756.1	13274.6	12252	7516.05	13427.5	1.78652	0.837148	2.07224e-33	2.91665e-32
TMEM74B	25.7515	18.618	20.9643	161.097	190.43	164.825	21.7779	172.117	7.90328	2.98245	2.28506e-33	3.21342e-32
SLC35E3	619.875	609.739	657.292	264.046	276.554	234.01	628.969	258.203	0.410518	-1.28448	2.36331e-33	3.32061e-32
GFPT1	4169.9	4309.13	4445.66	6739.36	7183.71	7435.42	4308.23	7119.5	1.65253	0.724679	2.3775e-33	3.33768e-32
DVL1	14448.4	14860.9	14418.5	23376.2	22255.4	21932.9	14575.9	22521.5	1.54511	0.627713	2.67671e-33	3.75451e-32
ARRB2	1219.52	1143.14	1197.43	2208.64	2196.16	2018.59	1186.7	2141.13	1.80428	0.851422	2.71087e-33	3.79917e-32
FAM222A	339.368	321.16	353.927	113.435	91.8657	77.3251	338.152	94.2085	0.278599	-1.84374	3.3389e-33	4.67532e-32
TRIM28	15481.2	13871.3	13936.3	8745.92	7378.92	7974.66	14429.6	8033.17	0.556713	-0.844994	4.23714e-33	5.92801e-32
S100A14	57.9409	53.0612	50.561	230.683	302.391	234.01	53.8544	255.695	4.74789	2.24729	4.34127e-33	6.0685e-32
PWWP2B	2815.19	2769.42	2741.39	4856.73	4382.76	4646.63	2775.33	4628.7	1.6678	0.737947	4.48874e-33	6.26928e-32
C11orf1	250.157	236.448	283.635	593.865	648.801	719.327	256.747	653.998	2.54725	1.34894	5.21733e-33	7.28066e-32
MAP3K14	7202.14	6893.31	6866.42	4298.13	3694.72	3541.69	6987.29	3844.85	0.550263	-0.861806	5.45368e-33	7.604e-32
CENPL	596.883	548.3	567.269	206.852	192.344	250.289	570.817	216.495	0.379272	-1.3987	6.08776e-33	8.48087e-32
VDAC3	2669.88	2500.39	2520.65	1330.71	1435.4	1517	2563.64	1427.7	0.556905	-0.844497	6.59947e-33	9.1859e-32
PHGR1	26.6712	18.618	25.8971	160.143	179.904	180.086	23.7287	173.378	7.30665	2.86921	6.78775e-33	9.43993e-32
SAP130	1990.22	1920.44	1867.06	1078.11	1094.73	975.721	1925.91	1049.52	0.544948	-0.875808	7.20469e-33	1.00113e-31
ADAMTS13	146.232	177.802	165.248	554.782	464.113	439.532	163.094	486.142	2.98075	1.57568	9.28161e-33	1.28863e-31
AKR7A3	435.936	367.705	369.958	898.9	881.337	833.28	391.2	871.172	2.22692	1.15505	9.53345e-33	1.32247e-31
LINC00205	694.371	798.711	732.517	1571.88	1489.95	1380.66	741.866	1480.83	1.99609	0.997175	9.64872e-33	1.33733e-31
LINC01589	51.503	60.5084	46.8614	250.701	221.052	250.289	52.9576	240.681	4.54478	2.18421	9.78392e-33	1.35492e-31
PPP1R3B	320.054	343.502	371.191	735.897	798.083	777.321	344.916	770.434	2.23369	1.15943	1.06754e-32	1.47712e-31
ANKRD50	1451.28	1630	1521.76	807.389	826.791	811.914	1534.35	815.365	0.531408	-0.912109	1.35988e-32	1.88004e-31
LTBP3	634.59	688.865	664.692	1444.15	1327.27	1232.11	662.716	1334.51	2.0137	1.00985	1.50803e-32	2.08309e-31
PHTF1	691.612	660.007	686.889	300.269	313.874	288.952	679.503	301.032	0.443018	-1.17456	1.55014e-32	2.13945e-31
COX11	2772.88	2712.64	2878.27	1422.23	1499.52	1673.68	2787.93	1531.81	0.549442	-0.863961	1.56701e-32	2.16092e-31
LIMK2	577.569	584.605	570.969	256.42	225.837	236.045	577.714	239.434	0.41445	-1.27073	1.74912e-32	2.41001e-31
LZTS3	469.965	576.226	569.736	1163.9	1127.27	1121.21	538.642	1137.46	2.11172	1.07842	1.76149e-32	2.42501e-31
SIAE	859.916	860.151	892.833	1580.46	1672.72	1903.62	870.966	1718.94	1.9736	0.980826	1.77227e-32	2.4378e-31
F5	35.8681	50.2685	56.7269	235.449	252.631	211.627	47.6212	233.235	4.89772	2.29211	1.98354e-32	2.72612e-31
PHTF2	873.711	953.241	1037.12	368.902	417.223	458.863	954.689	414.996	0.434692	-1.20193	2.07778e-32	2.85324e-31
PPL	786.34	897.387	866.935	1798.75	1861.24	1545.48	850.221	1735.16	2.04083	1.02916	2.39885e-32	3.29138e-31
TRIM24	1484.39	1602.08	1552.59	824.547	871.767	817.001	1546.35	837.772	0.541773	-0.88424	3.56386e-32	4.88574e-31
RNASEH2C	1273.78	1260.44	1207.3	645.339	672.725	580.956	1247.17	633.007	0.507554	-0.978367	3.58024e-32	4.90409e-31
KLHDC7B	11.956	12.1017	9.86555	166.816	137.799	133.284	11.3078	145.966	12.9085	3.69025	3.81518e-32	5.22152e-31
SARM1	308.098	343.502	379.824	927.497	768.418	786.478	343.808	827.464	2.40676	1.26709	4.29016e-32	5.86669e-31
MND1	217.968	217.83	203.477	45.7552	47.8467	40.6974	213.092	44.7665	0.210081	-2.25098	4.31356e-32	5.89376e-31
MST1R	2904.4	2730.33	2703.16	5380.05	4637.3	4742.27	2779.3	4919.87	1.77019	0.823902	4.38895e-32	5.99176e-31
TARDBP	4681.25	4970.07	4808.22	2886.39	3083.24	2894.6	4819.85	2954.75	0.613037	-0.705954	4.8988e-32	6.67791e-31
RBM10	3893.07	3745.94	3751.38	2381.18	2297.6	2169.17	3796.8	2282.65	0.601204	-0.734073	4.89972e-32	6.67791e-31
BAP1	4838.52	4548.37	4622.01	2970.28	2822	2849.84	4669.64	2880.7	0.616901	-0.696888	4.93142e-32	6.71552e-31
EIF3E	10022.8	9839.6	10471.1	15617.8	17186.5	18078.8	10111.2	16961	1.67746	0.746276	5.0148e-32	6.82338e-31
RHBDD1	603.321	625.564	635.095	1165.81	1174.16	1261.62	621.327	1200.53	1.9322	0.950245	5.10446e-32	6.93961e-31
SHROOM3	1577.28	1584.39	1691.94	3057.02	2777.02	2730.8	1617.87	2854.95	1.76463	0.819368	5.49125e-32	7.45925e-31
FOXO3	805.654	800.573	911.33	1543.29	1676.55	1572.96	839.186	1597.6	1.90375	0.928841	5.61531e-32	7.62144e-31
SARS1	8538.46	8677.84	8097.15	13441.6	13879.4	12847.2	8437.82	13389.4	1.58683	0.666145	5.76575e-32	7.81914e-31
HERC6	777.143	744.719	812.675	365.089	367.463	353.05	778.179	361.867	0.465018	-1.10464	5.89482e-32	7.98755e-31
PBX3	714.604	721.447	712.786	322.193	323.444	341.858	716.279	329.165	0.459549	-1.12171	6.00966e-32	8.13643e-31
RPS12	34112.4	33869.8	36270.7	53884.4	56205.5	61363.6	34751	57151.2	1.64459	0.717729	6.19906e-32	8.38591e-31
MICALL2	7553.46	7413.68	6799.83	15614	14010.5	12146.1	7255.66	13923.5	1.91899	0.940347	6.36896e-32	8.60863e-31
PPP5C	5426.21	5314.5	5287.94	3423.06	3142.57	3004.49	5342.88	3190.04	0.597064	-0.744043	6.38395e-32	8.62176e-31
THOC5	2292.8	2088.01	2071.77	1244.92	1131.1	1178.19	2150.86	1184.74	0.55082	-0.860346	6.86768e-32	9.2674e-31
ARHGEF16	2691.03	2617.69	2647.67	5120.77	4472.71	4392.27	2652.13	4661.92	1.7578	0.813773	7.21792e-32	9.73199e-31
RABAC1	1895.49	1883.21	1933.65	3280.08	3086.11	3098.09	1904.12	3154.76	1.65681	0.728409	7.65824e-32	1.03172e-30
RIBC2	283.266	257.859	240.473	52.4279	55.5022	76.3077	260.533	61.4126	0.235719	-2.08486	7.89247e-32	1.0624e-30
SIRT6	2467.54	2352.38	2366.5	4094.14	4051.66	3774.69	2395.48	3973.5	1.65875	0.730097	8.1812e-32	1.10036e-30
AP2S1	2883.25	2584.18	2795.65	1559.49	1326.31	1532.26	2754.36	1472.69	0.534675	-0.903266	8.38619e-32	1.127e-30
CATSPERG	34.9485	38.1669	36.9958	189.694	204.784	191.278	36.7037	195.252	5.31967	2.41134	9.09157e-32	1.22079e-30
NONO	13116.7	13213.2	12663.7	8327.45	8579.87	7863.76	12997.9	8257.03	0.635261	-0.654579	9.37672e-32	1.25805e-30
HNRNPUL1	20458.6	20619.4	19167.5	12571.2	12220.1	10860.1	20081.9	11883.8	0.591768	-0.756897	1.11151e-31	1.49007e-30
B3GNTL1	1052.13	1038.88	980.389	516.653	421.051	501.596	1023.8	479.767	0.468613	-1.09353	1.16348e-31	1.55845e-30
CALCOCO2	3777.19	3903.26	3904.29	5898.61	6129.16	6099.53	3861.58	6042.43	1.56476	0.645938	1.25585e-31	1.6808e-30
PRDX3	9642.09	9013.9	9733.6	4894.86	4267.93	5575.55	9463.2	4912.78	0.519146	-0.945789	1.29358e-31	1.72988e-30
CALR	22716.5	22849.8	22856	14881.9	15592.3	14582.9	22807.5	15019	0.658514	-0.602714	1.30843e-31	1.74831e-30
LINC01003	360.521	391.908	383.523	788.324	799.04	808.861	378.651	798.742	2.10944	1.07686	1.31261e-31	1.75246e-30
CRYL1	335.689	355.603	372.425	733.99	778.945	792.582	354.572	768.506	2.16742	1.11598	1.31916e-31	1.75978e-30
PRICKLE4	105.765	115.431	88.79	391.779	343.539	318.457	103.329	351.259	3.39943	1.76529	1.35521e-31	1.8064e-30
CLN6	2606.42	2457.57	2595.87	1531.85	1329.18	1432.55	2553.29	1431.19	0.560529	-0.835139	1.36282e-31	1.81506e-30
ARSL	396.389	381.669	434.084	933.216	858.37	823.105	404.047	871.564	2.15708	1.10908	1.42723e-31	1.8993e-30
TMTC1	279.588	292.302	276.235	609.117	681.337	741.711	282.708	677.388	2.39607	1.26067	1.42855e-31	1.89951e-30
PSIP1	2876.81	3246.98	2981.86	1513.74	1782.77	1622.81	3035.22	1639.77	0.540249	-0.888305	1.53984e-31	2.04583e-30
ACLY	10445	10234.3	10466.1	6981.49	6568.4	6537.02	10381.8	6695.64	0.64494	-0.632764	2.00402e-31	2.66036e-30
ELK3	4315.21	4292.38	4316.18	2593.75	2546.4	2787.77	4307.92	2642.64	0.613438	-0.705012	2.23605e-31	2.96598e-30
MTCH2	3767.08	3782.24	3776.04	2160.03	2278.46	2402.17	3775.12	2280.22	0.604012	-0.72735	2.40473e-31	3.18715e-30
DENND4C	1950.68	2121.52	2243.18	3551.75	3764.58	4076.86	2105.12	3797.73	1.80404	0.851232	2.83387e-31	3.75287e-30
WT1	147.151	142.428	167.714	14.2985	22.0095	17.2964	152.431	17.8681	0.117221	-3.0927	3.12637e-31	4.13688e-30
NMRK1	116.801	147.082	145.517	387.966	397.128	475.142	136.467	420.079	3.07825	1.62211	3.364e-31	4.44772e-30
CEP128	255.676	290.44	255.271	79.1184	60.2869	67.1507	267.129	68.852	0.257748	-1.95597	3.96822e-31	5.24235e-30
APAF1	1265.5	1279.06	1335.55	676.796	653.586	723.397	1293.37	684.593	0.52931	-0.917815	4.09056e-31	5.39961e-30
SLC44A1	2817.95	2778.73	3148.34	5002.57	5065.05	5817.7	2915.01	5295.11	1.8165	0.86116	4.10566e-31	5.41516e-30
TRPM4	501.234	480.344	505.61	1155.32	971.288	1002.17	495.729	1042.93	2.10382	1.07301	4.23598e-31	5.58255e-30
PSMB1	7777.87	7086	7568.11	3939.72	3910.03	4645.61	7477.33	4165.12	0.557033	-0.844165	4.4347e-31	5.83974e-30
AP1M1	5827.19	5711.07	5763.95	3752.88	3325.35	3373.82	5767.4	3484.02	0.604087	-0.727171	4.69237e-31	6.17407e-30
GFI1	827.727	821.053	763.347	402.265	354.066	367.294	804.042	374.542	0.465823	-1.10215	4.70256e-31	6.1825e-30
TELO2	4849.56	4598.64	4470.33	2702.42	2053.58	2339.08	4639.51	2365.03	0.509758	-0.972115	5.00802e-31	6.5788e-30
NEU3	2069.32	2124.31	2195.09	1252.55	1151.19	1250.43	2129.57	1218.06	0.571973	-0.805982	5.45813e-31	7.16435e-30
SLC38A2	8387.63	8872.4	9484.5	14591.2	15388.5	17348.3	8914.84	15776	1.76963	0.823448	6.26991e-31	8.22329e-30
MAP7D1	8413.38	9230.79	8930.79	5163.67	5488.02	4637.47	8858.32	5096.39	0.575322	-0.797559	6.43934e-31	8.43874e-30
SIRT2	3946.42	3223.7	3380.18	7159.74	6195.19	6531.94	3516.77	6628.96	1.88496	0.914532	6.82845e-31	8.9415e-30
AXL	39620.5	38278.6	37527.3	25513.3	22269.8	23165	38475.5	23649.4	0.614661	-0.702138	9.41656e-31	1.23206e-29
PHLDB1	1866.98	1842.25	1785.67	1023.77	1022.01	861.768	1831.63	969.182	0.529136	-0.91829	1.00497e-30	1.31385e-29
RMI1	999.71	888.078	982.856	435.628	447.845	492.439	956.881	458.637	0.479304	-1.06099	1.01149e-30	1.32132e-29
YWHAQ	16093.8	15659.6	16133.9	10451.3	9945.42	10755.3	15962.4	10384	0.650528	-0.620317	1.08677e-30	1.41852e-29
TACC1	1719.83	1593.7	1654.95	928.45	886.121	951.302	1656.16	921.958	0.556684	-0.845069	1.09925e-30	1.43367e-29
DCLRE1B	721.961	701.898	628.929	312.661	286.123	307.266	684.263	302.017	0.441375	-1.17992	1.14558e-30	1.49277e-29
TAF5	546.3	546.438	562.337	233.542	223.923	244.185	551.691	233.883	0.423939	-1.23807	1.14639e-30	1.49277e-29
FUBP1	3744.08	3950.74	3845.1	2364.02	2331.09	2082.69	3846.64	2259.27	0.587335	-0.767743	1.23339e-30	1.60478e-29
DBI	2539.28	2624.2	2595.87	1120.05	1471.77	1332.84	2586.45	1308.22	0.505796	-0.983371	1.35473e-30	1.76126e-29
TTLL11	777.143	890.87	832.406	408.937	383.731	377.469	833.473	390.046	0.467976	-1.09549	1.35601e-30	1.76152e-29
IL17RB	1491.75	1407.52	1408.31	760.681	792.342	810.896	1435.86	787.973	0.548782	-0.865695	1.5888e-30	2.06229e-29
MGST3	1077.88	999.786	1072.88	1774.92	1966.5	1975.86	1050.18	1905.76	1.81469	0.859726	1.60792e-30	2.08546e-29
PRPF4	3304.47	3167.85	3108.88	1920.77	1999.04	1939.23	3193.73	1953.01	0.611514	-0.709543	1.61234e-30	2.08953e-29
NRROS	415.703	346.294	382.29	140.125	114.832	122.092	381.429	125.683	0.329506	-1.60162	1.67818e-30	2.17313e-29
KLF7	207.851	206.66	242.939	513.793	570.333	539.241	219.15	541.122	2.46919	1.30404	1.97967e-30	2.56151e-29
DGKQ	644.707	624.633	616.597	1400.3	1194.25	1192.43	628.646	1262.33	2.00801	1.00577	2.21598e-30	2.86501e-29
SRXN1	5091.44	4777.37	4922.91	7738.35	7471.74	7897.33	4930.57	7702.48	1.56219	0.643567	2.42407e-30	3.13157e-29
FAM83E	21.153	33.5124	23.4307	182.068	166.507	163.807	26.032	170.794	6.56091	2.7139	2.4869e-30	3.2102e-29
SNRPF	2854.74	2612.1	2785.79	1317.37	1520.57	1602.46	2750.87	1480.13	0.538059	-0.894164	2.61448e-30	3.37223e-29
TMEM59	3357.81	3466.67	3686.02	5558.31	6197.11	6525.83	3503.5	6093.75	1.73933	0.798534	2.72922e-30	3.51744e-29
IFIH1	1298.61	1319.08	1331.85	691.095	713.873	747.815	1316.51	717.594	0.545071	-0.875483	2.73219e-30	3.5185e-29
SPINDOC	2220.15	2279.77	2054.5	1206.79	1291.86	1138.51	2184.81	1212.39	0.554918	-0.849653	2.75946e-30	3.55082e-29
PNKP	1033.74	1029.57	1044.52	524.279	539.711	439.532	1035.94	501.174	0.483785	-1.04756	2.91098e-30	3.74285e-29
APLN	259.354	230.863	278.702	74.3523	46.8898	60.0287	256.306	60.4236	0.235747	-2.08469	2.98501e-30	3.83503e-29
SNRNP40	2692.87	2560.9	2600.81	1505.16	1496.65	1632.98	2618.19	1544.93	0.590074	-0.761031	3.1031e-30	3.98361e-29
TFEB	46.9045	54.923	46.8614	234.496	222.009	203.487	49.563	219.997	4.43874	2.15015	3.26768e-30	4.1916e-29
OGT	3243.77	3373.58	3415.95	5658.4	5232.52	5250.99	3344.43	5380.63	1.60883	0.686015	3.29509e-30	4.22345e-29
RHOF	2457.43	2235.09	2160.56	4328.64	3874.63	3868.29	2284.36	4023.85	1.76148	0.816788	3.89111e-30	4.98349e-29
TMEM184A	2576.99	2688.44	2879.51	4597.45	4448.79	4351.57	2714.98	4465.94	1.64493	0.718022	4.49955e-30	5.75822e-29
TOP3A	1530.37	1499.68	1497.1	868.396	799.997	857.698	1509.05	842.03	0.557987	-0.841696	4.72506e-30	6.0421e-29
ELAVL1	5233.99	4988.69	4878.52	3241.95	3002.86	3126.58	5033.73	3123.8	0.620573	-0.688328	4.89256e-30	6.25139e-29
RAD18	1081.56	1090.08	1141.94	531.905	507.175	608.426	1104.53	549.169	0.497198	-1.00811	5.08405e-30	6.49099e-29
ATAD3B	2942.11	2810.38	2914.04	1799.71	1622	1730.66	2888.84	1717.46	0.594513	-0.750219	5.52855e-30	7.05299e-29
NFIL3	766.107	707.483	759.648	1386	1345.45	1546.5	744.413	1425.98	1.91558	0.937784	5.54319e-30	7.06616e-29
RNF144A	442.374	441.246	424.219	176.348	130.143	162.79	435.946	156.427	0.358822	-1.47866	6.01307e-30	7.65917e-29
TBX15	76.3348	71.6792	80.1576	276.438	263.157	264.533	76.0572	268.043	3.52422	1.81731	6.26182e-30	7.96981e-29
RPL18A	20536.8	18921.5	18708.8	30844.7	32057.3	29447.6	19389	30783.2	1.58766	0.666905	6.35369e-30	8.08045e-29
DEF6	1766.74	1861.8	1802.93	1012.33	1077.51	1035.75	1810.49	1041.86	0.57546	-0.797212	6.40202e-30	8.13559e-29
ANO8	811.172	903.903	836.106	1755.86	1746.41	1485.46	850.394	1662.57	1.95506	0.967215	6.58454e-30	8.36104e-29
HAVCR1	1038.34	1207.38	1244.29	589.099	559.807	497.526	1163.34	548.81	0.471756	-1.08389	6.99147e-30	8.87087e-29
FGFR1OP	1177.21	1130.11	1193.73	621.509	643.06	597.235	1167.02	620.601	0.531784	-0.911089	7.02454e-30	8.90592e-29
NEDD1	1087.08	1112.42	1077.81	480.43	545.453	592.148	1092.44	539.343	0.493706	-1.01828	7.08341e-30	8.9736e-29
ECI1	4700.57	4304.48	4311.25	7887.06	6932.99	7536.15	4438.76	7452.06	1.67886	0.747482	8.05173e-30	1.01924e-28
METTL3	1515.66	1427.07	1342.95	799.763	755.978	724.414	1428.56	760.052	0.532041	-0.91039	8.22791e-30	1.04074e-28
HNRNPH1	8943.13	9842.4	9213.19	5366.71	6016.25	5289.65	9332.9	5557.53	0.595477	-0.747881	9.11363e-30	1.15188e-28
WWTR1	7561.74	7607.31	7560.71	4960.63	5022.95	5095.32	7576.59	5026.3	0.663399	-0.592052	9.25593e-30	1.16896e-28
HOOK2	1178.13	1335.84	1247.99	2438.37	2258.37	2140.68	1253.99	2279.14	1.81751	0.861967	9.28573e-30	1.17182e-28
ADAM11	255.676	255.066	281.168	81.0249	58.373	71.2205	263.97	70.2061	0.265962	-1.91071	9.30082e-30	1.17282e-28
EPB41L1	1297.69	1288.36	1235.66	2393.57	2276.55	2090.83	1273.91	2253.65	1.76909	0.823005	9.50661e-30	1.19785e-28
CD3EAP	1907.45	1942.79	1712.91	987.55	1057.41	903.483	1854.38	982.815	0.529996	-0.915945	1.08068e-29	1.36062e-28
BRI3	4187.38	4431.08	4398.8	6570.64	7108.11	6875.83	4339.09	6851.53	1.57903	0.659034	1.27775e-29	1.60751e-28
ZFAND3	2822.55	2854.14	2826.48	4494.5	4340.65	4393.29	2834.39	4409.48	1.55571	0.637571	1.55735e-29	1.95776e-28
PIH1D1	1964.47	1799.43	1654.95	970.392	1001.91	930.954	1806.28	967.752	0.53577	-0.900314	1.55974e-29	1.95926e-28
SIRT5	732.078	706.552	716.486	1281.15	1305.26	1305.37	718.372	1297.26	1.80583	0.852663	1.63126e-29	2.04753e-28
AP1AR	939.929	1049.12	998.887	1694.85	1920.57	1912.78	995.98	1842.73	1.85017	0.887658	1.69626e-29	2.12748e-28
KDM1B	1139.5	1249.27	1254.16	2046.59	2132.05	2108.13	1214.31	2095.59	1.72575	0.78722	1.87768e-29	2.35322e-28
GSN	7124.89	6596.35	7045.24	12282.4	10598	11783.9	6922.16	11554.8	1.66925	0.739199	2.09196e-29	2.61976e-28
TTC19	1327.12	1374.01	1383.64	2336.38	2217.22	2489.66	1361.59	2347.75	1.72427	0.785987	2.21341e-29	2.76973e-28
PLTP	676.896	626.495	663.458	1536.61	1219.13	1311.47	655.617	1355.74	2.06789	1.04816	2.23215e-29	2.79104e-28
CEP57L1	558.256	609.739	580.834	236.402	245.932	271.655	582.943	251.33	0.43114	-1.21377	2.29408e-29	2.86628e-28
GPRIN1	838.763	768.923	784.311	400.358	324.401	370.347	797.332	365.035	0.457821	-1.12715	2.44033e-29	3.04669e-28
RPS11	24077.6	22039	22650.1	34904.6	34623.8	34675.2	22922.3	34734.5	1.51532	0.599622	2.47617e-29	3.08907e-28
CGREF1	741.275	729.825	631.395	1341.2	1347.36	1308.42	700.832	1332.33	1.90107	0.92681	2.59531e-29	3.23524e-28
LONP1	9597.95	9655.28	9303.22	16411.8	14659.3	14644	9518.82	15238.4	1.60087	0.678853	2.62531e-29	3.27014e-28
EPS8L2	5990.9	6330.11	6157.34	11052.7	10169.3	9455.03	6159.45	10225.7	1.66017	0.731327	2.66148e-29	3.31267e-28
CYCS	5581.64	5552.81	5463.05	2986.48	3386.59	3494.89	5532.5	3289.32	0.594545	-0.750141	2.67036e-29	3.3212e-28
TMEM134	449.731	452.417	427.918	949.421	865.069	868.89	443.356	894.46	2.01748	1.01255	2.73074e-29	3.39371e-28
SH3D19	1110.07	1124.53	1141.94	1882.64	1931.09	1887.34	1125.51	1900.36	1.68844	0.755689	3.03421e-29	3.768e-28
BARX2	443.294	473.828	442.717	181.114	183.731	179.069	453.279	181.305	0.399985	-1.32198	3.33802e-29	4.14213e-28
EPS8L1	31.2697	42.8214	45.6282	212.571	218.181	173.981	39.9064	201.578	5.05127	2.33665	3.51743e-29	4.36145e-28
TBC1D8	1160.66	1291.16	1244.29	2281.09	2095.69	2110.16	1232.04	2162.31	1.75507	0.811531	3.60533e-29	4.46705e-28
PORCN	629.072	695.382	697.988	1315.46	1234.45	1239.24	674.147	1263.05	1.87355	0.905774	3.97959e-29	4.92705e-28
RSL24D1	1221.36	1283.71	1333.08	2137.15	2420.09	2606.67	1279.38	2387.97	1.8665	0.900336	4.22451e-29	5.22631e-28
SLC28A2	160.947	151.737	145.517	19.0647	23.9234	25.4359	152.733	22.808	0.149332	-2.74341	4.40267e-29	5.4426e-28
CKS1B	2480.42	2220.19	2230.85	1170.57	1346.41	1303.33	2310.49	1273.44	0.551155	-0.859469	4.47396e-29	5.52656e-28
NAT10	3703.62	3581.17	3515.84	2297.29	2274.63	2242.43	3600.21	2271.45	0.630922	-0.664465	4.49333e-29	5.5463e-28
ZC3H12D	649.305	703.76	681.956	1249.69	1247.84	1228.04	678.34	1241.86	1.83073	0.87242	4.59524e-29	5.66781e-28
BTG3	610.678	611.601	612.897	239.262	255.501	298.109	611.725	264.291	0.432041	-1.21076	4.79106e-29	5.90488e-28
MCMBP	4398.91	4099.68	4312.48	2504.15	2513.87	2761.32	4270.36	2593.11	0.607235	-0.719672	5.32628e-29	6.55959e-28
WRAP53	1129.39	996.062	933.528	497.588	418.18	497.526	1019.66	471.098	0.462015	-1.11399	5.84627e-29	7.19457e-28
EXOSC6	1900.09	1860.87	1774.57	1107.66	994.255	1047.96	1845.18	1049.96	0.569028	-0.813427	6.29943e-29	7.7464e-28
POLR2D	1773.17	1527.61	1576.02	877.928	875.595	892.291	1625.6	881.938	0.542531	-0.882223	6.41615e-29	7.884e-28
ERLIN1	5030.74	4929.11	5003.07	3031.28	3133	3311.75	4987.64	3158.68	0.633302	-0.659035	6.44053e-29	7.90802e-28
FH	2292.8	2067.53	2047.1	1140.07	1121.53	1271.79	2135.81	1177.8	0.551452	-0.858693	6.54629e-29	8.03185e-28
ARHGAP11B	213.37	269.961	226.908	56.2408	63.1577	37.6451	236.746	52.3479	0.221114	-2.17714	6.9043e-29	8.46475e-28
ABHD6	365.119	363.982	390.923	747.335	759.806	807.844	373.341	771.662	2.06691	1.04747	7.14301e-29	8.75085e-28
LTBP4	5394.02	5798.57	5292.87	10982.2	9422.93	8966.66	5495.15	9790.6	1.78168	0.833238	7.49632e-29	9.17682e-28
COX8A	8456.61	7352.24	7485.49	4626.04	4028.69	4605.93	7764.78	4420.22	0.569266	-0.812826	7.7799e-29	9.51685e-28
ABHD4	618.956	578.088	558.637	1095.27	1094.73	1126.3	585.227	1105.43	1.8889	0.917544	7.88575e-29	9.63912e-28
FOXK1	12475.7	13096.8	12656.3	19303	18656.4	18785.9	12742.9	18915.1	1.48436	0.569842	9.31545e-29	1.13782e-27
ID3	7393.44	6887.72	6682.68	4402.03	3917.69	4328.17	6987.95	4215.96	0.60332	-0.729006	1.02107e-28	1.24623e-27
CD44	33624.1	35763.3	37220.3	53563.2	54117.5	56383.2	35535.9	54688	1.53895	0.621947	1.10776e-28	1.35104e-27
MTMR11	2282.69	2178.3	2238.25	3827.23	3522.48	3541.69	2233.08	3630.47	1.62577	0.701121	1.12136e-28	1.3666e-27
UTRN	2616.54	2967.71	2819.08	1666.25	1673.68	1572.96	2801.11	1637.63	0.584636	-0.774389	1.14326e-28	1.39226e-27
ASH2L	1854.11	1803.15	1833.76	985.644	1114.83	1036.77	1830.34	1045.75	0.57134	-0.807578	1.22859e-28	1.49506e-27
DUS2	857.157	829.431	791.711	434.675	385.645	381.538	826.099	400.619	0.484953	-1.04408	1.31938e-28	1.60435e-27
STARD13	317.295	295.095	295.967	104.856	94.7365	73.2554	302.786	90.9492	0.300375	-1.73516	1.35831e-28	1.65046e-27
ASRGL1	218.888	221.554	215.809	60.0537	53.5883	49.8543	218.75	54.4988	0.249137	-2.00499	1.44436e-28	1.75372e-27
SLC12A7	10051.4	9850.77	10076.4	18090.5	15599.9	15667.5	9992.85	16452.6	1.64644	0.71935	1.49003e-28	1.80782e-27
GCGR	28.5106	34.4433	17.2647	195.413	163.636	157.703	26.7395	172.25	6.44179	2.68746	1.60776e-28	1.94922e-27
GCLC	2354.42	2696.81	2788.25	4336.26	5207.64	5070.9	2613.16	4871.6	1.86425	0.898598	1.62704e-28	1.97113e-27
INSIG1	3185.83	3275.83	3116.28	1714.87	1977.98	1931.09	3192.65	1874.65	0.587177	-0.768134	1.70615e-28	2.06544e-27
POLE2	406.506	366.774	467.381	125.827	148.325	154.65	413.553	142.934	0.345624	-1.53273	1.77874e-28	2.15172e-27
NSUN2	10177.4	11094.5	10612.9	6906.18	7000.93	6550.25	10628.2	6819.12	0.641605	-0.640243	1.78191e-28	2.15396e-27
TAF2	2227.5	2293.74	2484.89	1306.88	1356.93	1409.15	2335.38	1357.65	0.581343	-0.782537	1.90148e-28	2.29681e-27
EIF4A3	4167.14	4037.31	4332.21	2703.37	2454.54	2565.97	4178.89	2574.63	0.616103	-0.698756	2.00186e-28	2.41627e-27
ILK	3046.95	2850.41	2783.32	1794.94	1654.54	1744.9	2893.56	1731.46	0.598384	-0.740857	2.06417e-28	2.48964e-27
SLC35C1	632.751	624.633	599.332	1306.88	1116.74	1174.12	618.906	1199.25	1.93769	0.95434	2.08508e-28	2.513e-27
CLIP1	3434.15	3935.84	3799.47	6191.25	6560.74	5946.91	3723.15	6232.97	1.67411	0.743395	2.11403e-28	2.54602e-27
GNPTG	1627.86	1666.31	1576.02	2680.49	2890.9	2605.65	1623.4	2725.68	1.679	0.747601	2.15668e-28	2.59547e-27
GRB10	5404.13	5279.13	5297.8	8262.63	7928.2	7900.39	5327.02	8030.41	1.50749	0.592144	2.17114e-28	2.61096e-27
P2RY2	1013.51	908.557	1006.29	1770.16	1661.24	1778.48	976.116	1736.62	1.77912	0.83116	2.18166e-28	2.62168e-27
USP5	5303.89	5060.37	5142.42	3441.17	3263.15	3239.51	5168.89	3314.61	0.641262	-0.641015	2.27614e-28	2.73321e-27
ZBED3	664.94	697.243	748.549	1325.95	1422	1247.38	703.577	1331.78	1.89286	0.920571	2.36269e-28	2.83505e-27
OTUD1	408.345	467.311	404.488	858.864	924.399	850.576	426.715	877.946	2.05745	1.04086	2.46582e-28	2.95664e-27
ABHD17C	918.776	999.786	1043.28	1680.55	1788.51	1799.84	987.281	1756.3	1.77893	0.831008	2.63832e-28	3.16116e-27
ADAP1	16162.7	14983.8	14964.8	25867	23294.7	23856.8	15370.4	24339.5	1.58353	0.66314	2.64339e-28	3.16491e-27
FZD5	673.218	757.752	829.94	1488	1375.11	1526.15	753.636	1463.09	1.94137	0.957077	2.64593e-28	3.16563e-27
RUVBL1	6995.21	6707.13	6551.96	4381.06	4439.22	4444.16	6751.43	4421.48	0.654895	-0.610664	2.72628e-28	3.25938e-27
FAM72B	194.056	190.834	214.576	41.9423	51.6745	38.6626	199.822	44.0931	0.220662	-2.18009	2.83724e-28	3.38956e-27
RPL37A	36482.5	36354.4	35825.5	51593.8	55955.8	54306.6	36220.8	53952.1	1.48953	0.57486	3.37721e-28	4.03085e-27
GCC1	1076.04	1045.4	1064.25	1928.39	1796.17	1765.25	1061.9	1829.94	1.72327	0.78515	3.37897e-28	4.03085e-27
ASNS	51.503	60.5084	36.9958	227.823	238.277	199.417	49.6691	221.839	4.46634	2.15909	3.76042e-28	4.48262e-27
RILP	1564.4	1520.16	1614.25	2619.49	2482.29	2595.48	1566.27	2565.75	1.63813	0.712047	3.79698e-28	4.52291e-27
TTI1	2132.78	1938.13	1954.61	1175.34	1189.47	1099.85	2008.51	1154.88	0.574997	-0.798374	4.21737e-28	5.02002e-27
B3GALT5	654.824	683.28	667.158	1310.7	1229.66	1172.09	668.421	1237.48	1.85135	0.888579	4.24812e-28	5.05295e-27
FAM219B	777.143	767.992	779.379	1382.19	1331.1	1381.68	774.838	1364.99	1.76164	0.816921	4.38345e-28	5.21012e-27
MARVELD2	278.668	265.306	286.101	580.519	623.921	617.583	276.692	607.341	2.19501	1.13423	4.40463e-28	5.2315e-27
PSMG3-AS1	470.884	512.925	478.479	1042.84	928.226	935.023	487.43	968.696	1.98736	0.99085	4.62398e-28	5.48804e-27
PHLPP2	402.827	422.628	421.752	167.769	145.454	168.894	415.736	160.706	0.386558	-1.37124	4.6394e-28	5.50235e-27
H6PD	3294.35	3432.22	3277.83	5679.37	5115.77	5242.85	3334.8	5345.99	1.60309	0.680857	4.91625e-28	5.82647e-27
TBC1D9	152.67	176.871	157.849	451.833	412.439	407.992	162.463	424.088	2.61036	1.38425	4.94186e-28	5.85259e-27
NELFCD	5471.27	5103.19	5031.43	3335.37	3095.68	3307.68	5201.96	3246.24	0.624042	-0.680285	4.96726e-28	5.8784e-27
RPL27	23716.2	22728.8	22955.9	35965.5	42705.1	36804.7	23133.6	38491.8	1.66389	0.734558	5.69438e-28	6.73403e-27
SMC1B	995.111	1139.42	1037.12	471.851	571.29	504.648	1057.22	515.93	0.488008	-1.03502	5.74224e-28	6.78572e-27
NAA50	6936.35	7017.12	7547.15	4204.72	4192.33	4704.62	7166.87	4367.22	0.609362	-0.714627	5.84423e-28	6.90125e-27
HSPA4L	1575.44	1581.6	1689.48	883.648	963.633	901.448	1615.5	916.243	0.567156	-0.818183	6.38477e-28	7.53412e-27
SARNP	1184.57	1254.85	1155.5	637.714	663.155	664.385	1198.31	655.085	0.546675	-0.871245	6.71821e-28	7.92187e-27
COPRS	1706.04	1570.43	1609.32	928.45	927.269	956.389	1628.59	937.37	0.57557	-0.796937	6.7371e-28	7.93842e-27
RAB6A	3660.39	3654.71	3790.84	5502.07	5882.28	5981.5	3701.98	5788.62	1.56365	0.644921	6.93402e-28	8.16457e-27
HSPA2	152.67	118.224	134.418	17.1582	12.4401	17.2964	135.104	15.6316	0.1157	-3.11153	7.52611e-28	8.85536e-27
ANKRD39	663.101	594.844	658.526	313.614	257.415	249.272	638.824	273.434	0.428027	-1.22423	7.67563e-28	9.0248e-27
AP1B1	5957.79	5277.27	5191.75	3336.32	2701.43	2897.66	5475.6	2978.47	0.543952	-0.878448	7.87978e-28	9.25817e-27
KHDRBS3	641.028	574.365	583.301	281.204	259.329	266.568	599.565	269.034	0.448715	-1.15613	7.94921e-28	9.33305e-27
SUMO3	6468.22	6420.41	6334.92	4254.28	4312.9	4045.32	6407.85	4204.17	0.656097	-0.608019	9.30316e-28	1.09149e-26
PKM	133672	125558	121197	85380.2	81453.3	77888.8	126809	81574.1	0.643283	-0.636475	9.64278e-28	1.13052e-26
SIAH1	886.587	832.224	910.097	1529.94	1538.75	1734.73	876.303	1601.14	1.82715	0.869598	1.04669e-27	1.22626e-26
CNTRL	2244.06	2387.76	2350.47	1408.88	1349.28	1188.36	2327.43	1315.51	0.565219	-0.823117	1.05031e-27	1.22962e-26
SULF2	41.3863	27.927	32.063	176.348	191.387	165.842	33.7921	177.859	5.26333	2.39598	1.0809e-27	1.26453e-26
LYPLA2	3440.58	3216.26	3079.29	5691.76	5160.75	5196.04	3245.37	5349.52	1.64835	0.721023	1.10438e-27	1.29108e-26
PDZD7	128.757	121.017	102.355	347.93	347.367	328.632	117.376	341.31	2.90782	1.53994	1.1946e-27	1.39555e-26
PRR15L	68.0575	51.1994	71.5253	230.683	241.147	245.202	63.5941	239.011	3.75838	1.91011	1.2194e-27	1.42351e-26
RELT	723.801	700.967	652.36	345.071	306.219	325.579	692.376	325.623	0.470298	-1.08835	1.22095e-27	1.42429e-26
ACTN1	12339.6	11426.8	11510.6	7611.57	6383.71	6313.19	11759	6769.49	0.575686	-0.796646	1.31149e-27	1.52882e-26
C2CD3	1244.35	1267.88	1233.19	730.177	675.596	649.124	1248.48	684.966	0.548641	-0.866064	1.5734e-27	1.83283e-26
PPP1R35	3704.54	3793.41	4020.21	2419.31	2446.88	2418.44	3839.39	2428.21	0.632448	-0.660982	1.57735e-27	1.83612e-26
UNKL	1556.13	1607.66	1557.52	946.561	905.26	858.716	1573.77	903.512	0.574107	-0.800609	1.60248e-27	1.86405e-26
SLC33A1	1249.87	1277.19	1377.48	2100.93	2343.53	2329.93	1301.51	2258.13	1.735	0.794939	1.98661e-27	2.30924e-26
TMEM164	921.536	938.346	963.125	1648.14	1563.63	1620.77	941.002	1610.85	1.71184	0.775551	2.00679e-27	2.33104e-26
IL6R	301.66	262.514	273.769	587.192	620.093	668.455	279.314	625.247	2.23851	1.16254	2.03609e-27	2.3634e-26
FNDC11	35.8681	25.1343	35.7626	183.021	170.334	160.755	32.255	171.37	5.31297	2.40952	2.08417e-27	2.41749e-26
TYMP	675.977	613.462	627.696	1302.12	1155.02	1173.1	639.045	1210.08	1.89358	0.921113	2.20345e-27	2.55404e-26
TOX3	80.0136	90.2972	83.8572	291.69	266.985	265.551	84.7227	274.742	3.24284	1.69726	2.58721e-27	2.99673e-26
GTF3C5	4690.45	4380.81	4256.99	2852.08	2802.86	2721.64	4442.75	2792.19	0.628483	-0.670054	2.67332e-27	3.09427e-26
TIMP4	114.042	107.984	141.817	349.837	329.185	397.817	121.281	358.947	2.95962	1.56541	3.22795e-27	3.7336e-26
CEBPA	110.364	139.635	147.983	360.322	366.506	394.765	132.661	373.864	2.8182	1.49478	3.41473e-27	3.94684e-26
RAI14	2021.49	2095.45	2185.22	1229.67	1277.51	1277.9	2100.72	1261.69	0.6006	-0.735525	3.62e-27	4.18115e-26
ALDH1A3	520.548	538.991	511.776	1042.84	983.728	951.302	523.771	992.623	1.89515	0.922309	4.16079e-27	4.80238e-26
MAP2K1	3219.86	3030.08	3170.54	1958.9	1983.72	2010.45	3140.16	1984.36	0.631929	-0.662165	4.43332e-27	5.11333e-26
MACROH2A1	5810.64	6010.81	6000.72	3897.77	4025.82	3804.19	5940.73	3909.26	0.658045	-0.603743	4.44662e-27	5.12505e-26
PLK3	907.74	912.281	928.595	1639.56	1526.31	1557.69	916.205	1574.52	1.71853	0.781171	4.79873e-27	5.52699e-26
TNFRSF1A	5270.78	4982.17	5036.36	8226.41	7655.47	7670.45	5096.44	7850.78	1.54044	0.623346	4.83686e-27	5.56698e-26
CMIP	8251.51	8241.25	7940.54	5395.3	4953.09	4566.25	8144.43	4971.55	0.610423	-0.712119	4.89505e-27	5.62999e-26
TOLLIP	2597.22	2687.51	2639.04	4211.39	3971.28	4108.4	2641.25	4097.02	1.55117	0.633353	5.17421e-27	5.94689e-26
AHRR	102.086	98.6753	115.92	306.941	311.961	309.3	105.561	309.401	2.93103	1.55141	5.21668e-27	5.99149e-26
VILL	74.4954	60.5084	67.8257	294.549	241.147	225.871	67.6098	253.856	3.75472	1.9087	5.39013e-27	6.18636e-26
RNPEPL1	3619.92	3332.62	3404.85	7086.34	5573.19	6106.65	3452.46	6255.39	1.81186	0.857474	5.40068e-27	6.19412e-26
CEP170	1736.39	1832.01	1933.65	1081.92	1070.81	1065.26	1834.01	1072.66	0.584871	-0.77381	5.44574e-27	6.24142e-26
SPDEF	41.3863	32.5815	38.229	186.834	166.507	185.173	37.3989	179.505	4.79972	2.26295	5.55274e-27	6.35959e-26
SIX1	288.785	295.095	313.231	91.5105	99.5212	106.831	299.037	99.2875	0.332024	-1.59064	5.72682e-27	6.55438e-26
CACYBP	2872.21	3000.29	2803.05	1670.07	1842.1	1779.49	2891.85	1763.89	0.609951	-0.713235	5.83443e-27	6.67287e-26
MRPL16	1765.82	1697.96	1647.55	914.151	1020.09	999.122	1703.77	977.788	0.573895	-0.80114	5.94504e-27	6.79463e-26
GLIS2	806.574	788.471	716.486	1674.83	1435.4	1380.66	770.51	1496.96	1.94282	0.958154	6.48303e-27	7.40433e-26
B4GALT1	1712.47	1563.91	1641.38	2617.58	2700.47	2669.75	1639.26	2662.6	1.62427	0.699795	6.59901e-27	7.53131e-26
BAZ1B	5744.42	5951.24	5598.7	3738.58	3807.64	3470.47	5764.79	3672.23	0.637011	-0.65061	6.60342e-27	7.53131e-26
RTN4	26229.7	28190.4	27390.5	18056.2	18744.4	17312.7	27270.2	18037.8	0.661446	-0.596306	6.84243e-27	7.79846e-26
FOXRED1	1145.94	1114.29	1038.35	624.368	555.022	557.555	1099.53	578.982	0.526574	-0.925292	7.06367e-27	8.04501e-26
CAD	14565.2	13569.7	13290.1	8984.23	7443.04	7550.39	13808.4	7992.55	0.57882	-0.788814	7.18336e-27	8.17564e-26
RPL13A	43234.9	41402.7	40252.7	62219.5	61058.2	60093.8	41630.1	61123.8	1.46826	0.554108	7.28123e-27	8.28126e-26
CFL2	776.224	749.374	837.339	328.866	374.161	407.992	787.645	370.34	0.470186	-1.0887	7.47538e-27	8.49617e-26
TBCD	3679.7	3629.58	3362.92	2243.91	1855.5	1976.88	3557.4	2025.43	0.569356	-0.812596	7.70073e-27	8.74621e-26
RAB40B	324.653	363.982	326.796	744.476	687.079	691.856	338.477	707.804	2.09114	1.06429	7.83234e-27	8.88952e-26
ARRDC2	2332.35	2283.5	2257.98	3949.25	3647.83	3523.38	2291.27	3706.82	1.6178	0.694032	7.87225e-27	8.92862e-26
JPT2	6663.2	6544.22	6756.67	4292.41	4480.37	4507.24	6654.7	4426.67	0.665195	-0.58815	8.02179e-27	9.09191e-26
LZTS2	1530.37	1633.73	1582.19	2812.99	2566.5	2536.47	1582.1	2638.65	1.66782	0.737964	9.08698e-27	1.02921e-25
SYNE2	2038.05	2440.82	2286.34	1220.14	1308.13	1119.18	2255.07	1215.82	0.539148	-0.891246	9.18142e-27	1.03918e-25
RBM3	8690.21	8377.16	8549.73	5715.59	5848.78	5801.42	8539.03	5788.6	0.677898	-0.560859	9.64461e-27	1.09085e-25
AHCYL1	8887.02	8981.31	9516.56	5901.47	6176.05	6045.6	9128.3	6041.04	0.661793	-0.595548	1.00128e-26	1.13171e-25
SRSF9	7153.4	7458.36	7148.83	4557.41	4955.96	4552.01	7253.53	4688.46	0.64637	-0.629569	1.04016e-26	1.17485e-25
DECR2	1511.98	1451.27	1424.34	2738.64	2370.33	2444.9	1462.53	2517.96	1.72164	0.783786	1.0912e-26	1.23165e-25
A1CF	1016.26	1109.63	1171.53	1832.12	2057.41	1966.7	1099.14	1952.08	1.776	0.828629	1.11435e-26	1.25691e-25
TIMP2	9769.01	9661.8	9191	15186	14613.3	13875.8	9540.6	14558.4	1.52594	0.609696	1.11926e-26	1.26158e-25
FOSL2	4003.44	4108.99	3904.29	6831.83	6592.32	5959.12	4005.57	6461.09	1.61303	0.689769	1.17126e-26	1.31928e-25
PCYT2	3197.78	2875.55	3084.22	5130.31	4796.15	4767.7	3052.52	4898.05	1.6046	0.68221	1.2481e-26	1.40486e-25
EXOSC2	2422.48	2471.54	2426.93	1532.8	1551.19	1444.76	2440.31	1509.58	0.618602	-0.692917	1.2902e-26	1.45126e-25
KIAA0586	1211.24	1258.58	1206.06	702.533	615.309	688.804	1225.29	668.882	0.545896	-0.873303	1.35492e-26	1.523e-25
PLAAT3	160.947	152.667	161.548	469.944	374.161	413.079	158.388	419.062	2.6458	1.4037	1.50486e-26	1.69039e-25
GSE1	4149.67	4602.36	4334.68	2728.16	2651.67	2343.15	4362.24	2574.32	0.590139	-0.760874	1.51261e-26	1.69792e-25
ANXA1	13042.2	13101.5	13472.6	19153.3	19404.7	20823.9	13205.4	19794	1.49892	0.583928	1.52011e-26	1.70518e-25
KCNK6	4128.52	4375.23	4268.08	6282.77	6714.81	6513.62	4257.28	6503.73	1.52767	0.611337	1.5586e-26	1.74715e-25
PPM1M	351.324	313.713	315.698	780.699	702.39	651.159	326.912	711.416	2.17617	1.12179	1.56795e-26	1.75643e-25
YWHAE	23415.5	24035.8	23149.5	14533	16351.1	14854.6	23533.6	15246.2	0.64785	-0.626269	1.58008e-26	1.7688e-25
XPOT	7301.47	7519.8	7645.8	11143.3	11309	12412.7	7489.02	11621.7	1.55183	0.63397	1.6461e-26	1.84145e-25
NUP153	5198.12	5284.71	5364.39	3561.28	3324.39	3488.79	5282.41	3458.15	0.654654	-0.611195	1.82839e-26	2.04397e-25
EXPH5	381.674	471.035	472.313	155.377	178.947	168.894	441.674	167.739	0.379781	-1.39676	1.85983e-26	2.0777e-25
LIN54	739.436	672.109	717.719	336.492	355.023	352.033	709.755	347.849	0.490098	-1.02886	1.97723e-26	2.20734e-25
SNORC	2647.81	2424.99	2499.68	1589.04	1408.61	1492.58	2524.16	1496.74	0.592966	-0.753978	1.98124e-26	2.21031e-25
DDAH1	8201.85	8313.86	8923.39	5318.09	5448.78	5700.69	8479.7	5489.19	0.647333	-0.62742	1.9958e-26	2.22504e-25
TEAD1	7709.81	8044.83	8337.63	5258.04	5044.96	5407.67	8030.76	5236.89	0.652104	-0.616826	2.16105e-26	2.40763e-25
ATF3	376.156	356.534	383.523	784.512	762.677	707.118	372.071	751.435	2.0196	1.01407	2.2911e-26	2.55078e-25
ATF4	7172.71	6695.03	6403.98	10581.9	11603.8	10405.3	6757.24	10863.6	1.60771	0.685003	2.5593e-26	2.84743e-25
KPNB1	15535.5	15516.2	15946.4	10600	10999	10803.1	15666.1	10800.7	0.689433	-0.536517	2.58195e-26	2.87069e-25
TPP1	2447.31	2434.3	2486.12	4125.6	3709.08	3872.36	2455.91	3902.34	1.58896	0.668083	2.5925e-26	2.88046e-25
LINC00513	217.968	202.005	230.607	56.2408	52.6314	63.081	216.86	57.3177	0.264307	-1.91971	2.66509e-26	2.95911e-25
POR	6047	5383.39	5555.54	10019.4	8747.34	9165.06	5661.98	9310.61	1.64441	0.71757	2.73027e-26	3.02942e-25
UHRF2	1977.35	2212.75	2065.6	1261.13	1223.92	1236.18	2085.23	1240.41	0.594855	-0.74939	2.84933e-26	3.15938e-25
SLC12A9	1798.93	1700.75	1774.57	3000.78	2716.74	2871.2	1758.08	2862.91	1.62843	0.703479	2.90437e-26	3.21822e-25
PON3	303.5	245.757	252.805	77.212	66.9854	88.5169	267.354	77.5714	0.290145	-1.78515	2.94283e-26	3.25863e-25
PTPN14	5849.27	6089.01	6399.04	4015.02	3833.48	4013.78	6112.44	3954.09	0.646893	-0.628401	3.09763e-26	3.42772e-25
GLTPD2	82.7727	70.7483	110.987	328.866	273.683	288.952	88.1695	297.167	3.37041	1.75292	3.16859e-26	3.50387e-25
MAPK15	132.436	147.082	131.952	474.711	380.86	344.911	137.157	400.16	2.91754	1.54475	3.37524e-26	3.72987e-25
SPATA2L	1166.17	1072.4	1075.35	2056.13	1819.13	1895.48	1104.64	1923.58	1.74137	0.80022	3.37991e-26	3.73251e-25
MR1	366.959	342.571	350.227	679.656	726.313	757.99	353.252	721.319	2.04194	1.02994	3.52378e-26	3.88876e-25
COMMD6	1019.02	927.175	1080.28	1712.96	1983.72	2157.98	1008.83	1951.56	1.93448	0.951948	3.66598e-26	4.04296e-25
NDUFA4L2	12.8757	13.0326	16.0315	115.341	120.574	134.301	13.98	123.406	8.82732	3.14198	3.71967e-26	4.09941e-25
BMS1	4361.2	4863.02	4423.47	2682.4	2910.04	2507.98	4549.23	2700.14	0.593538	-0.752588	3.76712e-26	4.14891e-25
TMC6	2111.62	2152.24	2191.39	4464.95	3521.52	3727.88	2151.75	3904.78	1.8147	0.859733	3.82058e-26	4.20495e-25
TTC7A	3703.62	3454.57	3658.89	6521.07	5551.18	5853.31	3605.69	5975.19	1.65715	0.728708	3.95005e-26	4.34452e-25
PSMB3	8744.47	7854.93	8442.45	4961.58	4978.93	5545.02	8347.28	5161.85	0.618386	-0.693419	4.15515e-26	4.56704e-25
PCNT	3453.46	3839.96	3452.94	2187.67	2011.48	1755.08	3582.12	1984.74	0.554069	-0.851863	4.16821e-26	4.57831e-25
ARHGAP26	2342.47	2415.68	2364.03	1529.94	1450.71	1461.04	2374.06	1480.56	0.623642	-0.68121	4.93478e-26	5.41667e-25
ABCB8	1905.61	1568.56	1651.25	961.813	790.428	867.873	1708.47	873.371	0.5112	-0.968042	5.43846e-26	5.96552e-25
PC	3375.28	3157.61	3255.63	5498.25	4878.45	5250.99	3262.84	5209.23	1.59653	0.674941	5.82538e-26	6.38567e-25
JUND	6837.94	6688.51	6592.66	10432.2	9700.44	9927.12	6706.37	10019.9	1.49409	0.579267	5.98329e-26	6.55437e-25
HNRNPA1	18313	20615.7	19893.9	11289.1	12985.6	11919.3	19607.5	12064.7	0.615308	-0.700619	6.09399e-26	6.67117e-25
TRMT112	3859.05	3894.88	3515.84	2292.53	2427.74	2262.78	3756.59	2327.68	0.619627	-0.690529	6.55165e-26	7.16737e-25
PLS1	3105.81	3109.2	3376.49	5030.22	5692.8	6356.94	3197.17	5693.32	1.78074	0.832476	6.571e-26	7.18373e-25
SRGAP2	1120.19	1106.84	1143.17	652.965	606.696	620.636	1123.4	626.766	0.557919	-0.841873	6.61191e-26	7.22363e-25
ZKSCAN1	2622.05	2885.79	2678.5	4162.77	4410.51	4367.85	2728.78	4313.71	1.58082	0.660674	6.95469e-26	7.59305e-25
SLBP	2118.06	1953.03	1927.48	1146.74	1211.48	1212.78	1999.52	1190.33	0.595309	-0.748289	7.54392e-26	8.23087e-25
CHMP4C	455.25	405.872	400.788	814.062	827.748	954.355	420.637	865.388	2.05733	1.04077	7.96804e-26	8.68782e-25
IRF7	590.445	507.34	480.946	1069.53	1042.1	990.982	526.244	1034.2	1.96526	0.974718	8.177e-26	8.90972e-25
CFAP43	95.6484	113.57	90.0232	281.204	303.348	318.457	99.7471	301.003	3.01766	1.59343	1.08138e-25	1.17684e-24
GPAT3	961.082	1035.16	958.192	1616.68	1867.94	1736.76	984.811	1740.46	1.7673	0.82155	1.08189e-25	1.17684e-24
RPS7	16854.4	15571.1	15414.9	23609.7	23569.3	24148.8	15946.8	23775.9	1.49095	0.576235	1.08222e-25	1.17684e-24
CCDC61	1137.66	1195.27	1144.4	683.469	601.912	622.671	1159.11	636.017	0.54871	-0.865885	1.12016e-25	1.21729e-24
PRKCSH	16450.6	16845.5	16658	27134.8	26091.8	23759.2	16651.4	25661.9	1.54113	0.623986	1.19001e-25	1.29234e-24
TCEA2	714.604	822.915	716.486	1422.23	1370.33	1314.53	751.335	1369.03	1.82213	0.865623	1.20388e-25	1.30653e-24
ACE	61.6196	51.1994	50.561	244.028	192.344	211.627	54.46	215.999	3.9662	1.98776	1.25563e-25	1.36179e-24
GTF2F1	6092.07	6750.88	6650.62	3977.85	4265.06	3735.01	6497.85	3992.64	0.614455	-0.702622	1.3178e-25	1.42827e-24
CBLC	286.945	215.969	245.406	697.767	569.376	572.816	249.44	613.32	2.45879	1.29795	1.49028e-25	1.61414e-24
CMTR1	1902.85	1864.59	1878.15	1168.66	1083.25	1167	1881.87	1139.64	0.605589	-0.723588	1.53606e-25	1.66263e-24
PFKM	2432.6	2607.45	2514.48	1617.64	1547.36	1546.5	2518.18	1570.5	0.623666	-0.681154	1.62081e-25	1.7532e-24
SLC9A3	687.013	611.601	672.091	1299.26	1204.78	1144.62	656.901	1216.22	1.85145	0.888653	1.76077e-25	1.90333e-24
EXD3	561.015	589.259	495.744	1222.05	1059.33	1020.49	548.673	1100.62	2.00597	1.0043	1.87218e-25	2.02243e-24
TENT4A	4032.87	4365.92	4155.86	2753.89	2667.93	2506.96	4184.88	2642.93	0.631542	-0.663049	2.03247e-25	2.19413e-24
ACAT1	2667.12	2908.13	2921.44	1507.06	1609.56	1795.77	2832.23	1637.47	0.578155	-0.790472	2.07174e-25	2.23504e-24
UBALD2	6271.41	6471.61	6115.41	4170.4	4297.59	4058.55	6286.14	4175.51	0.664241	-0.590221	2.07892e-25	2.24132e-24
MINDY2	380.754	368.636	394.622	751.148	727.27	856.681	381.337	778.366	2.04115	1.02938	2.21383e-25	2.38519e-24
NFATC2	1925.84	2021.91	1889.25	1194.4	1207.65	1134.44	1945.67	1178.83	0.605874	-0.72291	2.29201e-25	2.46779e-24
MLH1	1101.8	1062.16	1053.15	481.383	572.247	602.322	1072.37	551.984	0.514734	-0.9581	2.29854e-25	2.4732e-24
MAPK8IP2	141.633	139.635	117.153	378.434	337.798	356.102	132.807	357.445	2.69146	1.42839	2.31864e-25	2.49318e-24
TMEM53	91.0499	94.9517	82.624	296.456	247.846	303.196	89.5419	282.499	3.15494	1.65761	2.39942e-25	2.57835e-24
CALCOCO1	813.011	962.55	916.263	1895.03	1760.76	1530.22	897.275	1728.67	1.92658	0.946041	2.69538e-25	2.89448e-24
DHX15	6800.23	7246.12	7577.98	4445.88	4732.04	4721.92	7208.11	4633.28	0.642787	-0.637587	2.76492e-25	2.96721e-24
MALT1	337.528	348.156	345.294	125.827	140.669	99.7087	343.66	122.068	0.355201	-1.49329	2.76985e-25	2.97055e-24
CBX7	2480.42	2555.32	2558.88	1660.53	1534.92	1517	2531.54	1570.82	0.620499	-0.688499	2.86176e-25	3.06711e-24
FOXO1	369.718	350.949	346.528	682.516	711.002	785.46	355.731	726.326	2.04178	1.02983	2.91566e-25	3.12283e-24
TMC4	16.5545	21.4107	17.2647	136.312	124.401	128.197	18.41	129.637	7.04167	2.81592	2.95347e-25	3.16126e-24
NUP98	5311.25	5126.46	5307.67	3504.09	3176.07	3470.47	5248.46	3383.54	0.644674	-0.633359	2.99854e-25	3.2074e-24
RNF157	3063.51	2988.19	2976.93	2002.74	1888.03	1859.87	3009.54	1916.88	0.636935	-0.650782	3.04913e-25	3.25938e-24
PBXIP1	1193.77	1271.61	1249.23	1977.96	2020.09	2029.78	1238.2	2009.28	1.62274	0.698433	3.09403e-25	3.30522e-24
ZMYND10	128.757	111.708	107.288	15.2517	12.4401	9.15692	115.918	12.2829	0.105963	-3.23837	3.22892e-25	3.44706e-24
ITPRIPL1	474.563	438.453	424.219	198.273	181.818	188.226	445.745	189.439	0.424993	-1.23449	3.36403e-25	3.58896e-24
PHPT1	2982.57	2686.57	2752.49	1697.71	1739.71	1773.39	2807.21	1736.94	0.61874	-0.692594	3.3857e-25	3.60972e-24
PRXL2B	2801.39	2815.97	2837.58	4810.02	4201.9	4462.47	2818.31	4491.46	1.59367	0.672353	3.60293e-25	3.83882e-24
MPRIP	19462.6	20323.4	20266.3	32167.8	30221.9	28621.5	20017.4	30337.1	1.51553	0.599825	3.65784e-25	3.89479e-24
MVK	1088.92	960.688	910.097	517.606	405.74	486.334	986.568	469.893	0.476291	-1.07009	3.72544e-25	3.96419e-24
IRF9	458.009	435.661	432.851	828.36	832.533	841.419	442.174	834.104	1.88637	0.915615	3.78128e-25	4.021e-24
PAQR4	4787.02	4502.76	4693.54	3124.7	2726.31	2853.91	4661.1	2901.64	0.622522	-0.683804	3.99448e-25	4.24495e-24
AUNIP	340.288	290.44	323.097	122.014	91.8657	110.9	317.942	108.26	0.340503	-1.55426	4.03523e-25	4.28547e-24
ABHD11-AS1	103.926	87.5045	101.122	312.661	292.822	268.603	97.5174	291.362	2.98779	1.57908	4.08236e-25	4.3327e-24
RALY	14136.6	13792.2	13837.7	9843.09	9304.27	9014.48	13922.2	9387.28	0.674268	-0.568605	4.11999e-25	4.36981e-24
RNF170	377.075	377.945	372.425	702.533	760.763	850.576	375.815	771.291	2.05232	1.03725	4.31849e-25	4.57738e-24
HAT1	1267.34	1272.54	1341.72	621.509	715.787	756.972	1293.87	698.089	0.539538	-0.890204	4.37163e-25	4.62805e-24
RAVER1	6031.37	5359.19	5299.03	3548.89	2936.83	3058.41	5563.2	3181.38	0.571862	-0.806262	4.37196e-25	4.62805e-24
CDC42EP3	4272.91	3979.59	4007.88	2538.46	2599.99	2724.69	4086.79	2621.05	0.641346	-0.640826	4.52314e-25	4.78499e-24
SACS	1745.58	1970.71	1964.48	1064.76	1062.2	1154.79	1893.59	1093.92	0.577694	-0.791623	4.96909e-25	5.25336e-24
TMEM102	617.116	577.157	594.4	1189.64	1015.31	1163.95	596.224	1122.96	1.88346	0.913383	5.03392e-25	5.31846e-24
NXN	2670.8	2435.23	2356.63	1562.35	1451.67	1427.46	2487.55	1480.49	0.59516	-0.748649	5.0762e-25	5.35967e-24
CACNA1A	45.9848	54.923	50.561	230.683	198.085	181.104	50.4896	203.291	4.02638	2.00948	5.26093e-25	5.55113e-24
RBMX	5562.32	5525.82	5539.51	3513.62	3777.02	3750.27	5542.55	3680.3	0.664009	-0.590725	5.45143e-25	5.74843e-24
DCAF15	3126.97	3142.72	3085.45	2024.67	1886.12	1696.07	3118.38	1868.95	0.599334	-0.738567	5.63053e-25	5.93346e-24
TIMM13	4197.49	3756.18	3581.2	2421.21	2223.92	2160.02	3844.96	2268.38	0.589963	-0.761303	6.12309e-25	6.44837e-24
ZNF558	644.707	624.633	620.297	1144.83	1071.77	1146.65	629.879	1121.08	1.77984	0.831747	6.36426e-25	6.69804e-24
AIMP2	4659.18	4332.4	4374.14	2884.49	2753.1	2967.86	4455.24	2868.48	0.643844	-0.635216	6.44037e-25	6.77378e-24
GCNT2	815.77	786.61	853.37	408.937	369.377	449.707	818.583	409.34	0.500059	-0.999829	6.48563e-25	6.81699e-24
NFKBIZ	349.485	389.116	450.116	160.143	147.368	133.284	396.239	146.932	0.370816	-1.43122	6.51324e-25	6.84162e-24
RPA3	2564.11	2151.31	2436.79	1071.43	1156.93	1407.11	2384.07	1211.83	0.508302	-0.976243	6.57822e-25	6.90545e-24
HSPA13	948.207	897.387	1017.39	1617.64	1751.19	2022.66	954.326	1797.16	1.88318	0.913167	6.68271e-25	7.01063e-24
IARS1	15432.5	15223	15776.3	22783.2	21740.6	23582.1	15477.2	22702	1.4668	0.55267	6.72933e-25	7.05501e-24
LYN	2564.11	2411.96	2515.72	1564.26	1595.21	1585.16	2497.26	1581.54	0.633311	-0.659014	6.95313e-25	7.28497e-24
PPME1	3033.16	2903.47	2885.67	1949.36	1822	1816.12	2940.77	1862.5	0.633337	-0.658956	7.05527e-25	7.38725e-24
ZNF714	373.397	400.287	408.187	151.564	169.377	159.737	393.957	160.226	0.40671	-1.29793	7.4388e-25	7.78385e-24
MRPS7	1928.6	1704.48	1716.61	982.784	961.719	1085.6	1783.23	1010.04	0.566408	-0.820085	7.50634e-25	7.84951e-24
TNFRSF14-AS1	69.8969	66.0938	54.2605	297.409	291.865	190.26	63.4171	259.845	4.09739	2.03471	7.60779e-25	7.95051e-24
ZIC2	977.637	976.513	1028.48	565.268	547.366	498.543	994.211	537.059	0.540186	-0.888471	8.66923e-25	9.05398e-24
NRDC	7087.18	7409.03	7180.89	5006.38	4893.76	4862.32	7225.7	4920.82	0.681017	-0.554237	8.91812e-25	9.30796e-24
SEPHS1	2046.32	1923.24	1884.32	1226.81	1107.17	1162.93	1951.29	1165.64	0.597367	-0.743311	9.49347e-25	9.90215e-24
ANO6	3392.76	3747.8	3739.04	5577.37	5527.25	5637.61	3626.53	5580.75	1.53886	0.621866	9.52955e-25	9.93345e-24
NIBAN1	80.0136	77.2646	92.4896	242.121	266.985	270.638	83.2559	259.915	3.12188	1.64241	9.85487e-25	1.0266e-23
CCDC88B	279.588	271.823	282.401	597.678	571.29	566.712	277.937	578.56	2.08162	1.05771	9.93054e-25	1.03383e-23
DCAF7	6848.06	7032.94	6775.17	4737.57	4723.43	4676.13	6885.39	4712.38	0.684403	-0.547083	1.00057e-24	1.04099e-23
SLC25A42	192.216	200.143	208.41	448.973	444.018	479.212	200.257	457.401	2.28408	1.19161	1.11538e-24	1.1597e-23
HPN	30.35	20.4798	28.3635	168.722	136.842	142.441	26.3977	149.335	5.65711	2.50007	1.13332e-24	1.1776e-23
ZC4H2	764.268	754.028	696.755	387.013	377.032	370.347	738.35	378.131	0.512129	-0.965421	1.1798e-24	1.22512e-23
SYVN1	2096.91	2054.49	1832.53	3491.7	3233.48	3183.56	1994.64	3302.91	1.65589	0.727608	1.23292e-24	1.27947e-23
HDAC5	973.958	905.765	911.33	1797.8	1515.78	1661.47	930.351	1658.35	1.7825	0.833903	1.24772e-24	1.29401e-23
MUC3A	249.238	268.099	260.204	676.796	618.18	511.77	259.18	602.249	2.32367	1.2164	1.3656e-24	1.41536e-23
CCNB1IP1	828.646	784.748	833.639	1408.88	1423.92	1697.08	815.678	1509.96	1.85117	0.888439	1.37647e-24	1.42572e-23
DDX24	4666.54	4374.29	4192.86	2914.99	2783.72	2747.08	4411.23	2815.26	0.638203	-0.647912	1.46091e-24	1.51223e-23
HP1BP3	6075.51	6439.03	6093.21	4192.32	4201.9	4138.93	6202.58	4177.72	0.673544	-0.570155	1.46301e-24	1.51344e-23
CHORDC1	947.287	937.415	910.097	457.552	496.649	534.154	931.6	496.118	0.532544	-0.909026	1.50945e-24	1.5605e-23
JADE1	1726.27	1752.88	1855.96	1048.56	1071.77	1107.99	1778.37	1076.1	0.605107	-0.724738	1.53264e-24	1.58347e-23
UQCRFS1	3462.66	3256.28	3394.98	2071.38	2062.19	2258.71	3371.31	2130.76	0.632027	-0.661941	1.59465e-24	1.6465e-23
SMC3	3897.67	4208.59	3767.41	2135.24	2547.36	2335.01	3957.89	2339.21	0.591023	-0.758713	1.6435e-24	1.69586e-23
IQGAP1	10114.8	10163.6	10139.3	7084.43	7030.6	6592.98	10139.2	6902.67	0.680788	-0.554722	1.80106e-24	1.85727e-23
JPT1	4368.56	4116.44	4025.15	2521.3	2778.94	2650.42	4170.05	2650.22	0.635537	-0.653951	1.84172e-24	1.898e-23
ELP6	858.996	864.805	827.473	451.833	445.931	474.125	850.425	457.296	0.537727	-0.895054	1.87812e-24	1.93336e-23
MYC	16171	15924.9	15022.8	24770.7	22986.5	22844.5	15706.2	23533.9	1.49838	0.583405	1.87839e-24	1.93336e-23
NAMPT	2832.66	2892.3	3068.19	4394.41	5101.42	5236.74	2931.05	4910.86	1.67546	0.744556	1.99688e-24	2.05402e-23
RPLP0	59312.1	50265.8	53604.5	98594.9	82813.1	98585.4	54394.1	93331.1	1.71583	0.778908	2.02657e-24	2.08325e-23
LMO7	3259.4	3766.42	3672.45	5981.54	6267.92	5493.13	3566.09	5914.2	1.65845	0.729839	2.17903e-24	2.23857e-23
TSKU	837.843	786.61	795.41	1474.65	1343.54	1367.43	806.621	1395.21	1.72969	0.790517	2.22058e-24	2.27982e-23
HADH	1629.7	1591.84	1432.97	922.73	780.858	869.907	1551.5	857.832	0.552904	-0.8549	2.25403e-24	2.31271e-23
PLXNB1	3161.92	3218.12	3027.49	6033.97	5174.14	4883.69	3135.84	5363.94	1.71052	0.774439	2.49775e-24	2.56117e-23
SENP1	805.654	745.65	806.509	423.236	402.869	405.957	785.938	410.687	0.522544	-0.936374	2.51754e-24	2.57984e-23
CSTF2	1500.02	1451.27	1446.54	899.853	846.887	767.146	1465.94	837.962	0.571619	-0.806873	2.55938e-24	2.62108e-23
PTGES3	11061.2	10771.4	11471.2	6703.14	6990.41	7682.66	11101.3	7125.4	0.641855	-0.639681	2.64793e-24	2.71007e-23
L3HYPDH	826.807	831.293	826.24	1418.41	1342.58	1445.78	828.113	1402.26	1.69331	0.759849	2.66686e-24	2.72774e-23
DLEU2	187.618	168.493	177.58	35.2697	44.9759	46.802	177.897	42.3492	0.238055	-2.07063	2.67504e-24	2.73439e-23
ATP6V1E1	4332.69	4082.92	4112.7	2750.08	2691.86	2810.16	4176.1	2750.7	0.658675	-0.60236	2.70524e-24	2.76354e-23
DUT	2518.13	2454.78	2487.35	1428.9	1471.77	1642.14	2486.75	1514.27	0.608934	-0.715643	2.71416e-24	2.77092e-23
AACS	2041.73	1972.57	2002.71	1266.85	1030.62	1140.55	2005.67	1146	0.571382	-0.807472	2.73482e-24	2.79027e-23
GLUL	2583.43	2464.09	2525.58	1553.77	1663.15	1499.7	2524.37	1572.21	0.622813	-0.683129	2.77051e-24	2.82491e-23
PCCB	3298.95	3178.09	3025.03	2060.89	1985.64	2044.03	3167.35	2030.19	0.640972	-0.641666	2.83224e-24	2.88606e-23
RPS6KA2	82.7727	101.468	86.3236	293.596	264.114	262.498	90.1881	273.403	3.03147	1.60002	3.0436e-24	3.0995e-23
SLC9A1	2300.16	2342.14	2164.26	3952.11	3694.72	3433.85	2268.85	3693.56	1.62794	0.703049	3.06491e-24	3.11926e-23
SUN1	21676.3	22163.8	22002.6	32993.3	30381.7	32366.7	21947.6	31913.9	1.4541	0.540123	3.14955e-24	3.20341e-23
CLU	1675.69	1395.42	1494.63	2869.23	2609.56	2524.26	1521.91	2667.68	1.75285	0.809703	3.34109e-24	3.39612e-23
PRKACA	3432.31	3407.09	3226.04	2233.43	2149.27	2162.05	3355.14	2181.58	0.650221	-0.620999	3.45e-24	3.50464e-23
PHIP	1924.92	2058.22	2056.97	1243.97	1206.69	1273.83	2013.37	1241.5	0.616627	-0.69753	3.88003e-24	3.93904e-23
RPS4X	21206.4	19662.4	20696.7	29190.9	29919.5	30986	20521.8	30032.1	1.46342	0.549347	4.00542e-24	4.06381e-23
FMO5	28.5106	29.7888	25.8971	142.032	146.411	148.546	28.0655	145.663	5.19011	2.37576	4.27336e-24	4.33297e-23
CRY1	1689.48	1755.68	1752.37	1010.43	1057.41	1094.76	1732.51	1054.2	0.608482	-0.716713	4.43705e-24	4.49616e-23
PON2	1981.03	1856.21	1921.32	1070.48	1128.23	1227.03	1919.52	1141.91	0.594895	-0.749293	4.47159e-24	4.52835e-23
CD82	713.684	628.357	677.024	336.492	344.496	314.388	673.022	331.792	0.492988	-1.02037	4.50394e-24	4.55829e-23
MLXIPL	51.503	70.7483	64.1261	265.952	215.31	206.539	62.1258	229.267	3.69037	1.88377	4.74711e-24	4.80142e-23
CDC42BPB	6942.79	7498.39	7029.21	11147.1	10708.1	10342.2	7156.79	10732.5	1.49962	0.584598	4.99119e-24	5.04517e-23
CXCL16	250.157	283.924	287.334	623.415	587.558	546.363	273.805	585.779	2.1394	1.09721	5.05251e-24	5.104e-23
HDGFL2	4928.65	6042.47	5439.62	2753.89	3376.06	2739.95	5470.25	2956.64	0.540494	-0.887648	5.0769e-24	5.12548e-23
DMAP1	1193.77	1170.14	1143.17	708.253	644.974	636.915	1169.03	663.38	0.567464	-0.817398	5.10638e-24	5.15205e-23
SFXN3	3244.69	3093.38	3118.75	4904.39	4652.61	4671.05	3152.27	4742.68	1.50453	0.589312	5.20498e-24	5.2483e-23
PRTFDC1	861.755	937.415	976.69	483.29	511.96	491.421	925.287	495.557	0.535571	-0.90085	5.4675e-24	5.50961e-23
MINDY1	308.098	306.266	323.097	629.134	614.352	629.793	312.487	624.426	1.99825	0.998735	5.56515e-24	5.60456e-23
SNRNP200	18708.5	18879.6	18962.8	13385.3	11803.8	11950.8	18850.3	12380	0.656752	-0.606579	6.21172e-24	6.25186e-23
DZIP1L	452.491	399.356	352.694	169.676	139.712	154.65	401.513	154.679	0.385241	-1.37617	6.35795e-24	6.3951e-23
DNASE2	2020.57	1791.05	2040.94	3208.59	3048.79	3225.27	1950.85	3160.88	1.62026	0.696223	6.37729e-24	6.4106e-23
LGR4	2711.26	2923.02	2973.23	4309.57	4500.46	4800.26	2869.17	4536.76	1.58121	0.661029	6.66757e-24	6.69828e-23
PAGR1	1457.72	1508.06	1540.26	922.73	908.131	846.506	1502.01	892.456	0.594174	-0.751043	7.01361e-24	7.04159e-23
SF1	11201.9	10504.3	10197.3	7210.26	6891.84	6371.18	10634.5	6824.43	0.641726	-0.63997	7.46738e-24	7.49257e-23
RPE	1738.23	1737.06	1727.7	944.655	1084.21	1059.15	1734.33	1029.34	0.593507	-0.752662	7.48141e-24	7.50205e-23
ISCU	2407.76	2478.05	2299.91	3654.7	4054.53	3685.15	2395.24	3798.13	1.5857	0.665117	7.57569e-24	7.59193e-23
ACBD7	131.517	124.74	144.284	26.6906	20.0956	21.3661	133.514	22.7174	0.170151	-2.55511	7.87916e-24	7.89123e-23
CAPZB	7591.17	7495.6	7330.11	5237.07	5155.96	5022.06	7472.29	5138.36	0.687656	-0.540242	7.95881e-24	7.96611e-23
MLPH	6985.09	6734.12	6406.44	12146.1	11145.4	9954.59	6708.55	11082	1.65193	0.72415	8.14904e-24	8.15154e-23
KATNAL1	349.485	404.941	456.282	149.658	152.153	166.859	403.569	156.223	0.387104	-1.36921	8.16947e-24	8.16697e-23
NDUFS6	6598.82	6250.99	5861.37	3772.9	4144.48	3555.94	6237.06	3824.44	0.61318	-0.705617	8.47372e-24	8.46595e-23
MEPCE	3952.85	3981.46	3808.1	2473.64	2680.37	2494.75	3914.14	2549.59	0.65138	-0.61843	8.71773e-24	8.70442e-23
PSMC1	2057.36	2064.73	1936.11	1264.94	1245.93	1276.88	2019.4	1262.58	0.625226	-0.67755	8.92226e-24	8.90321e-23
DNAJB9	283.266	338.847	352.694	658.685	678.466	811.914	324.936	716.355	2.2046	1.14052	9.38912e-24	9.36335e-23
STRBP	2689.19	2706.12	2745.09	1645.28	1777.98	1779.49	2713.47	1734.25	0.639128	-0.645823	9.82431e-24	9.79139e-23
PROCR	4672.98	4796.92	5053.63	7422.83	7033.47	7809.84	4841.18	7422.05	1.53311	0.616459	9.93564e-24	9.89631e-23
FTL	49564.3	42131.6	45513.5	80161.3	68627.5	79903.3	45736.4	76230.7	1.66674	0.737028	9.98224e-24	9.93668e-23
KIAA0754	1935.96	2324.45	2352.93	1259.22	1248.8	1085.6	2204.45	1197.88	0.54339	-0.879941	1.00857e-23	1.00335e-22
TBC1D20	2277.17	2186.68	2140.82	3465.01	3444.96	3264.95	2201.56	3391.64	1.54056	0.623458	1.05853e-23	1.05241e-22
HCFC1R1	1922.16	1694.24	1699.34	1071.43	1033.49	951.302	1771.91	1018.74	0.574939	-0.79852	1.13971e-23	1.13244e-22
PMPCA	5623.94	5317.3	5238.61	3689.97	3526.3	3573.23	5393.28	3596.5	0.666848	-0.584569	1.14823e-23	1.14021e-22
GPCPD1	347.645	363.051	330.496	693.001	655.5	780.373	347.064	709.625	2.04465	1.03185	1.22372e-23	1.21444e-22
ANKS4B	703.568	715.861	709.087	1182.96	1221.05	1216.85	709.505	1206.95	1.70112	0.766487	1.30438e-23	1.2937e-22
TOMM6	2064.72	2037.74	2001.47	1035.21	1277.51	1194.47	2034.64	1169.06	0.574579	-0.799423	1.34449e-23	1.33267e-22
KCTD13	594.124	666.524	633.862	1158.18	1159.8	1070.34	631.503	1129.44	1.7885	0.838749	1.36632e-23	1.35349e-22
ENDOD1	768.866	841.533	789.244	1364.08	1330.14	1490.54	799.881	1394.92	1.74391	0.802325	1.36916e-23	1.35549e-22
EXOSC9	496.636	556.678	542.605	254.513	241.147	252.324	531.973	249.328	0.468686	-1.09331	1.39653e-23	1.38175e-22
CCDC74B	183.939	168.493	150.45	40.0358	31.5788	42.7323	167.627	38.1157	0.227383	-2.1368	1.64846e-23	1.63003e-22
DNAJC5	9833.39	9618.05	9479.56	15502.4	13697.6	14447.6	9643.67	14549.2	1.50868	0.593286	1.70591e-23	1.68581e-22
SF3B2	10984.9	10625.3	9775.53	6951.94	6725.33	6097.49	10461.9	6591.59	0.630057	-0.666445	1.71634e-23	1.69509e-22
ZGRF1	185.779	210.383	180.046	37.1761	53.5883	54.9415	192.069	48.5687	0.25287	-1.98353	1.82986e-23	1.80611e-22
KBTBD11	1070.53	1199	1180.17	1915.05	1881.33	1864.96	1149.9	1887.11	1.64111	0.714676	2.07549e-23	2.04732e-22
LRRC20	2336.95	2170.86	2240.71	1451.78	1348.32	1419.32	2249.51	1406.47	0.625236	-0.677527	2.13662e-23	2.10636e-22
CASKIN1	335.689	367.705	315.698	138.219	130.143	96.6564	339.697	121.673	0.35818	-1.48124	2.2755e-23	2.24192e-22
USP48	2389.37	2646.55	2519.42	1548.05	1605.74	1598.39	2518.44	1584.06	0.628983	-0.668906	2.27865e-23	2.24366e-22
PSMD7	6233.7	6042.47	5945.23	4110.34	3761.71	4140.96	6073.8	4004.34	0.659281	-0.601035	2.29625e-23	2.25963e-22
CPT1A	4617.79	4368.71	4659.01	7400.91	6567.44	7051.85	4548.5	7006.73	1.54045	0.62335	2.36997e-23	2.33078e-22
GCNT3	740.355	718.654	764.58	1201.07	1325.35	1357.26	741.197	1294.56	1.74658	0.804537	2.40675e-23	2.36553e-22
CD109	10688.7	11503.1	12341.8	6686.94	6666	7687.74	11511.2	7013.56	0.609281	-0.714821	2.47506e-23	2.4312e-22
CLDN4	17733.6	17542.8	18071.2	26329.3	24486	25851	17782.5	25555.4	1.43711	0.523169	2.47747e-23	2.43211e-22
ANKRD28	2208.19	2421.27	2404.73	1403.16	1486.12	1482.4	2344.73	1457.23	0.621491	-0.686195	2.5243e-23	2.4766e-22
MORN4	106.685	114.501	94.9559	280.251	307.176	293.021	105.38	293.483	2.78498	1.47767	2.53616e-23	2.48674e-22
KLF3	2508.01	2634.44	2725.36	3855.83	4164.58	4194.89	2622.6	4071.77	1.55257	0.634654	2.54961e-23	2.49843e-22
SUSD1	620.795	595.775	594.4	311.708	300.477	255.376	603.657	289.187	0.479059	-1.06173	2.60896e-23	2.55506e-22
VWA1	1524.86	1430.79	1439.14	2752.94	2399.03	2318.74	1464.93	2490.24	1.6999	0.765453	2.76676e-23	2.70799e-22
FAM89B	1190.09	1131.97	1119.74	1820.68	1844.01	1853.77	1147.27	1839.49	1.60336	0.681102	2.77902e-23	2.71835e-22
CSTB	17157.9	17808.1	17363.4	24415.2	24458.3	24423.5	17443.1	24432.3	1.40069	0.486135	2.92067e-23	2.8552e-22
ARSD	549.978	519.442	521.641	984.691	905.26	1004.21	530.354	964.72	1.81901	0.863155	3.18741e-23	3.11411e-22
RHPN1	1053.05	1065.88	1001.35	2134.29	1777.03	1728.62	1040.1	1879.98	1.80751	0.854002	3.30598e-23	3.22802e-22
UQCRQ	3283.32	2942.57	3170.54	1793.03	1858.37	2059.29	3132.14	1903.56	0.607751	-0.718448	3.31457e-23	3.23448e-22
MTCL1	3381.72	3760.83	3546.67	2263.93	2180.85	1881.24	3563.07	2108.67	0.591813	-0.756786	3.46452e-23	3.37878e-22
CPSF2	2924.63	2962.12	2963.37	1815.91	1933.96	1980.95	2950.04	1910.27	0.647542	-0.626955	3.47878e-23	3.39067e-22
WDR77	3543.59	3113.86	3276.6	2039.92	1680.38	1998.24	3311.35	1906.18	0.575651	-0.796734	3.67585e-23	3.58062e-22
MISP	4237.96	3711.49	3693.42	7110.17	6217.2	6133.1	3880.96	6486.83	1.67145	0.7411	3.92753e-23	3.8235e-22
SOD1	5598.19	5504.41	5091.86	3346.8	3680.37	3334.14	5398.15	3453.77	0.639806	-0.644293	3.94028e-23	3.83363e-22
RUSC1	2292.8	2139.21	2121.09	1380.28	1365.55	1388.8	2184.37	1378.21	0.630942	-0.664421	4.05129e-23	3.93929e-22
SPIN4	800.136	781.955	813.908	411.797	406.697	456.829	798.666	425.108	0.532272	-0.909765	4.08826e-23	3.97288e-22
PTP4A1	3569.34	3793.41	3868.53	2238.19	2220.09	2527.31	3743.76	2328.53	0.621976	-0.685069	4.16647e-23	4.04647e-22
WDFY3-AS2	59.7802	86.5736	71.5253	218.291	247.846	263.516	72.6264	243.217	3.34889	1.74368	4.51947e-23	4.3867e-22
TAGLN2	26207.7	22357.4	23837.6	41907	35927.1	41094.2	24134.2	39642.8	1.6426	0.715978	4.5773e-23	4.4402e-22
PEBP1	12866.5	11813.1	12124.8	8415.15	7566.48	8219.86	12268.1	8067.16	0.65757	-0.604783	4.59384e-23	4.4536e-22
SNX5	3779.95	3620.27	3579.96	2250.59	2227.74	2501.87	3660.06	2326.73	0.635709	-0.653561	4.79657e-23	4.64739e-22
CYSRT1	34.0288	18.618	28.3635	160.143	138.755	138.371	27.0034	145.757	5.39772	2.43235	4.80103e-23	4.64895e-22
SYNGR2	6130.69	5824.64	5754.08	10393.1	8646.86	9449.94	5903.14	9496.64	1.60874	0.685935	4.85912e-23	4.70242e-22
JUP	4613.2	4209.53	4273.02	8128.23	6780.84	6882.95	4365.25	7264	1.66405	0.734702	5.09112e-23	4.92402e-22
CACNA2D4	234.523	213.176	202.244	524.279	452.63	482.264	216.647	486.391	2.24508	1.16677	5.22228e-23	5.0479e-22
SUMF2	10370.5	9833.09	9546.16	14732.2	14191.3	14356	9916.58	14426.5	1.45479	0.54081	5.41037e-23	5.22662e-22
LOC155060	98.4075	103.33	94.9559	357.463	296.65	251.307	98.8977	301.806	3.0517	1.60961	5.61264e-23	5.41882e-22
PMAIP1	2227.5	2292.8	2458.99	1252.55	1335.88	1500.72	2326.43	1363.05	0.585897	-0.771282	5.704e-23	5.50377e-22
KDM7A	271.31	319.298	297.2	565.268	646.888	689.821	295.936	633.992	2.14233	1.09918	5.84305e-23	5.63462e-22
PCNX4	4007.12	4261.66	4317.41	2647.13	2699.51	2864.08	4195.39	2736.91	0.65236	-0.61626	5.87327e-23	5.66042e-22
PSME4	2843.7	2958.4	3037.36	1727.26	1948.32	1880.22	2946.48	1851.93	0.628523	-0.669963	5.89758e-23	5.6805e-22
MRPL27	1335.4	1187.83	1220.86	684.422	640.189	750.867	1248.03	691.826	0.554335	-0.85117	5.95091e-23	5.72849e-22
WWC2	3318.26	3602.58	3514.6	2296.34	2253.58	2296.35	3478.48	2282.09	0.656059	-0.608102	6.19838e-23	5.9632e-22
VLDLR	558.256	695.382	679.49	1156.27	1213.39	1227.03	644.376	1198.9	1.86056	0.895734	6.41196e-23	6.16506e-22
S100A6	43849.3	40513.7	42786.9	63493	61177.8	70186.8	42383.3	64952.5	1.5325	0.61589	6.68903e-23	6.42767e-22
SSX2IP	1433.81	1403.8	1571.09	712.066	756.935	899.413	1469.56	789.471	0.537215	-0.896429	6.75507e-23	6.48732e-22
NAA15	2227.5	2190.41	2348	1263.99	1306.22	1480.37	2255.3	1350.19	0.598674	-0.740158	6.77625e-23	6.50385e-22
ZNF783	611.598	675.833	669.624	1168.66	1233.49	1088.66	652.352	1163.6	1.78371	0.834877	6.94369e-23	6.66065e-22
IFI6	762.428	627.426	716.486	329.819	320.573	368.312	702.113	339.568	0.483637	-1.048	7.28343e-23	6.98245e-22
RRP1	3303.55	3445.26	3413.48	2086.63	2320.57	2102.02	3387.43	2169.74	0.640527	-0.642669	7.4633e-23	7.15069e-22
RAP1GAP	269.471	249.481	251.572	560.502	535.883	512.788	256.841	536.391	2.08841	1.06241	7.59919e-23	7.27662e-22
SNX8	6240.14	6383.17	6273.26	4459.23	4311.95	4217.27	6298.86	4329.48	0.687344	-0.540896	7.80304e-23	7.46567e-22
STIP1	13964.7	13065.2	12599.5	9081.46	8866	8361.29	13209.8	8769.58	0.66387	-0.591028	7.80575e-23	7.46567e-22
SLC25A45	142.553	152.667	147.983	338.398	368.42	373.399	147.735	360.072	2.43729	1.28528	7.82711e-23	7.48173e-22
PER3	1009.83	1115.22	1127.14	631.994	599.041	536.189	1084.06	589.075	0.543396	-0.879924	9.61257e-23	9.1792e-22
NPAS2	856.237	853.634	887.9	1525.17	1376.07	1451.88	865.924	1451.04	1.67572	0.744778	9.61693e-23	9.1792e-22
IPO9	4372.24	4213.25	4353.18	2992.2	2727.26	2829.49	4312.89	2849.65	0.660729	-0.597869	9.61978e-23	9.1792e-22
MFGE8	510.431	471.035	489.578	242.121	212.439	227.906	490.348	227.489	0.463933	-1.10801	9.66016e-23	9.2084e-22
PTGES2	6652.16	6446.48	6244.89	10867.8	9475.56	9663.6	6447.84	10002.3	1.55127	0.633447	9.66164e-23	9.2084e-22
EPRS1	6540.88	6536.77	6479.2	9276.87	9135.85	9692.09	6518.95	9368.27	1.43708	0.523143	9.85855e-23	9.3906e-22
HIC1	436.856	470.104	479.712	210.665	194.258	222.818	462.224	209.247	0.452696	-1.14339	1.16369e-22	1.10781e-21
EWSR1	11098.9	12118.4	11638.9	7589.65	7953.08	6901.27	11618.7	7481.33	0.643902	-0.635087	1.17236e-22	1.11541e-21
PTTG1IP	17750.1	17105.3	17161.1	11839.2	11155.9	12390.3	17338.8	11795.1	0.680273	-0.555815	1.17971e-22	1.12176e-21
GPI	20809	17932.8	18004.6	12322.5	9923.41	10764.5	18915.5	11003.4	0.581716	-0.781614	1.21237e-22	1.15214e-21
PSMD3	11997.4	11240.6	11572.3	8213.06	7711.93	8008.24	11603.4	7977.74	0.687532	-0.5405	1.25642e-22	1.1933e-21
CBX8	692.531	809.882	781.845	1483.23	1640.19	1273.83	761.419	1465.75	1.92502	0.944875	1.29397e-22	1.22826e-21
RPS25	11198.2	10474.5	10189.9	15430	18515.7	17198.7	10620.9	17048.2	1.60516	0.682715	1.29801e-22	1.23138e-21
REEP6	489.278	526.889	547.538	991.363	928.226	912.64	521.235	944.076	1.81123	0.856969	1.34324e-22	1.27355e-21
CA2	203.253	187.111	176.347	53.3811	54.5453	48.8369	188.903	52.2544	0.27662	-1.85402	1.43351e-22	1.35834e-21
CLTA	5880.54	5677.55	5509.91	3893.96	3892.81	3627.16	5689.33	3804.64	0.668733	-0.580499	1.46261e-22	1.38512e-21
ING1	1503.7	1669.1	1698.11	945.608	997.126	959.442	1623.64	967.392	0.595818	-0.747058	1.49548e-22	1.41542e-21
RPS3	62262.5	60551.3	59790.2	86879.7	82866.7	87007	60868	85584.5	1.40607	0.491665	1.52117e-22	1.43891e-21
MTA2	6358.78	5984.75	5909.47	4183.74	4105.25	4127.74	6084.33	4138.91	0.680257	-0.555848	1.56311e-22	1.47773e-21
SIRT7	1493.59	1601.15	1405.84	2416.45	2442.1	2347.22	1500.19	2401.92	1.60108	0.679043	1.57874e-22	1.49164e-21
APOL6	1914.81	1856.21	1748.67	2812.99	2831.57	2860.01	1839.9	2834.86	1.54077	0.623652	1.63843e-22	1.54715e-21
PPP1R15A	2289.12	2672.61	2409.66	4343.89	4759.79	3814.37	2457.13	4306.01	1.75246	0.809378	1.71039e-22	1.61417e-21
NIN	1964.47	2047.05	2003.94	1245.88	1320.57	1200.57	2005.15	1255.67	0.626223	-0.675251	1.76393e-22	1.66373e-21
HMGN1	3856.29	4377.09	3879.63	2184.81	2636.35	2235.31	4037.67	2352.16	0.582554	-0.779537	1.80574e-22	1.70219e-21
LOC284454	867.273	1007.23	827.473	1707.24	1635.4	1506.82	900.66	1616.49	1.79478	0.843809	1.80985e-22	1.70508e-21
TIMP1	2756.33	2333.76	2489.82	4260	3878.45	4350.55	2526.64	4163	1.64765	0.720406	1.82319e-22	1.71665e-21
SLC31A1	1349.19	1423.34	1482.3	2223.89	2227.74	2464.23	1418.28	2305.29	1.62541	0.700806	1.88352e-22	1.77243e-21
PPIH	1550.61	1545.29	1429.27	796.904	952.15	828.193	1508.39	859.082	0.569535	-0.812142	1.89243e-22	1.7798e-21
CD27-AS1	299.821	297.888	272.536	612.929	589.472	559.59	290.082	587.33	2.02471	1.01771	1.95704e-22	1.8395e-21
ST6GALNAC6	2339.71	2216.47	2212.35	3479.3	3333	3398.23	2256.18	3403.51	1.50853	0.593145	2.10242e-22	1.97502e-21
BORCS8	231.763	238.31	203.477	72.4458	75.5978	61.0461	224.517	69.6966	0.310429	-1.68766	2.12062e-22	1.99097e-21
C5orf34	234.523	220.623	207.177	62.9134	73.6839	71.2205	220.774	69.2726	0.313772	-1.67221	2.14015e-22	2.00815e-21
RPS8	34728.6	33969.4	36311.4	50454.7	48518.5	52150.7	35003.2	50374.6	1.43914	0.525212	2.16067e-22	2.02625e-21
AIFM1	2349.82	2658.65	2394.86	1539.47	1565.54	1498.68	2467.78	1534.57	0.621841	-0.685381	2.17164e-22	2.03537e-21
AGK	1269.18	1183.17	1166.6	726.364	706.218	691.856	1206.32	708.146	0.587031	-0.768492	2.41223e-22	2.25957e-21
CTSZ	6218.99	6250.06	6288.06	9181.55	9132.98	8645.15	6252.37	8986.56	1.43731	0.523367	2.53756e-22	2.3756e-21
GPKOW	2003.1	1852.49	1802.93	1206.79	1134.92	1105.95	1886.17	1149.22	0.609289	-0.714802	2.56686e-22	2.40166e-21
KRI1	3545.43	3912.57	3461.58	2203.88	2311.95	1896.5	3639.86	2137.44	0.587233	-0.767996	2.5756e-22	2.40846e-21
RBMS2	2690.11	2760.12	2716.73	1671.97	1796.17	1823.24	2722.32	1763.79	0.647902	-0.626153	2.62021e-22	2.44878e-21
TNK1	295.222	277.408	262.67	564.315	560.764	565.694	278.434	563.591	2.02415	1.01731	2.62335e-22	2.45031e-21
MDH1	5014.18	4569.78	4941.41	2675.73	2722.48	3249.69	4841.79	2882.63	0.595365	-0.748154	2.6586e-22	2.48048e-21
FAM53B	1735.47	1635.59	1620.42	2846.36	2500.47	2675.86	1663.82	2674.23	1.60728	0.684619	2.65869e-22	2.48048e-21
NR1H3	514.11	435.661	503.143	987.55	881.337	884.152	484.305	917.679	1.89484	0.922075	2.82594e-22	2.63502e-21
PAQR5	3415.75	3371.72	3455.41	5274.24	4916.73	5687.46	3414.29	5292.81	1.55019	0.632448	2.83829e-22	2.64503e-21
DRAM2	1116.51	1100.32	1281.29	1888.36	2164.59	2425.57	1166.04	2159.5	1.852	0.889081	2.90165e-22	2.70253e-21
EHD4	5917.33	5374.08	5662.83	3880.62	3575.11	3714.66	5651.41	3723.46	0.658855	-0.601967	3.03539e-22	2.82549e-21
SNCG	658.502	638.597	623.996	1191.54	1199.04	1037.78	640.365	1142.79	1.78459	0.835592	3.22808e-22	3.00315e-21
CCDC6	5582.56	5819.98	5913.17	8171.12	8310.97	8633.96	5771.9	8372.02	1.45048	0.536529	3.35543e-22	3.11984e-21
PRKAB2	584.927	673.04	717.719	1162.95	1215.31	1428.48	658.562	1268.91	1.92679	0.946199	3.83548e-22	3.56416e-21
G3BP1	8870.47	8420.91	8731.01	5858.58	5926.29	6200.25	8674.13	5995.04	0.69114	-0.53295	3.85234e-22	3.5778e-21
ENKUR	85.5317	75.4028	88.79	222.104	266.985	263.516	83.2415	250.868	3.01374	1.59155	3.9389e-22	3.65612e-21
PAXIP1	1857.79	1751.95	1863.36	1160.09	1154.06	1131.39	1824.36	1148.51	0.629541	-0.667628	4.12164e-22	3.82357e-21
KLHDC3	2813.35	2705.19	2630.4	1833.07	1670.81	1722.52	2716.32	1742.13	0.641358	-0.640797	4.52984e-22	4.19986e-21
FABP5	430.418	441.246	466.147	183.974	206.698	214.679	445.937	201.784	0.452493	-1.14403	4.62522e-22	4.28586e-21
GPR108	2645.05	2559.04	2524.35	4449.7	3748.31	4220.32	2576.15	4139.44	1.60684	0.684223	4.95752e-22	4.59118e-21
TFF2	24.8318	30.7197	33.2962	133.453	147.368	143.458	29.6159	141.426	4.77535	2.25561	5.04151e-22	4.66632e-21
PGAP3	364.2	414.25	352.694	797.857	692.82	740.693	377.048	743.79	1.97267	0.980148	5.06148e-22	4.68216e-21
ABCA1	288.785	289.51	332.962	623.415	598.084	594.182	303.752	605.227	1.9925	0.994582	5.07492e-22	4.69194e-21
TFAM	2533.76	2552.53	2678.5	1430.8	1551.19	1720.48	2588.26	1567.49	0.605616	-0.723525	5.21427e-22	4.81805e-21
NET1	2595.38	2637.24	2669.87	3875.85	4400.94	3972.07	2634.16	4082.95	1.55	0.632269	5.68084e-22	5.2462e-21
ZNF662	584.007	619.979	547.538	278.344	307.176	279.795	583.841	288.438	0.494036	-1.01731	5.86889e-22	5.4168e-21
MED15	9530.81	9215.9	8536.17	6196.97	5341.61	5136.01	9094.29	5558.2	0.611174	-0.710344	5.93703e-22	5.4766e-21
ARNTL2	2417.88	2435.23	2504.62	1441.29	1497.6	1657.4	2452.58	1532.1	0.624689	-0.67879	5.98486e-22	5.51761e-21
EEF1AKMT2	1093.52	1077.98	1076.58	535.717	602.869	659.298	1082.69	599.295	0.553523	-0.853286	6.08427e-22	5.60609e-21
PTPRU	599.642	537.129	536.439	1043.79	941.623	1040.84	557.737	1008.75	1.80865	0.854913	6.23634e-22	5.74298e-21
CSTA	7.35757	0.930899	4.93278	81.9781	103.349	108.866	4.40708	98.0642	22.2515	4.47583	6.27278e-22	5.77329e-21
FBF1	686.093	712.138	653.593	375.574	352.152	306.248	683.941	344.658	0.503929	-0.988707	6.48941e-22	5.96931e-21
WDR54	1075.12	960.688	969.291	581.473	521.529	564.677	1001.7	555.893	0.554949	-0.849573	6.52783e-22	6.00128e-21
NDUFAF3	2530.08	2357.97	2322.1	1554.72	1259.33	1411.18	2403.39	1408.41	0.586011	-0.770999	6.6508e-22	6.11089e-21
DMKN	2268.89	2261.15	2180.29	3343.94	3524.39	3273.09	2236.78	3380.47	1.51131	0.595804	6.68632e-22	6.14008e-21
IFI44	2511.69	2591.62	2590.94	1315.46	1530.14	1660.45	2564.75	1502.02	0.585639	-0.771916	6.75352e-22	6.1983e-21
PSMB2	7106.49	6171.86	6449.61	4354.37	4168.41	4304.77	6575.99	4275.85	0.650222	-0.620996	7.06941e-22	6.48459e-21
PDZK1	125.998	109.846	120.853	325.053	299.52	296.074	118.899	306.882	2.58103	1.36795	7.15063e-22	6.55541e-21
PLCB4	1393.34	1413.1	1527.93	835.986	909.088	837.349	1444.79	860.808	0.595801	-0.747097	7.26184e-22	6.65363e-21
RNF130	2434.44	2354.24	2375.13	3584.16	3454.53	3744.16	2387.94	3594.29	1.50518	0.58994	7.29222e-22	6.67773e-21
CNTROB	3435.98	3794.34	3284	2073.28	2278.46	1907.69	3504.77	2086.48	0.595325	-0.748252	7.45603e-22	6.82392e-21
ERI1	868.193	851.773	964.358	405.124	479.424	502.613	894.775	462.387	0.516764	-0.952423	7.46045e-22	6.82414e-21
RHBDL1	54.2621	66.0938	67.8257	255.467	192.344	205.522	62.7272	217.777	3.47182	1.79569	7.532e-22	6.88574e-21
LIPA	2489.62	2394.27	2619.3	3817.7	4208.6	4856.22	2501.06	4294.17	1.71694	0.779838	7.60064e-22	6.94461e-21
SIVA1	5372.86	4863.02	4987.04	3286.75	2619.13	3087.92	5074.31	2997.93	0.590806	-0.759243	7.83578e-22	7.15545e-21
PCSK6	880.149	934.623	931.062	1557.58	1460.28	1472.23	915.278	1496.7	1.63524	0.709502	8.09396e-22	7.38709e-21
MRPL9	3147.2	2956.54	2833.88	1895.98	1984.68	1882.26	2979.21	1920.97	0.644794	-0.63309	8.23184e-22	7.50874e-21
CELF6	13.7954	13.0326	12.3319	111.528	111.004	92.5866	13.0533	105.04	8.04698	3.00845	8.33228e-22	7.59613e-21
CCNL2	3945.5	4239.31	4007.88	6637.37	6288.02	5823.8	4064.23	6249.73	1.53774	0.620811	8.39879e-22	7.65249e-21
HBEGF	558.256	538.991	606.731	1066.67	1074.64	943.163	567.993	1028.16	1.81016	0.856116	8.53592e-22	7.77311e-21
MCRS1	3325.62	2892.3	3055.85	2017.04	1736.84	1855.8	3091.26	1869.89	0.604897	-0.725239	8.68272e-22	7.90239e-21
UBE2N	2991.77	2882.99	3028.72	1558.54	1844.01	1916.85	2967.83	1773.13	0.597451	-0.743108	8.71081e-22	7.92355e-21
CCSAP	320.974	341.64	368.725	142.032	141.626	140.406	343.78	141.355	0.411178	-1.28216	8.71887e-22	7.92646e-21
HPS3	2124.5	2199.71	2362.8	1350.73	1317.7	1463.07	2229	1377.17	0.61784	-0.694695	9.89608e-22	8.99169e-21
SART1	5425.29	6204.44	5540.74	3413.53	3742.57	3043.15	5723.49	3399.75	0.593999	-0.751466	1.02028e-21	9.2652e-21
ELOVL5	4020.91	4173.22	4514.72	2445.05	2564.58	2853.91	4236.29	2621.18	0.618745	-0.692584	1.03613e-21	9.40398e-21
UBC	23446.7	22565	23550.3	39470.6	32553.9	38205.7	23187.3	36743.4	1.58463	0.664148	1.03685e-21	9.40522e-21
PKP3	4403.51	4250.48	4403.74	7416.16	6212.42	6962.31	4352.58	6863.63	1.57691	0.657102	1.04545e-21	9.47801e-21
KCNK1	3845.25	3751.52	3924.02	2577.54	2600.95	2653.47	3840.27	2610.65	0.679811	-0.556794	1.11661e-21	1.01175e-20
XPO1	9237.43	9307.13	9833.49	5786.13	6202.85	6650.98	9459.35	6213.32	0.656844	-0.606377	1.20648e-21	1.09258e-20
TRADD	1516.58	1414.97	1513.13	2517.49	2208.6	2475.42	1481.56	2400.51	1.62026	0.696223	1.25174e-21	1.13294e-20
CCDC34	647.466	684.211	660.992	325.053	370.334	341.858	664.223	345.748	0.52053	-0.941946	1.30971e-21	1.18475e-20
MYO5C	2303.84	2482.71	2429.39	3690.92	3547.36	3572.22	2405.31	3603.5	1.49814	0.583173	1.36064e-21	1.23014e-20
LRP5	9818.68	9907.56	9764.43	17563.3	14904.3	14495.4	9830.22	15654.3	1.59247	0.671266	1.36957e-21	1.23753e-20
SLC12A4	1947.92	1972.57	1938.58	1308.79	1180.86	1177.17	1953.02	1222.27	0.625836	-0.676143	1.39781e-21	1.26235e-20
MTMR9LP	279.588	284.855	297.2	703.487	642.103	526.014	287.214	623.868	2.17213	1.11911	1.39921e-21	1.26292e-20
INKA2	136.115	160.115	178.813	367.948	402.869	369.329	158.348	380.049	2.40009	1.26309	1.40409e-21	1.26662e-20
STARD4	438.695	485.929	514.242	205.899	203.827	241.132	479.622	216.953	0.452341	-1.14452	1.42728e-21	1.28684e-20
SLC41A2	951.886	941.139	998.887	1486.09	1644.97	1716.41	963.971	1615.83	1.67622	0.74521	1.4303e-21	1.28885e-20
G2E3	920.616	948.586	1077.81	439.441	510.046	560.607	982.338	503.365	0.512415	-0.964615	1.45096e-21	1.30674e-20
RRP36	1276.54	1140.35	1224.56	695.861	728.227	715.257	1213.82	713.115	0.587498	-0.767344	1.45256e-21	1.30746e-20
SPRED3	2557.67	2504.12	2261.68	4439.21	4304.29	3645.47	2441.16	4129.66	1.69168	0.758457	1.4702e-21	1.32262e-20
NBN	2160.37	2218.33	2193.85	1297.35	1446.88	1421.36	2190.85	1388.53	0.633786	-0.657931	1.47167e-21	1.32321e-20
CCDC50	2668.04	2613.96	2576.14	1783.5	1685.16	1710.31	2619.38	1726.32	0.659058	-0.601523	1.47551e-21	1.32594e-20
TSNARE1	1684.88	1710.99	1719.07	2961.7	2634.44	2572.08	1704.98	2722.74	1.59693	0.675301	1.48338e-21	1.33227e-20
PSD2	23.9121	23.2725	23.4307	124.874	120.574	131.249	23.5384	125.566	5.33449	2.41535	1.58419e-21	1.42203e-20
CEP131	1189.17	1318.15	1264.02	729.224	750.237	616.566	1257.11	698.675	0.555777	-0.847422	1.60885e-21	1.44337e-20
SF3B3	11318.7	10863.6	10698	7912.8	7489.93	7476.12	10960.1	7626.28	0.695823	-0.523208	1.66238e-21	1.49058e-20
TTC22	1106.39	1123.6	1074.11	1977.01	1764.59	1719.47	1101.37	1820.35	1.65281	0.724923	1.67619e-21	1.50214e-20
MEAK7	3263.08	3221.84	3254.4	4786.19	4583.72	4736.16	3246.44	4702.02	1.44836	0.534422	1.75842e-21	1.57497e-20
GLRX5	1603.03	1626.28	1571.09	1024.73	1003.82	1000.14	1600.13	1009.56	0.630924	-0.664461	1.80172e-21	1.61287e-20
IPO5	9283.41	9162.84	9510.39	6248.45	5943.52	6686.59	9318.88	6292.85	0.67528	-0.566443	1.83675e-21	1.64332e-20
RBM28	2321.31	2568.35	2309.77	1508.97	1554.06	1397.96	2399.81	1487	0.61963	-0.690521	1.83895e-21	1.64403e-20
ECH1	16636.4	15418.5	15017.8	25537.1	22888	22985.9	15690.9	23803.7	1.51704	0.601256	1.83955e-21	1.64403e-20
IL17RC	836.923	809.882	805.276	1592.85	1323.44	1379.64	817.36	1431.98	1.75196	0.808966	1.84694e-21	1.64974e-20
KIAA1211L	34.9485	41.8905	50.561	154.424	173.205	174.999	42.4666	167.543	3.94528	1.98013	1.90994e-21	1.70508e-20
LINC00707	1441.16	1534.12	1471.2	866.49	919.614	938.076	1482.16	908.06	0.612659	-0.706844	1.94573e-21	1.73608e-20
CCNG1	2429.84	2190.41	2565.04	1144.83	1149.28	1501.73	2395.1	1265.28	0.528281	-0.920624	2.01973e-21	1.80113e-20
HLTF	2782.08	2953.74	2958.43	1598.57	1688.03	1949.41	2898.09	1745.34	0.602238	-0.731594	2.02489e-21	1.80475e-20
AUP1	3918.83	3649.12	3518.3	5809.96	5423.9	5506.36	3695.42	5580.08	1.51	0.594547	2.09192e-21	1.86347e-20
ATP9B	2238.54	2222.99	2232.08	1501.34	1331.1	1422.37	2231.2	1418.27	0.635653	-0.653688	2.19189e-21	1.95146e-20
RNF41	1599.35	1608.59	1714.14	2594.7	2427.74	2678.91	1640.69	2567.12	1.56465	0.645842	2.19941e-21	1.95709e-20
MRM1	470.884	491.515	468.614	239.262	229.664	216.714	477.004	228.547	0.479129	-1.06151	2.20253e-21	1.9588e-20
ERI2	863.595	844.325	876.801	404.171	438.276	514.822	861.574	452.423	0.525113	-0.929301	2.2575e-21	2.0066e-20
SLC25A25-AS1	35.8681	33.5124	38.229	173.489	148.325	139.389	35.8698	153.734	4.28589	2.09959	2.42372e-21	2.15318e-20
NHSL1	402.827	383.53	387.223	770.213	733.012	688.804	391.193	730.676	1.86781	0.90135	2.52928e-21	2.24573e-20
PITPNM1	4316.13	4041.03	4096.67	7674.49	6342.56	6384.41	4151.28	6800.49	1.63817	0.712082	2.60028e-21	2.30752e-20
CCDC183	77.2545	80.9882	107.288	336.492	292.822	224.853	88.5102	284.722	3.21683	1.68564	2.6523e-21	2.3524e-20
YPEL2	47.8242	57.7157	61.6597	185.881	202.87	185.173	55.7332	191.308	3.43257	1.77929	2.69855e-21	2.39213e-20
TM4SF5	289.704	297.888	297.2	628.181	535.883	680.664	294.931	614.91	2.08493	1.06	2.72658e-21	2.41567e-20
TOE1	765.187	742.857	730.051	430.862	396.171	384.591	746.032	403.874	0.541364	-0.88533	2.7285e-21	2.41606e-20
RCOR2	148.071	202.005	164.015	422.283	406.697	395.782	171.364	408.254	2.38238	1.25241	2.85519e-21	2.52688e-20
ADAMTS2	287.865	350.018	266.37	700.627	599.998	627.758	301.418	642.794	2.13257	1.09259	2.8724e-21	2.54073e-20
GALNT1	1580.04	1608.59	1777.03	2511.77	2900.47	3106.23	1655.22	2839.49	1.71547	0.778608	2.94405e-21	2.6027e-20
VAPB	3054.31	3162.26	3049.69	1883.59	2138.75	1926.01	3088.75	1982.78	0.641936	-0.6395	2.98383e-21	2.63644e-20
R3HCC1	987.754	862.012	896.532	535.717	435.405	473.108	915.433	481.41	0.525882	-0.927188	2.99479e-21	2.6447e-20
SMARCA4	16619.8	17316.6	16565.5	11883	11338.7	10247.6	16834	11156.4	0.662734	-0.593498	3.07232e-21	2.7109e-20
RTN4RL1	346.725	356.534	362.559	149.658	158.851	151.598	355.273	153.369	0.431693	-1.21192	3.07308e-21	2.7109e-20
MGST1	1227.79	1231.58	1287.45	1904.56	2164.59	2388.94	1248.94	2152.7	1.72361	0.785437	3.20832e-21	2.82868e-20
GAS6	6517.89	6347.8	6437.27	4502.12	3830.61	4212.18	6434.32	4181.64	0.649896	-0.621719	3.32702e-21	2.93176e-20
MIF	24954.1	22027.9	22934.9	16181.1	13996.1	14722.3	23305.6	14966.5	0.642184	-0.63894	3.329e-21	2.93192e-20
SERPINH1	3227.21	2991.91	3186.57	5197.98	4531.08	4849.1	3135.23	4859.39	1.54993	0.632203	3.52809e-21	3.10559e-20
CAMTA2	1294.01	1222.27	1133.31	2164.79	2024.87	1886.33	1216.53	2025.33	1.66484	0.735386	3.6434e-21	3.20537e-20
CLPB	1114.67	972.789	970.524	581.473	562.677	575.869	1019.33	573.34	0.562468	-0.830157	3.71455e-21	3.26621e-20
LRRC8A	5954.11	5812.53	5736.82	9601.93	8439.2	8484.4	5834.49	8841.84	1.51544	0.599741	3.77987e-21	3.32186e-20
EXOC3L4	54.2621	56.7848	43.1618	197.319	172.248	184.156	51.4029	184.574	3.59074	1.84428	4.09839e-21	3.59985e-20
PRR15	1134.91	1134.77	1140.7	1807.33	1924.39	1721.5	1136.79	1817.74	1.59901	0.67718	4.13998e-21	3.63442e-20
PHLDA2	1775.01	1840.39	1707.97	2734.83	2853.58	2618.88	1774.46	2735.76	1.54174	0.624564	4.1837e-21	3.67083e-20
ELOVL6	1008.91	979.306	1113.57	537.624	553.108	623.688	1033.93	571.473	0.55272	-0.855379	4.27393e-21	3.748e-20
LANCL2	705.407	636.735	652.36	359.369	354.066	334.736	664.834	349.39	0.52553	-0.928154	4.37889e-21	3.83798e-20
CLYBL	107.604	95.8826	108.521	248.794	301.434	301.161	104.003	283.796	2.72874	1.44824	4.44598e-21	3.89367e-20
FRMD3	2835.42	2931.4	2917.74	4145.61	4206.68	4223.38	2894.85	4191.89	1.44805	0.534111	4.44719e-21	3.89367e-20
PIM3	6059.88	5746.44	5590.07	9317.86	8435.38	8399.95	5798.8	8717.73	1.50337	0.588199	4.50696e-21	3.94389e-20
SYT12	33.1091	29.7888	30.8299	133.453	147.368	140.406	31.2426	140.409	4.49416	2.16805	4.52961e-21	3.96159e-20
TDRKH	847.96	836.878	791.711	477.57	431.577	465.985	825.516	458.378	0.555262	-0.84876	4.54701e-21	3.97469e-20
AEN	2706.67	2404.51	2661.23	1708.2	1456.45	1535.31	2590.8	1566.65	0.604698	-0.725714	4.62826e-21	4.04355e-20
ATP5MC3	6414.88	6495.81	6575.39	3902.54	4522.47	4361.75	6495.36	4262.25	0.656199	-0.607794	4.66812e-21	4.0762e-20
CCDC86	3519.68	3099.89	3059.55	2117.13	1983.72	1955.51	3226.38	2018.79	0.625714	-0.676424	4.75988e-21	4.1541e-20
ZDHHC1	68.0575	60.5084	64.1261	201.132	196.172	217.731	64.2307	205.012	3.1918	1.67437	4.91133e-21	4.28399e-20
PLBD1	1693.16	1609.52	1716.61	2609	2507.17	2881.38	1673.1	2665.85	1.59336	0.672074	5.02354e-21	4.37953e-20
PCMTD1	948.207	981.168	1116.04	1602.39	1829.66	1900.57	1015.14	1777.54	1.75103	0.808204	5.04562e-21	4.39643e-20
MMEL1	79.0939	106.122	108.521	292.643	256.458	275.725	97.9125	274.942	2.80804	1.48956	5.33027e-21	4.64199e-20
PACSIN3	1770.42	1934.41	1918.85	1172.48	1194.25	1190.4	1874.56	1185.71	0.632528	-0.660798	5.46684e-21	4.75839e-20
RTF1	3135.24	3128.75	3140.95	2075.19	2141.62	2162.05	3134.98	2126.29	0.678246	-0.56012	5.54851e-21	4.82691e-20
NBPF1	1588.32	1680.27	1590.82	2643.32	2508.12	2396.06	1619.8	2515.83	1.55317	0.635219	6.0158e-21	5.23064e-20
ITGB3BP	579.409	534.336	522.874	246.888	256.458	294.039	545.54	265.795	0.487215	-1.03737	6.11863e-21	5.31723e-20
MRFAP1	7845.01	8569.86	7735.83	5127.45	5530.12	4702.59	8050.23	5120.05	0.636013	-0.652872	6.12507e-21	5.31999e-20
TPRN	2019.65	1868.31	1897.89	3245.76	2882.29	2953.62	1928.62	3027.22	1.56963	0.650427	6.20014e-21	5.38234e-20
GSTK1	3840.65	3575.58	3576.26	5410.56	5340.65	5280.49	3664.17	5343.9	1.45842	0.544408	6.37235e-21	5.5289e-20
ZDHHC7	5025.22	5214.9	5070.89	7332.28	7378.92	7070.16	5103.67	7260.45	1.42259	0.508524	6.39207e-21	5.54307e-20
ANKRD29	553.657	583.674	553.704	966.579	941.623	1023.54	563.678	977.248	1.7337	0.793852	6.53313e-21	5.66239e-20
DDB1	12539.1	12266.5	12328.2	8999.48	8214.32	8698.06	12377.9	8637.29	0.697797	-0.519122	6.85154e-21	5.93522e-20
KHSRP	22537.2	21259.9	19945.7	14828.5	13255.5	12649.8	21247.6	13577.9	0.639034	-0.646036	7.44778e-21	6.4483e-20
MAN1A1	45.0651	49.3376	35.7626	163.003	158.851	182.121	43.3885	167.992	3.87181	1.95301	7.56909e-21	6.54987e-20
RDX	3474.61	3498.32	3582.43	2204.83	2370.33	2438.79	3518.45	2337.98	0.664492	-0.589677	7.64574e-21	6.61269e-20
NPSR1-AS1	333.85	324.884	383.523	136.312	139.712	154.65	347.419	143.558	0.413214	-1.27504	8.19387e-21	7.08302e-20
NFATC2IP	2924.63	3001.22	3006.53	2050.41	2006.69	1910.74	2977.46	1989.28	0.668113	-0.581835	8.28293e-21	7.15623e-20
RAD1	1108.23	970.928	1061.78	529.045	567.462	632.845	1046.98	576.451	0.550584	-0.860966	8.44798e-21	7.29497e-20
SERPINB9	930.733	960.688	1016.15	514.746	504.304	594.182	969.191	537.744	0.554839	-0.84986	9.24548e-21	7.97941e-20
RRS1	3269.52	3389.4	3399.92	2259.16	2330.14	2169.17	3352.95	2252.82	0.671894	-0.573695	9.46598e-21	8.16541e-20
SLC2A10	79.0939	85.6427	90.0232	245.934	242.104	229.94	84.9199	239.326	2.81826	1.4948	9.90977e-21	8.54371e-20
MICOS10	1948.84	2333.76	2270.31	918.918	1259.33	1203.63	2184.3	1127.29	0.516087	-0.954315	9.9378e-21	8.56337e-20
ETFB	3872.84	4257.93	4078.17	6217.95	6277.49	5769.88	4069.65	6088.44	1.49606	0.581168	1.01607e-20	8.75086e-20
GALNT2	6436.03	6601	6378.08	4662.27	4500.46	4370.9	6471.71	4511.21	0.697067	-0.520631	1.0221e-20	8.79815e-20
GALK1	813.011	818.26	720.185	1574.74	1360.76	1290.11	783.819	1408.54	1.79702	0.845605	1.05583e-20	9.08365e-20
MOGAT3	103.006	77.2646	75.2248	280.251	259.329	227.906	85.1651	255.829	3.00391	1.58684	1.09578e-20	9.42248e-20
GLI4	1147.78	1123.6	1125.91	1945.55	1705.26	1822.23	1132.43	1824.34	1.611	0.68796	1.13633e-20	9.76599e-20
WDR90	2094.15	2162.48	2011.34	1322.14	1043.06	930.954	2089.32	1098.72	0.525872	-0.927217	1.14281e-20	9.81655e-20
WNT4	13.7954	22.3416	27.1303	120.107	122.488	115.988	21.0891	119.528	5.66774	2.50277	1.18178e-20	1.01459e-19
PPP4C	5308.49	5203.73	5089.39	3639.45	3457.4	3674.98	5200.53	3590.61	0.690431	-0.534431	1.20237e-20	1.03173e-19
DHRS4-AS1	992.352	1007.23	1092.61	1587.13	1686.12	1712.34	1030.73	1661.87	1.61232	0.689135	1.21655e-20	1.04335e-19
GALNT14	1795.25	1684	1627.82	1107.66	1031.58	1032.7	1702.35	1057.31	0.621087	-0.687132	1.23126e-20	1.05541e-19
EFHD2	12773.7	12343.7	11953.4	8963.26	8523.41	8290.07	12356.9	8592.25	0.695339	-0.524211	1.36002e-20	1.16517e-19
PARP6	1283.9	1334.91	1333.08	2248.68	1988.51	2046.06	1317.3	2094.42	1.58994	0.668969	1.40261e-20	1.20103e-19
BAZ1A	2650.56	2876.48	2716.73	1701.52	1852.62	1807.98	2747.92	1787.38	0.650446	-0.620498	1.52327e-20	1.30367e-19
COL18A1	267.632	253.205	238.006	565.268	529.185	479.212	252.948	524.555	2.07377	1.05226	1.60498e-20	1.37288e-19
PRDX1	21996.4	19603.8	19283.5	13121.3	13193.3	14116.9	20294.5	13477.1	0.664077	-0.590577	1.62427e-20	1.38866e-19
HAUS6	1004.31	1003.51	1075.35	566.221	593.299	630.81	1027.72	596.777	0.58068	-0.784185	1.62634e-20	1.3897e-19
RAB17	68.0575	77.2646	73.9916	233.542	198.085	234.01	73.1046	221.879	3.03509	1.60174	1.67879e-20	1.43376e-19
CTTNBP2NL	868.193	861.082	820.074	1381.24	1356.93	1361.33	849.783	1366.5	1.60806	0.685318	1.73186e-20	1.47832e-19
UBL3	463.527	490.584	463.681	800.717	885.164	1017.44	472.597	901.105	1.90671	0.931085	1.80785e-20	1.54237e-19
CSE1L	6762.53	6435.3	7008.24	3924.46	4154.05	4707.67	6735.36	4262.06	0.63279	-0.660202	1.89014e-20	1.61175e-19
ANO9	94.7287	129.395	88.79	379.387	284.209	278.777	104.305	314.125	3.01161	1.59054	1.95399e-20	1.66532e-19
TK2	1342.76	1356.32	1261.56	2060.89	1992.34	2064.38	1320.21	2039.2	1.5446	0.627236	2.02203e-20	1.72172e-19
NRBP2	1466	1498.75	1455.17	2894.02	2629.66	2205.8	1473.3	2576.49	1.74878	0.806353	2.02228e-20	1.72172e-19
LINP1	583.087	562.263	593.166	283.11	322.487	281.83	579.506	295.809	0.510451	-0.970157	2.05186e-20	1.746e-19
FRMD4B	117.721	115.431	106.055	282.157	287.08	287.934	113.069	285.724	2.52699	1.33742	2.08422e-20	1.77261e-19
IQCN	114.042	99.6062	109.754	319.333	286.123	255.376	107.801	286.944	2.6618	1.4124	2.17101e-20	1.84547e-19
UPF1	10199.4	10217.5	10241.7	7455.24	6623.9	6556.35	10219.6	6878.5	0.673072	-0.571166	2.21756e-20	1.88394e-19
NOSTRIN	64.3787	75.4028	64.1261	211.618	219.138	198.4	67.9692	209.719	3.08549	1.6255	2.21857e-20	1.88394e-19
SLC25A40	972.119	885.285	1032.18	490.915	556.936	548.398	963.196	532.083	0.552414	-0.856178	2.24007e-20	1.90121e-19
TBL1X	1877.1	1869.25	1764.7	3004.59	2788.51	2701.29	1837.02	2831.46	1.54134	0.624185	2.29891e-20	1.95014e-19
CDK5R1	279.588	272.753	294.733	111.528	113.875	109.883	282.358	111.762	0.395817	-1.33709	2.30417e-20	1.95359e-19
FAM102B	489.278	501.755	557.404	240.215	249.76	267.586	516.146	252.52	0.489242	-1.03138	2.30773e-20	1.9556e-19
MRPL28	4759.43	4088.51	4100.37	2845.4	2582.77	2687.05	4316.1	2705.07	0.62674	-0.674062	2.32562e-20	1.96973e-19
SH3YL1	822.208	866.667	876.801	1320.23	1444.01	1430.51	855.225	1398.25	1.63495	0.709248	2.41871e-20	2.04751e-19
RBM42	8991.87	8532.62	8189.64	6109.28	5501.42	5611.16	8571.38	5740.62	0.669743	-0.578321	2.45703e-20	2.07888e-19
MT1G	372.477	383.53	377.357	143.938	133.971	190.26	377.788	156.057	0.413079	-1.27551	2.47464e-20	2.09269e-19
DST	11396	13163.8	12766	8233.08	8257.39	7253.3	12441.9	7914.59	0.636122	-0.652625	2.52128e-20	2.13104e-19
LMBRD1	372.477	421.697	459.981	741.616	795.212	837.349	418.052	791.393	1.89305	0.920712	2.59707e-20	2.19396e-19
LINC00674	677.816	709.345	716.486	1155.32	1200.95	1125.28	701.216	1160.52	1.65501	0.72684	2.60758e-20	2.2017e-19
FAF2	3194.1	3206.02	3319.76	2123.81	2203.82	2253.62	3239.96	2193.75	0.677091	-0.562578	2.72746e-20	2.30173e-19
C19orf47	903.142	841.533	857.07	518.559	489.95	457.846	867.248	488.785	0.563605	-0.827244	2.79933e-20	2.36116e-19
OTX1	454.33	477.551	414.353	221.15	208.612	207.557	448.745	212.44	0.473409	-1.07884	2.89361e-20	2.43943e-19
WDR4	1025.46	991.407	945.86	598.631	529.185	578.921	987.576	568.912	0.576069	-0.795686	2.95786e-20	2.49231e-19
HAUS1	320.054	315.575	287.334	108.669	125.358	136.336	307.654	123.454	0.401276	-1.31733	3.15626e-20	2.65812e-19
PLCG1	3149.96	3349.37	3182.87	2215.32	2146.4	1976.88	3227.4	2112.87	0.654664	-0.611173	3.26493e-20	2.74822e-19
RAB35	4227.84	4059.65	4256.99	2949.31	2876.54	2796.93	4181.49	2874.26	0.687377	-0.540828	3.2789e-20	2.75856e-19
TMEM198B	323.733	293.233	304.599	701.58	603.826	563.659	307.188	623.022	2.02814	1.02016	3.31681e-20	2.78902e-19
THOC6	2833.58	2705.19	2593.41	1857.85	1655.5	1698.1	2710.73	1737.15	0.640843	-0.641958	3.32105e-20	2.79115e-19
IMMT	6381.77	6170.93	5927.96	4389.64	4022.95	4187.76	6160.22	4200.12	0.681813	-0.552552	3.40826e-20	2.86297e-19
TYMSOS	104.845	112.639	119.62	14.2985	17.2248	25.4359	112.368	18.9864	0.168966	-2.56519	3.70814e-20	3.11328e-19
RPS20	22394.6	20281.5	19394.4	30325.2	31109	30189.3	20690.2	30541.2	1.47612	0.56181	3.75409e-20	3.15024e-19
RIF1	2643.21	2811.31	2935	1698.66	1797.12	1890.4	2796.51	1795.39	0.642013	-0.639326	3.78373e-20	3.17348e-19
POLE3	3766.16	3600.72	4057.21	2399.29	2448.79	2607.69	3808.03	2485.26	0.652636	-0.615648	3.84966e-20	3.22712e-19
TP53I11	534.343	525.958	500.677	275.485	260.286	216.714	520.326	250.828	0.48206	-1.05272	3.94651e-20	3.30662e-19
MAN1B1	4584.69	4219.77	4300.15	6967.19	6205.72	6492.26	4368.2	6555.05	1.50063	0.585569	4.06075e-20	3.40059e-19
CD164	6886.68	7321.52	7724.73	10528.5	11959.8	13103.6	7310.98	11863.9	1.62276	0.698446	4.22043e-20	3.5325e-19
HERC5	241.88	269.961	260.204	88.6508	90.9088	106.831	257.348	95.4634	0.37095	-1.4307	4.30541e-20	3.60179e-19
SART3	4443.05	4562.34	4390.17	3173.32	3044.97	2880.36	4465.19	3032.88	0.679228	-0.558032	4.34623e-20	3.63408e-19
COQ2	710.925	725.17	693.055	359.369	419.137	367.294	709.717	381.934	0.538149	-0.893922	4.59006e-20	3.83599e-19
PAICS	6181.28	6234.23	6494	3987.38	4067.93	4535.73	6303.17	4197.01	0.665857	-0.586715	4.62909e-20	3.86664e-19
CDC5L	1803.52	1892.52	1806.63	1146.74	1205.74	1201.59	1834.22	1184.69	0.645881	-0.63066	4.64587e-20	3.87867e-19
DPY19L2P2	443.294	444.039	455.049	235.449	202.87	196.365	447.46	211.561	0.472805	-1.08068	5.08781e-20	4.24546e-19
INPP5K	798.296	741.927	768.28	1254.46	1235.4	1256.53	769.501	1248.8	1.62287	0.698544	5.32006e-20	4.437e-19
ICOSLG	61.6196	49.3376	55.4937	186.834	183.731	181.104	55.4837	183.89	3.3143	1.7287	5.40076e-20	4.50201e-19
BCKDK	2886.93	2493.88	2492.29	1714.87	1539.71	1577.03	2624.36	1610.53	0.613685	-0.704429	5.65927e-20	4.7151e-19
ASB9	182.1	163.838	167.714	50.5214	53.5883	41.7149	171.217	48.6082	0.283897	-1.81656	5.73576e-20	4.77639e-19
NUAK2	151.75	138.704	143.051	41.9423	33.4927	28.4882	144.501	34.6411	0.239728	-2.06053	5.7694e-20	4.80196e-19
CFAP20	1519.34	1463.37	1447.77	869.349	944.494	949.267	1476.83	921.037	0.623659	-0.68117	5.92383e-20	4.92799e-19
UBAC1	6515.13	6259.36	5907	4200.9	4288.98	3776.72	6227.16	4088.87	0.656618	-0.606874	6.16677e-20	5.12748e-19
PHF21A	398.228	390.047	367.492	776.886	724.399	663.368	385.256	721.551	1.87291	0.905285	6.3894e-20	5.30989e-19
PITPNC1	2168.64	2149.45	1994.07	1416.51	1297.6	1324.7	2104.05	1346.27	0.639845	-0.644205	6.41371e-20	5.32738e-19
LRRC56	156.348	167.562	143.051	406.078	357.893	334.736	155.654	366.236	2.35289	1.23443	6.45736e-20	5.36092e-19
PAPSS2	547.219	527.82	524.107	286.923	267.942	266.568	533.049	273.811	0.51367	-0.961087	6.54383e-20	5.42995e-19
IQSEC2	508.592	545.507	484.645	1008.52	921.528	854.646	512.915	928.232	1.80972	0.855766	6.61692e-20	5.48782e-19
DROSHA	3309.99	3392.2	3247	2196.25	2287.07	1979.93	3316.39	2154.42	0.649627	-0.622317	6.68839e-20	5.54428e-19
ZNF670	372.477	303.473	394.622	160.143	133.014	137.354	356.857	143.504	0.402132	-1.31426	6.91191e-20	5.72666e-19
MAD2L2	2226.58	1993.99	1994.07	1318.32	1279.42	1345.05	2071.55	1314.26	0.634436	-0.656454	7.13045e-20	5.90474e-19
PANK4	1282.06	1224.13	1159.2	780.699	690.907	692.874	1221.8	721.493	0.590518	-0.759947	7.47418e-20	6.18624e-19
HNRNPU	21594.5	25234.8	23023.7	14164.1	16146.4	13807.6	23284.3	14706	0.631584	-0.662952	7.6324e-20	6.314e-19
SARS2	2911.76	2644.68	2693.3	1873.1	1577.98	1629.93	2749.91	1693.67	0.615901	-0.69923	7.68847e-20	6.35717e-19
PSMC4	45250.9	39622.8	40515.4	29481.6	27000.9	26828.8	41796.3	27770.4	0.664422	-0.589828	7.71496e-20	6.37585e-19
NUDT21	5806.04	5662.66	6087.05	3460.24	3806.68	4099.25	5851.92	3788.72	0.647433	-0.627197	8.44933e-20	6.97923e-19
MRPS5	3639.24	3667.74	3561.46	2403.1	2585.64	2375.71	3622.81	2454.82	0.677599	-0.561495	8.50684e-20	7.02319e-19
SFT2D3	523.307	574.365	579.601	1018.05	908.131	1099.85	559.091	1008.68	1.80414	0.85131	8.83793e-20	7.29285e-19
RHBDF1	950.966	987.684	937.228	1715.82	1560.76	1466.12	958.626	1580.9	1.64913	0.721708	8.9392e-20	7.3727e-19
PSMA4	2871.29	2718.23	2816.62	1569.98	1806.69	1881.24	2802.04	1752.64	0.625485	-0.676954	9.66745e-20	7.96931e-19
TCEA1	6083.79	6124.38	6057.45	8404.66	8461.21	9067.39	6088.54	8644.42	1.41979	0.505673	1.02157e-19	8.41705e-19
WFDC21P	22.0727	20.4798	20.9643	94.3702	125.358	140.406	21.1723	120.045	5.66991	2.50333	1.03238e-19	8.50178e-19
TOMM34	3769.83	3601.65	3496.11	2499.38	2188.51	2405.22	3622.53	2364.37	0.652684	-0.615542	1.09145e-19	8.98369e-19
PACS2	3078.22	2873.69	2773.45	5126.49	4348.31	4425.84	2908.45	4633.55	1.59313	0.671865	1.10351e-19	9.07846e-19
SLC50A1	1749.26	1589.98	1743.74	2536.56	2582.77	2585.3	1694.32	2568.21	1.51577	0.600052	1.11913e-19	9.20228e-19
ANXA8	1076.04	870.391	911.33	535.717	373.204	454.794	952.588	454.572	0.477196	-1.06734	1.13433e-19	9.32257e-19
G0S2	723.801	736.341	697.988	1257.32	1151.19	1158.86	719.377	1189.12	1.65299	0.725078	1.16893e-19	9.60212e-19
SNAPC3	974.878	1002.58	996.421	566.221	615.309	589.095	991.292	590.208	0.595393	-0.748086	1.22962e-19	1.00956e-18
OS9	4742.87	5004.51	4778.63	7183.57	7555.95	6697.78	4842	7145.77	1.47579	0.561485	1.23611e-19	1.01438e-18
SDF2L1	955.564	1044.47	1035.88	592.912	506.218	608.426	1011.97	569.185	0.562452	-0.830199	1.27127e-19	1.04242e-18
GABARAPL1	298.901	354.673	334.196	607.21	668.897	621.653	329.256	632.587	1.92126	0.942052	1.27155e-19	1.04242e-18
ZDHHC9	1387.82	1348.87	1293.62	2041.83	2076.55	2016.56	1343.44	2044.98	1.5222	0.606155	1.31829e-19	1.08019e-18
DAZAP2	5631.3	5636.59	6003.19	3820.56	3674.63	4123.67	5757.03	3872.95	0.672735	-0.57189	1.32412e-19	1.08443e-18
CPNE8	1320.68	1306.98	1410.77	2020.86	2099.51	2324.84	1346.15	2148.4	1.59597	0.674429	1.36284e-19	1.11558e-18
[truncated: 26,267 more rows]
