# Supplementary material for: 3D Chromatin Alteration by Disrupting β-Catenin/CBP Interaction Is Enriched with Insulin Signaling in Pancreatic Cancer
Source: Cancers (Basel). 2024 Jun 12;16(12):2202. doi: 10.3390/cancers16122202 (PMC11201718; doi:10.3390/cancers16122202)
Supplement: Supplementary file 1 [file cancers-16-02202-s001.zip › Supplementary File 5.xlsx]

## Sheet: HPNE
Supplementary File 5. Gene expression of HPNE before and after ICG-001 treatment
Gene	HPNE_Rep1	HPNE_Rep2	HPNE_Rep3	HPNE_ICG_Rep1	HPNE_ICG_Rep2	HPNE_ICG_Rep3	mean1	mean2	FoldChange	log2FoldChange	pvalue	padj
CXCL12	4537.76	4391.42	4033.8	285.537	273.224	272.722	4320.99	277.161	0.0641429	-3.96257	0	0
CYP1B1	947.856	940.713	877.876	11158.4	11654.7	12186.1	922.148	11666.4	12.6514	3.66122	0	0
TK1	4769.74	5430.82	5183.9	146.982	151.981	180.906	5128.15	159.956	0.0311917	-5.00269	0	0
TRIB3	823.662	852.756	705.888	12929.7	13063.5	13455.2	794.102	13149.5	16.5589	4.04954	0	0
TAGLN	65079.8	60612.2	57586.4	7267.63	7603.31	7533.5	61092.8	7468.15	0.122243	-3.03218	2.88752e-272	9.79678e-269
PSAT1	1131.8	1177.77	1200.75	8740.25	8229.16	8788.93	1170.11	8586.12	7.33789	2.87537	6.02137e-250	1.70244e-246
PTX3	3485.62	3505.42	2780.29	46746.7	45256.1	48719.1	3257.11	46907.3	14.4015	3.84815	8.50818e-241	2.0619e-237
LXN	5043.9	4685.33	5036.18	495.244	452.527	520.9	4921.81	489.557	0.0994669	-3.32964	1.10658e-240	2.3465e-237
PTN	4156.97	4204.78	3998.98	463.413	432.035	402.72	4120.25	432.723	0.105024	-3.25122	1.0173e-238	1.91749e-235
ACTA2	32550.5	30251.9	28346.3	3367.47	3761.95	3520.85	30382.9	3550.09	0.116845	-3.09733	5.02373e-226	8.52225e-223
MYOCD	2653.76	2333.01	2666.34	206.898	221.994	218.178	2551.04	215.69	0.0845499	-3.56405	1.65867e-207	2.55798e-204
SESN2	890.445	847.392	780.803	6065.56	6484.8	6354.43	839.547	6301.6	7.50595	2.90803	2.54785e-206	3.60181e-203
EREG	276.507	325.013	366.133	4139.82	4015.54	4099.02	322.551	4084.79	12.664	3.66266	1.26209e-205	1.64693e-202
LMOD1	5492.64	5362.17	3910.35	70.2141	105.02	71.8169	4921.72	82.3505	0.0167321	-5.90124	7.99452e-205	9.68708e-202
IL6	48.0372	38.6153	47.4813	1452.96	1465.16	1431.79	44.7113	1449.97	32.4297	5.01924	2.23843e-200	2.53151e-197
LRRC15	2354.99	2106.68	2130.33	215.323	195.526	198.178	2197.33	203.009	0.0923888	-3.43614	5.23071e-196	5.54587e-193
CORO2B	383.126	367.918	354.527	2892.82	3173.67	3003.58	368.524	3023.36	8.20397	3.03632	2.87568e-194	2.86959e-191
MMP1	1819.55	1995.13	2295.98	25795.7	21962.1	24069.6	2036.89	23942.5	11.7544	3.55513	1.18149e-192	1.11349e-189
MKI67	2373.74	2738.47	3190.74	128.258	129.781	139.088	2767.65	132.376	0.0478297	-4.38595	1.42641e-188	1.27356e-185
E2F7	228.47	239.201	279.612	3199.89	2801.4	2988.13	249.094	2996.47	12.0295	3.5885	1.9676e-187	1.66892e-184
SRXN1	1941.41	1893.22	1815.9	9683.93	9293.02	9550.74	1883.51	9509.23	5.04868	2.33591	6.12625e-187	4.94884e-184
SLC3A2	2666.65	2766.36	2086.01	29203.5	28650.1	29155.8	2506.34	29003.1	11.5719	3.53255	5.23274e-181	4.03492e-178
FGF2	3431.73	3329.5	3518.89	17256.8	17458.1	18883.3	3426.71	17866.1	5.21377	2.38233	2.7589e-177	2.03487e-174
LRRC17	1574.68	1309.7	1563.72	21.5323	33.2992	37.2721	1482.7	30.7012	0.0207062	-5.59379	2.47703e-175	1.75085e-172
GPR1	161.686	129.79	185.705	2735.54	2389.85	2525.41	159.06	2550.27	16.0333	4.003	2.26852e-169	1.53933e-166
KIF20A	1371.99	1561.78	1729.37	15.9152	13.6612	20.9087	1554.38	16.8284	0.0108264	-6.5293	2.38587e-169	1.55669e-166
NPR3	1362.62	1372.99	1644.96	74.8951	77.698	85.453	1460.19	79.3487	0.0543414	-4.20181	5.98721e-167	3.76174e-164
MRVI1	5700.02	4778.65	4773.45	618.82	605.361	584.535	5084.04	602.906	0.118588	-3.07597	1.56983e-165	9.51092e-163
CRISPLD2	5523.1	4998.54	4838.87	733.035	761.611	801.804	5120.17	765.484	0.149503	-2.74175	3.91298e-165	2.28896e-162
GBP2	2015.22	1776.31	2030.09	216.259	200.649	198.178	1940.54	205.029	0.105656	-3.24256	4.07367e-164	2.30353e-161
SLC7A11	895.132	904.243	1103.68	9111.92	8510.07	9729.83	967.684	9117.27	9.42175	3.23599	9.44919e-164	5.17084e-161
CLDN1	26.9477	18.235	16.8822	1290.07	1388.32	1420.88	20.6883	1366.42	66.0481	6.04544	1.0471e-160	5.55092e-158
CHAC1	173.403	161.97	146.664	1490.41	1580.43	1546.34	160.679	1539.06	9.57847	3.2598	4.44616e-158	2.28559e-155
MATN2	1913.29	1738.76	1935.13	230.302	237.363	214.542	1862.39	227.402	0.122102	-3.03384	1.88286e-157	9.39436e-155
SYNPO2	18613.8	15622.1	16865.4	1863.01	2181.52	2195.42	17033.7	2079.98	0.12211	-3.03375	2.64618e-156	1.28257e-153
IQGAP3	983.005	1120.92	1096.29	54.2989	67.4521	60.908	1066.74	60.8863	0.0570772	-4.13094	7.50411e-155	3.5361e-152
SLC2A12	1476.26	1288.25	1271.44	115.151	101.605	106.362	1345.32	107.706	0.0800598	-3.64278	3.48997e-154	1.6001e-151
GDF15	646.745	668.26	450.545	9114.73	10379.1	9926.19	588.516	9806.67	16.6634	4.05861	4.12e-154	1.83925e-151
ARHGDIB	1120.09	1155.24	1246.12	97.3636	105.02	108.18	1173.82	103.521	0.0881921	-3.50321	5.4771e-154	2.3824e-151
TIMP3	2494.42	2164.6	2157.76	12781.8	12666.5	13058.9	2272.26	12835.7	5.64887	2.49796	8.74503e-153	3.70877e-150
C1orf198	9239.54	8636.97	7796.43	1423.94	1392.59	1439.97	8557.65	1418.83	0.165797	-2.59251	7.33845e-151	3.03633e-148
GALNT12	385.469	364.701	312.321	2787.97	2667.35	2642.68	354.164	2699.33	7.62171	2.93011	1.47996e-148	5.97764e-146
PRPS1	3872.27	3535.45	3910.35	690.907	717.212	705.442	3772.69	704.52	0.186742	-2.42088	1.96908e-147	7.76824e-145
DYSF	360.865	371.136	373.519	2103.61	1995.39	2142.69	368.507	2080.56	5.64593	2.49721	7.0301e-137	2.71042e-134
DRP2	1759.8	1723.75	1629.14	254.643	221.994	212.723	1704.23	229.787	0.134834	-2.89075	1.73279e-135	6.53225e-133
BAALC	2643.22	2182.84	1903.47	161.961	153.688	139.088	2243.18	151.579	0.0675734	-3.8874	3.1571e-135	1.16428e-132
UNC5B	1435.26	1379.43	839.891	26932.3	28364.9	28029.5	1218.19	27775.6	22.8006	4.511	4.37256e-135	1.57822e-132
SELENBP1	1190.38	1085.52	987.611	79.576	84.5286	68.1806	1087.84	77.4284	0.0711764	-3.81246	1.53881e-134	5.4384e-132
MAP2K3	2595.18	2646.22	2495.41	532.691	517.418	481.81	2578.94	510.639	0.198004	-2.3364	1.71018e-130	5.9207e-128
PRELP	1504.38	1239.98	1155.38	86.1293	91.3592	93.6347	1299.91	90.3744	0.0695233	-3.84636	2.12793e-130	7.21965e-128
PLXNA2	249.559	240.273	240.572	1445.47	1531.76	1559.06	243.468	1512.1	6.21067	2.63475	1.00723e-126	3.35032e-124
SLC2A3	992.378	889.226	881.042	4445.02	4351.09	4649.01	920.882	4481.71	4.86676	2.28296	1.60503e-126	5.2361e-124
SCUBE3	3697.69	3471.09	2947.01	478.392	461.919	479.082	3371.93	473.131	0.140315	-2.83326	3.22285e-124	1.03156e-121
PHLDA1	11601.6	12691.6	12181.6	56066.4	66246.5	60762.5	12158.2	61025.2	5.01924	2.32747	6.24651e-124	1.96233e-121
CORO1C	14192.1	13691.3	15522.2	3487.3	3384.56	3344.49	14468.5	3405.45	0.23537	-2.087	1.2099e-122	3.73176e-120
SLC6A6	21055.5	19586.6	16920.2	3359.98	3215.5	3133.58	19187.4	3236.35	0.168671	-2.56772	2.34603e-122	7.10679e-120
DDIT3	933.796	879.572	987.611	5326.91	4882.17	4643.55	933.66	4950.88	5.30266	2.40672	2.14842e-121	6.39399e-119
PSG4	1297	1132.72	1108.95	142.301	140.881	128.18	1179.56	137.12	0.116247	-3.10473	2.30192e-119	6.73272e-117
SLC38A1	1083.77	946.076	922.192	5216.44	4870.21	5289	984.011	5125.22	5.20849	2.38087	1.48754e-117	4.27705e-115
SYT1	541.297	553.487	686.896	3946.97	3793.54	3999.93	593.893	3913.48	6.58953	2.72018	1.00077e-115	2.8295e-113
SYNE2	2123.01	1848.17	2063.85	367.922	339.822	354.539	2011.68	354.094	0.176019	-2.50619	8.55597e-115	2.3794e-112
CDC20	1029.87	1192.79	1420.22	79.576	70.0136	58.1808	1214.29	69.2568	0.0570347	-4.13202	2.67462e-114	7.31812e-112
PRR11	1570	1566.07	2014.26	165.705	133.197	150.906	1716.77	149.936	0.0873359	-3.51728	2.47277e-113	6.65843e-111
MOCOS	304.626	314.286	300.715	1678.59	1568.48	1567.24	306.542	1604.77	5.23506	2.38821	3.48987e-113	9.25033e-111
WARS1	4270.62	3880.84	3828.05	15376.9	15137.5	14911.6	3993.17	15142	3.79197	1.92295	4.46779e-113	1.16603e-110
PCK2	2120.67	1956.51	1955.17	7437.08	7249.82	7327.14	2010.78	7338.01	3.64933	1.86763	6.06846e-113	1.55978e-110
MARS1	3124.76	3234.04	3318.41	11126.6	11253.4	10678.9	3225.74	11019.6	3.41616	1.77238	3.79235e-112	9.60202e-110
MSC-AS1	1028.7	975.038	1013.99	3761.6	3691.94	3849.02	1005.91	3767.52	3.74539	1.90512	4.95143e-112	1.23524e-109
METTL7A	852.953	749.781	909.53	57.1075	38.4221	54.5445	837.422	50.0247	0.0597366	-4.06524	1.78556e-111	4.3899e-109
KANK1	1650.84	1661.53	1564.77	278.048	302.254	251.814	1625.71	277.372	0.170615	-2.55118	1.9615e-111	4.75356e-109
SLC6A9	553.013	601.756	481.144	3184.91	3584.35	3471.76	545.304	3413.67	6.26013	2.64619	2.08385e-111	4.97894e-109
FLRT2	916.221	810.922	867.325	3747.56	3691.94	3957.2	864.823	3798.9	4.39269	2.13511	3.81611e-111	8.99118e-109
SLC7A5	2834.19	2624.77	1787.41	29343.9	32222.5	31807.6	2415.46	31124.7	12.8856	3.68769	4.38465e-111	1.01892e-108
STMN1	3663.71	4064.27	5489.89	363.241	309.938	309.994	4405.96	327.725	0.0743822	-3.7489	5.35178e-111	1.22686e-108
TCF21	926.766	876.354	820.899	3903.9	4389.51	4225.38	874.673	4172.93	4.77085	2.25425	7.99863e-111	1.80918e-108
PDE4D	190.977	168.406	176.208	1199.26	1182.55	1115.43	178.53	1165.75	6.52968	2.70701	2.43454e-110	5.43416e-108
TNFSF4	741.647	749.781	849.387	4693.11	3995.9	4393.56	780.272	4360.86	5.58889	2.48256	7.55485e-110	1.66442e-107
CIT	776.796	962.166	984.445	58.9799	73.4289	66.3624	907.803	66.2571	0.0729862	-3.77623	2.62776e-108	5.71505e-106
SERPINE2	2742.81	2946.57	2132.44	19049.6	20460.2	20792.4	2607.27	20100.7	7.70948	2.94663	3.28101e-108	7.04544e-106
ANK2	513.178	438.713	452.655	2353.58	2254.1	2304.5	468.182	2304.06	4.92129	2.29904	2.48081e-107	5.26055e-105
TNS3	4872.85	4527.65	4098.16	872.527	930.669	937.256	4499.55	913.484	0.203017	-2.30033	1.4339e-106	3.00306e-104
PLK1	919.736	1226.04	1235.57	62.7246	81.1133	61.8171	1127.11	68.5517	0.0608205	-4.0393	3.08044e-106	6.37276e-104
NR4A2	437.021	446.222	364.023	2468.73	2838.97	2578.14	415.755	2628.61	6.32249	2.66049	4.44346e-105	9.08179e-103
OXTR	19191.4	15613.5	14492.3	2149.49	2294.23	2486.32	16432.4	2310.01	0.140576	-2.83057	4.57402e-104	9.23733e-102
PAPPA2	401.872	289.615	265.895	3055.72	3260.76	3258.12	319.127	3191.53	10.0008	3.32204	1.18663e-103	2.36824e-101
MAGED1	25786.6	22531	22549.4	5754.75	5231.38	5337.18	23622.3	5441.1	0.230337	-2.11818	2.60426e-103	5.13706e-101
CDH4	85.5296	134.081	84.4112	1411.77	1629.1	1388.16	101.341	1476.34	14.5681	3.86474	2.49307e-102	4.8612e-100
VIM	301240	285623	295959	86326.9	94332.2	90647.5	294274	90435.5	0.307317	-1.7022	3.22176e-102	6.21068e-100
KLHDC7B	22.2611	12.8718	9.49626	707.758	826.502	804.531	14.8764	779.597	52.405	5.71163	4.56195e-102	8.69538e-100
CA12	6281.15	5501.61	5582.74	1411.77	1426.74	1361.79	5788.5	1400.1	0.241876	-2.04766	6.85905e-102	1.29286e-99
CTHRC1	7641.43	6801.66	6315.01	1496.96	1512.98	1478.16	6919.37	1496.03	0.216209	-2.2095	3.50041e-101	6.52539e-99
PCOLCE	23848.7	24003.7	20778.9	5256.7	5678.79	5279.91	22877.1	5405.13	0.236268	-2.0815	8.33997e-101	1.53782e-98
GLIPR1	4043.32	4129.7	5074.17	753.632	736.85	758.168	4415.73	749.55	0.169745	-2.55856	8.79166e-101	1.60367e-98
MASP1	3550.07	3037.74	2814.06	522.393	546.448	508.173	3133.95	525.671	0.167734	-2.57575	4.54594e-100	8.20397e-98
CD55	486.23	414.042	546.562	2837.59	2983.26	2878.13	482.278	2899.66	6.01242	2.58795	8.18802e-100	1.46212e-97
HMOX1	952.542	981.473	831.45	4262.47	3979.68	4176.29	921.822	4139.48	4.49054	2.16689	4.61821e-99	8.16076e-97
BIRC5	1096.65	1341.88	1663.96	59.916	39.2759	68.1806	1367.5	55.7909	0.0407978	-4.61537	2.31952e-98	4.05653e-96
KCNK2	3073.21	2810.34	3182.3	726.482	689.036	735.441	3021.95	716.987	0.23726	-2.07546	3.49426e-98	6.04864e-96
PIMREG	521.379	647.88	610.926	22.4685	27.3224	32.7267	593.395	27.5059	0.0463534	-4.43118	4.12191e-98	7.06304e-96
GALNT5	12379.5	11852.8	13334.9	3565	3640.71	3600.84	12522.4	3602.19	0.28766	-1.79757	5.93082e-98	1.0061e-95
IRF1	2642.05	2586.16	2746.53	8451.91	8726.94	8266.22	2658.24	8481.69	3.19071	1.67388	7.15041e-98	1.20099e-95
FBXO10	438.193	417.26	383.016	1978.17	2225.92	2025.42	412.823	2076.5	5.03	2.33056	8.47447e-98	1.40942e-95
NEURL1B	763.908	914.969	740.708	83.3208	78.5518	71.8169	806.529	77.8965	0.0965824	-3.3721	2.18405e-97	3.59711e-95
TGIF1	895.132	801.268	705.888	4160.42	3984.8	4095.38	800.763	4080.2	5.09539	2.34919	2.20719e-97	3.60027e-95
THY1	4992.35	4773.29	3836.49	751.759	726.605	708.169	4534.04	728.844	0.160749	-2.63712	4.21103e-97	6.80342e-95
NUSAP1	602.222	688.64	856.773	33.7028	31.5915	33.6358	715.879	32.9767	0.0460646	-4.4402	2.25724e-96	3.61244e-94
GOT1	803.744	901.025	978.115	4341.1	4052.25	4091.74	894.294	4161.7	4.65361	2.21835	2.30775e-96	3.65876e-94
RASL11A	561.215	565.286	501.191	24.3409	25.6147	13.6361	542.564	21.1972	0.0390687	-4.67784	7.36615e-96	1.15703e-93
ANXA11	23042.6	21486.2	21132.3	6976.47	6870.72	6628.97	21887.1	6825.39	0.311846	-1.68109	3.027e-95	4.71102e-93
SMAD3	11666	11357.2	10713.9	3524.75	3502.39	3617.21	11245.7	3548.11	0.315509	-1.66425	4.52704e-95	6.98152e-93
ITPKA	37.4924	48.2692	40.0953	556.096	589.993	593.626	41.9523	579.905	13.823	3.78899	5.53649e-95	8.46136e-93
OLFML3	6538.92	5735.45	5212.39	1105.64	999.828	934.529	5828.92	1013.33	0.173846	-2.52412	1.85911e-93	2.81589e-91
LUM	11418.8	8769.97	10632.6	1752.54	1499.32	1698.15	10273.8	1650	0.160603	-2.63843	2.08806e-93	3.13467e-91
HSPA5	23322.6	24045.6	27989.7	102949	104198	103166	25119.3	103438	4.11786	2.0419	2.16417e-93	3.22043e-91
PRC1	1819.55	2307.27	2653.68	237.792	224.556	253.632	2260.17	238.66	0.105594	-3.2434	1.22394e-92	1.80547e-90
FOXM1	1398.94	1644.37	1761.03	219.068	196.38	163.633	1601.44	193.027	0.120533	-3.0525	6.48911e-92	9.48976e-90
LURAP1L	1114.23	1013.65	990.776	3731.65	3895.15	3817.2	1039.55	3814.67	3.66953	1.87559	7.16837e-92	1.03935e-89
KIF2C	694.782	861.337	979.17	62.7246	66.5983	53.6354	845.096	60.9861	0.0721647	-3.79256	1.19245e-90	1.7143e-88
VLDLR	76.1565	65.4316	75.9701	641.289	612.192	661.806	72.5194	638.429	8.80357	3.13809	7.03113e-90	1.00232e-87
CNN1	1578.2	1640.08	1264.06	166.642	168.203	203.633	1494.11	179.493	0.120133	-3.05729	9.91075e-90	1.40105e-87
CCBE1	3188.03	3202.93	3378.56	893.124	798.326	892.711	3256.5	861.387	0.264513	-1.91859	1.12047e-89	1.57089e-87
LINC02693	424.133	479.474	456.875	1812.46	1817.79	1846.33	453.494	1825.53	4.02547	2.00916	2.25002e-89	3.12863e-87
CNIH3	63.2685	57.923	62.2532	571.075	649.76	648.17	61.1483	623.002	10.1884	3.34885	4.93566e-89	6.76593e-87
TNFRSF10B	2824.82	2873.63	2693.77	9209.28	8614.23	8631.66	2797.41	8818.39	3.15235	1.65643	4.94562e-89	6.76593e-87
SLC20A1	2329.22	2298.69	2283.32	6875.37	6612.87	6579.88	2303.74	6689.37	2.9037	1.53789	9.52178e-89	1.29222e-86
ACTG1	427906	404562	388023	119074	130573	123728	406831	124458	0.305921	-1.70877	2.31511e-88	3.11695e-86
TLR4	274.163	267.089	285.943	1441.73	1269.64	1345.43	275.732	1352.27	4.90428	2.29404	2.60112e-88	3.47444e-86
OSGIN1	378.439	334.666	302.825	1647.69	1713.63	1729.97	338.644	1697.1	5.01145	2.32523	2.68953e-88	3.56447e-86
TUBA1A	5898.03	6414.44	6880.57	1716.97	1595.8	1595.43	6397.68	1636.06	0.255728	-1.96732	7.39126e-88	9.71979e-86
ADAMTSL1	17359	15566.3	13204	2973.33	2998.63	2804.5	15376.4	2925.49	0.190258	-2.39397	2.00072e-87	2.61079e-85
IDH2	2401.86	2285.81	1995.27	483.073	478.142	464.537	2227.65	475.251	0.213342	-2.22876	5.61196e-87	7.26727e-85
SCN9A	2822.48	2621.55	3100	11290.4	10958.8	12158.9	2848.01	11469.4	4.02716	2.00976	7.82786e-87	1.006e-84
MAGED2	10133.5	9274.12	8666.92	2449.07	2206.28	2177.23	9358.18	2277.53	0.243373	-2.03876	1.48762e-86	1.89744e-84
COL3A1	340482	292976	237769	38626.2	41122.7	44840.1	290409	41529.7	0.143004	-2.80587	3.46784e-86	4.39019e-84
COL15A1	1254.82	1260.36	701.668	15927.4	15198.1	15761.5	1072.28	15629	14.5754	3.86546	1.60307e-85	2.0144e-83
MSC	294.081	322.867	214.193	2082.08	2344.6	2276.32	277.047	2234.34	8.06482	3.01164	3.73645e-85	4.66067e-83
NMRAL2P	17.5746	13.9444	22.1579	458.732	515.71	500.9	17.8923	491.781	27.4856	4.7806	1.41053e-82	1.74659e-80
TMOD2	1775.03	1701.22	1796.9	506.478	501.195	509.082	1757.72	505.585	0.287637	-1.79768	3.11243e-82	3.82604e-80
GLT8D2	1163.44	1088.74	1231.35	260.26	257.001	249.086	1161.17	255.449	0.219992	-2.18448	4.34147e-82	5.29847e-80
TCEA3	1400.11	1275.38	1291.49	325.794	320.184	325.449	1322.33	323.809	0.244878	-2.02986	8.48353e-82	1.02796e-79
CAMK1G	1559.45	1433.06	1299.93	278.984	258.709	230.905	1430.81	256.199	0.179058	-2.4815	9.86043e-82	1.18633e-79
TRIM25	3289.96	3062.41	3072.57	8978.98	9281.92	9006.2	3141.65	9089.04	2.89308	1.53261	1.04154e-81	1.24428e-79
PPP1R12B	1561.79	1333.3	1433.93	302.389	311.646	274.541	1443.01	296.192	0.20526	-2.28448	1.80746e-81	2.14418e-79
DNAJB9	380.783	349.683	361.913	1445.47	1400.27	1494.52	364.126	1446.76	3.97322	1.99031	2.43198e-81	2.86501e-79
NIBAN1	2963.07	2534.67	2500.68	9864.62	9959.86	10019.8	2666.14	9948.1	3.73127	1.89967	2.48681e-81	2.9094e-79
AK5	2632.67	2537.89	2472.19	809.803	802.595	799.077	2547.58	803.825	0.315524	-1.66418	4.843e-81	5.62717e-79
SORT1	1772.69	1560.7	1610.14	282.729	208.333	274.541	1647.85	255.201	0.154869	-2.69088	1.25519e-80	1.44851e-78
PCLAF	752.192	717.602	1158.54	41.1923	26.4686	29.9995	876.112	32.5534	0.0371567	-4.75023	7.1346e-80	8.17779e-78
GSTM2	1138.83	1070.5	1004.49	210.642	193.818	167.27	1071.28	190.577	0.177897	-2.49089	1.89817e-79	2.16111e-77
SNHG18	1307.55	1219.6	1166.98	279.92	268.955	295.449	1231.38	281.441	0.228558	-2.12937	2.60697e-79	2.94831e-77
PDZRN3	5745.72	5350.37	4258.54	766.738	906.761	832.712	5118.21	835.404	0.163222	-2.61509	4.34161e-79	4.87756e-77
ID2	135.91	105.12	117.121	740.525	748.804	759.077	119.383	749.469	6.27783	2.65027	4.64915e-79	5.18869e-77
TOP2A	2551.83	3089.23	4486.45	266.814	240.778	265.45	3375.84	257.681	0.0763309	-3.71159	6.50502e-79	7.2125e-77
GALNT2	16008.1	16416.9	13778	4085.53	4263.15	4210.83	15401	4186.5	0.271833	-1.87921	2.12836e-78	2.34451e-76
PIK3IP1	476.857	445.149	391.457	22.4685	21.3456	11.818	437.821	18.544	0.0423553	-4.56131	3.65432e-78	3.99948e-76
LYPD1	754.535	752.999	800.851	146.045	160.519	148.179	769.462	151.581	0.196996	-2.34376	6.39319e-78	6.95218e-76
ADM2	82.0147	90.1025	48.5364	856.612	1044.23	1041.8	73.5512	980.88	13.336	3.73726	5.53989e-77	5.9859e-75
RRM2	1182.18	1591.81	1977.33	88.9379	117.828	122.725	1583.78	109.83	0.0693471	-3.85002	2.47043e-76	2.65243e-74
ANGPT1	5143.49	4081.43	5117.43	913.72	983.606	1021.8	4780.78	973.042	0.203532	-2.29667	2.66987e-76	2.84854e-74
DLGAP5	598.707	700.44	1082.57	23.4047	21.3456	27.2722	793.907	24.0075	0.0302397	-5.04741	3.04031e-76	3.22349e-74
PLPP3	30270.5	27264.6	26045.1	8776.76	8687.66	8666.21	27860	8710.21	0.312642	-1.67742	1.20595e-75	1.27067e-73
TM4SF1	7512.55	8850.42	10837.3	1448.28	1217.55	1375.43	9066.77	1347.09	0.148574	-2.75074	1.25034e-75	1.3093e-73
ANLN	2193.31	2517.51	3739.42	221.877	210.895	248.177	2816.74	226.983	0.0805834	-3.63337	1.3191e-75	1.37283e-73
FAM83D	353.835	436.568	442.104	15.9152	20.4918	20.9087	410.835	19.1052	0.0465034	-4.42652	1.5145e-75	1.56659e-73
GGH	945.512	1080.16	1490.91	98.2998	105.02	99.9982	1172.19	101.106	0.0862537	-3.53527	1.5717e-75	1.61587e-73
SYT7	7.02983	12.8718	9.49626	492.435	493.51	536.354	9.79929	507.433	51.7826	5.6944	1.5812e-75	1.61587e-73
ETV5	612.767	635.008	507.522	2827.29	2699.79	2522.68	585.099	2683.25	4.58598	2.19723	6.19785e-75	6.29583e-73
EDEM1	1622.72	1572.5	1582.71	5315.68	4728.48	4928.09	1592.64	4990.75	3.13363	1.64783	1.44335e-74	1.45744e-72
INKA2	1131.8	1189.57	967.563	4158.55	4348.53	4410.83	1096.31	4305.97	3.92769	1.97368	4.91308e-74	4.93169e-72
IGFBP5	842.408	784.106	595.099	4169.78	4629.44	4808.1	740.538	4535.77	6.12497	2.6147	5.41338e-74	5.40191e-72
ASPM	934.968	1237.84	1764.19	56.1713	64.0368	75.4532	1312.33	65.2204	0.0496981	-4.33067	9.18208e-74	9.10905e-72
ARSJ	3922.65	4100.74	4448.47	1184.28	1036.54	1164.52	4157.28	1128.45	0.271439	-1.8813	1.19328e-73	1.1769e-71
PLPPR4	1354.41	1243.2	1521.51	298.644	270.662	282.722	1373.04	284.01	0.206847	-2.27336	1.66802e-73	1.63562e-71
NPC1	437.021	409.752	415.725	1552.2	1452.36	1489.97	420.833	1498.18	3.56003	1.83189	2.72059e-73	2.65242e-71
AIFM2	331.574	379.718	333.424	1351.86	1449.79	1446.34	348.238	1416	4.06617	2.02367	3.51221e-73	3.40463e-71
GTSE1	393.671	490.2	544.452	21.5323	17.9303	29.9995	476.108	23.154	0.0486319	-4.36195	1.37491e-72	1.32522e-70
CEBPG	495.603	542.76	620.422	2516.47	2292.52	2575.41	552.928	2461.47	4.45169	2.15435	1.54109e-72	1.47701e-70
PTTG1	792.028	947.149	1136.39	103.917	106.728	80.9076	958.521	97.1842	0.10139	-3.30202	1.71895e-72	1.63822e-70
HAPLN3	1338.01	1173.48	972.839	175.067	175.888	169.088	1161.44	173.348	0.149252	-2.74418	1.82177e-72	1.7265e-70
FICD	164.029	158.752	147.72	744.27	802.595	773.622	156.834	773.496	4.93195	2.30216	2.78282e-72	2.62265e-70
ARL4C	1000.58	869.918	693.227	4893.46	5811.13	5768.08	854.575	5490.89	6.42529	2.68376	2.80411e-72	2.62811e-70
NBPF1	840.065	839.884	759.701	2550.18	2617.83	2610.86	813.216	2592.95	3.18852	1.67289	3.00873e-72	2.8044e-70
LOC646762	165.201	173.769	144.554	797.632	857.24	816.349	161.175	823.74	5.11085	2.35356	3.79999e-72	3.52257e-70
SNHG15	165.201	163.043	165.657	949.295	823.941	823.622	164.634	865.619	5.25785	2.39447	4.09908e-72	3.77917e-70
CDC42EP2	1258.34	1229.26	1217.63	3470.45	3770.49	3701.75	1235.08	3647.56	2.95331	1.56233	7.20167e-72	6.60374e-70
GADD45A	1286.46	1589.67	1135.33	7408.06	9175.2	8905.29	1337.15	8496.18	6.35394	2.66765	8.37101e-72	7.63473e-70
HSD11B1	760.393	554.559	575.051	61.7884	52.9371	47.2719	630.001	53.9991	0.0857127	-3.54435	8.61687e-72	7.81693e-70
KDELR3	3314.57	2943.35	3005.04	915.592	836.748	915.438	3087.65	889.259	0.288005	-1.79583	1.02848e-71	9.28035e-70
CHST2	173.403	179.132	111.845	1209.56	1291.84	1362.7	154.793	1288.03	8.32098	3.05675	1.2376e-71	1.11083e-69
FTH1	56146.1	58163.3	50572.8	184913	208962	183684	54960.7	192520	3.50286	1.80853	4.29089e-71	3.83109e-69
BHLHE40	1497.35	1429.84	1357.96	4435.66	5039.27	4890.82	1428.39	4788.58	3.35244	1.74521	4.5964e-71	4.08237e-69
NDRG4	1198.59	1167.04	931.688	179.748	192.964	185.451	1099.11	186.055	0.169278	-2.56253	5.71633e-71	5.05061e-69
CDCA8	401.872	507.363	533.901	42.1285	40.1297	33.6358	481.045	38.6313	0.0803071	-3.63833	6.63153e-71	5.82888e-69
LRRC8D	1172.81	998.636	1190.2	4284.93	4062.5	3997.2	1120.55	4114.88	3.6722	1.87664	6.78343e-71	5.93165e-69
RNF24	1095.48	1013.65	968.618	3266.36	3250.51	3142.67	1025.92	3219.85	3.1385	1.65008	1.15695e-70	1.00649e-68
SLFN5	2891.6	2555.05	3226.62	11258.6	10896.5	11041.6	2891.09	11065.6	3.82748	1.93639	1.70125e-70	1.47245e-68
SERPINB7	428.82	426.914	628.863	19.66	21.3456	19.9996	494.866	20.3351	0.0410921	-4.605	1.91232e-70	1.64673e-68
GRB10	540.125	469.82	481.144	1813.4	1732.41	1787.24	497.03	1777.68	3.57661	1.83859	2.92516e-70	2.50619e-68
MTHFD2	2331.56	2263.29	2592.48	7942.62	7341.18	7750.77	2395.78	7678.19	3.20489	1.68027	4.88165e-70	4.16143e-68
TPX2	1827.76	2178.55	2689.55	339.836	297.131	289.086	2231.95	308.684	0.138302	-2.8541	6.47101e-70	5.48871e-68
BUB1B	401.872	483.765	604.595	20.5961	21.3456	29.9995	496.744	23.9804	0.0482752	-4.37257	2.03814e-69	1.72015e-67
PSRC1	444.051	497.709	465.317	70.2141	58.0601	62.7261	469.026	63.6668	0.135743	-2.88105	3.66623e-69	3.07891e-67
PPP1R15A	2462.78	2878.99	2203.13	10405.7	11589.8	11151.6	2514.97	11049.1	4.39332	2.13531	4.10826e-69	3.43313e-67
CCNB2	502.633	621.064	777.638	36.5113	26.4686	16.3633	633.778	26.4477	0.0417303	-4.58276	9.04922e-69	7.52505e-67
UBE2C	412.417	558.85	585.603	40.2561	42.6912	39.0902	518.956	40.6792	0.0783865	-3.67325	1.00887e-68	8.34852e-67
KIF4A	424.133	484.837	646.801	31.8304	28.1762	31.8176	518.59	30.6081	0.0590217	-4.08261	1.64208e-68	1.35225e-66
ID1	1113.06	1237.84	1042.48	3720.41	3910.52	3874.48	1131.12	3835.13	3.39055	1.76152	2.5369e-68	2.07903e-66
SCD	2579.95	2500.34	2701.16	8477.18	7463.28	8306.21	2593.82	8082.23	3.11596	1.63968	3.39651e-68	2.77011e-66
GSTM4	1121.26	1153.1	1070.97	281.793	257.855	228.178	1115.11	255.942	0.229522	-2.1233	5.204e-68	4.22395e-66
SLITRK6	44.5223	53.6324	36.9299	437.2	451.673	425.447	45.0282	438.107	9.72961	3.28238	5.24629e-68	4.238e-66
FAXDC2	584.648	466.602	462.151	56.1713	55.4986	58.1808	504.467	56.6169	0.112231	-3.15546	8.04219e-68	6.46576e-66
GARS1	6057.37	5679.67	6570.35	18566.5	18282.9	17742.4	6102.47	18197.3	2.98195	1.57626	1.40225e-67	1.12207e-65
NPTX1	29235.9	34119.9	25919.5	5529.13	6093.74	6703.52	29758.4	6108.8	0.20528	-2.28434	1.52197e-67	1.21214e-65
PDGFRA	25060.2	21903.5	24022.4	7529.76	6636.78	7372.59	23662	7179.71	0.303428	-1.72057	1.85199e-67	1.46319e-65
TGFB2	661.976	618.918	575.051	2062.42	2242.14	2267.23	618.648	2190.6	3.54094	1.82413	1.85443e-67	1.46319e-65
CHRM2	1976.55	1755.93	1955.17	530.819	512.295	562.717	1895.88	535.277	0.282336	-1.82451	2.15422e-67	1.69186e-65
CLEC3B	6724.03	7356.22	4687.99	803.25	870.047	879.984	6256.08	851.094	0.136043	-2.87787	3.51567e-67	2.74838e-65
MCAM	2069.11	2049.83	1945.68	646.906	685.621	639.989	2021.54	657.505	0.325249	-1.62038	5.07754e-67	3.95116e-65
SPOCD1	1652.01	1703.37	1464.53	358.56	400.444	328.176	1606.64	362.393	0.22556	-2.14842	6.59029e-67	5.10492e-65
GCLC	424.133	530.961	527.57	2026.85	2090.16	2225.41	494.221	2114.14	4.27772	2.09684	1.07322e-66	8.27549e-65
PTPRH	373.753	359.337	335.534	1426.75	1273.05	1348.16	356.208	1349.32	3.78801	1.92144	2.47212e-66	1.8976e-64
SH3KBP1	1834.79	1825.65	1955.17	5128.44	5032.44	4897.18	1871.87	5019.35	2.68147	1.42302	6.30369e-66	4.81693e-64
ADAMTS15	2158.16	2034.81	1478.25	281.793	274.078	290.904	1890.41	282.258	0.149311	-2.74361	6.91979e-66	5.26401e-64
NGF	705.326	695.076	627.808	2506.18	2898.73	2461.77	676.07	2622.23	3.87863	1.95555	9.17354e-66	6.94732e-64
IL6R	385.469	380.79	383.016	49.618	47.8142	52.7263	383.092	50.0528	0.130655	-2.93617	9.93155e-66	7.48794e-64
AMOT	2166.36	1819.21	2040.64	439.072	522.541	462.719	2008.74	474.777	0.236356	-2.08097	1.1669e-65	8.75894e-64
SPC24	311.656	381.863	419.946	17.7876	19.638	11.818	371.155	16.4145	0.0442255	-4.49898	1.71323e-65	1.28032e-63
TFRC	2149.96	2260.07	2710.65	9980.7	8937.83	9626.19	2373.56	9514.91	4.00871	2.00314	2.04681e-65	1.5229e-63
PTGER2	646.745	690.786	660.517	115.151	144.296	129.089	666.016	129.512	0.194458	-2.36247	3.5532e-65	2.63216e-63
RARRES1	557.7	489.128	500.136	77.7036	73.4289	89.0893	515.655	80.0739	0.155286	-2.687	5.40528e-65	3.98675e-63
ATP2B1	2513.16	2552.9	3319.47	13213.4	12281.4	13478.8	2795.18	12991.2	4.64772	2.21652	7.52294e-65	5.52464e-63
CCNA2	507.32	698.294	830.395	41.1923	54.6448	40.9084	678.67	45.5818	0.0671635	-3.89618	9.21109e-65	6.73521e-63
GREM2	2039.82	2079.87	1923.52	385.71	434.597	514.536	2014.4	444.947	0.220883	-2.17865	1.1279e-64	8.2119e-63
ANXA6	21443.3	20259.1	19720.6	8288.07	8129.26	8051.67	20474.3	8156.34	0.398369	-1.32782	1.17801e-64	8.54011e-63
TPM1	37863.8	39745.9	39230.1	15539.8	16302.9	15126.1	38946.6	15656.3	0.401993	-1.31476	1.26235e-64	9.11258e-63
ARHGEF2	7937.85	8055.59	6756.06	24468.2	26129.6	24763.2	7583.17	25120.3	3.31264	1.72798	1.77821e-64	1.2782e-62
PMAIP1	157	95.4657	131.892	1010.15	896.516	1025.44	128.119	977.366	7.62857	2.93141	1.97251e-64	1.41188e-62
PLP1	312.828	287.47	318.652	14.0428	19.638	19.0906	306.317	17.5905	0.0574257	-4.12216	2.1509e-64	1.5331e-62
EIF4EBP1	1100.17	1313.99	1045.64	4538.64	4551.74	4236.29	1153.27	4442.22	3.85185	1.94555	7.66083e-64	5.43759e-62
CCNB1	1056.82	1326.87	1688.22	92.6826	56.3524	108.18	1357.3	85.7383	0.0631682	-3.98466	1.09082e-63	7.71027e-62
TCEA1	2128.87	1843.88	2138.77	7059.8	6349.04	6898.06	2037.17	6768.96	3.32272	1.73237	1.6911e-63	1.19036e-61
RAB40B	613.939	576.012	540.232	114.215	99.0436	94.5438	576.727	102.601	0.177902	-2.49085	1.71382e-63	1.20137e-61
MTHFD1L	2125.35	2069.14	2267.5	5667.68	5614.75	5692.63	2154	5658.35	2.62691	1.39337	1.73733e-63	1.21284e-61
STC1	107.791	108.338	134.003	619.757	679.644	699.987	116.71	666.463	5.7104	2.51359	3.43904e-63	2.39098e-61
PLK2	933.796	855.974	883.152	3079.12	2698.08	2840.86	890.974	2872.69	3.22421	1.68895	4.67917e-63	3.2399e-61
SEL1L	4912.68	4427.89	5038.29	13429.6	13293.2	13118.9	4792.96	13280.6	2.77085	1.47033	9.21305e-63	6.35326e-61
CORIN	1801.98	1448.08	1544.72	392.263	355.191	371.812	1598.26	373.088	0.233434	-2.09891	9.97604e-63	6.85156e-61
HAND2-AS1	4920.88	4712.15	4891.63	1844.29	1928.79	1786.33	4841.55	1853.14	0.382757	-1.3855	1.03316e-62	7.06717e-61
ERN1	476.857	441.931	365.078	1808.72	2085.04	2069.05	427.955	1987.6	4.64441	2.2155	1.16631e-62	7.94591e-61
GCC1	920.908	928.914	890.538	2467.79	2556.35	2643.59	913.453	2555.91	2.79807	1.48443	1.43392e-62	9.73e-61
FAM114A1	9436.38	8355.93	9116.41	3274.79	3106.21	3249.03	8969.57	3210.01	0.357878	-1.48246	4.43075e-62	2.99455e-60
DAAM2	10319.8	10093.6	7472.5	1647.69	1696.55	1920.87	9295.31	1755.04	0.188809	-2.405	1.09766e-61	7.3892e-60
DYRK3	609.252	579.23	585.603	1773.14	1714.48	1700.88	591.362	1729.5	2.92461	1.54824	1.44681e-61	9.70106e-60
HYOU1	2285.87	2651.59	2073.35	8460.33	8765.36	8435.3	2336.93	8553.67	3.66021	1.87193	1.69383e-61	1.13126e-59
HJURP	287.051	379.718	411.504	19.66	16.2227	15.4543	359.425	17.1123	0.0476103	-4.39258	1.90741e-61	1.26891e-59
YPEL3	1909.77	1973.67	1752.59	322.985	446.55	390.902	1878.68	386.812	0.205896	-2.28001	3.85634e-61	2.55543e-59
XPOT	3826.57	3353.1	4181.52	13806	12610.1	13696.1	3787.06	13370.7	3.53064	1.81993	1.069e-60	7.05624e-59
DDX21	1903.91	1896.44	2094.45	5684.53	5297.13	5427.18	1964.94	5469.61	2.78361	1.47696	2.0894e-60	1.37382e-58
HERPUD1	2624.47	2478.89	2582.98	6453.15	6199.62	6215.34	2562.11	6289.37	2.45476	1.29558	3.34255e-60	2.1893e-58
SGTB	635.028	637.153	713.274	2448.13	2123.46	2279.96	661.819	2283.85	3.45087	1.78696	4.2757e-60	2.78973e-58
TJP2	1729.34	1772.02	1655.51	528.946	503.756	575.444	1718.96	536.049	0.311846	-1.6811	4.37306e-60	2.84232e-58
SYTL2	2319.84	2158.17	2651.57	667.502	616.461	607.262	2376.53	630.408	0.265265	-1.9145	5.66119e-60	3.66551e-58
SLC22A15	26.9477	27.8889	31.6542	327.666	323.599	360.903	28.8302	337.389	11.7026	3.54876	6.93195e-60	4.47124e-58
BUB1	444.051	540.615	775.528	39.3199	32.4453	31.8176	586.731	34.5276	0.0588474	-4.08688	1.00216e-59	6.43965e-58
HSPA9	3917.96	4021.36	4818.82	15441.5	14421.1	14417.9	4252.71	14760.2	3.47076	1.79525	1.12802e-59	7.22104e-58
SPAG5	571.76	702.585	788.189	93.6188	64.0368	64.5443	687.511	74.0666	0.107732	-3.21449	1.18868e-59	7.58072e-58
CSRP2	850.61	852.756	1020.32	200.344	187.841	207.269	907.895	198.485	0.218621	-2.1935	1.55238e-59	9.86314e-58
HK2	1123.6	939.64	817.733	4033.1	4103.48	4227.2	960.325	4121.26	4.29152	2.10149	1.62757e-59	1.03022e-57
PSG5	645.573	598.538	618.312	143.237	116.12	130.907	620.808	130.088	0.209546	-2.25466	2.31911e-59	1.4625e-57
ACAN	6951.33	6138.77	5055.17	1269.47	1156.93	1368.16	6048.42	1264.85	0.209121	-2.25759	6.67777e-59	4.19562e-57
UBASH3B	207.38	210.239	259.564	1023.25	996.413	942.71	225.728	987.459	4.37456	2.12914	7.82284e-59	4.89692e-57
STAC	360.865	359.337	377.74	1284.45	1182.55	1343.61	365.981	1270.2	3.47068	1.79522	9.3467e-59	5.82932e-57
FRMD6	42032.5	35931.6	41867.9	13289.2	12606.7	13618.8	39944	13171.6	0.329751	-1.60055	1.80047e-58	1.1188e-56
CENPF	1593.43	1942.57	2989.21	170.386	147.712	201.815	2175.07	173.304	0.0796776	-3.64968	1.81496e-58	1.12368e-56
NREP	4374.9	4026.72	4191.01	1340.62	1469.43	1526.34	4197.55	1445.46	0.344359	-1.53801	2.07959e-58	1.28284e-56
LMCD1	1077.91	887.08	786.079	149.79	163.08	135.452	917.022	149.441	0.162963	-2.61738	2.2065e-58	1.3562e-56
MIR22HG	893.96	984.691	1000.27	2708.39	2875.68	2729.95	959.641	2771.34	2.88789	1.53002	2.80026e-58	1.71493e-56
ASB2	297.596	272.453	257.454	11.2343	8.53824	11.818	275.834	10.5302	0.0381757	-4.7112	4.19891e-58	2.56224e-56
MDM2	1108.37	1051.2	1386.45	5604.96	4842.89	5035.36	1182.01	5161.07	4.36637	2.12643	4.35734e-58	2.64939e-56
HOMER1	212.067	198.44	196.256	821.973	752.219	833.621	202.254	802.605	3.9683	1.98852	1.2686e-57	7.68588e-56
EMP2	874.042	850.61	1013.99	211.579	194.672	169.997	912.881	192.082	0.210414	-2.2487	1.59983e-57	9.65821e-56
CCPG1	292.91	321.795	364.023	1320.03	1357.58	1564.52	326.242	1414.04	4.33433	2.11581	1.6634e-57	1.00064e-55
AMPH	758.05	710.093	808.237	182.557	146.858	169.088	758.794	166.167	0.218989	-2.19107	1.9728e-57	1.18256e-55
DUSP6	60.9252	65.4316	39.0402	491.499	440.573	470.901	55.1323	467.658	8.48246	3.08448	3.02115e-57	1.8046e-55
DUSP5	1386.05	1251.78	1157.49	3797.18	3834.53	3935.38	1265.11	3855.7	3.04773	1.60773	3.0733e-57	1.82931e-55
UBA7	3834.77	3802.54	3107.39	955.848	1003.24	893.62	3581.57	950.904	0.265499	-1.91322	3.88278e-57	2.30306e-55
MICALL1	1760.97	1782.74	1538.39	4911.24	5397.88	5375.36	1694.04	5228.16	3.08621	1.62584	6.75013e-57	3.98987e-55
TUBB3	7244.24	7821.75	5724.13	1442.67	1647.88	1544.52	6930.04	1545.02	0.222945	-2.16524	9.43785e-57	5.55916e-55
PYGB	6552.97	6157	6145.13	17045.2	15395.3	15933.4	6285.04	16124.6	2.56556	1.35927	1.28342e-56	7.53355e-55
IARS1	5943.72	5436.18	6558.75	19846.3	17831.3	18929.7	5979.55	18869.1	3.1556	1.65791	1.38247e-56	8.08698e-55
SNHG19	1295.83	1380.5	1797.96	267.75	285.177	239.087	1491.43	264.005	0.177014	-2.49806	2.67045e-56	1.55675e-54
NARS1	2824.82	2903.66	3493.57	10353.3	10004.3	10172.5	3074.02	10176.7	3.31056	1.72707	3.07363e-56	1.78565e-54
CDCA3	305.798	375.427	366.133	37.4475	41.8374	29.9995	349.119	36.4281	0.104343	-3.2606	6.02731e-56	3.48967e-54
GAS5	3966	3970.95	4415.76	16021	13551	13064.3	4117.57	14212.1	3.45158	1.78726	6.38441e-56	3.68385e-54
NIPSNAP1	1256	1232.47	1177.54	417.54	399.59	399.993	1222	405.708	0.332002	-1.59073	7.3617e-56	4.23335e-54
PRKCE	339.775	345.393	311.266	1108.45	1111.68	1056.34	332.145	1092.16	3.2882	1.7173	8.97937e-56	5.14615e-54
TPST1	2343.28	2269.72	2559.77	812.611	829.063	853.621	2390.92	831.765	0.347885	-1.52332	1.4948e-55	8.53798e-54
NHSL1	39.8357	51.4871	53.8121	370.731	464.48	419.083	48.3783	418.098	8.64226	3.11141	1.6118e-55	9.17535e-54
TPBG	1094.31	1234.62	875.766	4604.17	5444.84	5288.09	1068.23	5112.37	4.78582	2.25877	1.81357e-55	1.02894e-53
SPIRE1	1236.08	1189.57	1221.85	3039.8	3042.18	3240.85	1215.83	3107.61	2.55595	1.35386	2.05937e-55	1.1645e-53
RCAN1	2582.29	2540.03	3090.5	9650.23	8732.06	9038.02	2737.61	9140.1	3.33872	1.73929	3.15864e-55	1.78017e-53
GPAT3	120.679	122.282	116.065	577.628	525.102	548.172	119.675	550.301	4.59828	2.20109	3.23164e-55	1.81528e-53
MAP3K7CL	556.528	571.722	617.257	137.62	133.197	118.18	581.836	129.665	0.222856	-2.16582	5.77923e-55	3.23561e-53
PDE1A	473.342	391.517	479.033	72.0865	59.7677	70.9078	447.964	67.5873	0.150877	-2.72856	6.30408e-55	3.51784e-53
OLFML2B	280.022	297.124	256.399	7.48951	10.2459	4.54537	277.848	7.42692	0.0267302	-5.22539	7.98222e-55	4.43968e-53
GPX3	845.923	906.388	950.681	231.238	189.549	175.451	900.997	198.746	0.220585	-2.18059	8.99102e-55	4.98443e-53
ULBP1	37.4924	26.8162	36.9299	309.878	332.138	339.085	33.7462	327.034	9.69098	3.27664	1.06818e-54	5.9025e-53
TACC2	227.298	241.346	253.234	898.741	828.21	863.621	240.626	863.524	3.58866	1.84344	1.40776e-54	7.75365e-53
ASB1	1762.14	1799.9	1425.49	5656.45	6190.23	5898.98	1662.51	5915.22	3.558	1.83107	1.42413e-54	7.81844e-53
MXD4	6305.76	6041.16	3898.74	708.694	826.502	807.258	5415.22	780.818	0.14419	-2.79396	4.32709e-54	2.3679e-52
COPRS	3408.3	3287.67	3063.07	1251.68	1248.29	1213.61	3253.01	1237.86	0.380528	-1.39392	4.90172e-54	2.67372e-52
XBP1	2312.81	2289.03	2373.01	6195.69	5579.74	5812.62	2324.95	5862.69	2.52164	1.33436	5.33905e-54	2.90294e-52
SH3BGRL	4127.68	3841.15	5212.39	1030.74	960.552	1064.53	4393.74	1018.61	0.231831	-2.10885	6.03547e-54	3.26286e-52
PTPRG	2046.85	1846.03	1949.9	4929.97	4780.56	4950.82	1947.59	4887.12	2.50931	1.32729	6.03947e-54	3.26286e-52
SHCBP1	438.193	572.794	865.215	29.0218	38.4221	32.7267	625.401	33.3902	0.0533901	-4.22728	6.5269e-54	3.515e-52
MPP4	248.387	241.346	272.226	8.42569	16.2227	10.9089	253.986	11.8524	0.0466655	-4.4215	1.01932e-53	5.47208e-52
IFITM1	2077.32	2016.58	1944.62	718.056	769.296	759.077	2012.84	748.81	0.372017	-1.42656	1.28139e-53	6.85725e-52
ING4	829.52	789.469	780.803	233.111	241.632	239.996	799.931	238.246	0.297834	-1.74742	1.59057e-53	8.48503e-52
REV3L	4679.52	3778.94	4277.54	1338.75	1292.69	1331.79	4245.33	1321.08	0.311183	-1.68416	1.72545e-53	9.17573e-52
VCL	18050.3	16588.5	16649	7381.84	7151.63	7154.42	17095.9	7229.3	0.422866	-1.24173	1.76845e-53	9.375e-52
EXOSC6	441.708	533.106	410.449	1726.33	1769.98	1909.06	461.754	1801.79	3.90205	1.96423	1.80509e-53	9.53945e-52
LRP8	55.067	78.3033	64.3635	411.923	427.766	417.265	65.9113	418.985	6.3568	2.6683	4.33848e-53	2.28565e-51
ZFAS1	2419.43	2809.27	3182.3	9996.62	10451.7	9653.46	2803.67	10033.9	3.57885	1.8395	6.4935e-53	3.4104e-51
LINC02475	251.902	229.547	274.336	6.55332	10.2459	10.9089	251.928	9.23603	0.0366613	-4.7696	1.14967e-52	6.01947e-51
CDKN3	371.409	381.863	582.437	22.4685	35.0068	26.3632	445.236	27.9462	0.062767	-3.99385	1.4397e-52	7.51478e-51
LGALS1	80966.1	79826.5	73118	32694.5	33060.9	31478.5	77970.2	32411.3	0.415689	-1.26643	1.83652e-52	9.55666e-51
SNHG1	570.588	593.175	635.194	1840.55	1942.45	1715.42	599.652	1832.81	3.05645	1.61186	2.81819e-52	1.46201e-50
AVPI1	937.311	892.444	699.558	3157.76	3344.43	3211.76	843.104	3237.98	3.84055	1.94131	6.70581e-52	3.46821e-50
CD4	3468.05	2919.75	3006.09	1048.53	946.037	966.346	3131.3	986.972	0.315196	-1.66568	1.26876e-51	6.54204e-50
CALR	51087	51562.2	46822.9	20968.7	21653	20789.6	49824	21137.1	0.424236	-1.23706	1.2759e-51	6.55892e-50
SH3TC1	201.522	196.295	120.286	1088.79	1147.54	1159.98	172.701	1132.1	6.55528	2.71266	1.31163e-51	6.72222e-50
SEPHS2	1557.11	1408.39	1582.71	4223.15	3904.54	4053.56	1516.07	4060.42	2.67825	1.42129	1.45251e-51	7.42181e-50
RASSF4	1007.61	928.914	924.302	287.41	308.231	285.449	953.608	293.697	0.307984	-1.69907	1.59683e-51	8.13473e-50
KIF14	260.104	305.705	375.63	12.1704	17.9303	23.6359	313.813	17.9122	0.0570794	-4.13089	2.79983e-51	1.42204e-49
TMEM25	642.058	633.935	509.632	107.662	72.5751	85.453	595.209	88.5632	0.148794	-2.74862	5.4333e-51	2.75136e-49
IL1R1	2818.96	2496.05	2414.16	681.545	745.389	826.349	2576.39	751.094	0.291529	-1.77829	6.25013e-51	3.15557e-49
LRRC32	2142.93	1722.67	1570.05	421.285	399.59	428.174	1811.88	416.35	0.229788	-2.12162	7.65229e-51	3.85203e-49
ENTR1	687.752	691.858	681.62	1796.55	1775.1	1716.33	687.077	1762.66	2.56545	1.35921	8.42434e-51	4.22812e-49
GMFG	271.82	284.252	336.59	22.4685	23.9071	34.5448	297.554	26.9735	0.0906507	-3.46354	9.68274e-51	4.84537e-49
OSBPL6	66.7834	84.7392	109.735	559.841	530.225	566.353	87.0857	552.14	6.34019	2.66453	1.05639e-50	5.27077e-49
LINC01119	521.379	480.547	417.835	69.2779	87.0901	84.5439	473.254	80.304	0.169685	-2.55907	1.29234e-50	6.42909e-49
AHR	3595.76	3280.16	3689.82	8653.19	8676.56	9112.56	3521.91	8814.1	2.50265	1.32345	1.33675e-50	6.63061e-49
CEP55	478.029	686.495	894.758	62.7246	47.8142	55.4535	686.427	55.3308	0.0806069	-3.63295	2.60943e-50	1.29057e-48
HMMR	363.208	438.713	722.771	27.1495	23.9071	24.545	508.231	25.2005	0.0495848	-4.33396	4.18683e-50	2.06469e-48
SIDT2	7045.06	6129.11	5417.09	1851.78	1840.85	1806.33	6197.09	1832.99	0.295782	-1.7574	4.71586e-50	2.31884e-48
IFRD1	704.155	694.004	878.931	2688.73	2552.08	2728.13	759.03	2656.32	3.49962	1.8072	6.47862e-50	3.1764e-48
SEC11C	146.455	157.679	200.477	762.057	776.98	733.623	168.204	757.554	4.50379	2.17114	6.53085e-50	3.19277e-48
MYH10	1995.3	1807.41	1886.59	683.417	712.943	722.714	1896.43	706.358	0.372467	-1.42482	8.05146e-50	3.92485e-48
TROAP	268.305	432.277	384.071	21.5323	29.03	24.545	361.551	25.0358	0.0692455	-3.85214	8.74145e-50	4.249e-48
FGF1	676.035	803.414	850.443	187.238	182.718	188.178	776.631	186.045	0.239554	-2.06158	1.35996e-49	6.59153e-48
FAM8A1	1548.91	1479.18	1534.17	586.99	595.969	581.808	1520.75	588.256	0.386818	-1.37027	1.58565e-49	7.66354e-48
ITPR3	3551.24	3428.18	2780.29	10566.8	11712.8	10908.9	3253.24	11062.8	3.40055	1.76577	2.01851e-49	9.72786e-48
ATF3	301.111	329.303	356.637	1068.19	1095.46	1034.53	329.017	1066.06	3.24013	1.69605	2.04224e-49	9.81433e-48
TBXA2R	372.581	402.243	264.84	30.8942	23.9071	28.1813	346.555	27.6609	0.0798167	-3.64717	2.07935e-49	9.96442e-48
KNL1	345.633	424.769	673.179	25.2771	28.1762	23.6359	481.194	25.6964	0.0534014	-4.22698	2.44234e-49	1.16709e-47
AURKB	254.246	338.957	358.748	26.2133	32.4453	23.6359	317.317	27.4315	0.0864484	-3.53202	4.8093e-49	2.29171e-47
PTP4A1	1782.06	1766.65	2290.71	7163.71	6730.7	7335.32	1946.47	7076.58	3.63559	1.86219	5.43078e-49	2.58061e-47
UHRF1BP1	624.483	582.448	613.036	1648.63	1553.96	1612.7	606.656	1605.1	2.64581	1.40371	2.47923e-48	1.17479e-46
SNTB1	2644.39	2702	2347.69	6431.61	6696.54	6614.43	2564.69	6580.86	2.56595	1.35949	2.58161e-48	1.2199e-46
ZPR1	990.035	1011.51	1007.66	2875.97	2778.34	2501.77	1003.07	2718.7	2.71038	1.4385	2.65919e-48	1.25307e-46
NCAPD2	2936.13	2783.52	2895.3	1215.17	1152.66	1101.8	2871.65	1156.54	0.402746	-1.31206	2.69404e-48	1.26597e-46
NEK2	227.298	285.325	375.63	14.979	12.8074	12.727	296.084	13.5045	0.0456103	-4.4545	2.7713e-48	1.29868e-46
SCARA3	4463.94	4481.53	3323.69	1010.15	1033.98	1040.89	4089.72	1028.34	0.251445	-1.99169	2.94975e-48	1.3785e-46
TWIST2	637.371	607.119	498.026	2010	2359.12	2112.69	580.839	2160.6	3.71979	1.89522	4.4088e-48	2.0547e-46
RAB27B	958.4	744.418	980.225	3462.02	3112.19	3440.85	894.348	3338.35	3.73272	1.90023	5.68247e-48	2.64102e-46
MYBL2	231.984	333.594	294.384	26.2133	21.3456	22.7269	286.654	23.4286	0.0817312	-3.61297	5.88086e-48	2.72576e-46
VGLL3	9491.44	7938.67	8939.14	2954.61	2970.45	3249.94	8789.75	3058.34	0.347943	-1.52308	6.30232e-48	2.91315e-46
IFRD2	777.968	961.093	795.575	2618.52	2675.89	2618.13	844.879	2637.51	3.12176	1.64236	6.36277e-48	2.9331e-46
ANXA2	61750	62416.3	67625	28799	27427.4	26964.1	63930.5	27730.2	0.433755	-1.20505	1.13324e-47	5.20983e-46
MEST	489.745	536.324	552.893	110.47	101.605	130.907	526.321	114.327	0.21722	-2.20277	1.91204e-47	8.76646e-46
PATL1	1676.61	1701.22	1709.33	3789.69	4080.43	3855.39	1695.72	3908.5	2.30492	1.20472	2.58609e-47	1.18249e-45
CEMIP	4374.9	3333.79	2534.45	537.372	554.986	541.808	3414.38	544.722	0.159538	-2.64803	3.26283e-47	1.48792e-45
RAC2	5476.24	5201.27	4865.25	2049.32	2154.2	1990.87	5180.92	2064.8	0.398538	-1.32721	3.62154e-47	1.64707e-45
HMCN1	1449.32	1138.08	1011.88	227.494	247.609	254.541	1199.76	243.215	0.20272	-2.30244	3.85375e-47	1.74799e-45
CENPE	620.968	606.046	1019.26	83.3208	79.4057	72.726	748.76	78.4841	0.104819	-3.25403	9.77247e-47	4.4208e-45
MKNK2	3309.88	3066.7	2244.28	12191	12593.1	12214.3	2873.62	12332.8	4.29173	2.10156	1.0744e-46	4.84739e-45
PRRT2	1075.56	1365.48	895.814	171.322	205.772	159.088	1112.29	178.727	0.160685	-2.6377	1.25114e-46	5.62978e-45
MAT2A	2528.4	2589.37	2715.93	5787.52	5751.36	5680.81	2611.23	5739.89	2.19815	1.13629	1.55894e-46	6.99625e-45
CENPW	228.47	270.307	343.976	21.5323	21.3456	20.9087	280.918	21.2622	0.0756885	-3.72378	1.76538e-46	7.90183e-45
LAYN	3343.86	3108.54	2967.05	1255.43	1246.58	1172.71	3139.82	1224.91	0.39012	-1.35801	1.92207e-46	8.58055e-45
TP53	1589.91	1646.52	1714.6	3961.95	4060.79	3758.11	1650.34	3926.95	2.37947	1.25064	2.36935e-46	1.05495e-44
PCYOX1	7615.65	6971.14	7916.71	2968.65	2889.34	3130.85	7501.17	2996.28	0.399442	-1.32394	3.15076e-46	1.3992e-44
MAGEH1	728.759	663.969	676.345	208.77	201.503	213.633	689.691	207.968	0.301538	-1.72959	3.29676e-46	1.46022e-44
TRAF4	701.812	771.234	632.029	2042.76	2111.51	2016.33	701.692	2056.87	2.9313	1.55154	3.69919e-46	1.63419e-44
PRDX2	4007	4191.91	3829.1	1688.88	1734.12	1616.33	4009.34	1679.78	0.418966	-1.25509	4.3104e-46	1.89926e-44
ACTB	214542	228978	198896	70084.9	81426.7	68338.8	214139	73283.5	0.342224	-1.54699	4.6185e-46	2.02975e-44
FADS1	2828.34	2703.07	2687.44	7969.77	6699.11	7291.69	2739.62	7320.19	2.67197	1.41791	5.00462e-46	2.19376e-44
ZSCAN16-AS1	269.477	328.23	335.534	44.937	46.9603	43.6356	311.081	45.1777	0.145228	-2.78361	5.34533e-46	2.33707e-44
GBP1	1881.65	1686.2	1891.87	678.736	602.8	617.262	1819.91	632.933	0.347783	-1.52374	5.95066e-46	2.59504e-44
ITPR1	625.655	548.123	449.49	2026.85	2064.55	1969.06	541.089	2020.15	3.73349	1.90052	7.0618e-46	3.0717e-44
AURKA	367.895	510.581	622.532	53.3627	40.9836	54.5445	500.336	49.6303	0.0991939	-3.33361	7.61455e-46	3.30366e-44
CXCL2	51.5521	55.7777	49.5916	306.134	344.091	319.085	52.3071	323.103	6.17704	2.62692	9.02626e-46	3.90616e-44
DEPDC1	297.596	327.158	500.136	24.3409	17.9303	29.0904	374.963	23.7872	0.0634387	-3.97849	1.08909e-45	4.7011e-44
KIF18B	315.171	504.145	345.031	31.8304	29.03	39.0902	388.115	33.3169	0.0858427	-3.54216	1.1156e-45	4.80332e-44
LOC728392	2759.21	2963.73	1839.11	405.37	436.304	459.992	2520.68	433.888	0.172131	-2.53842	1.37676e-45	5.91275e-44
CSRP1	34660.6	32012.1	31425.2	15002.4	14444.1	14518.8	32699.3	14655.1	0.448179	-1.15785	1.46457e-45	6.274e-44
DEPP1	2284.7	2003.71	1923.52	722.737	711.236	729.078	2070.64	721.017	0.34821	-1.52197	1.49036e-45	6.3684e-44
LINC02485	38.6641	49.3418	41.1504	310.814	286.031	336.358	43.0521	311.068	7.22538	2.85307	1.7531e-45	7.47226e-44
PDCD11	1162.27	1090.88	1060.42	2631.63	2701.5	2602.68	1104.52	2645.27	2.39495	1.25999	1.95692e-45	8.32008e-44
KYNU	9.37311	16.0897	21.1028	240.6	233.094	263.632	15.5219	245.775	15.8341	3.98497	2.2784e-45	9.66268e-44
STING1	2787.33	2767.43	2591.42	1159	1061.3	1079.07	2715.39	1099.79	0.405021	-1.30393	2.54682e-45	1.07741e-43
SH2D5	56.2387	60.0683	33.7645	407.242	362.875	371.812	50.0238	380.643	7.60923	2.92775	2.87811e-45	1.21454e-43
KCNH1	301.111	283.179	241.627	900.613	982.752	949.074	275.306	944.146	3.42945	1.77798	6.31447e-45	2.65803e-43
CDA	369.066	370.064	393.567	87.0655	85.3824	81.8167	377.566	84.7549	0.224477	-2.15536	7.73321e-45	3.24718e-43
HCFC1R1	6154.62	6165.58	4866.3	1823.69	1799.01	1709.97	5728.84	1777.56	0.310282	-1.68835	2.72392e-44	1.14095e-42
CHN1	1053.3	977.183	1171.21	323.921	282.616	326.358	1067.23	310.965	0.291376	-1.77905	2.88133e-44	1.20391e-42
CTBP2	2175.73	2173.19	1950.95	4894.39	5032.44	5187.18	2099.96	5038	2.3991	1.26249	3.16316e-44	1.31842e-42
PDGFC	1507.9	1485.62	1586.93	3569.69	3382	3609.03	1526.82	3520.24	2.30561	1.20515	3.21087e-44	1.33503e-42
VWA5A	309.313	301.414	330.259	60.8522	55.4986	60.908	313.662	59.0863	0.188376	-2.40832	3.2803e-44	1.36056e-42
RAB32	1061.5	1060.85	1081.52	2500.56	2373.63	2519.95	1067.96	2464.72	2.30788	1.20657	3.33619e-44	1.38037e-42
MAMSTR	378.439	411.897	313.376	58.0437	61.4754	63.6352	367.904	61.0514	0.165944	-2.59123	3.34764e-44	1.38174e-42
DLC1	5698.85	5148.71	5126.92	11943	12079.1	12137.1	5324.83	12053	2.26355	1.17859	4.23271e-44	1.74281e-42
FBLN1	6008.16	5992.89	4767.12	1712.29	1830.6	1721.79	5589.39	1754.89	0.313968	-1.67131	4.49879e-44	1.84788e-42
LMNB1	575.275	823.794	945.405	101.108	122.097	95.4528	781.491	106.219	0.135919	-2.87918	4.80781e-44	1.97004e-42
UPP1	153.485	142.662	135.058	513.031	548.155	549.99	143.735	537.059	3.73645	1.90167	5.23783e-44	2.14107e-42
ETS2	1173.98	1154.17	1170.15	2591.37	2635.76	2547.23	1166.1	2591.45	2.22232	1.15207	5.55265e-44	2.26431e-42
GALNT15	705.326	535.252	531.79	117.024	121.243	106.362	590.79	114.876	0.194445	-2.36257	7.5925e-44	3.08871e-42
COA7	440.536	434.423	475.868	1282.58	1223.53	1191.8	450.276	1232.63	2.73751	1.45287	8.34947e-44	3.38853e-42
ITPRID2	20066.7	18327.3	19327	8788.94	8703.03	9137.11	19240.3	8876.36	0.461342	-1.11609	1.88395e-43	7.62752e-42
MPP1	1602.8	1487.76	1761.03	581.373	567.793	543.627	1617.2	564.264	0.348915	-1.51905	2.35149e-43	9.4978e-42
KLF4	2964.25	2699.86	2573.49	6978.35	8153.17	8087.13	2745.86	7739.55	2.81862	1.49499	2.36895e-43	9.54557e-42
SHROOM3	1489.15	1244.27	991.831	253.707	250.171	269.086	1241.75	257.655	0.207493	-2.26887	2.44691e-43	9.83636e-42
PVR	893.96	852.756	797.686	2190.68	2161.03	2050.87	848.134	2134.19	2.51634	1.33133	2.66003e-43	1.06678e-41
NUF2	217.925	277.816	427.332	11.2343	11.9535	10.9089	307.691	11.3656	0.0369383	-4.75874	3.60091e-43	1.4407e-41
ERMN	187.462	184.496	234.241	10.2981	10.2459	9.09075	202.066	9.87824	0.0488861	-4.35443	4.14269e-43	1.65357e-41
SEC24D	7908.56	7148.13	6829.92	3028.57	3001.19	3036.31	7295.54	3022.02	0.414229	-1.2715	5.1705e-43	2.05898e-41
L3MBTL2-AS1	112.477	76.1581	72.8046	508.35	474.726	473.628	87.1467	485.568	5.57185	2.47816	5.62976e-43	2.23661e-41
SPRY4	360.865	359.337	313.376	1060.7	1154.37	1019.07	344.526	1078.05	3.12907	1.64574	6.39255e-43	2.53372e-41
ATP8B1	4652.58	4263.78	4542.38	2000.63	1826.33	1932.69	4486.24	1919.89	0.427949	-1.22449	1.55407e-42	6.14527e-41
S100A3	438.193	507.363	480.089	123.577	101.605	115.452	475.215	113.545	0.238934	-2.06532	1.77299e-42	6.99466e-41
ABCC3	227.298	235.983	168.822	974.572	1097.16	870.893	210.701	980.877	4.6553	2.21887	2.14469e-42	8.44142e-41
ARNT2	254.246	217.748	204.697	19.66	26.4686	21.8178	225.563	22.6488	0.10041	-3.31603	2.49847e-42	9.81111e-41
ITGA10	221.44	239.201	208.918	24.3409	29.8839	24.545	223.186	26.2566	0.117644	-3.0875	2.86971e-42	1.12429e-40
TRIP13	277.678	389.371	437.883	46.8094	34.153	34.5448	368.311	38.5024	0.104538	-3.2579	3.74608e-42	1.46425e-40
SULF1	11347.3	8786.06	9168.11	2945.25	2929.47	3225.4	9767.16	3033.37	0.310568	-1.68702	4.04428e-42	1.57718e-40
RNF6	833.035	893.516	1068.86	2784.22	2887.63	2814.49	931.803	2828.78	3.03582	1.60209	4.0694e-42	1.58333e-40
TMEM256	803.744	713.311	666.848	206.898	181.865	161.815	727.968	183.526	0.252107	-1.98789	4.4382e-42	1.72288e-40
RGS4	1096.65	933.204	971.784	310.814	249.317	290.904	1000.55	283.678	0.283523	-1.81846	5.08254e-42	1.9685e-40
CSRNP2	815.46	756.217	878.931	2063.36	2097.85	2059.05	816.87	2073.42	2.53825	1.34383	6.23686e-42	2.41007e-40
SLC40A1	1367.3	1118.77	1237.68	415.668	401.297	388.175	1241.25	401.713	0.323636	-1.62756	6.39058e-42	2.46386e-40
PTRHD1	594.021	672.551	581.382	160.088	183.572	166.361	615.984	170.007	0.275992	-1.8573	7.0218e-42	2.70108e-40
FUCA1	660.804	579.23	634.139	154.471	149.419	186.36	624.724	163.417	0.261582	-1.93466	1.13802e-41	4.36773e-40
CAPZB	9514.88	9421.07	9953.13	4629.45	4789.1	4749.01	9629.69	4722.52	0.490412	-1.02793	1.18297e-41	4.52998e-40
LINC01239	31.6342	31.1068	20.0477	233.111	289.446	295.449	27.5962	272.669	9.88065	3.30461	1.3398e-41	5.11899e-40
CAT	1461.03	1353.68	1403.34	563.585	554.132	509.082	1406.02	542.266	0.385675	-1.37454	1.52556e-41	5.81562e-40
KCMF1	1571.17	1519.94	1705.11	3676.41	3636.44	3722.66	1598.74	3678.5	2.30088	1.20218	1.65301e-41	6.28737e-40
LIMCH1	45.6939	47.1965	46.4261	274.303	290.3	269.086	46.4389	277.897	5.98414	2.58114	2.32613e-41	8.82784e-40
ESPL1	267.134	314.286	300.715	55.2351	53.7909	50.9082	294.045	53.3114	0.181304	-2.46352	2.5387e-41	9.61305e-40
PLK3	271.82	291.76	223.69	894.996	1006.66	918.165	262.423	939.94	3.58177	1.84067	2.597e-41	9.81193e-40
KRT18	3718.78	3514	2880.53	10299	9690.05	10224.4	3371.1	10071.1	2.98749	1.57893	4.10284e-41	1.54668e-39
XPO5	775.625	757.29	777.638	2010	1792.18	1892.69	770.184	1898.29	2.46472	1.30142	7.44443e-41	2.80016e-39
GPT2	363.208	340.03	277.502	1055.08	1083.5	1084.53	326.913	1074.37	3.28641	1.71651	9.08805e-41	3.41083e-39
NRG1	269.477	337.884	296.494	940.869	928.961	948.165	301.285	939.332	3.11775	1.64051	9.18673e-41	3.44026e-39
APPL2	3403.61	3265.14	3568.48	1566.24	1540.3	1507.25	3412.41	1537.93	0.450687	-1.1498	1.11074e-40	4.15036e-39
BFSP1	323.372	297.124	309.156	67.4056	61.4754	66.3624	309.884	65.0811	0.210018	-2.25142	1.24952e-40	4.65866e-39
RND3	3985.91	3623.41	4596.19	12941.9	11419	11840.7	4068.5	12067.2	2.96601	1.56852	1.30004e-40	4.83638e-39
DAP	8386.59	7783.14	7607.56	3716.67	3561.3	3496.3	7925.76	3591.42	0.453133	-1.14199	1.54833e-40	5.74744e-39
INKA2-AS1	78.4998	69.7222	66.4738	364.177	327.015	346.357	71.5652	345.85	4.83265	2.27281	1.56545e-40	5.79831e-39
ZNF468	166.373	153.389	188.87	712.439	592.554	677.261	169.544	660.751	3.89723	1.96245	1.76233e-40	6.51333e-39
C1orf21	2019.9	1840.66	2300.2	710.567	648.907	623.625	2053.59	661.033	0.321891	-1.63536	1.95456e-40	7.20809e-39
FAM86DP	74.9849	57.923	62.2532	338.9	325.307	324.54	65.0537	329.582	5.06631	2.34094	2.03823e-40	7.50034e-39
FKBP4	2045.68	2072.36	2006.88	4161.36	4199.96	4119.02	2041.64	4160.11	2.03763	1.0269	2.88631e-40	1.05981e-38
LINC00519	272.992	273.525	243.737	48.6818	44.3989	42.7265	263.418	45.2691	0.171852	-2.54076	2.94633e-40	1.07951e-38
CAV1	31976.4	29242.5	32719.9	14403.3	13928.4	14632.5	31312.9	14321.4	0.457363	-1.12859	3.30487e-40	1.20827e-38
ARID5B	5757.43	5277.43	6070.22	2261.83	2429.98	2173.6	5701.69	2288.47	0.401367	-1.31701	3.53789e-40	1.29068e-38
MT1L	842.408	901.025	738.598	227.494	255.293	209.996	827.344	230.928	0.27912	-1.84104	6.95524e-40	2.53195e-38
KIF22	549.499	715.457	694.282	137.62	149.419	167.27	653.079	151.436	0.23188	-2.10855	8.17194e-40	2.9685e-38
RGS10	1500.87	1454.51	1510.96	572.011	533.64	461.81	1488.78	522.487	0.35095	-1.51066	8.83217e-40	3.20147e-38
LRIG1	1140	1002.93	857.829	3021.08	3042.18	3116.31	1000.25	3059.85	3.05908	1.6131	9.00066e-40	3.25559e-38
TMC4	289.395	270.307	196.256	26.2133	15.3688	20.9087	251.986	20.8303	0.0826644	-3.59659	1.12003e-39	4.04258e-38
MAP2K6	223.783	209.166	272.226	19.66	17.9303	29.9995	235.058	22.5299	0.0958481	-3.38311	1.1314e-39	4.07496e-38
SVIL	1090.8	1075.87	911.641	2679.37	2797.13	2664.5	1026.1	2713.67	2.64464	1.40307	1.15145e-39	4.13839e-38
TSKU	1326.29	1319.36	1068.86	3455.47	3928.45	3724.48	1238.17	3702.8	2.99054	1.58041	1.91601e-39	6.8717e-38
TENT5A	760.393	799.123	877.876	2051.19	1962.09	2075.42	812.464	2029.56	2.49804	1.32079	2.0169e-39	7.2183e-38
SNRPA	2182.76	2268.65	2094.45	870.655	966.529	891.802	2181.96	909.662	0.416902	-1.26222	2.81791e-39	1.00638e-37
ADD1	10807.2	10746.9	10632.6	5605.9	5688.18	5647.17	10728.9	5647.08	0.526343	-0.925925	2.93424e-39	1.04572e-37
OLFML2A	837.722	847.392	709.054	230.302	255.293	222.723	798.056	236.106	0.295852	-1.75705	3.18522e-39	1.13279e-37
IGF2R	11152.8	10276	9283.12	24449.5	25752.2	24954.1	10237.3	25051.9	2.44712	1.29109	3.22334e-39	1.14395e-37
SLC35F6	937.311	828.085	738.598	2682.18	2462.43	2365.41	834.664	2503.34	2.99922	1.58459	3.91051e-39	1.38492e-37
VEGFA	7104.82	7904.35	5146.97	27001.5	35367.1	32304	6718.71	31557.5	4.69696	2.23173	4.48248e-39	1.58418e-37
ABCB6	654.946	688.64	608.816	1570.92	1711.92	1703.61	650.801	1662.15	2.55401	1.35276	6.06847e-39	2.14024e-37
DCTN3	2240.17	2531.45	2001.6	744.27	797.472	765.441	2257.74	769.061	0.340633	-1.55371	6.14548e-39	2.1629e-37
CD59	38248.1	37604.9	42345.9	18343.7	17231	17210.6	39399.7	17595.1	0.44658	-1.16301	6.39328e-39	2.24546e-37
CALD1	56062.9	53923.1	55992	24126.5	26070.7	27157.7	55326	25785	0.466055	-1.10143	7.36074e-39	2.57991e-37
ARRDC4	772.11	672.551	648.911	1785.31	1930.5	1925.42	697.857	1880.41	2.69455	1.43004	8.05397e-39	2.81706e-37
KAT2B	353.835	307.85	380.905	62.7246	52.0833	73.635	347.53	62.8143	0.180745	-2.46797	1.10835e-38	3.86874e-37
SHROOM2	185.119	213.457	175.153	12.1704	18.7841	19.0906	191.243	16.6817	0.0872278	-3.51907	1.40242e-38	4.88513e-37
KRT34	205.037	223.111	181.484	730.227	648.053	680.897	203.211	686.392	3.37774	1.75606	1.48379e-38	5.15801e-37
AMPD3	679.55	630.717	675.289	204.089	233.094	204.542	661.852	213.908	0.323196	-1.62952	1.93127e-38	6.69981e-37
EPAS1	11764.4	9991.72	8451.67	31938.1	35677.1	33017.6	10069.3	33544.2	3.33135	1.73611	2.08268e-38	7.21032e-37
KCND1	591.678	532.034	445.269	80.5122	117.828	94.5438	522.993	97.6279	0.186671	-2.42143	2.30602e-38	7.96728e-37
NCR3LG1	63.2685	62.2136	84.4112	351.071	354.337	334.539	69.9644	346.649	4.95465	2.30878	2.74609e-38	9.46843e-37
GTPBP2	2192.14	2193.57	1553.17	7134.69	7417.17	7056.24	1979.62	7202.7	3.63842	1.86331	3.09651e-38	1.0655e-36
DUSP4	79.6714	74.0128	56.9775	362.305	329.576	349.994	70.2206	347.292	4.94572	2.30618	4.11225e-38	1.41215e-36
RIPOR2	406.559	328.23	374.575	88.0017	78.5518	74.5441	369.788	80.3659	0.21733	-2.20204	5.12798e-38	1.7574e-36
FOXE1	2964.25	3314.48	2526	9447.08	13061	11567.1	2934.91	11358.4	3.87009	1.95237	5.30132e-38	1.81314e-36
TKT	47573.2	42908.1	36475.1	15374.1	14717.4	14759.7	42318.8	14950.4	0.35328	-1.50112	5.83777e-38	1.99259e-36
PLEKHA6	807.259	713.311	469.537	103.917	100.751	90.9075	663.369	98.5252	0.148522	-2.75125	6.51895e-38	2.22063e-36
FAP	6582.27	5680.75	6619.95	2646.6	2621.24	2658.13	6294.32	2641.99	0.419742	-1.25242	7.82578e-38	2.66045e-36
LGALS3	7182.14	6858.52	6709.63	14207.6	13510.1	14317	6916.76	14011.6	2.02574	1.01845	8.19864e-38	2.78163e-36
FLCN	983.005	965.384	862.049	2352.64	2348.02	2183.6	936.813	2294.75	2.44953	1.29251	1.12768e-37	3.81836e-36
C5orf30	1256	1120.92	1346.36	383.837	394.467	448.174	1241.09	408.826	0.329409	-1.60205	1.17608e-37	3.9743e-36
CDCA2	241.358	251	378.795	29.958	29.03	30.9085	290.384	29.9655	0.103193	-3.27659	1.19963e-37	4.04582e-36
SEC13	5299.32	5675.38	5360.11	2549.24	2676.74	2478.14	5444.94	2568.04	0.471638	-1.08425	1.33072e-37	4.47902e-36
RGS3	950.199	941.785	793.465	304.261	280.054	280.904	895.15	288.407	0.322188	-1.63403	1.53237e-37	5.14756e-36
RAPH1	959.572	877.427	850.443	2094.25	2185.79	2064.51	895.814	2114.85	2.36082	1.23929	1.61743e-37	5.42018e-36
ITGA8	383.126	385.081	336.59	90.8103	64.8907	69.0897	368.265	74.9302	0.203468	-2.29713	1.61992e-37	5.42018e-36
STARD13	2269.46	2005.85	1993.16	864.102	865.778	829.985	2089.49	853.288	0.408371	-1.29205	1.66055e-37	5.54521e-36
PRSS12	7669.55	7093.43	6721.24	2798.27	3096.82	3114.49	7161.4	3003.19	0.419358	-1.25375	1.73246e-37	5.77396e-36
MFAP3L	104.276	87.9572	113.955	427.838	401.297	462.719	102.063	430.618	4.21915	2.07695	2.17616e-37	7.23852e-36
ACVR1C	679.55	702.585	961.232	184.429	163.934	169.997	781.123	172.787	0.221203	-2.17656	3.79721e-37	1.26058e-35
KCND2	627.998	492.346	526.515	107.662	143.442	119.089	548.953	123.398	0.224787	-2.15337	3.94513e-37	1.30713e-35
PKP4	1226.71	1235.69	1311.54	2856.31	2794.57	2652.68	1257.98	2767.85	2.20024	1.13766	4.17609e-37	1.38096e-35
GRAMD1B	499.118	502	510.688	163.833	165.642	148.179	503.935	159.218	0.315949	-1.66223	4.80408e-37	1.58553e-35
CCSER2	1442.29	1272.16	1405.45	3421.77	3092.55	3320.85	1373.3	3278.39	2.38724	1.25534	6.06073e-37	1.99639e-35
RPLP0P2	14.0597	16.0897	13.7168	205.025	172.473	186.36	14.6221	187.953	12.854	3.68415	8.43926e-37	2.77449e-35
ZWINT	394.842	533.106	637.304	67.4056	87.0901	87.2712	521.751	80.5889	0.154459	-2.69471	1.2398e-36	4.06808e-35
TBRG1	953.714	980.401	997.107	2093.32	2053.45	2073.6	977.074	2073.45	2.12211	1.0855	1.28698e-36	4.21474e-35
CFL2	5316.9	5464.07	7342.72	1767.52	1535.18	1733.61	6041.23	1678.77	0.277885	-1.84744	1.81536e-36	5.93367e-35
CDCA7L	714.7	678.987	747.039	242.473	246.755	205.451	713.575	231.56	0.324506	-1.62368	2.04876e-36	6.68369e-35
COTL1	6726.38	7065.54	6712.8	3333.77	3395.66	3104.49	6834.9	3277.97	0.479593	-1.06012	2.10954e-36	6.86877e-35
MTO1	431.163	417.26	424.166	1019.51	1011.78	1059.98	424.196	1030.42	2.42912	1.28043	2.60485e-36	8.46526e-35
TOB1	1049.79	1032.96	1094.18	2401.32	2846.65	2655.41	1058.98	2634.46	2.48774	1.31484	2.93323e-36	9.51421e-35
CDK1	350.32	420.478	700.613	45.8732	47.8142	49.09	490.47	47.5925	0.0970344	-3.36536	3.19506e-36	1.03437e-34
DIAPH3	514.349	600.683	819.844	110.47	117.828	123.634	644.959	117.311	0.181889	-2.45887	3.9308e-36	1.27014e-34
KIAA1217	954.885	1004	922.192	2085.83	2224.21	2122.69	960.359	2144.24	2.23275	1.15882	4.0495e-36	1.306e-34
RHBDD1	882.244	781.961	847.277	1898.59	1914.27	1917.24	837.161	1910.03	2.28156	1.19002	4.51542e-36	1.4535e-34
TACC3	903.333	1248.56	1250.34	297.708	302.254	288.177	1134.08	296.046	0.261045	-1.93763	5.12652e-36	1.64709e-34
ARRB1	818.975	695.076	613.036	164.769	146.004	192.724	709.029	167.832	0.236707	-2.07882	7.17821e-36	2.30191e-34
LMO4	951.371	964.311	972.839	2010.93	2095.28	2174.51	962.84	2093.57	2.17437	1.1206	7.24739e-36	2.31971e-34
IDH1	1755.11	1716.24	2196.8	6084.29	5286.88	5638.99	1889.38	5670.05	3.00101	1.58545	7.84243e-36	2.50544e-34
ADAMTS1	7507.86	7838.92	6985.02	3394.62	3552.76	3551.75	7443.93	3499.71	0.470143	-1.08883	1.0685e-35	3.40714e-34
SCRG1	207.38	195.222	199.421	33.7028	29.8839	25.4541	200.674	29.6802	0.147902	-2.75728	1.07951e-35	3.43581e-34
MYRF	849.438	865.627	788.189	307.07	318.476	327.267	834.418	317.604	0.38063	-1.39354	1.37507e-35	4.3683e-34
PXYLP1	560.043	513.799	557.114	188.174	175.034	176.36	543.652	179.856	0.33083	-1.59584	1.54524e-35	4.89972e-34
FLAD1	405.387	410.824	360.858	983.934	1042.52	1020.89	392.356	1015.78	2.58893	1.37235	2.19177e-35	6.93678e-34
EYA4	138.253	152.316	158.271	485.882	477.288	523.627	149.613	495.599	3.31253	1.72793	2.35231e-35	7.43104e-34
PSPH	357.35	377.572	392.512	1031.68	969.091	933.62	375.811	978.13	2.60272	1.38002	2.43023e-35	7.66291e-34
NCAPH	227.298	306.777	421.001	29.958	33.2992	31.8176	318.359	31.6916	0.0995468	-3.32848	2.84561e-35	8.95602e-34
CHSY3	534.267	467.675	452.655	146.982	139.173	142.725	484.866	142.96	0.294844	-1.76197	4.24121e-35	1.33237e-33
BST1	1028.7	1041.54	846.222	329.538	303.961	323.631	972.154	319.043	0.328182	-1.60743	4.7443e-35	1.48766e-33
PLAUR	1354.41	1315.07	1188.09	2881.59	2892.76	2820.86	1285.86	2865.07	2.22814	1.15584	5.01145e-35	1.56853e-33
GSTT1	1736.37	1728.04	1575.32	744.27	740.266	729.078	1679.91	737.871	0.439233	-1.18694	5.27367e-35	1.64756e-33
RNF41	1921.49	1879.28	1852.83	3728.84	3639	3713.57	1884.53	3693.8	1.96006	0.970901	5.48966e-35	1.71189e-33
SAPCD2	603.394	823.794	369.299	58.0437	56.3524	62.7261	598.829	59.0407	0.0985937	-3.34236	5.8076e-35	1.80771e-33
ADAM22	535.439	437.641	455.82	138.556	116.974	120.907	476.3	125.479	0.263445	-1.92443	5.99611e-35	1.86297e-33
MAD2L1	369.066	448.367	610.926	75.8312	65.7445	79.9986	476.12	73.8581	0.155125	-2.6885	6.51483e-35	2.02043e-33
TUBA1B	15053.2	18369.1	23331.2	4867.24	5025.61	5169	18917.9	5020.62	0.26539	-1.91381	8.89669e-35	2.75408e-33
GCAT	203.865	224.184	181.484	31.8304	28.1762	28.1813	203.178	29.396	0.144681	-2.78905	1.12587e-34	3.4789e-33
TIPARP	877.557	744.418	887.372	2327.36	2058.57	2232.69	836.449	2206.21	2.63759	1.39922	1.19897e-34	3.69807e-33
ANK3	367.895	278.889	333.424	66.4694	69.1598	69.9987	326.736	68.5426	0.20978	-2.25305	1.25485e-34	3.86338e-33
LOC100507516	753.364	698.294	730.157	284.601	278.347	269.995	727.272	277.648	0.381766	-1.38924	1.4972e-34	4.60118e-33
NFATC3	625.655	547.051	591.933	1504.45	1375.51	1509.97	588.213	1463.31	2.48773	1.31483	1.67317e-34	5.13267e-33
TGFBR1	979.49	926.768	1126.89	2695.29	2475.24	2774.5	1011.05	2648.34	2.6194	1.38923	1.94885e-34	5.96757e-33
CCN4	344.462	244.564	232.131	37.4475	35.8606	39.0902	273.719	37.4661	0.136878	-2.86904	2.21562e-34	6.77221e-33
SUGCT	558.872	537.397	605.65	192.855	196.38	180.906	567.306	190.047	0.334998	-1.57777	2.38209e-34	7.26795e-33
CH25H	3.51492	11.7991	5.2757	162.897	206.625	205.451	6.86325	191.658	27.9252	4.8035	2.39884e-34	7.30591e-33
EVL	1630.92	1574.65	1444.49	493.371	616.461	551.808	1550.02	553.88	0.357338	-1.48464	2.89904e-34	8.81349e-33
CDCA5	268.305	342.175	369.299	61.7884	37.5683	39.9993	326.593	46.452	0.142232	-2.81368	3.04516e-34	9.24117e-33
PARP1	3084.92	3460.36	3545.27	1477.31	1507	1513.61	3363.52	1499.3	0.445755	-1.16568	3.25323e-34	9.85498e-33
NRIP3	654.946	665.042	734.377	242.473	224.556	251.814	684.788	239.614	0.34991	-1.51495	3.29033e-34	9.94957e-33
STK17A	1821.9	1719.46	1866.54	838.825	814.548	835.44	1802.63	829.604	0.460218	-1.11961	3.4725e-34	1.04818e-32
EDA2R	479.2	436.568	392.512	1160.87	1193.65	1120.89	436.093	1158.47	2.65647	1.40951	3.57576e-34	1.07743e-32
WEE1	861.154	962.166	1054.08	324.857	344.091	343.63	959.135	337.526	0.351907	-1.50673	4.0469e-34	1.21723e-32
MEF2A	1338.01	1233.55	1304.15	2721.5	2634.05	2769.04	1291.9	2708.2	2.09628	1.06783	4.4335e-34	1.33115e-32
RACGAP1	1076.74	1153.1	1493.02	359.496	292.862	322.721	1240.95	325.027	0.261917	-1.93282	4.58395e-34	1.37389e-32
CYTIP	446.394	466.602	547.618	139.492	108.436	105.453	486.871	117.793	0.24194	-2.04728	4.89189e-34	1.4636e-32
MYPN	520.208	558.85	662.628	164.769	173.326	153.634	580.562	163.91	0.282329	-1.82455	4.97499e-34	1.48584e-32
PEBP1	5505.53	5414.73	5391.76	2893.76	2840.67	2719.04	5437.34	2817.82	0.518236	-0.94832	5.4982e-34	1.63922e-32
LINC01184	506.148	519.162	550.783	1306.92	1232.92	1205.43	525.364	1248.42	2.3763	1.24872	5.86027e-34	1.7441e-32
GLS	4612.74	4209.07	4694.32	1986.59	1997.95	2160.87	4505.38	2048.47	0.454672	-1.1371	5.89674e-34	1.75188e-32
LHFPL2	1239.59	1138.08	1239.79	2654.09	2698.94	2983.58	1205.82	2778.87	2.30455	1.20448	6.27429e-34	1.86079e-32
SLC38A7	670.177	690.786	548.673	1715.1	1739.24	1692.7	636.545	1715.68	2.6953	1.43044	6.37164e-34	1.88636e-32
KLHL3	335.089	334.666	290.163	79.576	77.698	81.8167	319.973	79.6969	0.249074	-2.00535	1.05462e-33	3.11681e-32
TPGS2	4561.19	4208	4295.47	2214.09	2141.39	2138.14	4354.89	2164.54	0.497037	-1.00858	1.06006e-33	3.12745e-32
YPEL4	173.403	156.607	145.609	14.0428	12.8074	5.45445	158.539	10.7682	0.0679213	-3.87999	1.12671e-33	3.31833e-32
MAFG	2187.45	2109.9	1611.2	5771.6	6030.56	5882.62	1969.52	5894.93	2.99308	1.58163	1.25533e-33	3.69073e-32
IFT122	763.908	688.64	696.392	265.877	260.416	275.45	716.314	267.248	0.373088	-1.42241	1.25818e-33	3.6927e-32
OSBPL3	2035.14	1819.21	2126.11	4821.37	4386.1	4732.64	1993.48	4646.7	2.33094	1.22091	1.47213e-33	4.31317e-32
AP1AR	305.798	266.017	356.637	1012.96	997.267	1205.43	309.484	1071.89	3.46346	1.79221	1.79722e-33	5.25656e-32
ABCC1	4154.63	3973.09	3658.17	8254.37	8691.08	8132.58	3928.63	8359.34	2.1278	1.08936	2.17325e-33	6.34544e-32
TNFSF12	844.751	848.465	855.718	362.305	324.453	342.721	849.645	343.16	0.403886	-1.30798	2.31283e-33	6.74138e-32
PIANP	1584.06	1637.93	1242.95	382.901	481.557	409.993	1488.31	424.817	0.285435	-1.80877	2.34445e-33	6.82182e-32
HSPA14	392.499	433.35	425.221	1004.53	987.021	1039.07	417.023	1010.21	2.42242	1.27645	2.43091e-33	7.06128e-32
BTG2	104.276	117.991	99.1831	412.859	374.829	382.72	107.15	390.136	3.64102	1.86434	2.43691e-33	7.06336e-32
ALDH6A1	494.431	451.585	559.224	151.662	127.22	119.998	501.747	132.96	0.264994	-1.91597	2.43995e-33	7.06336e-32
UNG	493.26	500.927	473.758	157.28	151.127	173.633	489.315	160.68	0.328377	-1.60657	2.45699e-33	7.10056e-32
WNK4	1536.02	1587.52	1321.03	517.712	571.208	571.808	1481.52	553.576	0.373653	-1.42023	2.56981e-33	7.414e-32
MAPRE2	3401.27	3209.36	3287.82	1565.31	1673.5	1646.33	3299.48	1628.38	0.493526	-1.0188	2.94059e-33	8.46931e-32
SH2B3	3298.16	3293.03	2753.91	7653.34	7449.62	7235.32	3115.04	7446.09	2.39037	1.25723	2.94976e-33	8.4813e-32
PSME3	2822.48	2896.15	3229.78	6450.34	6374.65	6275.34	2982.8	6366.78	2.13449	1.09389	3.18115e-33	9.13114e-32
PROSER1	523.722	521.307	472.703	1189.9	1317.45	1219.07	505.911	1242.14	2.45525	1.29587	3.87496e-33	1.11039e-31
PKIG	1900.4	1874.99	1562.66	658.14	692.452	619.08	1779.35	656.557	0.368987	-1.43836	3.9798e-33	1.13851e-31
SLC30A1	833.035	787.324	888.428	1848.04	1967.21	2059.96	836.262	1958.4	2.34185	1.22765	3.99836e-33	1.14189e-31
ERAP1	1964.84	1874.99	1887.64	3768.16	3647.54	3817.2	1909.16	3744.3	1.96123	0.97176	4.21601e-33	1.20202e-31
UBQLN4	755.707	765.871	640.47	1751.61	1857.07	1771.79	720.683	1793.49	2.4886	1.31533	5.08664e-33	1.44781e-31
IL1RAP	326.887	315.359	348.196	857.548	811.133	894.529	330.147	854.404	2.58795	1.37181	5.29548e-33	1.50473e-31
SLC9A9	519.036	452.658	586.658	146.982	114.412	109.998	519.45	123.797	0.238324	-2.06901	6.04793e-33	1.71567e-31
FANCI	467.484	555.632	808.237	105.789	99.0436	104.544	610.451	103.125	0.168933	-2.56547	6.69894e-33	1.89718e-31
KLF10	2011.7	1961.87	2149.32	4070.55	4198.25	4080.84	2040.97	4116.55	2.01696	1.01218	6.87948e-33	1.94506e-31
ARF6	2765.07	3232.96	2376.17	7696.4	8403.34	8716.21	2791.4	8271.98	2.96338	1.56724	6.97834e-33	1.96973e-31
PAPPA	5913.26	4698.2	3860.76	16294.4	18872.9	17797.9	4824.07	17655.1	3.65978	1.87176	7.10149e-33	2.00116e-31
CHST3	1113.06	988.982	831.45	2805.76	2715.16	2700.86	977.83	2740.59	2.80273	1.48683	7.4181e-33	2.08691e-31
RPL36AL	2493.25	2848.95	3356.4	1004.53	982.752	892.711	2899.53	959.998	0.331087	-1.59472	7.69834e-33	2.16216e-31
RECK	1818.38	1635.79	1784.24	753.632	803.449	773.622	1746.14	776.901	0.444925	-1.16836	8.72525e-33	2.44653e-31
QARS1	6978.28	6286.79	5525.77	2523.96	2383.88	2230.87	6263.61	2379.57	0.379904	-1.39629	9.6642e-33	2.70534e-31
DGCR8	970.117	1129.5	988.666	2363.88	2571.72	2398.14	1029.43	2444.58	2.3747	1.24774	1.01352e-32	2.83252e-31
B4GAT1	2720.54	2658.02	2212.63	970.827	986.167	1010.89	2530.4	989.295	0.390964	-1.35489	1.15103e-32	3.21152e-31
PLA2R1	691.267	668.26	771.307	233.111	262.978	253.632	710.278	249.907	0.351844	-1.50699	1.21541e-32	3.38558e-31
SLC12A8	387.812	376.5	316.542	999.849	956.283	1067.25	360.285	1007.8	2.79722	1.48399	1.23883e-32	3.44515e-31
CELF6	24.6044	27.8889	14.772	183.493	210.041	189.997	22.4217	194.51	8.67507	3.11687	1.47221e-32	4.0875e-31
TMEM209	284.708	248.854	309.156	856.612	765.88	850.894	280.906	824.462	2.93501	1.55336	1.53211e-32	4.24684e-31
SLC33A1	830.692	716.529	806.127	1785.31	1781.08	1834.51	784.449	1800.3	2.29499	1.19849	1.84477e-32	5.10517e-31
ZNF202	181.604	184.496	177.263	544.862	498.633	539.081	181.121	527.525	2.91256	1.54229	2.06937e-32	5.7174e-31
TMEM200A	2657.28	2722.38	3091.56	6302.42	6047.64	6279.89	2823.74	6209.98	2.1992	1.13698	2.24501e-32	6.19257e-31
PCDHGA11	1217.33	967.529	1012.93	363.241	349.214	380.902	1065.93	364.452	0.34191	-1.54831	2.64103e-32	7.27312e-31
MYL9	48104	46263.3	45574.6	25300.5	25823.9	24414.1	46647.3	25179.5	0.539785	-0.889544	2.69849e-32	7.4193e-31
TMEM158	229.641	231.692	161.436	917.464	1414.79	1665.42	207.59	1332.56	6.41919	2.68239	2.81955e-32	7.73963e-31
WDR25	227.298	219.893	253.234	660.949	631.83	636.352	233.475	643.044	2.75423	1.46165	2.85868e-32	7.83435e-31
VAMP1	357.35	397.953	304.935	73.0227	89.6516	71.8169	353.413	78.1637	0.221168	-2.17678	3.10774e-32	8.50317e-31
HSPH1	821.319	937.495	1196.53	3269.17	3098.53	3265.4	985.114	3211.03	3.25955	1.70467	4.12652e-32	1.12725e-30
PALLD	34281	33967.6	34857.6	14798.3	17312.1	16507.9	34368.7	16206.1	0.471537	-1.08456	5.15599e-32	1.40621e-30
ENTPD6	2265.95	2417.75	2035.36	4918.73	5027.32	4936.27	2239.69	4960.78	2.21494	1.14727	6.25959e-32	1.70446e-30
ANAPC15	782.655	966.456	1028.76	294.899	298.839	261.813	925.957	285.184	0.307988	-1.69905	6.28459e-32	1.70852e-30
TBC1D8B	752.192	680.059	818.788	248.09	219.433	267.268	750.347	244.93	0.326423	-1.61519	6.96106e-32	1.8894e-30
JPH2	397.185	495.564	297.549	32.7666	55.4986	58.1808	396.766	48.8153	0.123033	-3.02288	6.99615e-32	1.89589e-30
NCAPG2	944.341	1014.73	1364.3	274.303	308.231	295.449	1107.79	292.661	0.264185	-1.92038	7.0252e-32	1.90073e-30
CDYL	1115.4	1059.78	1028.76	2173.83	2177.25	2243.6	1067.98	2198.23	2.0583	1.04146	7.13348e-32	1.92695e-30
ABCF2	399.529	403.316	410.449	1100.02	943.476	1093.62	404.431	1045.7	2.58562	1.37051	9.17387e-32	2.47417e-30
ACVRL1	452.253	454.803	289.108	67.4056	70.0136	56.3626	398.721	64.5939	0.162003	-2.62591	9.23025e-32	2.48543e-30
S100A6	48798.7	51168.6	46423	25435.3	23734.6	23109.6	48796.8	24093.2	0.493745	-1.01816	1.11908e-31	3.00857e-30
NYNRIN	2492.08	2182.84	1811.67	707.758	741.12	679.988	2162.2	709.622	0.328195	-1.60738	1.2136e-31	3.25753e-30
KLF11	305.798	283.179	275.391	763.93	712.943	741.805	288.123	739.559	2.56682	1.35998	1.28045e-31	3.43153e-30
CCND1	12508.4	13327.7	10930.2	27539.8	28198.4	27752.2	12255.4	27830.2	2.27084	1.18323	1.29763e-31	3.47209e-30
EBF2	59.7536	49.3418	62.2532	297.708	255.293	261.813	57.1162	271.605	4.7553	2.24954	1.62644e-31	4.34502e-30
DPYSL3	502.633	495.564	412.56	1210.49	1356.73	1236.34	470.252	1267.85	2.69611	1.43088	1.65249e-31	4.40767e-30
KRTAP1-5	168.716	148.026	143.499	19.66	16.2227	13.6361	153.413	16.5062	0.107593	-3.21634	1.72087e-31	4.58287e-30
CLIP4	745.162	710.093	766.031	1815.27	1588.97	1779.97	740.429	1728.07	2.33387	1.22273	1.7963e-31	4.77623e-30
SELENOH	1646.15	1781.67	1534.17	694.652	726.605	722.714	1654	714.657	0.432078	-1.21064	1.9605e-31	5.20469e-30
PBK	292.91	405.461	678.455	19.66	30.7377	42.7265	458.942	31.0414	0.0676368	-3.88605	2.64721e-31	7.01677e-30
SLC4A4	480.372	434.423	514.908	153.535	157.958	145.452	476.568	152.315	0.319608	-1.64562	3.15097e-31	8.33902e-30
TCTN2	577.618	526.67	563.445	210.642	181.865	190.906	555.911	194.471	0.349824	-1.5153	3.16059e-31	8.35143e-30
TAGLN2	15702.3	16269.9	14392.1	7566.27	6670.93	6761.7	15454.8	6999.63	0.452911	-1.1427	3.31881e-31	8.75587e-30
YBX3	4731.08	4686.4	4636.28	9013.62	10382.5	10240.7	4684.59	9878.95	2.10882	1.07644	3.39665e-31	8.94733e-30
FILIP1L	508.491	460.166	576.106	166.642	145.15	150.906	514.921	154.233	0.299527	-1.73924	4.81838e-31	1.26727e-29
KCTD16	631.513	530.961	672.124	1601.82	1536.03	1619.06	611.533	1585.64	2.59289	1.37456	4.85302e-31	1.2744e-29
KCTD10	4267.11	4317.41	4098.16	2259.02	2239.58	2265.41	4227.56	2254.67	0.533327	-0.906907	4.98978e-31	1.30829e-29
GEM	1475.09	1458.8	1390.67	660.949	667.691	699.078	1441.52	675.906	0.468883	-1.0927	5.76261e-31	1.5086e-29
QPRT	1005.27	840.956	539.176	143.237	136.612	131.816	795.133	137.222	0.172577	-2.53469	6.39928e-31	1.67024e-29
TRAF3IP2	1116.57	1034.03	1069.91	490.563	472.165	463.628	1073.51	475.452	0.442897	-1.17496	6.39978e-31	1.67024e-29
C19orf48	892.789	986.837	767.087	2217.83	2288.25	2266.32	882.237	2257.47	2.5588	1.35547	6.68877e-31	1.74298e-29
SQSTM1	17826.5	16143.4	14694.9	36444.9	35398.7	36012.1	16221.6	35951.9	2.2163	1.14815	7.12775e-31	1.85453e-29
AUP1	1786.75	1918.97	1618.58	3956.33	4173.49	3862.66	1774.77	3997.49	2.2524	1.17147	7.25779e-31	1.88547e-29
MYO1B	8572.88	8334.48	10001.7	3936.67	3661.2	3952.66	8969.68	3850.18	0.429244	-1.22013	7.40742e-31	1.9214e-29
DDHD1	424.133	410.824	424.166	935.252	987.021	1030.89	419.708	984.388	2.34541	1.22984	7.76699e-31	2.01159e-29
SLC39A14	2933.78	2762.07	2700.1	5922.33	5385.92	5790.81	2798.65	5699.69	2.03658	1.02615	7.85438e-31	2.03112e-29
ZBTB21	690.095	609.264	709.054	1523.18	1603.48	1697.24	669.471	1607.97	2.40185	1.26414	8.33218e-31	2.1514e-29
LINC01128	149.97	138.372	149.83	440.008	439.72	428.174	146.057	435.967	2.98491	1.57769	8.92731e-31	2.30156e-29
KCNG1	748.677	760.508	385.126	3316.91	4251.19	4120.84	631.437	3896.31	6.17055	2.6254	9.6604e-31	2.48678e-29
NUDT1	516.693	612.482	501.191	170.386	175.888	149.088	543.455	165.121	0.303835	-1.71864	1.0407e-30	2.67491e-29
KLF2	1107.2	1321.5	1135.33	3248.57	4678.1	4475.37	1188.01	4134.02	3.47978	1.799	1.8859e-30	4.84e-29
TCAF1	1739.88	1380.5	1541.56	586.054	579.747	616.353	1553.98	594.051	0.382277	-1.38731	1.90058e-30	4.8703e-29
IL11RA	384.297	423.696	286.998	72.0865	80.2595	64.5443	364.997	72.2968	0.198075	-2.33588	1.93052e-30	4.93956e-29
NLRP1	1379.02	1459.87	1317.87	586.054	572.916	486.355	1385.59	548.442	0.395819	-1.33709	1.96336e-30	5.01604e-29
BMF	231.984	189.859	166.712	30.8942	17.9303	19.0906	196.185	22.6384	0.115393	-3.11537	2.46599e-30	6.29069e-29
ILK	8344.41	8288.36	7926.21	4502.13	4380.12	4200.83	8186.33	4361.03	0.532721	-0.908548	3.52625e-30	8.98187e-29
TSC22D3	756.879	660.752	620.422	1627.1	1616.29	1611.79	679.351	1618.39	2.38226	1.25233	3.62068e-30	9.20857e-29
TFPI2	5955.44	5521.99	5879.24	11537.6	13594.6	13377.9	5785.56	12836.7	2.21875	1.14975	4.23894e-30	1.07649e-28
F10	203.865	185.568	130.837	18.7238	13.6612	9.99982	173.424	14.1283	0.0814668	-3.61764	4.67119e-30	1.18449e-28
GSTM1	995.893	893.516	871.545	349.198	262.978	274.541	920.318	295.572	0.321163	-1.63862	5.38725e-30	1.36402e-28
FZD8	16.4029	23.5983	15.8271	154.471	214.31	248.177	18.6094	205.653	11.051	3.4661	5.5092e-30	1.39282e-28
SKA3	128.88	148.026	194.146	12.1704	11.9535	15.4543	157.017	13.1928	0.0840211	-3.5731	5.68508e-30	1.43514e-28
WDR43	858.811	902.097	997.107	2018.42	2061.13	1977.24	919.339	2018.93	2.19607	1.13492	6.16622e-30	1.55374e-28
ENPP1	349.148	348.611	449.49	97.3636	101.605	92.7256	382.416	97.2314	0.254256	-1.97565	6.1732e-30	1.55374e-28
CPNE1	6017.54	5657.15	5473.01	3016.4	2889.34	2941.77	5715.9	2949.17	0.515959	-0.954672	6.27503e-30	1.57703e-28
EPHA4	1069.71	893.516	1110.01	353.879	375.683	388.175	1024.41	372.579	0.363701	-1.45918	6.43363e-30	1.6145e-28
SLC16A1	1246.62	1123.06	1285.16	2590.43	2540.98	2569.95	1218.28	2567.12	2.10717	1.0753	7.20642e-30	1.80576e-28
AEN	708.841	819.504	623.588	1918.25	1875	1856.33	717.311	1883.19	2.62535	1.39251	7.49127e-30	1.87437e-28
NAMPT	522.551	614.628	744.929	1899.53	1832.31	2028.15	627.369	1919.99	3.06039	1.61371	8.12155e-30	2.02907e-28
EEPD1	336.26	300.342	263.785	71.1503	76.8442	72.726	300.129	73.5735	0.24514	-2.02832	8.20753e-30	2.04754e-28
NCAPG	371.409	445.149	666.848	86.1293	76.8442	78.1804	494.469	80.3846	0.162568	-2.62089	8.26256e-30	2.05824e-28
SMOX	793.199	859.192	569.775	2425.66	2990.09	2654.5	740.722	2690.08	3.63171	1.86065	9.19417e-30	2.28695e-28
ZDHHC14	155.828	117.991	101.293	455.924	514.856	522.718	125.038	497.833	3.98146	1.9933	9.76631e-30	2.4257e-28
DDIT4	4893.93	5301.03	2839.38	19510.2	22751.9	23203.2	4344.78	21821.7	5.02252	2.32841	9.9477e-30	2.46714e-28
CCL2	673.692	609.264	561.334	219.068	219.433	223.632	614.764	220.711	0.359018	-1.47787	1.04173e-29	2.57983e-28
LIG1	586.991	719.747	635.194	232.175	227.117	226.36	647.311	228.551	0.353077	-1.50195	1.06037e-29	2.62217e-28
CSTB	2138.24	2327.65	2242.17	4214.72	4444.16	4339.92	2236.02	4332.93	1.93779	0.954411	1.06244e-29	2.62347e-28
STAT5A	493.26	451.585	403.063	142.301	128.074	144.543	449.303	138.306	0.307823	-1.69983	1.29685e-29	3.19763e-28
TMEM79	105.447	124.427	70.6944	441.881	449.112	479.991	100.19	456.995	4.56129	2.18944	1.31903e-29	3.24761e-28
CTSC	3517.26	3954.86	4067.56	1832.12	1686.3	1640.88	3846.56	1719.77	0.447092	-1.16135	1.34752e-29	3.31295e-28
USP36	1712.94	1765.58	1471.92	3671.73	3917.35	3692.66	1650.15	3760.58	2.27894	1.18836	1.35477e-29	3.32594e-28
ASF1B	209.723	335.739	349.251	33.7028	47.8142	39.0902	298.238	40.2024	0.1348	-2.89111	1.47323e-29	3.61155e-28
IRAK1	2193.31	2324.43	1560.55	6316.46	6937.32	6968.06	2026.1	6740.61	3.3269	1.73418	1.47732e-29	3.61634e-28
NRGN	112.477	209.166	164.602	7.48951	8.53824	9.09075	162.082	8.37283	0.051658	-4.27486	1.69649e-29	4.14686e-28
RFX5	891.617	993.273	856.773	375.411	379.098	364.539	913.888	373.016	0.408164	-1.29278	1.75282e-29	4.2784e-28
OSR2	611.595	698.294	490.64	143.237	173.326	148.179	600.177	154.914	0.258114	-1.95392	1.83018e-29	4.4608e-28
GINS2	147.626	201.658	246.903	22.4685	23.9071	19.0906	198.729	21.8221	0.109808	-3.18694	2.03057e-29	4.94212e-28
BYSL	513.178	541.688	400.953	1332.2	1403.69	1394.52	485.273	1376.8	2.83717	1.50445	2.42551e-29	5.89488e-28
PHF19	1016.98	1186.35	1082.57	464.349	457.65	469.992	1095.3	463.997	0.423625	-1.23914	2.74275e-29	6.65637e-28
CCND3	1342.7	1320.43	1273.55	637.544	633.538	635.443	1312.23	635.508	0.484297	-1.04603	2.90874e-29	7.04913e-28
DNAJC16	601.051	558.85	568.72	1353.73	1269.64	1223.61	576.207	1282.33	2.22546	1.1541	3.14232e-29	7.60432e-28
NOP16	241.358	222.038	234.241	651.587	632.684	577.262	232.546	620.511	2.66834	1.41594	3.21771e-29	7.77568e-28
TXNRD1	19059	17892.9	20980.4	41619.2	38839.6	42067.4	19310.8	40842.1	2.11499	1.08065	4.14637e-29	1.00056e-27
XAF1	589.334	519.162	735.432	1923.87	1877.56	1755.42	614.643	1852.28	3.01359	1.59148	4.17604e-29	1.00628e-27
MAP1LC3B	2235.49	2109.9	2399.39	4684.69	4423.66	4713.55	2248.26	4607.3	2.04928	1.03511	4.30362e-29	1.03556e-27
KDM7A	154.656	139.444	127.672	439.072	413.251	439.992	140.591	430.772	3.06401	1.61542	4.63919e-29	1.11472e-27
ITGB3	496.775	539.542	443.159	1236.7	1179.13	1173.62	493.159	1196.48	2.42616	1.27868	4.70641e-29	1.12927e-27
URB2	206.208	166.261	196.256	561.713	548.155	528.172	189.575	546.014	2.8802	1.52617	4.7143e-29	1.12957e-27
LRRC25	4.68655	5.36324	5.2757	157.28	137.466	149.088	5.1085	147.945	28.9605	4.85601	4.76299e-29	1.13963e-27
SRPRA	5046.25	5147.64	4829.37	8997.71	9023.22	8965.29	5007.75	8995.4	1.7963	0.845024	4.96307e-29	1.18582e-27
FGD4	793.199	761.581	932.744	293.027	305.669	316.358	829.174	305.018	0.367857	-1.44278	6.33097e-29	1.51053e-27
SLC1A4	1874.62	1647.59	1690.33	3576.24	3489.58	3553.57	1737.51	3539.8	2.03728	1.02664	6.6713e-29	1.58949e-27
KIF11	553.013	720.82	1053.03	131.066	92.213	132.725	775.621	118.668	0.152998	-2.70842	8.13547e-29	1.93563e-27
DEPTOR	2325.7	1740.91	1840.16	677.8	683.913	719.078	1968.92	693.597	0.352272	-1.50524	8.30029e-29	1.97207e-27
TMEM237	1090.8	1025.45	1144.83	477.456	392.759	417.265	1087.02	429.16	0.394803	-1.3408	9.81511e-29	2.32872e-27
CFL1	26972.3	29395.9	27412.5	14695.3	15386.8	14397	27926.9	14826.4	0.530899	-0.91349	1.01523e-28	2.40535e-27
SMIM3	1798.47	1799.9	1551.06	3809.35	3773.05	3576.3	1716.47	3719.57	2.16698	1.11569	1.1089e-28	2.62362e-27
PDGFA	944.341	1072.65	890.538	2181.32	2430.84	2248.14	969.176	2286.77	2.3595	1.23848	1.20139e-28	2.8385e-27
HADH	1279.43	1114.48	1270.39	537.372	474.726	465.446	1221.43	492.515	0.403227	-1.31034	1.31546e-28	3.10368e-27
ANKH	1233.74	1233.55	1029.82	2654.09	2610.99	2715.41	1165.7	2660.16	2.28203	1.19032	1.32234e-28	3.11558e-27
DOCK2	157	151.243	174.098	17.7876	26.4686	25.4541	160.78	23.2367	0.144525	-2.79061	1.48307e-28	3.48942e-27
TNFAIP6	33.9775	33.2521	42.2056	198.472	189.549	198.178	36.4784	195.4	5.35659	2.42131	1.50261e-28	3.52949e-27
DHRS1	953.714	935.35	954.901	425.029	447.404	439.992	947.988	437.475	0.461477	-1.11567	1.50425e-28	3.52949e-27
GCNT4	323.372	272.453	343.976	88.0017	70.8674	69.9987	313.267	76.2893	0.243528	-2.03784	1.58415e-28	3.71181e-27
PDE5A	4810.75	3997.76	4653.17	1832.12	1734.97	2019.05	4487.23	1862.05	0.414967	-1.26893	1.69717e-28	3.97114e-27
PTGER1	48.0372	51.4871	33.7645	211.579	251.878	244.541	44.4296	235.999	5.31176	2.40919	1.75079e-28	4.09097e-27
GLUL	4246.02	3970.95	4211.06	2211.28	2003.07	2028.15	4142.68	2080.83	0.502292	-0.993403	1.86135e-28	4.34333e-27
DRAM1	1097.83	1089.81	1105.79	2260.89	2087.6	2302.69	1097.81	2217.06	2.01953	1.01402	1.99913e-28	4.65842e-27
FZD2	5117.72	5121.9	3691.93	1163.68	1433.57	1493.61	4643.85	1363.62	0.29364	-1.76788	2.0684e-28	4.81321e-27
TNC	7220.81	6567.83	5716.75	2712.14	2615.26	2303.59	6501.79	2543.67	0.391225	-1.35393	2.14174e-28	4.97706e-27
SYNE3	963.087	947.149	735.432	2280.55	2324.96	2338.14	881.889	2314.55	2.62454	1.39206	2.23449e-28	5.18548e-27
BNC2	2782.64	2177.48	2321.31	836.952	951.16	948.165	2427.14	912.092	0.375789	-1.41201	2.24589e-28	5.20482e-27
PPP4R3A	1130.63	1262.51	1235.57	2393.83	2535.86	2579.95	1209.57	2503.22	2.06951	1.04929	2.55912e-28	5.92263e-27
ZNF37A	617.454	604.974	697.447	1435.18	1389.17	1481.79	639.958	1435.38	2.24293	1.16538	3.01895e-28	6.97731e-27
SGK1	313.999	288.542	289.108	748.014	703.551	701.806	297.217	717.79	2.41504	1.27205	3.64079e-28	8.40304e-27
ZNF423	248.387	260.654	236.351	50.5542	60.6215	35.4539	248.464	48.8765	0.196715	-2.34582	3.65411e-28	8.42233e-27
EPHA2	2309.3	2295.47	1757.86	5465.47	5702.69	5503.54	2120.88	5557.23	2.62025	1.38971	3.69221e-28	8.49859e-27
PTPRK	2451.07	2203.22	2474.3	4804.52	4636.27	4672.64	2376.2	4704.48	1.97983	0.98538	3.70566e-28	8.51799e-27
PNO1	193.32	227.402	195.201	588.862	549.863	550.899	205.308	563.208	2.74324	1.45588	3.92435e-28	9.00847e-27
DCN	54333.6	45826.8	50323.8	24240.7	21086.9	21822.3	50161.4	22383.3	0.446226	-1.16415	3.9767e-28	9.11632e-27
CENPA	120.679	146.953	204.697	12.1704	6.83059	12.727	157.443	10.576	0.0671737	-3.89596	4.15059e-28	9.50211e-27
S1PR3	1229.05	1088.74	991.831	425.966	375.683	433.629	1103.21	411.759	0.373238	-1.42183	4.1726e-28	9.52678e-27
ST3GAL5	1195.07	1138.08	1209.19	557.968	512.295	561.808	1180.78	544.024	0.460732	-1.118	4.1726e-28	9.52678e-27
SEPTIN8	4301.09	4437.55	4143.53	2178.51	2309.59	2316.32	4294.06	2268.14	0.528205	-0.92083	4.35964e-28	9.94044e-27
DUSP1	1514.93	1596.1	1300.99	3260.74	3586.06	3413.58	1470.67	3420.13	2.32555	1.21757	4.9776e-28	1.13342e-26
COCH	217.925	202.731	223.69	42.1285	45.2527	54.5445	214.782	47.3085	0.220263	-2.1827	5.06736e-28	1.15231e-26
STT3A	5798.44	5590.64	5724.13	10007.9	9788.24	9910.73	5704.41	9902.28	1.7359	0.795683	5.32817e-28	1.21e-26
MGST3	2686.57	2665.53	2854.15	1447.35	1331.11	1373.61	2735.42	1384.02	0.505964	-0.982892	5.57508e-28	1.26438e-26
TSLP	146.455	151.243	157.216	425.029	461.065	420.902	151.638	435.665	2.87306	1.52259	5.59764e-28	1.2678e-26
DACT3	541.297	549.196	270.116	38.3837	57.2062	57.2717	453.536	50.9539	0.112348	-3.15395	5.63333e-28	1.27418e-26
ICAM2	287.051	307.85	269.061	87.0655	70.0136	76.3623	287.987	77.8138	0.270199	-1.88791	7.49142e-28	1.6922e-26
HDAC1	2807.25	2885.42	2996.6	1565.31	1469.43	1496.34	2896.42	1510.36	0.521457	-0.939381	7.75899e-28	1.75031e-26
MAK16	248.387	240.273	315.487	851.931	773.565	757.259	268.049	794.252	2.96308	1.5671	7.95799e-28	1.79282e-26
ATG101	1202.1	1413.75	942.24	3534.11	3685.96	3753.57	1186.03	3657.88	3.08414	1.62487	8.68809e-28	1.95471e-26
PKMYT1	222.611	343.248	259.564	33.7028	46.1065	51.8173	275.141	43.8755	0.159466	-2.64868	9.17654e-28	2.06105e-26
F3	405.387	420.478	460.041	969.891	960.552	964.528	428.635	964.991	2.25131	1.17076	9.18505e-28	2.06105e-26
UBE2T	274.163	326.085	413.615	77.7036	70.8674	65.4534	337.954	71.3415	0.211098	-2.24402	9.46433e-28	2.12091e-26
CENPH	223.783	266.017	345.031	42.1285	32.4453	53.6354	278.277	42.7364	0.153575	-2.70298	1.0159e-27	2.27359e-26
CDC45	117.164	163.043	188.87	12.1704	13.6612	17.2724	156.359	14.368	0.0918913	-3.44393	1.05789e-27	2.36442e-26
REEP2	343.29	377.572	215.249	45.8732	51.2295	47.2719	312.037	48.1249	0.154228	-2.69686	1.15376e-27	2.5753e-26
FLRT3	149.97	139.444	198.366	19.66	20.4918	21.8178	162.593	20.6565	0.127044	-2.9766	1.20546e-27	2.68373e-26
FANCA	189.805	241.346	259.564	49.618	40.9836	34.5448	230.239	41.7155	0.181184	-2.46448	1.2055e-27	2.68373e-26
TENM3	1960.15	1775.23	1657.62	3684.84	3913.08	3999.93	1797.67	3865.95	2.15053	1.10469	1.46655e-27	3.26061e-26
PRNP	2144.1	2013.36	1673.45	4761.45	4515.88	4700.82	1943.64	4659.39	2.39725	1.26138	1.48035e-27	3.28699e-26
CYB561A3	13974.1	11320.7	9467.77	3902.03	3917.35	3908.11	11587.5	3909.16	0.337359	-1.56764	1.68718e-27	3.74135e-26
TASOR2	1382.53	1334.37	1481.42	3189.59	2776.64	3104.49	1399.44	3023.57	2.16056	1.1114	1.80451e-27	3.9963e-26
STX6	1313.41	1180.99	1237.68	2450	2483.78	2409.96	1244.02	2447.91	1.96774	0.976538	1.81052e-27	4.00439e-26
TTK	165.201	216.675	360.858	19.66	9.39207	19.9996	247.578	16.3506	0.066042	-3.92047	1.87657e-27	4.14507e-26
CD44	28357.2	25596.6	27984.4	14868.5	14826.7	14731.6	27312.7	14808.9	0.542198	-0.883107	2.57629e-27	5.68326e-26
TWNK	178.089	216.675	150.885	555.16	647.199	634.534	181.883	612.298	3.36644	1.75122	2.62538e-27	5.78401e-26
CAP1	11712.9	11815.2	12811.5	6700.3	6390.02	6460.79	12113.2	6517.04	0.538011	-0.894292	2.7206e-27	5.98601e-26
HFE	861.154	814.14	897.924	373.539	308.231	347.266	857.74	343.012	0.399902	-1.32228	2.89273e-27	6.35652e-26
CAMK2D	4806.06	4451.49	5202.89	2384.47	2196.89	2317.23	4820.15	2299.53	0.477066	-1.06774	3.13539e-27	6.88083e-26
REXO2	2560.03	2751.34	2464.81	5096.61	4943.64	4877.19	2592.06	4972.48	1.91835	0.939866	3.53866e-27	7.7558e-26
ZP1	194.492	195.222	145.609	22.4685	31.5915	20.9087	178.441	24.9896	0.140044	-2.83605	3.57695e-27	7.82959e-26
APOBEC3B	101.933	130.863	142.444	2.80856	5.97677	9.09075	125.08	5.95869	0.0476391	-4.39171	3.75655e-27	8.21212e-26
RTN4RL2	895.132	876.354	640.47	181.621	246.755	195.451	803.985	207.942	0.258639	-1.95099	3.80258e-27	8.30207e-26
LYPLAL1-DT	7.02983	12.8718	12.6617	194.727	134.904	135.452	10.8544	155.028	14.2824	3.83617	4.00042e-27	8.72276e-26
FIBIN	39.8357	47.1965	20.0477	227.494	241.632	236.359	35.6933	235.162	6.5884	2.71993	4.03805e-27	8.79351e-26
AK2	2149.96	2190.35	2283.32	4416	4154.71	4048.11	2207.88	4206.27	1.90512	0.929883	4.31395e-27	9.38229e-26
SUSD1	943.169	878.499	1097.35	379.156	374.829	333.63	973.005	362.539	0.372597	-1.42431	4.78829e-27	1.04006e-25
RHOJ	366.723	301.414	330.259	80.5122	98.1898	99.9982	332.799	92.9001	0.279148	-1.8409	5.02455e-27	1.08998e-25
NDC80	210.895	269.235	473.758	20.5961	24.7609	35.4539	317.962	26.937	0.0847175	-3.5612	5.09477e-27	1.1038e-25
CENPO	465.141	540.615	499.081	184.429	177.595	191.815	501.612	184.613	0.36804	-1.44207	5.1219e-27	1.10826e-25
HEPH	2126.52	1732.33	1845.44	838.825	806.01	779.077	1901.43	807.971	0.424928	-1.23471	5.21789e-27	1.1276e-25
CASS4	335.089	240.273	270.116	67.4056	63.183	62.7261	281.826	64.4382	0.228646	-2.12882	5.38028e-27	1.16121e-25
MCM5	980.662	1340.81	1223.96	392.263	428.62	377.266	1181.81	399.383	0.337941	-1.56516	6.07045e-27	1.3085e-25
PCDHGB2	781.483	713.311	640.47	252.771	284.324	251.814	711.755	262.969	0.369466	-1.43649	6.52903e-27	1.40556e-25
TENT5B	180.432	234.91	152.995	24.3409	10.2459	21.8178	189.446	18.8015	0.0992448	-3.33286	6.6026e-27	1.4196e-25
ECM1	8410.02	7852.86	7238.26	3904.84	3941.25	3652.66	7833.71	3832.92	0.489285	-1.03125	6.91009e-27	1.48383e-25
ZDHHC5	2904.49	2768.51	2675.83	5214.57	5068.3	5039	2782.94	5107.29	1.83521	0.875946	7.18174e-27	1.54022e-25
FAM83G	347.977	345.393	237.406	1034.49	971.652	998.164	310.259	1001.43	3.22774	1.69052	8.20718e-27	1.75791e-25
STON1	609.252	521.307	722.771	188.174	195.526	192.724	617.777	192.141	0.31102	-1.68492	8.22917e-27	1.7604e-25
CLASP1	1652.01	1664.75	1728.32	3050.1	3166.83	3051.76	1681.69	3089.57	1.83718	0.87749	9.09577e-27	1.94333e-25
MSN	21071.9	21402.6	18872.2	10042.5	10780.4	10464.4	20448.9	10429.1	0.510007	-0.971412	9.2015e-27	1.96345e-25
ATP2B4	32894.9	26957.8	27216.3	13384.7	12801.4	12927	29023	13037.7	0.44922	-1.15451	9.26856e-27	1.97527e-25
IKZF2	199.179	195.222	223.69	50.5542	41.8374	47.2719	206.03	46.5545	0.22596	-2.14586	9.85219e-27	2.09702e-25
RPL13A	48012.6	47188	47897	27799.2	26402.8	25112.3	47699.2	26438.1	0.554267	-0.851347	1.00428e-26	2.13232e-25
NRP2	4018.72	3231.89	3074.68	8261.86	9643.95	9188.93	3441.76	9031.58	2.62411	1.39183	1.00432e-26	2.13232e-25
LOC730101	1135.32	1176.7	1149.05	531.755	578.893	557.263	1153.69	555.97	0.481907	-1.05317	1.12367e-26	2.38274e-25
ARMC9	1472.75	1400.88	1270.39	3093.17	2844.09	2837.22	1381.34	2924.83	2.11738	1.08228	1.14414e-26	2.42312e-25
SLC9A1	2811.93	2652.66	2202.08	5949.48	6804.13	6158.07	2555.56	6303.89	2.46674	1.30261	1.17862e-26	2.49303e-25
IL15RA	78.4998	93.3204	72.8046	295.835	286.885	288.177	81.5416	290.299	3.56013	1.83193	1.18573e-26	2.50495e-25
PRICKLE2	1246.62	1146.66	1124.78	537.372	555.84	559.081	1172.69	550.764	0.46966	-1.09031	1.28507e-26	2.71143e-25
PLD1	1314.58	1130.57	1353.74	510.223	450.819	536.354	1266.3	499.132	0.394166	-1.34312	1.34862e-26	2.84198e-25
FSTL1	56176.6	49401.9	51534.1	27550.1	25806	27588.6	52370.8	26981.6	0.515202	-0.956789	1.41835e-26	2.98521e-25
NPAS2	1429.4	1440.57	1119.5	3260.74	3728.65	3368.12	1329.82	3452.51	2.59621	1.37641	1.46309e-26	3.07557e-25
MTSS1	161.686	136.226	128.727	405.37	457.65	439.083	142.213	434.034	3.052	1.60975	1.8248e-26	3.83118e-25
CYBRD1	9340.3	8237.94	8810.42	4457.19	3988.21	4445.37	8796.22	4296.93	0.488497	-1.03358	1.83906e-26	3.85601e-25
POGK	991.206	973.965	1065.69	2073.66	1941.6	2025.42	1010.29	2013.56	1.99305	0.994981	1.84117e-26	3.85601e-25
SEC23B	818.975	873.136	921.137	1820.89	1732.41	1763.6	871.083	1772.3	2.03459	1.02474	1.9187e-26	4.01341e-25
SMG7	2097.23	1890.01	1981.55	3982.54	3929.3	3699.02	1989.6	3870.29	1.94526	0.959965	1.94155e-26	4.05622e-25
CLCN5	64.4401	53.6324	59.0878	226.558	233.094	252.723	59.0535	237.458	4.02107	2.00758	1.96433e-26	4.09877e-25
ALDH1A1	5000.55	4629.55	6108.2	2171.96	1945.87	2011.78	5246.1	2043.2	0.38947	-1.36041	2.01943e-26	4.20855e-25
ARL10	1285.29	1224.96	1210.25	2444.39	2288.25	2399.96	1240.17	2377.53	1.91711	0.938931	2.08768e-26	4.34544e-25
ZSCAN29	499.118	473.038	445.269	1027.93	1031.42	999.073	472.475	1019.48	2.15773	1.10952	2.18915e-26	4.55106e-25
TRPS1	413.588	378.645	409.394	1015.76	909.323	892.711	400.543	939.266	2.34498	1.22958	2.21516e-26	4.5995e-25
FAM126A	2121.84	1955.44	2308.65	4780.18	4280.22	4691.73	2128.64	4584.04	2.15351	1.10669	2.69066e-26	5.57424e-25
GALM	799.058	784.106	833.56	380.092	353.483	352.721	805.575	362.099	0.449491	-1.15363	2.69117e-26	5.57424e-25
KCNQ1OT1	217.925	256.363	232.131	48.6818	64.0368	57.2717	235.473	56.6634	0.240637	-2.05507	2.7717e-26	5.73404e-25
LONRF1	350.32	330.376	357.692	837.888	817.11	982.71	346.129	879.236	2.54019	1.34494	2.92355e-26	6.04082e-25
NUPR1	3449.3	3655.59	2829.88	7790.02	8683.39	7876.22	3311.59	8116.55	2.45095	1.29334	2.94623e-26	6.08028e-25
IFIT1	826.005	768.016	1012.93	322.049	278.347	280.904	868.985	293.767	0.338057	-1.56466	3.16067e-26	6.5149e-25
MTMR11	1079.08	1130.57	912.696	432.519	406.42	387.266	1040.78	408.735	0.392719	-1.34843	3.39422e-26	6.98781e-25
SEC23A	8111.25	6827.41	8135.13	3680.16	3330.77	3489.03	7691.26	3499.98	0.45506	-1.13587	3.4239e-26	7.04036e-25
SMIM29	582.304	609.264	423.111	1603.69	1633.37	1535.43	538.227	1590.83	2.95568	1.56349	3.64668e-26	7.48937e-25
SPARC	127122	112844	104577	52618.5	53311.9	56402.6	114847	54111	0.471156	-1.08572	3.86743e-26	7.93315e-25
IFI30	1287.63	1332.23	1347.41	2901.25	2622.95	2540.86	1322.42	2688.35	2.0329	1.02354	4.07231e-26	8.34332e-25
NRCAM	36.3208	26.8162	22.1579	179.748	164.788	214.542	28.4316	186.359	6.55464	2.71252	4.44321e-26	9.09222e-25
CFH	1964.84	1953.29	2457.42	868.783	818.818	872.712	2125.18	853.437	0.401583	-1.31623	4.80695e-26	9.8247e-25
LATS1	999.408	852.756	972.839	1947.27	2014.17	2090.87	941.667	2017.44	2.14241	1.09924	4.96637e-26	1.01383e-24
KCTD3	2374.91	2326.57	2616.75	1197.38	1094.6	1214.52	2439.41	1168.84	0.479147	-1.06146	5.96248e-26	1.21571e-24
MOXD1	1189.21	1170.26	1200.75	508.35	580.601	571.808	1186.74	553.586	0.466476	-1.10012	5.97551e-26	1.21691e-24
PTGDR2	120.679	117.991	123.451	1.87238	6.83059	0.909075	120.707	3.20402	0.0265437	-5.23549	6.74098e-26	1.37115e-24
DENND3	1595.77	1676.55	1341.08	616.948	664.275	609.989	1537.8	630.404	0.409939	-1.28652	7.77208e-26	1.57899e-24
CBR3	672.521	681.132	611.981	260.26	216.018	189.088	655.211	221.788	0.338499	-1.56278	8.07896e-26	1.63937e-24
NNT	3076.72	2718.09	3098.95	1390.24	1139.86	1300.89	2964.59	1276.99	0.430749	-1.21508	8.23837e-26	1.66972e-24
TWSG1	3696.52	3272.65	4046.46	1657.05	1535.18	1678.15	3671.88	1623.46	0.442134	-1.17745	8.36296e-26	1.69295e-24
TLN1	48940.5	43573.1	39294.5	20261	20712.9	20286.9	43936	20420.3	0.464773	-1.1054	8.50107e-26	1.71886e-24
RAB23	1835.96	1660.46	1809.56	3498.54	3353.82	3720.84	1768.66	3524.4	1.99269	0.99472	9.07431e-26	1.83258e-24
PAG1	392.499	356.119	368.244	804.186	821.379	832.712	372.287	819.426	2.20106	1.1382	1.01571e-25	2.04882e-24
PRRX1	4304.6	3850.81	4475.9	2094.25	2001.36	2126.33	4210.44	2073.98	0.492581	-1.02157	1.02706e-25	2.06925e-24
KDELR2	10576.4	9692.45	10318.2	5453.3	4744.7	5209.91	10195.7	5135.97	0.50374	-0.98925	1.13565e-25	2.2853e-24
YARS1	3803.14	3404.59	3679.27	7249.84	6809.25	6743.52	3629	6934.2	1.91078	0.934158	1.15801e-25	2.32754e-24
ASNS	67.955	57.923	42.2056	245.281	354.337	291.813	56.0279	297.144	5.3035	2.40694	1.24774e-25	2.50494e-24
SRGAP1	1022.84	975.038	960.177	2070.85	2284.83	1948.15	986.018	2101.28	2.13107	1.09158	1.28845e-25	2.5836e-24
SNX24	152.313	172.696	185.705	458.732	471.311	459.083	170.238	463.042	2.71997	1.44359	1.39899e-25	2.80193e-24
GGT5	707.67	735.837	428.387	137.62	111.851	133.634	623.964	127.702	0.204662	-2.28869	1.5253e-25	3.05133e-24
HSPA13	1059.16	909.606	1298.88	3636.16	2897.88	3455.39	1089.21	3329.81	3.05707	1.61215	1.56817e-25	3.13338e-24
DHX37	692.438	795.905	638.36	1580.29	1700.82	1646.33	708.901	1642.48	2.31694	1.21222	1.65579e-25	3.30456e-24
SELENOW	2146.44	2255.78	2060.69	1129.04	1001.54	1023.62	2154.3	1051.4	0.488046	-1.03491	1.73452e-25	3.45762e-24
DNASE1L1	3404.78	3251.2	2853.1	1526.92	1517.25	1456.34	3169.69	1500.17	0.473285	-1.07922	1.9592e-25	3.90092e-24
MAML2	2657.28	2287.96	2212.63	1071.94	1111.68	1101.8	2385.95	1095.14	0.458994	-1.12345	2.10139e-25	4.17913e-24
BNIP3	5342.67	5257.05	5616.51	9391.84	9289.61	9587.1	5405.41	9422.85	1.74323	0.801759	2.12471e-25	4.22019e-24
PLEKHG4	3613.33	3918.39	2712.76	1198.32	1218.41	1134.53	3414.83	1183.75	0.34665	-1.52845	2.12701e-25	4.22019e-24
YWHAG	7319.23	7085.92	6959.7	11943.9	12496.6	12285.2	7121.61	12241.9	1.71898	0.781551	2.42455e-25	4.80492e-24
NIPSNAP2	1729.34	1641.15	2004.77	800.441	679.644	729.987	1791.75	736.691	0.411157	-1.28224	2.50061e-25	4.94987e-24
PMEL	206.208	215.602	181.484	44.0008	51.2295	43.6356	201.098	46.2886	0.230179	-2.11917	2.67644e-25	5.29173e-24
CENPM	127.709	163.043	146.664	19.66	22.1994	25.4541	145.805	22.4378	0.153889	-2.70004	2.732e-25	5.3953e-24
CD82	1072.05	1016.87	558.169	161.961	163.08	179.088	882.363	168.043	0.190446	-2.39254	2.92941e-25	5.77843e-24
TMEM159	1332.15	1259.29	1240.84	2694.35	2502.56	2404.5	1277.43	2533.8	1.98352	0.988062	2.97162e-25	5.85489e-24
CCDC85A	979.49	1031.89	879.987	283.665	379.098	361.812	963.788	341.525	0.354357	-1.49673	3.44545e-25	6.78059e-24
MYCL	7.02983	7.50854	7.38598	132.003	119.535	107.271	7.30812	119.603	16.3658	4.03261	3.46501e-25	6.81116e-24
GPCPD1	665.491	661.824	792.41	1607.44	1540.3	1577.24	706.575	1574.99	2.22905	1.15643	3.65363e-25	7.17015e-24
CKAP2	927.938	1086.59	1539.45	303.325	244.194	310.904	1184.66	286.141	0.241538	-2.04968	3.65609e-25	7.17015e-24
ALDH1L2	3405.95	2980.89	3046.19	6015.95	6000.68	6028.07	3144.34	6014.9	1.91293	0.935781	4.57786e-25	8.96754e-24
LINC02246	213.238	174.842	212.083	47.7456	33.2992	42.7265	200.054	41.2571	0.206229	-2.27768	4.65578e-25	9.10965e-24
C12orf75	6749.81	7240.38	8497.04	3204.57	3346.99	3444.48	7495.74	3332.02	0.444521	-1.16968	4.99866e-25	9.76926e-24
ATF6	1654.35	1562.85	1667.12	3195.21	2929.47	3148.13	1628.11	3090.94	1.89848	0.924847	5.29236e-25	1.03314e-23
OSCAR	28.1193	43.9786	42.2056	189.11	227.117	189.997	38.1012	202.075	5.30363	2.40698	5.344e-25	1.04202e-23
PPP1R15B	780.311	758.363	835.671	1577.48	1574.45	1529.06	791.448	1560.33	1.97149	0.979285	5.46553e-25	1.06449e-23
PLEKHF1	335.089	411.897	241.627	1111.26	1366.12	1281.8	329.538	1253.06	3.80247	1.92694	6.01444e-25	1.17006e-23
SSBP3	1166.95	1194.93	1055.14	500.861	549.009	520.9	1139.01	523.59	0.45969	-1.12127	6.2302e-25	1.21064e-23
AMMECR1L	1026.36	891.371	978.115	1929.48	1921.1	1943.6	965.28	1931.4	2.00087	1.00062	6.74465e-25	1.30911e-23
MAPK6	938.483	867.773	1062.53	2117.66	2033.81	2077.24	956.26	2076.23	2.1712	1.11849	7.99135e-25	1.54932e-23
FHOD1	4994.7	5368.61	4346.12	2303.96	2301.91	2213.6	4903.14	2273.16	0.463612	-1.10901	8.01185e-25	1.55152e-23
GREM1	166360	151551	158349	81674.9	89316.9	87992.1	158753	86327.9	0.543787	-0.878888	8.16892e-25	1.58013e-23
ZMYM3	2105.43	2006.93	1835.94	972.7	897.369	984.528	1982.77	951.532	0.479901	-1.05919	8.72279e-25	1.68535e-23
RGL1	1079.08	988.982	1021.38	2199.11	1964.65	2047.24	1029.81	2070.33	2.0104	1.00748	9.90323e-25	1.91125e-23
TMEM98	2591.66	2470.31	2410.99	1379.01	1333.67	1347.25	2490.99	1353.31	0.543282	-0.880228	9.95443e-25	1.91894e-23
CCNF	350.32	463.384	422.056	126.385	135.758	115.452	411.92	125.865	0.305558	-1.71048	1.00188e-24	1.92917e-23
ASIC1	1100.17	1034.03	735.432	301.453	274.078	243.632	956.545	273.054	0.285459	-1.80865	1.09083e-24	2.09806e-23
FERMT1	276.507	252.072	291.219	87.0655	81.1133	81.8167	273.266	83.3318	0.304948	-1.71337	1.13661e-24	2.18362e-23
WDR45B	3401.27	3593.37	3418.65	5933.56	6033.12	6167.16	3471.1	6044.62	1.74141	0.800259	1.19662e-24	2.29633e-23
AGPAT5	229.641	217.748	265.895	629.118	577.185	629.989	237.761	612.097	2.57442	1.36425	1.21491e-24	2.32878e-23
SASH1	5519.59	4729.31	4646.84	2461.24	2318.99	2334.5	4965.24	2371.58	0.477635	-1.06602	1.25323e-24	2.39953e-23
LSG1	581.133	646.807	699.558	1430.5	1366.12	1385.43	642.499	1394.01	2.16968	1.11748	1.36406e-24	2.60878e-23
RPL18	20173.3	21448.7	21091.2	12189.2	12554.6	12219.8	20904.4	12321.2	0.589407	-0.762663	1.36707e-24	2.61159e-23
TIMP1	12977.1	12681.9	10933.4	24534.7	26639.3	24497.7	12197.5	25223.9	2.06797	1.04821	1.37365e-24	2.62121e-23
RAB3B	7322.74	6520.63	7540.03	3765.35	3533.98	3531.75	7127.8	3610.36	0.506518	-0.981314	1.41714e-24	2.70117e-23
KIF15	128.88	151.243	233.186	17.7876	9.39207	18.1815	171.103	15.1204	0.0883699	-3.5003	1.44113e-24	2.7438e-23
NSMAF	1053.3	991.127	1166.98	2494.01	2228.48	2239.05	1070.47	2320.51	2.16775	1.1162	1.4617e-24	2.77985e-23
ABCA8	1902.74	1718.38	1821.17	945.55	839.309	857.257	1814.1	880.706	0.485478	-1.04252	1.66984e-24	3.17213e-23
PORCN	522.551	462.312	402.008	1087.85	1183.4	1133.62	462.29	1134.96	2.45507	1.29577	1.71782e-24	3.25964e-23
BICC1	1778.55	1563.92	1704.05	857.548	816.256	809.985	1682.17	827.93	0.492179	-1.02275	1.78054e-24	3.37487e-23
COL12A1	33580.3	30110.3	29915.3	15714.9	16904.9	16797.9	31202	16472.5	0.527932	-0.921576	1.86324e-24	3.52767e-23
PRAG1	1825.41	1842.81	1587.99	830.399	839.309	848.167	1752.07	839.292	0.479029	-1.06182	1.91288e-24	3.61763e-23
ANGPTL4	419.447	355.047	192.035	1601.82	1636.78	1595.43	322.176	1611.34	5.00143	2.32234	2.02088e-24	3.81761e-23
TIGAR	147.626	157.679	266.95	876.272	812.841	802.713	190.752	830.609	4.35439	2.12247	2.3914e-24	4.51253e-23
VCAN	9407.09	7790.65	7755.28	3679.22	3580.94	3982.66	8317.67	3747.6	0.450559	-1.15021	2.40646e-24	4.53591e-23
ADAM17	1006.44	953.585	1158.54	2247.79	2178.11	2352.69	1039.52	2259.53	2.17362	1.1201	2.425e-24	4.56579e-23
WDR62	188.634	274.598	281.722	34.639	54.6448	40.9084	248.318	43.3974	0.174765	-2.51651	2.66087e-24	4.99932e-23
IFFO1	2838.88	3308.05	2345.58	994.232	1111.68	984.528	2830.83	1030.15	0.363902	-1.45838	2.6627e-24	4.99932e-23
ATP11A	667.834	633.935	514.908	1447.35	1612.02	1457.25	605.559	1505.54	2.48619	1.31394	2.66411e-24	4.99932e-23
FSCN1	16569.3	16367.5	12236.5	5161.21	6002.39	5750.81	15057.8	5638.13	0.374433	-1.41722	3.0978e-24	5.80675e-23
HSPA4L	141.768	171.624	211.028	531.755	536.202	553.626	174.807	540.528	3.09215	1.62861	3.13889e-24	5.87729e-23
SIX1	461.626	499.854	475.868	1018.57	998.121	959.074	479.116	991.922	2.07032	1.04985	3.21369e-24	6.01071e-23
MMP17	555.357	604.974	441.048	1343.43	1578.72	1655.42	533.793	1525.86	2.85852	1.51527	3.2554e-24	6.082e-23
LAMB3	3988.26	3510.78	2775.02	1251.68	1285.86	1246.34	3424.68	1261.29	0.368295	-1.44107	3.28087e-24	6.12284e-23
C1orf54	495.603	514.871	641.525	192.855	143.442	145.452	550.666	160.583	0.291616	-1.77786	3.32329e-24	6.1952e-23
TARS1	2988.85	2803.9	3745.75	8282.46	7450.47	8018.04	3179.5	7916.99	2.49001	1.31615	3.42391e-24	6.37576e-23
GPATCH4	328.059	445.149	424.166	1024.19	1275.61	1183.62	399.125	1161.14	2.90921	1.54063	3.57203e-24	6.6443e-23
DBP	1282.94	1171.33	986.556	401.625	473.873	420.902	1146.94	432.133	0.376769	-1.40825	3.72247e-24	6.91654e-23
RPL10A	12456.9	12912.5	12186.9	7082.26	7499.14	7077.15	12518.8	7219.52	0.576696	-0.794117	3.72954e-24	6.9221e-23
USP31	190.977	210.239	219.469	523.329	506.318	501.809	206.895	510.485	2.46736	1.30297	4.11592e-24	7.63087e-23
EGLN1	2624.47	2469.24	2438.43	4476.85	4782.27	5019	2510.71	4759.37	1.89563	0.922676	4.23936e-24	7.85115e-23
ACSF2	1975.38	1866.41	1562.66	776.1	775.273	695.442	1801.48	748.938	0.415734	-1.26627	4.27666e-24	7.91158e-23
JDP2	657.289	692.931	455.82	1742.25	2124.32	1995.42	602.014	1953.99	3.24576	1.69856	4.67689e-24	8.64257e-23
FZD1	1110.71	1197.08	821.954	2802.01	3226.6	3509.03	1043.25	3179.21	3.04742	1.60759	4.68348e-24	8.64532e-23
SERF2	14011.6	14347.7	14512.4	8003.47	8163.41	7249.87	14290.6	7805.59	0.546205	-0.872486	4.70706e-24	8.6794e-23
KLHL5	5441.09	4780.79	5894.01	11263.3	11026.3	12048.9	5371.96	11446.1	2.13072	1.09134	4.89723e-24	9.02026e-23
CENPU	121.85	167.333	240.572	21.5323	16.2227	14.5452	176.585	17.4334	0.0987251	-3.34044	4.90825e-24	9.03076e-23
CIDECP1	168.716	192.004	154.05	493.371	483.265	441.81	171.59	472.815	2.75549	1.46231	5.31943e-24	9.77669e-23
IL4R	472.17	471.965	357.692	1120.62	1091.19	1124.53	433.943	1112.11	2.5628	1.35772	5.37699e-24	9.87178e-23
SERTAD1	493.26	538.47	499.081	1040.11	1120.22	1039.98	510.27	1066.77	2.09059	1.06391	5.44594e-24	9.98756e-23
TOX2	814.289	818.431	707.999	1628.03	1912.57	1729.97	780.239	1756.86	2.25169	1.17101	6.16577e-24	1.12955e-22
POLR1A	1697.7	1592.88	1542.61	2931.21	2941.42	2954.49	1611.07	2942.37	1.82635	0.868964	6.27918e-24	1.14908e-22
HR	174.574	146.953	81.2458	4.68094	6.83059	4.54537	134.258	5.3523	0.0398659	-4.6487	6.69138e-24	1.22319e-22
ATAD2	575.275	644.662	869.435	201.28	183.572	212.723	696.457	199.192	0.286008	-1.80587	6.9949e-24	1.2773e-22
CPOX	699.468	754.072	559.224	1634.58	1664.1	1776.33	670.921	1691.67	2.52142	1.33424	7.1094e-24	1.29682e-22
ZFP69B	33.9775	35.3974	49.5916	208.77	201.503	175.451	39.6555	195.241	4.92344	2.29967	7.45272e-24	1.35798e-22
HSPB1	26025.6	29051.6	23634.1	8229.09	11317.4	9897.09	26237.1	9814.54	0.374071	-1.41862	7.61777e-24	1.38657e-22
ALAD	1981.24	2014.43	1717.77	899.677	899.931	936.347	1904.48	911.985	0.478863	-1.06232	7.74509e-24	1.40823e-22
FOXF1	305.798	323.94	253.234	709.631	834.186	815.44	294.324	786.419	2.67195	1.41789	8.37381e-24	1.52091e-22
GPX7	400.7	386.153	385.126	156.343	148.565	131.816	390.66	145.575	0.372638	-1.42415	9.66452e-24	1.75346e-22
RRM1	1436.43	1453.44	1848.6	631.927	517.418	598.171	1579.49	582.505	0.368793	-1.43912	9.83546e-24	1.78257e-22
PPP2R5D	2738.12	2627.99	2350.85	1323.77	1257.68	1246.34	2572.32	1275.93	0.496024	-1.01152	1.02596e-23	1.85746e-22
CHRDL1	127.709	112.628	115.01	19.66	11.9535	12.727	118.449	14.7802	0.124781	-3.00253	1.04263e-23	1.88562e-22
LINC00942	89.0445	117.991	84.4112	308.942	349.214	350.903	97.149	336.353	3.46224	1.7917	1.08886e-23	1.96714e-22
GMPR2	2097.23	2000.49	2122.94	1126.23	997.267	987.255	2073.55	1036.92	0.500068	-0.999803	1.16283e-23	2.09854e-22
USP25	905.677	889.226	1012.93	1886.42	1902.32	2113.6	935.945	1967.45	2.10209	1.07183	1.1729e-23	2.11446e-22
REXO5	185.119	204.876	205.752	57.1075	43.545	42.7265	198.582	47.793	0.240671	-2.05487	1.40125e-23	2.52343e-22
MAST4	541.297	468.747	409.394	154.471	163.08	165.452	473.146	161.001	0.340278	-1.55522	1.55634e-23	2.79976e-22
NAAA	428.82	445.149	475.868	188.174	177.595	171.815	449.946	179.195	0.398259	-1.32822	1.61816e-23	2.90789e-22
KCP	46.8655	34.3248	21.1028	190.982	251.878	205.451	34.0977	216.104	6.33778	2.66398	1.83403e-23	3.29232e-22
POLR3C	704.155	666.115	770.252	1446.41	1480.53	1419.97	713.507	1448.97	2.03077	1.02203	1.89437e-23	3.39705e-22
PAFAH1B3	779.14	972.892	891.593	372.603	352.629	374.539	881.208	366.59	0.416009	-1.26531	1.93078e-23	3.45869e-22
STX3	130.052	126.573	108.679	338.9	362.022	345.448	121.768	348.79	2.86438	1.51822	1.96406e-23	3.51459e-22
POLQ	131.224	166.261	201.532	15.9152	11.0997	27.2722	166.339	18.0957	0.108788	-3.2004	2.07201e-23	3.70385e-22
CPNE7	2221.43	2376.99	1517.29	6156.37	6431.01	6162.62	2038.57	6250	3.06588	1.6163	2.1766e-23	3.88673e-22
LINC01085	398.357	381.863	531.79	128.258	108.436	132.725	437.337	123.139	0.281567	-1.82845	2.20564e-23	3.93443e-22
PCNX2	1190.38	1090.88	951.736	2319.87	2301.06	2318.14	1077.67	2313.02	2.14632	1.10187	2.41042e-23	4.29521e-22
NAALAD2	105.447	111.555	137.168	14.0428	16.2227	14.5452	118.057	14.9369	0.126523	-2.98253	2.42787e-23	4.32177e-22
ARL6IP1	2925.58	3267.29	4207.9	1298.49	1203.04	1293.61	3466.92	1265.05	0.364891	-1.45446	2.58735e-23	4.59927e-22
FSTL3	3200.92	3713.51	2008.99	10531.2	12558.9	12168	2974.47	11752.7	3.95118	1.98229	2.58919e-23	4.59927e-22
NIP7	411.245	466.602	469.537	1076.62	940.914	1009.98	449.128	1009.17	2.24696	1.16797	2.70122e-23	4.79325e-22
LARS1	2517.85	2276.16	2920.63	6229.4	5482.41	6051.71	2571.55	5921.17	2.30257	1.20325	2.99375e-23	5.30679e-22
ARHGEF25	2026.93	2230.04	1672.4	751.759	839.309	784.531	1976.46	791.867	0.40065	-1.31959	3.09798e-23	5.48581e-22
CDK15	1090.8	1071.58	1258.78	537.372	516.564	517.263	1140.38	523.733	0.45926	-1.12262	3.14914e-23	5.57059e-22
LBH	2899.81	2388.79	2146.15	946.486	1045.08	939.074	2478.25	976.88	0.394182	-1.34307	3.24414e-23	5.73266e-22
CCN2	6997.03	7719.85	6693.81	3335.64	3773.9	3605.39	7136.89	3571.64	0.500448	-0.998708	3.3992e-23	6.00041e-22
DPYD	1671.93	1473.82	1797.96	787.334	734.289	729.987	1647.9	750.537	0.45545	-1.13464	3.41361e-23	6.0196e-22
KIF5A	438.193	420.478	384.071	162.897	158.811	139.997	414.247	153.902	0.371522	-1.42848	3.44062e-23	6.06091e-22
LDLR	1375.5	1359.05	1283.05	2683.12	2407.78	2562.68	1339.2	2551.19	1.90501	0.929801	3.53453e-23	6.21989e-22
APBB2	2421.78	2104.54	2289.65	4239.06	4226.43	4374.47	2271.99	4279.99	1.88381	0.91365	3.70471e-23	6.51262e-22
ANKRD1	73.8132	96.5384	115.01	383.837	344.091	319.994	95.1206	349.308	3.67226	1.87667	3.81153e-23	6.69346e-22
JOSD1	2162.84	2049.83	1903.47	4082.72	3738.9	3905.38	2038.72	3909	1.91738	0.939138	3.88659e-23	6.81822e-22
MMP16	276.507	262.799	261.675	582.309	635.245	677.261	266.993	631.605	2.36562	1.24222	4.22224e-23	7.39939e-22
POC1A	274.163	321.795	324.983	104.853	98.1898	84.5439	306.98	95.8623	0.312275	-1.67911	4.54505e-23	7.95689e-22
DBF4B	305.798	361.483	364.023	94.555	122.951	95.4528	343.768	104.32	0.303459	-1.72043	4.78292e-23	8.36469e-22
SMAD9	524.894	495.564	484.309	218.132	215.164	210.905	501.589	214.734	0.428107	-1.22396	4.8431e-23	8.46121e-22
OLFML1	1213.82	1036.18	1143.77	539.244	538.763	529.081	1131.26	535.696	0.473541	-1.07844	4.8808e-23	8.51831e-22
ITGB8	162.858	145.88	168.822	35.5752	29.03	36.363	159.187	33.6561	0.211425	-2.24178	5.06676e-23	8.83376e-22
DNAJA3	1246.62	1287.18	1051.97	2465.92	2549.52	2556.32	1195.26	2523.92	2.11161	1.07834	5.20435e-23	9.06434e-22
TMEM65	509.663	518.089	522.294	1044.79	1119.36	1257.25	516.682	1140.47	2.20729	1.14228	5.54833e-23	9.65353e-22
RNF19B	695.953	729.401	615.146	1373.39	1447.23	1451.79	680.167	1424.14	2.09381	1.06613	5.73699e-23	9.97155e-22
ALG2	773.281	810.922	735.432	1486.67	1454.06	1523.61	773.212	1488.11	1.92459	0.944548	5.87341e-23	1.01982e-21
CLCN7	2118.32	2127.06	1622.8	4564.85	4653.34	4627.19	1956.06	4615.13	2.3594	1.23842	6.54781e-23	1.13576e-21
KDSR	1253.65	1211.02	1304.15	2475.28	2253.24	2509.05	1256.28	2412.52	1.92038	0.94139	6.82682e-23	1.18294e-21
ABTB2	97.246	84.7392	66.4738	278.048	284.324	316.358	82.8197	292.91	3.53672	1.82241	6.96021e-23	1.20483e-21
CKB	630.342	616.773	474.813	148.854	200.649	178.179	573.976	175.894	0.306448	-1.70629	7.04711e-23	1.21863e-21
BCL2L1	3648.48	3451.78	3111.61	6838.86	6632.51	6355.34	3403.96	6608.9	1.94153	0.957197	7.0606e-23	1.21972e-21
RTN2	1456.35	1433.06	1253.51	660.949	679.644	639.989	1380.97	660.194	0.478065	-1.06472	7.14011e-23	1.2322e-21
XPR1	1005.27	1065.14	1144.83	2053.06	2018.44	2114.51	1071.74	2062	1.92397	0.944086	7.48868e-23	1.29104e-21
EME1	119.507	145.88	170.933	24.3409	24.7609	22.7269	145.44	23.9429	0.164624	-2.60275	7.6341e-23	1.31477e-21
FLJ20021	418.275	400.098	347.141	146.045	140.027	131.816	388.505	139.296	0.358544	-1.47978	7.74188e-23	1.33198e-21
MCEE	175.746	174.842	176.208	47.7456	41.8374	42.7265	175.599	44.1032	0.251159	-1.99333	7.80624e-23	1.34169e-21
PDE8A	1257.17	1199.22	1190.2	2271.19	2140.54	2311.78	1215.53	2241.17	1.84378	0.882667	7.82395e-23	1.34337e-21
ENO2	4514.32	4668.17	4109.77	7990.37	8315.4	8028.04	4430.75	8111.27	1.83067	0.872375	8.05371e-23	1.38143e-21
SOCS1	490.917	702.585	538.121	142.301	182.718	177.27	577.208	167.43	0.290068	-1.78554	8.12353e-23	1.39199e-21
HSPA8	16810.7	17379.1	20800	39933.1	38183	37647.5	18329.9	38587.9	2.10519	1.07395	8.40255e-23	1.43835e-21
NR4A3	18.7462	25.7436	28.4888	133.875	148.565	148.179	24.3262	143.54	5.90063	2.56087	9.99377e-23	1.70902e-21
RASL10B	2111.29	1877.14	988.666	284.601	332.992	344.539	1659.03	320.711	0.193312	-2.371	1.08888e-22	1.8602e-21
FKBP7	706.498	728.328	798.741	337.028	274.078	314.54	744.522	308.548	0.414425	-1.27082	1.09921e-22	1.87596e-21
SERPINB8	440.536	480.547	493.805	1048.53	958.845	973.619	471.629	993.665	2.10688	1.07511	1.12831e-22	1.92368e-21
SUCLG1	1473.92	1509.22	1767.36	759.249	666.837	689.079	1583.5	705.055	0.445251	-1.16731	1.13981e-22	1.94134e-21
RMND5A	426.476	364.701	449.49	966.146	901.639	981.801	413.555	949.862	2.29682	1.19964	1.15891e-22	1.97188e-21
AKIRIN1	1168.12	1223.89	1246.12	2155.11	2167.86	2173.6	1212.71	2165.52	1.78568	0.836477	1.22643e-22	2.08468e-21
PUS7	221.44	211.312	310.211	762.993	728.312	733.623	247.654	741.643	2.99467	1.5824	1.28123e-22	2.17565e-21
NR4A1	173.403	192.004	158.271	449.37	584.016	509.082	174.559	514.156	2.94545	1.55849	1.29974e-22	2.20487e-21
DIRAS3	50.3805	34.3248	45.371	175.067	214.31	200.905	43.3587	196.761	4.53797	2.18205	1.38001e-22	2.33871e-21
GSN	25001.6	23984.4	18417.5	9219.58	9312.66	9477.1	22467.8	9336.45	0.415547	-1.26691	1.38406e-22	2.34323e-21
TPRXL	84.358	67.5769	68.5841	243.409	346.653	297.267	73.5063	295.776	4.02382	2.00857	1.39967e-22	2.3673e-21
HSPA2	889.274	819.504	608.816	202.217	264.686	207.269	772.531	224.724	0.290893	-1.78144	1.41913e-22	2.39781e-21
SRPRB	789.684	736.91	885.262	1760.97	1643.61	1652.7	803.952	1685.76	2.09684	1.06822	1.45175e-22	2.4505e-21
BLVRB	2854.11	2874.7	2404.66	5449.55	5649.76	5357.18	2711.16	5485.49	2.0233	1.01671	1.47324e-22	2.48429e-21
SLC1A5	15949.5	14954.9	12246	30934.5	32359.9	33294.9	14383.4	32196.4	2.23844	1.16249	1.53987e-22	2.59408e-21
CTSL	3809	4476.16	4572.98	8307.73	8787.56	8783.48	4286.05	8626.26	2.01264	1.00909	1.57352e-22	2.64813e-21
SEC31A	10072.6	8993.09	9362.25	5286.65	5327.01	5426.27	9475.97	5346.64	0.564232	-0.82564	1.58342e-22	2.66216e-21
LINC01089	243.701	243.491	257.454	77.7036	83.6748	79.9986	248.215	80.459	0.32415	-1.62527	1.61413e-22	2.7111e-21
ZFAND2A	373.753	366.846	384.071	778.909	901.639	806.349	374.89	828.965	2.21122	1.14485	1.63372e-22	2.74129e-21
RPL27A	13403.5	13905.8	13693.6	8216.92	7726.26	7343.5	13667.7	7762.23	0.567927	-0.816223	1.79464e-22	3.00833e-21
TRMT6	280.022	301.414	322.873	663.757	660.86	706.351	301.436	676.989	2.24588	1.16728	1.93836e-22	3.24604e-21
MANF	1147.03	1206.73	1166.98	2141.06	2110.65	2049.05	1173.58	2100.26	1.78961	0.839646	2.06379e-22	3.45268e-21
LOC101927751	60.9252	63.2863	54.8673	216.259	203.21	227.269	59.6929	215.579	3.61147	1.85259	2.15135e-22	3.59562e-21
AIG1	1858.22	1922.19	2267.5	966.146	915.3	870.893	2015.97	917.446	0.45509	-1.13578	2.26005e-22	3.77357e-21
TMEM268	438.193	293.906	316.542	1107.51	1010.07	998.164	349.547	1038.58	2.97123	1.57106	2.3006e-22	3.83749e-21
SHANK2	844.751	761.581	713.274	330.474	356.899	336.358	773.202	341.244	0.441338	-1.18004	2.72974e-22	4.54884e-21
TXN	4449.88	4533.01	5648.16	12892.2	11151.8	10892.5	4877.02	11645.5	2.38784	1.2557	2.78617e-22	4.63833e-21
AGTPBP1	212.067	230.619	337.645	927.763	801.741	998.164	260.11	909.223	3.49553	1.80551	3.02544e-22	5.03172e-21
DENND2B	3263.01	2870.41	2684.28	1383.69	1477.12	1374.52	2939.23	1411.77	0.480321	-1.05793	3.20564e-22	5.3262e-21
COL8A1	11006.4	10288.8	7991.63	3817.78	3898.56	4170.83	9762.28	3962.39	0.405888	-1.30085	3.54286e-22	5.88073e-21
HVCN1	379.611	374.354	367.189	142.301	142.589	157.27	373.718	147.386	0.394379	-1.34235	3.75631e-22	6.22894e-21
CDH6	533.096	511.653	590.878	220.004	178.449	222.723	545.209	207.059	0.379779	-1.39677	3.96094e-22	6.56186e-21
RDH11	1108.37	1152.02	1237.68	2591.37	2200.31	2389.96	1166.02	2393.88	2.05302	1.03775	3.96528e-22	6.56263e-21
TUBE1	121.85	136.226	192.035	505.542	473.873	518.173	150.037	499.196	3.32714	1.73428	4.02058e-22	6.64768e-21
MRPS6	1326.29	1403.02	1598.54	692.779	590.846	591.808	1442.62	625.144	0.43334	-1.20643	4.16583e-22	6.88113e-21
CLIP1	2876.37	2682.69	3056.74	5126.57	5287.73	5231.72	2871.94	5215.34	1.81597	0.860738	4.74837e-22	7.83574e-21
DERL1	1671.93	1692.64	1840.16	3081.93	3247.95	3117.22	1734.91	3149.03	1.8151	0.860047	4.97947e-22	8.20911e-21
HCFC2	827.177	730.474	912.696	334.219	350.922	359.994	823.449	348.378	0.423072	-1.24102	5.01895e-22	8.26617e-21
PRKAR2B	151.141	198.44	192.035	42.1285	42.6912	39.0902	180.539	41.3033	0.228778	-2.12798	5.22565e-22	8.59824e-21
IL7R	404.215	411.897	499.081	170.386	151.127	149.997	438.398	157.17	0.35851	-1.47991	5.49361e-22	9.03039e-21
PLEKHB2	3553.58	3589.08	3925.12	6565.49	6370.38	6636.24	3689.26	6524.04	1.76839	0.822434	5.53017e-22	9.08169e-21
GPR176	7139.97	6514.19	6768.72	3912.33	3679.98	3942.66	6807.63	3844.99	0.564806	-0.824172	5.59993e-22	9.18735e-21
NECTIN3	926.766	936.422	1237.68	2553.92	2458.16	2699.95	1033.62	2570.68	2.48706	1.31444	5.62164e-22	9.21406e-21
ERO1A	2043.34	1744.13	2060.69	4158.55	3744.02	4149.93	1949.38	4017.5	2.06091	1.04328	5.69208e-22	9.32051e-21
ATMIN	1088.45	1078.01	1166.98	2075.53	1974.9	2052.69	1111.15	2034.37	1.83087	0.87253	5.73821e-22	9.38698e-21
FADS3	2596.35	2719.16	1989.99	5662.07	6314.03	6017.16	2435.17	5997.75	2.46297	1.3004	5.79469e-22	9.47025e-21
DPH2	285.88	327.158	301.77	725.546	659.152	670.897	304.936	685.198	2.24702	1.16802	5.80909e-22	9.48464e-21
MAMLD1	432.335	435.495	393.567	160.088	172.473	175.451	420.466	169.337	0.402738	-1.31209	6.12393e-22	9.98907e-21
ZNF770	726.416	735.837	1028.76	2312.38	2148.22	2406.32	830.338	2288.98	2.75668	1.46293	6.80657e-22	1.10919e-20
MIIP	364.38	382.936	301.77	819.165	811.133	805.44	349.695	811.913	2.32177	1.21523	7.5383e-22	1.22725e-20
TLK1	1263.03	1226.04	1422.33	2541.75	2453.04	2553.59	1303.8	2516.13	1.92984	0.948485	7.56313e-22	1.23012e-20
SLC25A3	13538.3	13971.2	15951.6	7784.41	7266.05	7488.96	14487	7513.14	0.518611	-0.947276	7.96993e-22	1.29504e-20
SLAMF7	76.1565	71.8675	78.0803	238.728	239.071	236.359	75.3681	238.053	3.15853	1.65926	8.55839e-22	1.38933e-20
DIXDC1	781.483	702.585	700.613	339.836	328.722	348.176	728.227	338.911	0.465393	-1.10348	8.95673e-22	1.4526e-20
RPS9	14995.8	14986	13737.9	8509.01	7775.78	7658.04	14573.2	7980.95	0.547644	-0.868689	9.26135e-22	1.50057e-20
LZTS1	1116.57	1075.87	700.613	296.772	273.224	277.268	964.35	282.421	0.292861	-1.77171	9.55867e-22	1.54726e-20
CACNB1	276.507	329.303	247.958	686.226	710.382	731.805	284.589	709.471	2.49296	1.31786	9.65534e-22	1.56142e-20
SLC9B2	301.111	257.436	324.983	696.524	679.644	751.805	294.51	709.324	2.40849	1.26813	9.85427e-22	1.59208e-20
TMEM156	62.0968	50.4145	67.5289	247.154	223.702	206.36	60.0134	225.739	3.76147	1.9113	1.08579e-21	1.75256e-20
TRPM7	1210.3	1115.55	1417.05	2892.82	2588.8	2897.22	1247.64	2792.95	2.23859	1.16259	1.0951e-21	1.76589e-20
ADM	12205	12358	11653	6736.81	7331.79	7056.24	12072	7041.61	0.583303	-0.777683	1.11351e-21	1.79388e-20
CMAHP	175.746	168.406	195.201	48.6818	38.4221	47.2719	179.784	44.7919	0.249143	-2.00496	1.16099e-21	1.86861e-20
CDC42EP3	8845.87	8339.84	8888.5	15150.3	14336.6	14442.5	8691.4	14643.1	1.68478	0.752562	1.26011e-21	2.02621e-20
PRR5L	169.888	163.043	142.444	428.774	386.782	425.447	158.458	413.668	2.61058	1.38437	1.29938e-21	2.08738e-20
RIOX2	425.305	447.294	515.963	1029.81	975.067	1003.62	462.854	1002.83	2.16662	1.11545	1.34468e-21	2.1581e-20
CALM3	16936	18005.5	13835	6832.3	7694.67	6822.6	16258.8	7116.52	0.437702	-1.19198	1.41651e-21	2.27124e-20
SNRNP25	678.379	709.021	673.179	323.921	343.237	320.903	686.86	329.354	0.479507	-1.06038	1.50021e-21	2.40316e-20
APAF1	784.998	756.217	809.292	389.454	331.284	366.357	783.502	362.365	0.462494	-1.11249	1.58177e-21	2.53144e-20
AHSA1	1513.76	1686.2	1742.04	3027.63	3171.96	3068.13	1647.33	3089.24	1.8753	0.90712	1.78276e-21	2.8504e-20
PDXP	403.044	379.718	288.053	901.549	918.715	939.074	356.938	919.779	2.57686	1.36561	1.82488e-21	2.915e-20
CENPI	91.3878	127.645	168.822	14.0428	11.9535	14.5452	129.285	13.5139	0.104528	-3.25805	1.83966e-21	2.93585e-20
DDB1	16541.2	14068.9	14795.2	8315.22	7806.52	7908.95	15135.1	8010.23	0.529249	-0.91798	2.03918e-21	3.25119e-20
SOCS6	1014.64	987.909	1168.04	2201.91	2038.08	2228.14	1056.86	2156.05	2.04004	1.0286	2.04658e-21	3.25993e-20
TMEM9	1821.9	1736.62	1590.1	914.656	832.479	848.167	1716.2	865.1	0.504078	-0.988281	2.08593e-21	3.31948e-20
POLR1B	439.364	429.059	464.261	942.742	858.093	937.256	444.228	912.697	2.05457	1.03883	2.15284e-21	3.42276e-20
PAPSS2	3977.71	3645.93	3993.7	2109.23	1962.09	2188.14	3872.45	2086.49	0.538803	-0.89217	2.20118e-21	3.49632e-20
DNALI1	304.626	304.632	251.123	100.172	89.6516	84.5439	286.794	91.4559	0.318891	-1.64887	2.25152e-21	3.57295e-20
ETV4	78.4998	92.2478	74.9149	292.091	258.709	249.086	81.8875	266.629	3.25604	1.70312	2.2927e-21	3.6349e-20
POP1	500.29	455.876	579.272	202.217	199.795	192.724	511.812	198.245	0.387339	-1.36833	2.34525e-21	3.71473e-20
IFITM2	8945.46	8936.24	7057.83	3443.3	3936.98	3438.12	8313.18	3606.13	0.433785	-1.20495	2.41191e-21	3.81676e-20
KCTD7	1274.74	1285.03	1149.05	550.479	630.122	609.08	1236.27	596.56	0.482547	-1.05126	2.46702e-21	3.90033e-20
LIF	1263.03	1547.83	938.019	3690.45	4070.18	3730.84	1249.63	3830.49	3.06531	1.61603	2.47775e-21	3.91364e-20
FGFR1	3320.42	3102.1	2547.11	6299.61	6879.26	6709.88	2989.88	6629.58	2.21734	1.14883	2.49376e-21	3.93527e-20
ERCC6L	80.8431	120.137	160.381	6.55332	7.68442	11.818	120.454	8.68524	0.0721044	-3.79377	2.56437e-21	4.04294e-20
PDE3A	601.051	490.2	536.011	207.834	186.134	228.178	542.421	207.382	0.382326	-1.38712	2.67111e-21	4.20731e-20
CDT1	284.708	377.572	329.204	96.4274	115.266	98.1801	330.495	103.291	0.312535	-1.67791	2.69877e-21	4.24693e-20
ALDH18A1	2571.75	2414.53	2532.34	1464.2	1419.06	1439.97	2506.2	1441.08	0.575003	-0.798358	2.73356e-21	4.29769e-20
YRDC	329.23	410.824	286.998	880.017	891.393	954.528	342.351	908.646	2.65414	1.40824	3.03904e-21	4.77354e-20
GCHFR	371.409	349.683	269.061	102.981	103.313	93.6347	330.051	99.976	0.302911	-1.72304	3.15772e-21	4.95538e-20
TP53INP2	1777.38	1823.5	1589.04	804.186	911.031	828.167	1729.97	847.794	0.490062	-1.02896	3.22748e-21	5.06016e-20
FBXO42	765.08	768.016	782.914	1408.96	1379.78	1388.16	772.003	1392.3	1.80349	0.850791	3.32805e-21	5.21303e-20
NOP2	465.141	576.012	482.199	1110.32	1208.16	1099.98	507.784	1139.49	2.24404	1.1661	3.43332e-21	5.37296e-20
H2AZ2	2668.99	2737.4	2997.65	1519.43	1401.98	1532.7	2801.35	1484.7	0.529996	-0.915946	4.18699e-21	6.54636e-20
CDC25C	72.6416	93.3204	97.0729	3.74475	5.97677	5.45445	87.6783	5.05866	0.0576957	-4.11539	4.22649e-21	6.60205e-20
LRP4	1111.89	908.533	741.763	319.24	321.892	315.449	920.727	318.86	0.346314	-1.52985	4.27188e-21	6.66681e-20
HAND2	10085.5	12301.1	8516.03	3190.53	4136.78	3719.02	10300.9	3682.11	0.357456	-1.48416	4.28159e-21	6.67581e-20
LRFN4	467.484	618.918	333.424	1548.46	1960.38	2048.15	473.275	1852.33	3.91385	1.96859	4.42467e-21	6.89257e-20
PTPRM	3376.66	3151.44	3112.66	5410.23	5641.22	5461.72	3213.59	5504.39	1.71285	0.776397	4.47005e-21	6.95688e-20
INSYN2B	613.939	475.183	531.79	1198.32	1197.06	1199.98	540.304	1198.45	2.21811	1.14933	4.49637e-21	6.99142e-20
H2AX	1586.4	2181.77	1829.61	628.182	739.412	765.441	1865.93	711.012	0.38105	-1.39195	4.71832e-21	7.32982e-20
MEG8	144.112	150.171	221.579	22.4685	32.4453	30.9085	171.954	28.6075	0.166367	-2.58756	5.24369e-21	8.13852e-20
SF3B4	1520.79	1702.29	1519.4	2820.74	3001.19	2958.13	1580.83	2926.69	1.85136	0.888588	5.57269e-21	8.63893e-20
SPC25	74.9849	115.846	160.381	1.87238	1.70765	6.36352	117.071	3.31452	0.0283121	-5.14244	5.5763e-21	8.63893e-20
TRAPPC1	4316.32	4561.97	4644.73	2522.09	2704.92	2556.32	4507.67	2594.44	0.575561	-0.796959	5.97355e-21	9.24592e-20
ZNF581	1377.85	1252.85	1322.09	621.629	676.229	703.624	1317.6	667.161	0.506346	-0.981803	6.29671e-21	9.73722e-20
GABRB1	287.051	211.312	309.156	75.8312	70.0136	64.5443	269.173	70.1297	0.260538	-1.94044	6.49174e-21	1.00297e-19
UNC13D	46.8655	38.6153	32.7093	197.536	184.426	155.452	39.3967	179.138	4.54702	2.18492	6.65315e-21	1.02697e-19
MXI1	1155.24	1043.69	1060.42	1966.93	2015.03	2152.69	1086.45	2044.88	1.88218	0.912401	7.11132e-21	1.09669e-19
PNP	291.738	306.777	263.785	730.227	646.345	629.989	287.433	668.854	2.32699	1.21846	7.80289e-21	1.20225e-19
RILP	241.358	270.307	217.359	64.597	70.0136	80.9076	243.008	71.8394	0.295626	-1.75816	8.06186e-21	1.24103e-19
GFOD1	33.9775	48.2692	42.2056	203.153	164.788	176.36	41.4841	181.434	4.37357	2.12881	8.14936e-21	1.25336e-19
PTGIR	953.714	952.512	590.878	184.429	246.755	222.723	832.368	217.969	0.261866	-1.9331	8.29983e-21	1.27535e-19
RAD54L	83.1863	131.936	144.554	9.36188	15.3688	10.9089	119.892	11.8799	0.099088	-3.33515	8.93503e-21	1.37171e-19
RBM3	7525.43	6915.37	7410.25	4135.14	3520.32	3530.85	7283.68	3728.77	0.511935	-0.965969	9.39385e-21	1.44084e-19
ARHGAP6	107.791	130.863	110.79	20.5961	15.3688	20.9087	116.481	18.9579	0.162755	-2.61923	9.54731e-21	1.46306e-19
FANCD2	149.97	234.91	275.391	41.1923	37.5683	39.9993	220.09	39.5866	0.179865	-2.47501	1.01116e-20	1.54814e-19
DDO	166.373	167.333	180.429	50.5542	43.545	39.0902	171.378	44.3965	0.259055	-1.94867	1.03166e-20	1.5781e-19
IVNS1ABP	2142.93	2020.87	2412.05	1072.87	1120.22	1127.25	2191.95	1106.78	0.50493	-0.985845	1.17448e-20	1.79495e-19
NCOA5	547.155	539.542	536.011	1022.32	1048.5	992.709	540.903	1021.17	1.88791	0.916788	1.29934e-20	1.98397e-19
MIAT	151.141	207.021	108.679	16.8514	23.9071	17.2724	155.614	19.3436	0.124305	-3.00804	1.3173e-20	2.0096e-19
NCOA4	6742.78	5890.99	7094.76	3392.75	2926.06	3252.67	6576.18	3190.49	0.485159	-1.04347	1.35611e-20	2.06694e-19
MFHAS1	212.067	215.602	194.146	466.222	494.364	550.899	207.272	503.828	2.43076	1.28141	1.39482e-20	2.12403e-19
GLRX	1136.49	1004	1238.73	2686.86	2301.06	2369.05	1126.41	2452.32	2.17712	1.12242	1.52692e-20	2.32138e-19
MSR1	486.23	394.735	501.191	178.812	143.442	167.27	460.719	163.175	0.354174	-1.49747	1.52715e-20	2.32138e-19
LRRFIP1	2439.35	2501.42	2683.22	4350.47	4469.77	4726.28	2541.33	4515.51	1.77683	0.829304	1.62078e-20	2.46149e-19
LANCL2	295.253	311.068	324.983	121.704	117.828	118.18	310.435	119.237	0.384098	-1.38045	1.64109e-20	2.49011e-19
GBE1	4530.73	4339.94	5749.46	11326	10529.4	11683.4	4873.37	11179.6	2.29402	1.19788	1.6477e-20	2.4979e-19
MYL6	40070	45380.5	46194	24046	24380.1	22196.9	43881.5	23541	0.536467	-0.898439	1.71858e-20	2.60304e-19
NCLN	2991.19	3208.29	2497.52	5876.45	6320.01	6260.8	2899	6152.42	2.12226	1.0856	1.80689e-20	2.73435e-19
SLC44A1	3225.52	2745.98	3036.69	1568.12	1496.75	1621.79	3002.73	1562.22	0.520266	-0.942678	1.84904e-20	2.79564e-19
SLC25A51	200.35	202.731	230.02	483.073	489.241	482.719	211.034	485.011	2.29826	1.20054	1.85912e-20	2.80838e-19
SNHG17	474.514	453.73	405.174	941.805	1027.15	900.893	444.473	956.616	2.15225	1.10585	1.86089e-20	2.80855e-19
CFI	499.118	462.312	549.728	189.11	220.287	176.36	503.719	195.252	0.387622	-1.36728	1.86595e-20	2.81369e-19
GNA13	2329.22	2212.87	2546.05	4631.32	4194.84	4661.73	2362.71	4495.97	1.90288	0.928186	2.22699e-20	3.35512e-19
MEIS1	2762.72	2699.86	2880.53	1651.44	1640.2	1613.61	2781.04	1635.08	0.587939	-0.766262	2.31837e-20	3.48969e-19
SKP2	383.126	350.756	412.56	157.28	151.981	140.907	382.147	150.056	0.392665	-1.34863	2.5709e-20	3.86638e-19
UCHL1	5469.21	5084.35	5639.72	10373	9580.76	9278.92	5397.76	9744.22	1.80523	0.852185	2.64855e-20	3.97962e-19
GEMIN8	419.447	394.735	375.63	150.726	151.127	174.542	396.604	158.799	0.400396	-1.3205	2.68351e-20	4.02859e-19
CPSF4	613.939	632.863	517.018	1232.02	1290.98	1202.71	587.94	1241.9	2.1123	1.07881	2.70663e-20	4.0597e-19
TMEM35A	93.7311	90.1025	119.231	13.1066	5.12295	11.818	101.021	10.0159	0.0991458	-3.3343	2.78788e-20	4.17788e-19
ADI1	2234.31	2394.15	2662.12	1256.36	1160.35	1261.8	2430.19	1226.17	0.504556	-0.986914	2.9255e-20	4.38025e-19
SARNP	1154.06	1171.33	1489.86	563.585	477.288	473.628	1271.75	504.834	0.396959	-1.33294	2.97452e-20	4.44972e-19
B4GALT1	9827.7	9167.93	8667.97	15805.7	17408.6	16550.6	9221.2	16588.3	1.79893	0.847139	2.99143e-20	4.47106e-19
H1-2	638.543	481.619	529.68	210.642	148.565	174.542	549.947	177.917	0.323516	-1.62809	3.00768e-20	4.4914e-19
BLVRA	963.087	999.708	1226.07	466.222	468.75	459.992	1062.96	464.988	0.437448	-1.19282	3.31046e-20	4.9392e-19
PFDN2	913.878	1164.9	940.129	2142	2653.69	2456.32	1006.3	2417.33	2.4022	1.26435	3.46254e-20	5.16156e-19
HMOX2	1031.04	1110.19	1016.1	535.5	561.816	503.627	1052.44	533.648	0.507056	-0.979784	3.53742e-20	5.26855e-19
GALNT11	1237.25	1230.33	1195.47	641.289	680.498	679.079	1221.02	666.955	0.546229	-0.872422	3.54884e-20	5.28092e-19
NLRP10	90.2162	125.5	150.885	510.223	393.613	424.538	122.2	442.791	3.62349	1.85738	3.588e-20	5.33451e-19
FBXO45	277.678	314.286	333.424	649.715	712.943	745.441	308.463	702.7	2.27807	1.18781	3.8981e-20	5.79048e-19
ARHGAP11A	377.268	439.786	673.179	113.279	101.605	129.998	496.744	114.961	0.231428	-2.11136	3.92328e-20	5.8228e-19
ANKS6	1148.21	1117.7	855.718	2407.88	2480.36	2331.78	1040.54	2406.67	2.3129	1.2097	4.10423e-20	6.08603e-19
MET	1029.87	997.563	1103.68	2094.25	1857.92	1993.6	1043.7	1981.93	1.89894	0.925191	4.14337e-20	6.1387e-19
MAGEE1	380.783	382.936	432.607	146.982	169.911	160.906	398.775	159.266	0.399389	-1.32413	4.27891e-20	6.33398e-19
PSMG3-AS1	180.432	186.641	136.113	429.71	471.311	482.719	167.729	461.247	2.74996	1.45941	4.3664e-20	6.45785e-19
DNMT1	2840.05	3147.15	3017.7	1675.78	1753.76	1692.7	3001.63	1707.41	0.568827	-0.813939	4.51524e-20	6.67218e-19
MMP24OS	5600.43	5999.32	5349.56	2609.16	3146.34	2796.31	5649.77	2850.6	0.504552	-0.986925	4.58016e-20	6.76221e-19
PLK4	114.821	157.679	207.863	14.979	27.3224	21.8178	160.121	21.3731	0.133481	-2.9053	4.63129e-20	6.83176e-19
GYPC	923.251	938.568	681.62	1992.21	2184.94	2053.6	847.813	2076.91	2.44973	1.29262	4.7774e-20	7.04116e-19
RAB13	5212.62	5532.72	5180.74	3171.81	3175.37	3259.03	5308.69	3202.07	0.603175	-0.729352	4.81074e-20	7.08414e-19
PRKAR1A	14049.1	13285.8	15298.5	7816.24	7745.89	8232.58	14211.1	7931.57	0.558123	-0.841344	4.83647e-20	7.11586e-19
CDC25B	5510.22	5436.18	5395.98	2969.59	3341.01	3019.95	5447.46	3110.18	0.570942	-0.808584	4.84477e-20	7.1219e-19
HSBP1	3464.54	3400.3	3988.43	1958.51	1765.71	1806.33	3617.75	1843.52	0.509575	-0.972635	4.91954e-20	7.22554e-19
CDKN1B	2548.31	2578.65	2649.46	1462.33	1424.18	1562.7	2592.14	1483.07	0.572141	-0.805558	5.22747e-20	7.67118e-19
RYBP	753.364	651.098	776.583	1500.71	1401.13	1513.61	727.015	1471.81	2.02446	1.01754	5.28583e-20	7.75011e-19
MGARP	135.91	121.209	145.609	28.0856	24.7609	31.8176	134.243	28.2214	0.210226	-2.24998	5.36719e-20	7.86261e-19
NCOR1	3816.03	3401.37	3738.36	6514	6312.32	6253.52	3651.92	6359.95	1.74154	0.80036	5.67761e-20	8.31018e-19
KIF26B	513.178	386.153	304.935	1172.11	1319.16	1241.8	401.422	1244.35	3.09986	1.6322	5.89341e-20	8.6186e-19
ARHGEF17	10504.9	9757.88	7052.55	3375.89	3630.46	3456.3	9105.12	3487.55	0.383032	-1.38446	6.3826e-20	9.32596e-19
N4BP2L1	162.858	136.226	149.83	31.8304	27.3224	39.9993	149.638	33.0507	0.220871	-2.17872	6.47277e-20	9.44957e-19
GNGT2	319.857	343.248	377.74	133.875	124.658	99.0891	346.948	119.207	0.343589	-1.54125	6.50991e-20	9.49563e-19
DNAH10	82.0147	85.8119	98.128	9.36188	2.56147	9.09075	88.6515	7.0047	0.0790139	-3.66175	7.2188e-20	1.05206e-18
ATP13A2	1327.47	1454.51	1133.22	2728.05	2990.95	2699.04	1305.07	2806.01	2.15009	1.1044	7.30502e-20	1.06371e-18
PRKAG2	1608.66	1554.27	1777.91	888.443	861.509	876.348	1646.95	875.433	0.531549	-0.911724	7.71253e-20	1.12209e-18
TNFSF18	5.85819	3.21795	3.16542	87.0655	91.3592	99.9982	4.08052	92.8076	22.7441	4.50742	8.03972e-20	1.16869e-18
ASPN	125.365	110.483	139.278	19.66	24.7609	26.3632	125.042	23.5947	0.188694	-2.40588	8.15622e-20	1.18461e-18
SGO2	282.365	296.051	515.963	75.8312	46.9603	69.0897	364.793	63.9604	0.175333	-2.51183	8.28351e-20	1.20207e-18
ARSI	185.119	158.752	130.837	28.0856	29.03	39.0902	158.236	32.0686	0.202663	-2.30284	9.06829e-20	1.31482e-18
TPM2	47404.5	56264.7	37846.8	14202.9	19050.5	16604.2	47172	16619.2	0.352311	-1.50508	9.33998e-20	1.35306e-18
PFDN5	7102.47	6467	7058.88	3754.11	3272.71	2969.95	6876.12	3332.26	0.484613	-1.04509	9.35288e-20	1.35377e-18
TAF9B	488.573	493.418	595.099	224.685	193.818	214.542	525.697	211.015	0.401401	-1.31689	9.42304e-20	1.36277e-18
SERTAD2	1121.26	1056.56	1127.94	1893.91	1910.86	1953.6	1101.92	1919.46	1.74192	0.800678	9.50804e-20	1.37389e-18
TM7SF2	313.999	290.688	232.131	84.2569	87.9439	90.9075	278.939	87.7028	0.314415	-1.66926	1.0668e-19	1.54019e-18
FOSL1	1178.67	1598.25	1279.88	3064.14	3282.95	2999.04	1352.27	3115.38	2.30382	1.20403	1.06839e-19	1.54117e-18
VPS37A	988.863	910.679	993.942	1739.44	1693.13	1799.06	964.494	1743.88	1.80807	0.854453	1.13526e-19	1.63624e-18
B3GALNT1	597.536	628.572	750.204	218.132	211.748	282.722	658.771	237.534	0.360572	-1.47164	1.24821e-19	1.79751e-18
TPM4	52129.7	53767.6	44995.4	24970.9	27611.8	26165.9	50297.6	26249.6	0.521885	-0.938195	1.2714e-19	1.82935e-18
RNASE4	449.909	404.389	429.442	195.663	169.911	178.179	427.913	181.251	0.42357	-1.23933	1.27933e-19	1.8392e-18
MARS2	51.5521	45.0512	44.3159	176.94	170.765	168.179	46.9731	171.961	3.66084	1.87218	1.41246e-19	2.02887e-18
LANCL1	3196.23	2990.54	3403.88	1819.95	1661.54	1751.79	3196.89	1744.43	0.545664	-0.873914	1.4497e-19	2.08059e-18
MN1	705.326	641.444	436.828	1612.12	1867.31	1853.6	594.533	1777.68	2.99004	1.58017	1.4527e-19	2.08315e-18
GASK1B	6043.31	4921.31	5184.96	2648.48	2751.02	2799.04	5383.19	2732.85	0.507663	-0.978058	1.46369e-19	2.09713e-18
HP1BP3	4373.73	4204.78	4711.2	2616.65	2466.7	2473.59	4429.9	2518.98	0.568631	-0.814436	1.49251e-19	2.13662e-18
MCCC1	624.483	637.153	701.668	309.878	305.669	323.631	654.435	313.059	0.478366	-1.06381	1.50219e-19	2.14867e-18
WWTR1	3807.83	3466.8	3622.29	2141.06	2131.15	2159.96	3632.31	2144.06	0.590274	-0.760543	1.76463e-19	2.52192e-18
SLC27A4	537.782	571.722	492.75	1139.34	1039.1	1047.25	534.085	1075.23	2.01323	1.00951	1.78008e-19	2.54186e-18
RHPN2	123.022	136.226	127.672	337.028	325.307	401.811	128.973	354.715	2.7503	1.45959	1.90911e-19	2.72382e-18
JAK2	356.178	346.465	430.497	854.74	798.326	862.712	377.714	838.592	2.22018	1.15068	1.99609e-19	2.84552e-18
SALL2	171.059	143.735	122.396	21.5323	33.2992	17.2724	145.73	24.0346	0.164926	-2.60011	2.07214e-19	2.94946e-18
KIF23	624.483	847.392	1177.54	234.983	210.041	243.632	883.137	229.552	0.259928	-1.94382	2.07248e-19	2.94946e-18
DSTN	15689.4	15784	22676	7071.97	6133.87	6957.15	18049.8	6721	0.372358	-1.42524	2.09562e-19	2.97989e-18
SYNJ2	9507.85	8523.27	7495.71	4130.46	4356.21	4222.65	8508.94	4236.44	0.497881	-1.00613	2.1686e-19	3.08108e-18
RPUSD4	1011.12	978.256	997.107	535.5	441.427	446.356	995.496	474.427	0.476574	-1.06923	2.17172e-19	3.08293e-18
AP2M1	27169.1	27087.6	26670.8	17620.9	17677.6	17564.2	26975.8	17620.9	0.653211	-0.614379	2.31324e-19	3.28109e-18
ZCCHC2	240.186	222.038	208.918	475.584	527.663	516.354	223.714	506.534	2.2642	1.179	2.37195e-19	3.36155e-18
FAM13B	519.036	509.508	639.415	1331.26	1158.64	1261.8	555.986	1250.56	2.24927	1.16946	2.5684e-19	3.63692e-18
NXNL2	224.955	216.675	159.326	29.958	52.9371	39.9993	200.319	40.9648	0.204498	-2.28984	2.64677e-19	3.74476e-18
GFPT1	2998.22	2856.46	3419.71	6139.52	5677.08	5815.35	3091.46	5877.32	1.90114	0.926867	2.88186e-19	4.07399e-18
GNG2	672.521	654.316	714.33	349.198	334.699	320.903	680.389	334.934	0.492268	-1.02248	2.9482e-19	4.1643e-18
DUSP3	2176.9	2139.93	2107.11	3579.98	3448.6	3465.39	2141.32	3497.99	1.63357	0.708028	3.07985e-19	4.34664e-18
E2F6	174.574	175.914	179.374	409.114	413.251	389.084	176.621	403.816	2.28635	1.19304	3.19274e-19	4.50221e-18
ACOX2	90.2162	89.0298	65.4187	4.68094	3.4153	7.2726	81.5549	5.12295	0.0628159	-3.99273	3.19667e-19	4.50401e-18
KDM7A-DT	18.7462	9.65384	17.9374	102.981	126.366	106.362	15.4458	111.903	7.24487	2.85696	3.25437e-19	4.58151e-18
KLC2	1388.39	1743.05	1048.81	3751.31	4614.92	4300.83	1393.42	4222.35	3.03021	1.59942	3.32075e-19	4.67107e-18
FGF5	5366.1	5801.96	6848.91	2992.99	2682.72	2908.13	6005.66	2861.28	0.476431	-1.06966	3.37156e-19	4.73863e-18
LPP	7976.52	7051.59	7191.83	4338.3	4254.61	4234.47	7406.65	4275.79	0.577291	-0.792629	3.62911e-19	5.09637e-18
SMTN	2026.93	2360.9	1507.79	663.757	744.535	693.624	1965.21	700.639	0.356521	-1.48794	3.64847e-19	5.11933e-18
FOXJ2	1212.65	1141.3	1056.19	2068.04	2193.47	2040.87	1136.71	2100.8	1.84813	0.886068	3.7498e-19	5.25716e-18
TTC17	1966.01	1776.31	1866.54	3159.64	3177.93	3251.76	1869.62	3196.44	1.70968	0.773723	3.75775e-19	5.26396e-18
STARD5	301.111	333.594	334.479	133.875	117.828	101.816	323.061	117.84	0.364759	-1.45498	3.7858e-19	5.29887e-18
MYOF	34204.8	29124.6	33952.3	17972.9	16912.6	17872.4	32427.2	17586	0.542321	-0.882781	3.97587e-19	5.56032e-18
HTRA1	11630.9	10774.8	9982.68	5998.16	6004.09	6239.89	10796.1	6080.71	0.563233	-0.828197	4.13681e-19	5.78063e-18
CDKN2B	534.267	554.559	364.023	1239.51	1442.11	1495.43	484.283	1392.35	2.87507	1.5236	4.56118e-19	6.36839e-18
SRPX	2753.35	2558.27	2455.31	1463.26	1295.25	1241.8	2588.98	1333.44	0.515044	-0.957232	4.66513e-19	6.50816e-18
G6PD	15243	16252.8	14195.8	25948.3	27640.9	26121.3	15230.5	26570.2	1.74453	0.80284	4.7237e-19	6.58446e-18
SF3B2	8298.72	8281.92	8416.85	5325.97	5409.83	5203.54	8332.5	5313.12	0.637638	-0.64919	4.86352e-19	6.77379e-18
ATP5PB	3212.63	3289.81	3603.3	1973.48	1822.06	1837.24	3368.58	1877.6	0.557384	-0.843256	4.94211e-19	6.87761e-18
TTL	1489.15	1454.51	1663.96	3011.72	2826.16	2729.95	1535.87	2855.94	1.85949	0.894908	5.30253e-19	7.37312e-18
PC	2496.76	2337.3	1712.49	787.334	878.585	864.53	2182.18	843.483	0.386531	-1.37134	5.33576e-19	7.41325e-18
DLST	4783.8	4335.65	4409.43	2659.71	2567.45	2694.5	4509.62	2640.55	0.585537	-0.772168	5.50461e-19	7.64159e-18
CHPT1	725.244	808.777	800.851	1388.37	1461.75	1504.52	778.291	1451.54	1.86504	0.899207	5.66768e-19	7.86153e-18
BRIP1	242.529	366.846	479.033	88.0017	63.183	69.0897	362.803	73.4248	0.202382	-2.30485	5.67906e-19	7.87088e-18
HIF1A	21934.2	18864.7	21724.3	36826.8	36829.7	38243.9	20841.1	37300.1	1.78974	0.839752	5.69077e-19	7.88068e-18
RNASEH2A	541.297	680.059	734.377	207.834	258.709	252.723	651.911	239.755	0.367773	-1.44311	5.96065e-19	8.24768e-18
MIA2	394.842	389.371	509.632	1056.02	948.599	1061.8	431.282	1022.14	2.37	1.24489	6.13846e-19	8.48678e-18
CELSR2	986.52	971.82	654.187	235.919	290.3	301.813	870.842	276.011	0.316947	-1.65769	6.23775e-19	8.61703e-18
SPP1	3.51492	6.43589	2.11028	101.108	77.698	93.6347	4.02036	90.8137	22.5884	4.49751	6.24925e-19	8.62589e-18
SLC4A8	134.738	138.372	168.822	32.7666	29.03	39.0902	147.311	33.6289	0.228286	-2.13109	6.28388e-19	8.66665e-18
HPS5	1009.95	995.418	1152.21	2207.53	1941.6	2043.6	1052.53	2064.24	1.96122	0.971754	6.3544e-19	8.75679e-18
POM121C	872.871	838.811	828.285	1478.24	1585.55	1476.34	846.656	1513.38	1.78748	0.837924	6.50967e-19	8.96348e-18
NXT1	203.865	190.931	182.539	512.095	419.228	471.81	192.445	467.711	2.43036	1.28117	6.98723e-19	9.61325e-18
ECM2	570.588	433.35	483.254	183.493	183.572	207.269	495.731	191.445	0.386187	-1.37263	7.18016e-19	9.87068e-18
ALPK1	577.618	530.961	649.966	1180.53	1154.37	1219.98	586.182	1184.96	2.02149	1.01542	7.39097e-19	1.01523e-17
TNS1	26807.1	22406.6	16682.8	7413.67	8309.42	8165.31	21965.5	7962.8	0.362514	-1.46389	7.61926e-19	1.04574e-17
TNFAIP8L1	603.394	638.226	550.783	274.303	281.762	287.268	597.468	281.111	0.470504	-1.08772	8.02462e-19	1.10048e-17
MAPK3	6579.92	6352.22	5231.38	3050.1	3058.4	2919.04	6054.51	3009.18	0.497015	-1.00864	8.05191e-19	1.10297e-17
LPCAT2	1636.78	1501.71	1821.17	831.335	707.82	809.985	1653.22	783.047	0.47365	-1.07811	8.05577e-19	1.10297e-17
SRM	2816.62	3097.81	2976.55	5022.65	5772.71	5305.36	2963.66	5366.91	1.81091	0.856711	8.70389e-19	1.19075e-17
COQ8A	789.684	762.653	550.783	269.622	248.463	238.178	701.04	252.088	0.359591	-1.47557	8.73397e-19	1.1939e-17
TXN2	2595.18	2372.7	2569.27	1463.26	1402.83	1305.43	2512.38	1390.51	0.553463	-0.853442	8.83952e-19	1.20736e-17
RIPOR1	3910.93	3845.45	3241.39	6849.15	7370.21	6908.97	3665.92	7042.78	1.92115	0.941969	8.95177e-19	1.2217e-17
AIMP2	516.693	609.264	627.808	1248.88	1144.12	1198.16	584.588	1197.05	2.04769	1.03399	9.09018e-19	1.2396e-17
KIAA1549L	1710.59	1629.35	1466.64	865.974	828.21	853.621	1602.2	849.268	0.530065	-0.915759	9.5654e-19	1.30335e-17
GSTA4	519.036	479.474	521.239	240.6	215.164	240.905	506.583	232.223	0.458411	-1.12529	9.8608e-19	1.34252e-17
KDELR1	9736.32	8671.29	7947.31	4751.16	4494.53	4234.47	8784.97	4493.39	0.511485	-0.967235	1.02851e-18	1.39917e-17
GLCE	861.154	814.14	908.475	1661.73	1507.85	1625.43	861.257	1598.34	1.85582	0.892057	1.07842e-18	1.4659e-17
CDK13	1401.28	1431.99	1183.87	2555.79	2997.78	3127.22	1339.04	2893.6	2.16094	1.11166	1.09645e-18	1.48921e-17
CLSPN	152.313	220.966	395.677	30.8942	23.9071	37.2721	256.319	30.6911	0.119738	-3.06205	1.16567e-18	1.58196e-17
RAB21	1033.39	1097.32	1215.52	2014.68	2162.74	2247.23	1115.41	2141.55	1.91997	0.941082	1.26081e-18	1.7097e-17
SMPDL3A	168.716	170.551	197.311	399.752	431.181	429.083	178.859	420.006	2.34824	1.23158	1.27274e-18	1.72451e-17
PROCR	1512.59	1530.67	1456.09	863.166	849.555	884.53	1499.78	865.75	0.57725	-0.792731	1.33356e-18	1.80547e-17
FES	440.536	470.893	281.722	113.279	84.5286	104.544	397.717	100.784	0.253405	-1.98048	1.37418e-18	1.85897e-17
IFNGR1	735.789	709.021	869.435	1813.4	1515.54	1684.52	771.415	1671.15	2.16634	1.11526	1.39415e-18	1.88449e-17
TLCD1	144.112	151.243	157.216	352.007	447.404	383.629	150.857	394.347	2.61404	1.38628	1.52039e-18	2.0535e-17
PRUNE2	111.306	106.192	99.1831	19.66	17.9303	21.8178	105.56	19.8027	0.187596	-2.4143	1.52813e-18	2.0623e-17
EIF1B	792.028	772.307	879.987	1557.82	1468.58	1504.52	814.774	1510.3	1.85365	0.890368	1.58722e-18	2.14036e-17
PTPRF	7875.75	7134.19	5104.77	16357.1	20137.4	18592.4	6704.9	18362.3	2.73864	1.45346	1.64872e-18	2.22152e-17
TCF4	1914.46	1714.09	1952.01	994.232	911.031	1026.35	1860.19	977.203	0.525325	-0.928717	1.67715e-18	2.25803e-17
NDUFA4L2	112.477	99.7563	84.4112	292.091	278.347	267.268	98.8816	279.235	2.82393	1.49771	1.68246e-18	2.26339e-17
NMNAT2	2738.12	2523.94	2560.82	4494.64	4677.25	4259.92	2607.63	4477.27	1.71699	0.779881	1.71454e-18	2.3047e-17
ATP5F1A	12866.9	12488.8	14514.5	7674.87	6887.8	7123.51	13290.1	7228.73	0.543918	-0.878538	1.71742e-18	2.30676e-17
SMIM27	137.082	145.88	130.837	35.5752	35.8606	33.6358	137.933	35.0238	0.253919	-1.97756	1.73354e-18	2.32656e-17
GBGT1	309.313	282.107	214.193	69.2779	87.9439	69.9987	268.538	75.7402	0.282047	-1.82599	1.765e-18	2.36691e-17
TULP4	953.714	817.358	810.347	1619.61	1775.95	1653.61	860.473	1683.06	1.95597	0.967881	1.80202e-18	2.41465e-17
GPRIN1	87.8729	114.773	107.624	312.687	269.808	299.995	103.424	294.163	2.84426	1.50805	1.94879e-18	2.60925e-17
AOC3	145.283	150.171	117.121	19.66	29.8839	10.9089	137.525	20.1509	0.146526	-2.77078	1.98683e-18	2.65809e-17
EPHB3	123.022	114.773	97.0729	14.979	23.0533	9.99982	111.623	16.0107	0.143436	-2.80152	2.0268e-18	2.70942e-17
MORF4L2	7031	7016.19	8040.16	4236.25	4161.54	4033.56	7362.45	4143.79	0.562827	-0.829238	2.04249e-18	2.72826e-17
FEM1A	810.774	713.311	626.753	1456.71	1503.58	1511.79	716.946	1490.69	2.07923	1.05605	2.11847e-18	2.82584e-17
VCP	12670.1	12413.8	12925.5	8248.75	7682.71	7754.41	12669.8	7895.29	0.62316	-0.682327	2.11888e-18	2.82584e-17
ADAM19	7184.49	6686.89	5593.3	3148.4	3273.56	3239.94	6488.22	3220.64	0.496382	-1.01048	2.4378e-18	3.24861e-17
KLHL38	159.343	134.081	137.168	29.958	27.3224	40.9084	143.531	32.7296	0.228032	-2.13269	2.60086e-18	3.46318e-17
MTFP1	134.738	140.517	87.5766	352.007	398.736	407.265	120.944	386.003	3.19158	1.67427	2.64528e-18	3.51957e-17
PCDH9	317.514	348.611	387.236	138.556	111.851	139.997	351.12	130.135	0.370627	-1.43196	2.83869e-18	3.77395e-17
LOC101927151	71.47	76.1581	86.5215	248.09	236.509	215.451	78.0498	233.35	2.98976	1.58003	2.92596e-18	3.88692e-17
MXD1	79.6714	82.5939	92.8523	228.43	258.709	243.632	85.0392	243.59	2.86445	1.51826	3.02458e-18	4.01479e-17
ATP8B3	206.208	163.043	162.492	47.7456	45.2527	52.7263	177.247	48.5749	0.274051	-1.86748	3.04245e-18	4.03535e-17
OAZ2	3748.07	3962.36	3369.06	2024.98	1984.29	2091.78	3693.17	2033.68	0.550661	-0.860764	3.0549e-18	4.0487e-17
NFATC2	78.4998	84.7392	78.0803	12.1704	7.68442	7.2726	80.4398	9.04249	0.112413	-3.15312	3.29517e-18	4.36372e-17
NEIL3	78.4998	98.6837	148.775	9.36188	13.6612	11.818	108.653	11.6137	0.106888	-3.22583	3.7711e-18	4.98676e-17
PLD2	1766.83	1629.35	1407.56	781.717	811.133	764.532	1601.25	785.794	0.490739	-1.02697	3.77152e-18	4.98676e-17
NEDD4L	154.656	159.825	195.201	438.136	392.759	460.901	169.894	430.599	2.53451	1.34171	3.85504e-18	5.09322e-17
GATA6	637.371	545.978	377.74	1393.98	1718.75	1814.51	520.363	1642.42	3.15629	1.65823	3.99116e-18	5.26895e-17
NR3C1	5172.78	4416.09	5321.07	9878.66	8922.46	10094.4	4969.98	9631.83	1.938	0.954569	4.15479e-18	5.4807e-17
WASL	1349.73	1305.41	1370.63	2179.45	2354.85	2346.32	1341.92	2293.54	1.70914	0.773274	4.23642e-18	5.58405e-17
RAB39B	5.85819	8.58119	17.9374	109.534	94.7745	95.4528	10.7923	99.9205	9.25854	3.21078	4.36299e-18	5.74641e-17
DDAH1	5175.13	4770.07	5604.9	2901.25	2674.18	2919.04	5183.37	2831.49	0.546264	-0.872329	4.45804e-18	5.86704e-17
TOP1	2319.84	2410.24	2866.81	5164.95	4817.28	4858.09	2532.3	4946.77	1.95347	0.96604	4.48681e-18	5.90033e-17
HNRNPA1	9261.8	9867.29	11199.3	5033.88	5420.93	5569.9	10109.5	5341.57	0.528374	-0.920368	4.52951e-18	5.95186e-17
PCCA	485.058	470.893	572.941	230.302	219.433	200.905	509.631	216.88	0.425564	-1.23255	4.60198e-18	6.04242e-17
ARHGAP17	4228.44	4091.08	4419.98	2459.37	2635.76	2565.41	4246.5	2553.51	0.601321	-0.733793	4.65199e-18	6.10215e-17
ACOT7	1941.41	2178.55	2090.23	1053.21	1195.35	1117.25	2070.06	1121.94	0.541984	-0.883679	4.65467e-18	6.10215e-17
CCDC92	3634.42	3638.42	3331.08	1926.68	2133.71	1929.97	3534.64	1996.78	0.564918	-0.823886	4.67297e-18	6.11982e-17
FAM155A	294.081	277.816	243.737	558.904	664.275	643.625	271.878	622.268	2.28878	1.19458	4.67537e-18	6.11982e-17
NFIL3	2159.33	2018.72	2653.68	5006.73	4608.94	4809.91	2277.24	4808.53	2.11156	1.07831	4.74407e-18	6.20497e-17
H2AJ	2107.78	2187.13	1636.52	822.909	929.815	834.53	1977.14	862.418	0.436194	-1.19696	4.80891e-18	6.28492e-17
STK24	3537.18	3311.27	3714.09	6146.08	5788.93	5955.35	3520.84	5963.45	1.69376	0.760226	4.94869e-18	6.46262e-17
PDK2	1839.47	1677.62	1373.79	699.333	771.857	668.17	1630.3	713.12	0.437418	-1.19292	4.96624e-18	6.48057e-17
ADGRF4	223.783	172.696	208.918	498.988	477.288	458.174	201.799	478.15	2.36944	1.24454	5.00733e-18	6.52915e-17
SUCLG2	2058.57	1930.77	2481.69	1041.98	914.446	1029.98	2157.01	995.468	0.461504	-1.11558	5.16147e-18	6.72498e-17
ACP5	174.574	146.953	126.617	37.4475	31.5915	37.2721	149.381	35.437	0.237225	-2.07567	5.73878e-18	7.47143e-17
IGBP1	2324.53	1930.77	2199.97	1149.64	952.868	990.891	2151.75	1031.13	0.479206	-1.06128	6.16036e-18	8.01413e-17
SGO1	69.1267	110.483	146.664	6.55332	11.9535	10.9089	108.758	9.80525	0.0901566	-3.47142	6.78299e-18	8.81737e-17
ARHGAP21	2425.29	2171.04	2288.6	3872.07	3798.66	3862.66	2294.98	3844.47	1.67517	0.744303	6.98408e-18	9.07181e-17
EDIL3	7162.23	6296.45	7453.51	3852.41	3451.16	3835.39	6970.73	3712.99	0.532654	-0.908729	7.04675e-18	9.14621e-17
C15orf39	492.088	437.641	403.063	863.166	948.599	926.347	444.264	912.704	2.05442	1.03873	7.14111e-18	9.2616e-17
OSTM1	751.02	788.397	913.751	1691.69	1531.76	1654.52	817.723	1625.99	1.98844	0.991634	7.2807e-18	9.43543e-17
SLC35E4	221.44	296.051	201.532	599.16	632.684	654.534	239.674	628.793	2.62353	1.39151	7.29742e-18	9.44987e-17
INAFM1	4765.05	5035.01	3580.09	1260.11	1798.15	1697.24	4460.05	1585.17	0.355415	-1.49242	7.4145e-18	9.59416e-17
KLC4	760.393	808.777	624.643	310.814	327.015	327.267	731.271	321.699	0.439917	-1.1847	7.45606e-18	9.6406e-17
PRPF6	3867.58	4035.3	3464.02	2107.36	2177.25	2117.23	3788.97	2133.95	0.5632	-0.82828	7.53705e-18	9.7379e-17
LONP1	3091.95	3282.3	2059.63	7097.24	8376.02	8211.67	2811.3	7894.98	2.8083	1.4897	7.80017e-18	1.00702e-16
CCDC81	67.955	77.2307	87.5766	6.55332	9.39207	8.18167	77.5874	8.04235	0.103655	-3.27013	8.12471e-18	1.04812e-16
TSPAN10	263.619	309.995	195.201	73.9589	66.5983	69.9987	256.272	70.1853	0.273871	-1.86843	8.40501e-18	1.08345e-16
FNBP1	1734.03	1597.17	1605.92	2822.61	2770.66	2699.95	1645.71	2764.41	1.67977	0.748262	8.68203e-18	1.11831e-16
CCDC68	357.35	395.807	515.963	1064.45	989.582	1061.8	423.04	1038.61	2.45511	1.29579	8.78488e-18	1.1307e-16
HLCS	1175.15	1090.88	1166.98	1963.19	1907.44	1946.33	1144.34	1938.99	1.69441	0.760786	8.9879e-18	1.15596e-16
CYSTM1	611.595	574.94	468.482	1234.83	1223.53	1125.43	551.672	1194.6	2.16541	1.11464	9.01025e-18	1.15795e-16
NFE2L2	3251.3	3037.74	3589.59	5930.75	5701.84	5954.44	3292.87	5862.34	1.78031	0.83213	9.65438e-18	1.2398e-16
RCC2	1206.79	1198.15	939.074	2244.98	2377.9	2367.23	1114.67	2330.04	2.09034	1.06374	9.72504e-18	1.24792e-16
RNF13	469.827	431.205	597.209	1207.68	1101.43	1194.52	499.414	1167.88	2.3385	1.22559	9.77011e-18	1.25276e-16
EPHA5	2317.5	2018.72	2269.61	1176.79	1254.27	1219.98	2201.94	1217.01	0.552699	-0.855435	1.00465e-17	1.28722e-16
PPFIA1	1370.82	1408.39	1372.74	2212.21	2351.43	2356.32	1383.98	2306.66	1.66668	0.736979	1.01978e-17	1.30562e-16
VSNL1	65.6118	65.4316	88.6317	3.74475	3.4153	6.36352	73.225	4.50786	0.0615617	-4.02182	1.03641e-17	1.32592e-16
GLI1	100.761	117.991	78.0803	276.176	313.354	300.904	98.9442	296.811	2.99978	1.58486	1.0663e-17	1.36313e-16
ARHGAP1	5893.34	4957.78	4326.07	2398.51	2348.87	2120.87	5059.07	2289.42	0.452538	-1.14389	1.11894e-17	1.42934e-16
C11orf96	394.842	406.534	213.138	1067.25	1531.76	1588.15	338.171	1395.72	4.12726	2.04519	1.15278e-17	1.47147e-16
ADAMTS5	310.484	327.158	368.244	108.598	143.442	119.998	335.295	124.013	0.369861	-1.43494	1.1682e-17	1.49003e-16
DNAJC1	698.297	633.935	676.345	1192.7	1177.42	1235.43	669.525	1201.85	1.79508	0.84405	1.2113e-17	1.54384e-16
GUCY1B1	106.619	93.3204	118.176	23.4047	11.0997	13.6361	106.038	16.0468	0.151331	-2.72422	1.23036e-17	1.56695e-16
COPZ2	3322.77	3234.04	3342.68	2020.29	1847.68	1728.15	3299.83	1865.37	0.565294	-0.822926	1.24542e-17	1.58495e-16
SLC31A1	1145.86	1056.56	1110.01	2012.8	1836.58	1946.33	1104.14	1931.9	1.74969	0.807096	1.25556e-17	1.59564e-16
DHFR	246.044	297.124	304.935	87.0655	67.4521	104.544	282.701	86.3537	0.30546	-1.71095	1.25571e-17	1.59564e-16
INPP1	601.051	667.187	674.234	1179.6	1175.72	1171.8	647.491	1175.7	1.81578	0.860593	1.2716e-17	1.61463e-16
DMAP1	958.4	941.785	752.315	397.88	414.105	388.175	884.167	400.053	0.452464	-1.14413	1.29557e-17	1.64383e-16
RARB	1602.8	1309.7	1448.71	768.611	667.691	697.26	1453.74	711.187	0.489213	-1.03147	1.39893e-17	1.77365e-16
ZNF519	121.85	109.41	102.349	23.4047	25.6147	19.9996	111.203	23.0064	0.206886	-2.27309	1.41148e-17	1.78823e-16
RPL7A	29252.3	29762.8	30019.8	19813.5	19059.9	18526.9	29678.3	19133.4	0.644695	-0.633311	1.43062e-17	1.81112e-16
CD109	2691.25	2345.88	2848.88	1382.75	1152.66	1312.7	2628.67	1282.71	0.487967	-1.03514	1.44066e-17	1.82248e-16
PAQR5	93.7311	93.3204	101.293	256.516	246.755	299.086	96.115	267.452	2.78263	1.47645	1.45064e-17	1.83374e-16
RBBP8	360.865	343.248	483.254	1043.85	905.054	1023.62	395.789	990.841	2.50346	1.32392	1.45484e-17	1.83767e-16
FRZB	114.821	106.192	113.955	16.8514	23.9071	8.18167	111.656	16.3134	0.146104	-2.77493	1.45648e-17	1.83837e-16
NDUFA2	1270.06	1394.44	1343.19	724.61	776.98	704.533	1335.9	735.374	0.550472	-0.861259	1.46736e-17	1.85072e-16
TRIM37	1607.49	1519.94	1766.3	2901.25	2817.62	2940.86	1631.25	2886.57	1.76955	0.823385	1.51028e-17	1.90345e-16
RNF146	772.11	752.999	823.009	1345.3	1457.48	1518.15	782.706	1440.31	1.84017	0.879839	1.6219e-17	2.0426e-16
UST	105.447	98.6837	107.624	270.558	263.832	260.904	103.918	265.098	2.55102	1.35107	1.63808e-17	2.06146e-16
FHL1	2747.49	2472.46	2696.94	1555.01	1435.28	1541.79	2638.96	1510.69	0.572457	-0.80476	1.71559e-17	2.1574e-16
OAT	2330.39	2218.24	2647.35	1298.49	1132.17	1255.43	2398.66	1228.7	0.512244	-0.965096	1.7443e-17	2.19188e-16
ITGA2	256.589	247.782	264.84	526.138	505.464	539.081	256.404	523.561	2.04194	1.02994	1.7536e-17	2.20193e-16
EIF3G	5692.99	6157	5189.18	2892.82	3261.61	3015.4	5679.72	3056.61	0.538162	-0.893888	1.79795e-17	2.25289e-16
KIF20B	380.783	407.606	789.245	121.704	92.213	78.1804	525.878	97.366	0.185149	-2.43324	1.79807e-17	2.25289e-16
PCDHGB7	123.022	98.6837	69.6392	9.36188	12.8074	11.818	97.115	11.3291	0.116656	-3.09966	1.79817e-17	2.25289e-16
LINC00941	70.2983	84.7392	89.6869	222.813	239.071	269.086	81.5748	243.657	2.98691	1.57865	1.85358e-17	2.3206e-16
PTGS2	66.7834	82.5939	69.6392	218.132	221.141	206.36	73.0055	215.211	2.94787	1.55967	1.91631e-17	2.39736e-16
AKAP1	992.378	1000.78	779.748	1849.91	2079.06	1969.96	924.302	1966.31	2.12735	1.08906	2.02588e-17	2.53092e-16
JPT1	1775.03	2308.34	2671.61	867.846	954.576	874.53	2251.66	898.984	0.399254	-1.32462	2.02605e-17	2.53092e-16
WARS2-AS1	113.649	133.008	144.554	330.474	344.945	312.722	130.404	329.38	2.52585	1.33677	2.05895e-17	2.57012e-16
TIMM10B	434.678	435.495	441.048	793.888	791.495	823.622	437.074	803.001	1.83722	0.877525	2.08009e-17	2.5946e-16
TENM4	449.909	466.602	361.913	966.146	968.237	870.893	426.141	935.092	2.19432	1.13378	2.13008e-17	2.65501e-16
SLC7A1	7473.88	6659	6231.66	12183.6	12074.8	11958	6788.18	12072.1	1.7784	0.83058	2.14721e-17	2.6744e-16
PRMT6	301.111	335.739	292.274	616.948	765.88	792.713	309.708	725.181	2.3415	1.22743	2.20377e-17	2.74283e-16
PEX6	1528.99	1434.13	1091.01	605.714	521.687	529.081	1351.38	552.161	0.408591	-1.29127	2.22621e-17	2.76873e-16
PELO	2202.68	2083.08	2072.29	3377.77	3493.85	3404.48	2119.35	3425.37	1.61623	0.692635	2.28906e-17	2.84481e-16
B3GNT8	103.104	109.41	92.8523	21.5323	9.39207	16.3633	101.789	15.7626	0.154856	-2.691	2.29076e-17	2.84483e-16
HKDC1	25.776	30.0342	16.8822	147.918	114.412	122.725	24.2308	128.352	5.29705	2.40519	2.32535e-17	2.88567e-16
AK4	1315.75	1201.37	1230.29	2275.87	2073.09	2315.41	1249.14	2221.46	1.77839	0.830575	2.34439e-17	2.90718e-16
DNAJC18	972.46	872.063	948.571	513.967	484.118	457.265	931.031	485.117	0.521053	-0.940498	2.37226e-17	2.9396e-16
SMG1	3117.73	2861.83	3130.6	4867.24	5061.47	5116.27	3036.72	5015	1.65145	0.723735	2.39956e-17	2.97125e-16
GDF6	2213.23	2534.67	1788.46	882.826	974.214	959.074	2178.79	938.704	0.430838	-1.21478	2.40269e-17	2.97296e-16
TCF7L2	413.588	456.948	437.883	821.037	973.36	862.712	436.14	885.703	2.03078	1.02203	2.4116e-17	2.9818e-16
TNPO3	1867.59	1799.9	1828.56	3049.17	2930.33	2899.95	1832.02	2959.81	1.6156	0.692072	2.4214e-17	2.99174e-16
PACC1	160.514	164.115	157.216	391.327	344.945	372.721	160.615	369.664	2.30155	1.20261	2.42704e-17	2.99653e-16
EEF1G	28032.6	26648.9	26775.2	17956.1	17038.9	16881.5	27152.2	17292.2	0.63686	-0.650952	2.46694e-17	3.04357e-16
TNFRSF21	856.468	720.82	651.021	314.559	343.237	310.904	742.77	322.9	0.434724	-1.20183	2.48344e-17	3.06171e-16
ATP5IF1	1677.79	1907.17	1582.71	835.08	928.107	789.986	1722.56	851.058	0.494067	-1.01722	2.51513e-17	3.09852e-16
SPEG	2743.98	3198.64	1635.47	561.713	780.395	666.352	2526.03	669.487	0.265035	-1.91574	2.54821e-17	3.137e-16
SLC37A2	146.455	131.936	138.223	321.113	333.845	320.903	138.871	325.287	2.34236	1.22796	2.62495e-17	3.22913e-16
TBC1D1	4795.52	4189.77	4755.51	2706.52	2476.09	2515.41	4580.27	2566.01	0.560231	-0.835906	2.64074e-17	3.24619e-16
NETO2	311.656	346.465	380.905	724.61	687.329	722.714	346.342	711.551	2.05447	1.03877	2.68773e-17	3.30157e-16
PNKD	1321.61	1286.11	1130.05	678.736	607.069	639.989	1245.92	641.931	0.515226	-0.956724	2.73281e-17	3.35452e-16
ISG20	158.171	148.026	109.735	28.0856	34.153	29.0904	138.644	30.443	0.219577	-2.1872	2.76682e-17	3.3938e-16
GDPD5	280.022	282.107	216.304	92.6826	88.7977	79.0895	259.477	86.8566	0.334737	-1.5789	2.79889e-17	3.43066e-16
LY6K	318.686	332.521	203.642	83.3208	54.6448	51.8173	284.95	63.2609	0.222007	-2.17132	2.89255e-17	3.54126e-16
SLC25A30	346.805	407.606	444.214	900.613	814.548	845.439	399.542	853.534	2.13628	1.0951	2.8933e-17	3.54126e-16
BAG2	1175.15	1206.73	1403.34	2624.14	2278.86	2508.14	1261.74	2470.38	1.95791	0.969317	2.92078e-17	3.57232e-16
NOP10	1502.04	1490.98	1450.82	2741.16	2491.46	2439.96	1481.28	2557.52	1.72656	0.787904	3.0414e-17	3.71718e-16
BRINP3	520.208	465.529	496.971	241.537	240.778	218.178	494.236	233.498	0.472442	-1.08179	3.04646e-17	3.72067e-16
ME2	719.386	677.914	934.854	1809.65	1677.76	1819.06	777.385	1768.82	2.27535	1.18609	3.17317e-17	3.87264e-16
RRS1	248.387	313.213	186.76	663.757	903.346	829.076	249.454	798.727	3.20191	1.67893	3.40968e-17	4.15829e-16
TRMT12	161.686	180.205	194.146	460.605	386.782	429.083	178.679	425.49	2.38131	1.25176	3.55293e-17	4.32988e-16
AQP3	65.6118	68.6495	70.6944	0.936188	5.12295	3.6363	68.3185	3.23181	0.047305	-4.40186	3.55773e-17	4.33262e-16
FYN	3614.51	3514	3528.39	5451.42	5457.65	5496.26	3552.3	5468.44	1.53941	0.622379	3.57085e-17	4.34547e-16
DKK3	25155.1	23487.8	18807.9	10859.8	11028.8	10916.2	22483.6	10934.9	0.486352	-1.03993	3.71088e-17	4.51264e-16
CHCHD3	809.602	810.922	922.192	1639.27	1562.5	1497.25	847.572	1566.34	1.84803	0.885986	3.85254e-17	4.68156e-16
C2CD3	446.394	407.606	416.78	805.122	806.864	769.077	423.594	793.688	1.8737	0.90589	4.1776e-17	5.07293e-16
BVES	544.812	484.837	616.202	1170.24	1103.99	1088.16	548.617	1120.8	2.04295	1.03065	4.19225e-17	5.08708e-16
RGS20	381.954	433.35	498.026	919.337	902.492	986.346	437.777	936.058	2.13821	1.0964	4.22122e-17	5.11857e-16
MND1	56.2387	69.7222	99.1831	4.68094	3.4153	3.6363	75.048	3.91085	0.0521113	-4.26226	4.25343e-17	5.15394e-16
NSD3	1995.3	1804.19	2038.53	3341.26	3236.85	3393.58	1946.01	3323.89	1.70806	0.772356	4.34807e-17	5.26485e-16
PDIA5	817.804	866.7	898.979	474.647	440.573	404.538	861.161	439.92	0.510845	-0.969043	4.7859e-17	5.79088e-16
GNAO1	2141.76	1959.73	1468.75	670.311	805.156	743.623	1856.75	739.697	0.398383	-1.32777	4.81246e-17	5.81885e-16
FAM229B	411.245	397.953	468.482	201.28	167.35	167.27	425.893	178.633	0.419432	-1.25349	5.29779e-17	6.40112e-16
CSTF2	418.275	404.389	364.023	760.185	764.173	751.805	395.562	758.721	1.91808	0.939664	5.36306e-17	6.47537e-16
CNKSR3	847.095	780.888	745.984	362.305	404.713	418.174	791.322	395.064	0.499245	-1.00218	5.46859e-17	6.59809e-16
SLC2A1	4053.87	3870.12	3024.03	7281.67	8043.03	8063.49	3649.34	7796.06	2.13629	1.09511	5.53064e-17	6.66821e-16
RRP9	333.917	440.859	227.91	1036.36	1170.59	1111.8	334.229	1106.25	3.30986	1.72677	5.64849e-17	6.80547e-16
TRIM59	506.148	507.363	696.392	223.749	159.665	194.542	569.968	192.652	0.338005	-1.56488	5.69974e-17	6.86235e-16
QRICH2	104.276	83.6666	69.6392	262.133	303.108	243.632	85.8605	269.624	3.14026	1.65088	5.96438e-17	7.17587e-16
DCUN1D3	473.342	450.512	448.434	969.891	909.323	819.076	457.43	899.43	1.96627	0.975461	6.21443e-17	7.47141e-16
CCDC47	2835.37	2890.79	3377.5	5388.7	5443.13	5602.63	3034.55	5478.15	1.80526	0.852206	6.31328e-17	7.58488e-16
LOC100507551	29.291	32.1795	18.9925	123.577	122.097	126.361	26.821	124.012	4.62368	2.20904	6.32523e-17	7.59386e-16
CYP51A1	912.706	844.174	1062.53	2007.19	1768.27	1937.24	939.802	1904.23	2.0262	1.01878	6.49859e-17	7.79289e-16
ZNF142	715.871	667.187	597.209	1203.94	1266.22	1277.25	660.089	1249.14	1.89238	0.920198	6.5002e-17	7.79289e-16
FAM111B	72.6416	141.59	224.745	8.42569	13.6612	13.6361	146.325	11.9077	0.081378	-3.61922	6.59489e-17	7.90082e-16
TNPO1	14063.2	11955.7	14773	7327.55	6761.44	7422.59	13597.3	7170.52	0.527349	-0.923171	6.66678e-17	7.98132e-16
SCD5	850.61	754.072	801.906	426.902	425.205	428.174	802.196	426.76	0.53199	-0.910529	6.82575e-17	8.16587e-16
PLEKHA8	363.208	321.795	388.291	792.015	697.575	739.987	357.765	743.192	2.07732	1.05472	6.93118e-17	8.28615e-16
MAP7D3	1506.73	1430.91	1815.9	797.632	782.103	741.805	1584.51	773.847	0.488382	-1.03392	7.1687e-17	8.56407e-16
SIAH2	767.423	792.687	680.565	1352.79	1351.6	1444.52	746.892	1382.97	1.85164	0.8888	7.37221e-17	8.801e-16
KBTBD4	754.535	735.837	855.718	404.433	399.59	396.357	782.03	400.127	0.511651	-0.966768	7.7401e-17	9.23368e-16
FAM86EP	51.5521	32.1795	26.3785	156.343	164.788	155.452	36.7033	158.861	4.32825	2.11378	7.76934e-17	9.26206e-16
RELL2	173.403	208.094	124.506	457.796	546.448	510.9	168.668	505.048	2.99434	1.58224	7.94961e-17	9.47031e-16
FGFRL1	1031.04	1164.9	817.733	2136.38	2646.86	2730.86	1004.56	2504.7	2.49334	1.31808	8.02402e-17	9.55224e-16
EEF2KMT	149.97	167.333	179.374	390.39	383.367	361.812	165.559	378.523	2.28634	1.19304	8.10023e-17	9.63621e-16
FBN2	5594.57	4756.12	4523.38	2658.77	2625.51	2657.22	4958.03	2647.17	0.533916	-0.905315	8.42334e-17	1.00136e-15
SLC9A5	698.297	776.598	591.933	268.686	323.599	269.995	688.943	287.427	0.4172	-1.26119	9.08805e-17	1.07962e-15
BOD1	1218.5	1199.22	1195.47	1966.93	1922.81	1961.78	1204.4	1950.51	1.61949	0.695537	9.29681e-17	1.10365e-15
LOC107985939	72.6416	94.3931	74.9149	9.36188	12.8074	9.09075	80.6499	10.42	0.1292	-2.95232	9.38371e-17	1.11318e-15
TOM1L2	4473.32	4334.57	3907.18	2482.77	2517.93	2349.05	4238.36	2449.92	0.578034	-0.790773	9.4113e-17	1.11568e-15
PCDHGB5	287.051	257.436	242.682	93.6188	100.751	107.271	262.39	100.547	0.383197	-1.38384	9.49027e-17	1.12425e-15
VAC14	1183.36	1141.3	1005.55	1979.1	1995.39	1981.78	1110.07	1985.42	1.78856	0.8388	9.82526e-17	1.16312e-15
SLC16A2	1457.52	1313.99	1169.09	645.97	669.398	680.897	1313.54	665.422	0.506588	-0.981115	1.01522e-16	1.20099e-15
HBP1	1950.78	1620.77	2030.09	931.507	914.446	979.073	1867.21	941.676	0.504321	-0.987585	1.0314e-16	1.21928e-15
NUP50	734.617	648.952	832.505	1533.48	1472.85	1433.61	738.692	1479.98	2.00351	1.00253	1.0703e-16	1.26438e-15
ACBD4	863.498	865.627	607.76	295.835	311.646	246.359	778.962	284.614	0.365375	-1.45255	1.135e-16	1.33989e-15
SELPLG	89.0445	81.5213	78.0803	14.979	11.0997	12.727	82.8821	12.9353	0.156068	-2.67975	1.18579e-16	1.39887e-15
TTC3	12168.6	9516.54	11707.8	5792.2	5156.25	5680.81	11131	5543.08	0.497986	-1.00582	1.20148e-16	1.41639e-15
OXSR1	1883.99	1880.35	1935.13	3010.78	2945.69	3056.31	1899.82	3004.26	1.58134	0.661144	1.23001e-16	1.44902e-15
EGR1	578.789	624.281	457.931	1205.81	1563.35	1304.52	553.667	1357.89	2.45255	1.29428	1.26018e-16	1.48354e-15
UBIAD1	383.126	355.047	307.046	689.035	727.458	753.623	348.406	723.372	2.07623	1.05397	1.27518e-16	1.50014e-15
AKIRIN2	1087.28	1137.01	1132.16	1848.04	2151.64	1993.6	1118.82	1997.76	1.7856	0.836407	1.31119e-16	1.54144e-15
FTSJ1	1675.44	1825.65	1682.95	2823.54	2832.99	2830.86	1728.01	2829.13	1.63722	0.711245	1.3345e-16	1.56776e-15
C7orf26	433.506	433.35	396.733	771.419	829.917	777.259	421.196	792.865	1.88241	0.912583	1.34375e-16	1.57754e-15
KLHDC8B	1335.67	1156.32	966.508	457.796	518.271	520.9	1152.83	498.989	0.432838	-1.2081	1.37538e-16	1.61355e-15
PLIN3	14294	13717	9922.53	5443	5536.2	5595.35	12644.5	5524.85	0.436936	-1.1945	1.38156e-16	1.61968e-15
MAFF	763.908	757.29	353.472	2284.3	2673.32	2551.77	624.89	2503.13	4.00572	2.00206	1.40624e-16	1.64748e-15
MYO18A	2620.96	2732.04	1827.5	815.42	1019.47	884.53	2393.5	906.472	0.378723	-1.40079	1.42558e-16	1.66898e-15
CBL	1425.88	1272.16	1353.74	2233.75	2297.64	2291.78	1350.6	2274.39	1.68399	0.751882	1.46277e-16	1.71134e-15
SPRY2	338.604	349.683	339.755	641.289	648.907	636.352	342.681	642.183	1.874	0.906119	1.47777e-16	1.72769e-15
HIBADH	1687.16	1511.36	1787.41	937.124	892.246	890.893	1661.98	906.755	0.545588	-0.874115	1.56058e-16	1.82326e-15
MINDY1	660.804	585.666	532.846	276.176	286.031	255.45	593.105	272.552	0.459534	-1.12176	1.59069e-16	1.85715e-15
SLC36A1	318.686	361.483	311.266	629.118	679.644	681.806	330.478	663.523	2.00777	1.00559	1.63905e-16	1.91231e-15
SFRP1	5996.45	6314.68	6146.19	3103.46	3763.66	3424.48	6152.44	3430.54	0.557589	-0.842725	1.65884e-16	1.93407e-15
NAGA	1664.9	1632.57	1394.89	862.229	803.449	809.076	1564.12	824.918	0.5274	-0.92303	1.76904e-16	2.06113e-15
FMO3	97.246	64.3589	78.0803	11.2343	5.12295	2.72722	79.8951	6.36148	0.0796229	-3.65067	1.78336e-16	2.07638e-15
BAIAP2	639.715	583.521	496.971	251.835	257.855	263.632	573.402	257.774	0.449551	-1.15344	1.82769e-16	2.12594e-15
CKS2	447.566	626.427	701.668	189.11	213.456	146.361	591.887	182.976	0.30914	-1.69367	1.82843e-16	2.12594e-15
WFS1	1089.62	1086.59	801.906	2080.21	2406.93	2250.87	992.708	2246	2.2625	1.17792	1.87028e-16	2.17311e-15
NDE1	968.945	829.157	863.104	479.328	411.543	408.174	887.069	433.015	0.488142	-1.03463	1.91556e-16	2.2242e-15
SLC26A6	594.021	697.222	609.871	1171.17	1293.54	1176.34	633.704	1213.69	1.91522	0.937513	1.93948e-16	2.25043e-15
MEX3C	1046.27	1209.95	992.886	1960.38	2293.37	2324.5	1083.04	2192.75	2.02463	1.01766	1.95887e-16	2.27138e-15
NAA38	1252.48	1400.88	1119.5	537.372	653.176	535.445	1257.62	575.331	0.457475	-1.12823	1.96562e-16	2.27764e-15
MYO1E	6537.74	5707.56	5598.57	3442.36	3442.62	3414.48	5947.96	3433.16	0.577199	-0.792859	2.05779e-16	2.38282e-15
SEPTIN9	49554.5	48131.9	35703.8	19391.3	21170.6	20223.3	44463.4	20261.7	0.455694	-1.13386	2.08032e-16	2.40727e-15
BPGM	350.32	426.914	515.963	1132.79	994.705	1004.53	431.066	1044.01	2.42192	1.27615	2.17845e-16	2.51911e-15
BDKRB2	5110.69	4592.01	3607.52	1959.44	2085.89	1994.51	4436.74	2013.28	0.453775	-1.13995	2.18125e-16	2.52062e-15
MPV17L2	261.275	243.491	192.035	516.776	552.424	538.172	232.267	535.791	2.30678	1.20588	2.21531e-16	2.55824e-15
SLC46A3	281.193	261.726	291.219	113.279	103.313	121.816	278.046	112.803	0.405697	-1.30152	2.24845e-16	2.59343e-15
LACC1	269.477	252.072	285.943	516.776	606.215	590.898	269.164	571.297	2.12248	1.08575	2.24884e-16	2.59343e-15
AUH	446.394	504.145	519.129	222.813	243.34	229.087	489.889	231.747	0.473059	-1.07991	2.25766e-16	2.60183e-15
PPME1	1764.49	1842.81	1840.16	2854.44	2851.77	2902.68	1815.82	2869.63	1.58035	0.660242	2.35248e-16	2.70927e-15
GAS2L3	242.529	230.619	399.898	80.5122	66.5983	58.1808	291.016	68.4304	0.235144	-2.08839	2.3758e-16	2.73426e-15
KIRREL3	1834.79	1691.57	1403.34	778.909	817.964	807.258	1643.23	801.377	0.487684	-1.03598	2.40884e-16	2.77041e-15
COX6C	1432.91	1499.56	2166.2	696.524	619.876	619.989	1699.56	645.463	0.379783	-1.39675	2.55623e-16	2.93794e-15
THAP8	288.223	311.068	212.083	633.799	676.229	672.715	270.458	660.915	2.44369	1.28906	2.62852e-16	3.01897e-15
DPM3	706.498	891.371	671.069	268.686	347.507	287.268	756.313	301.153	0.398186	-1.32848	2.67262e-16	3.06755e-15
CAMTA2	2370.22	2417.75	2132.44	3939.48	4544.05	4045.38	2306.8	4176.31	1.81043	0.856332	2.7005e-16	3.09745e-15
RBM43	627.998	564.213	661.573	245.281	297.985	300.904	617.928	281.39	0.455377	-1.13487	2.70361e-16	3.09892e-15
DDX31	312.828	281.034	291.219	572.947	572.062	574.535	295.027	573.182	1.94281	0.958147	2.77151e-16	3.17461e-15
GNG11	3094.3	3061.34	3332.13	5200.53	5008.53	5008.09	3162.59	5072.38	1.60387	0.681558	2.9331e-16	3.35743e-15
TRPC4AP	4404.19	3814.34	3860.76	2383.54	2143.95	2234.51	4026.43	2254	0.559801	-0.837014	3.0536e-16	3.49301e-15
TRPV2	4193.29	4191.91	3792.17	2528.64	2411.2	2379.05	4059.13	2439.63	0.601024	-0.734506	3.24562e-16	3.71015e-15
TRIM47	140.597	123.355	105.514	288.346	344.091	343.63	123.155	325.356	2.64184	1.40154	3.28151e-16	3.74865e-15
GALT	787.341	791.615	655.242	345.453	380.806	346.357	744.733	357.539	0.48009	-1.05862	3.30225e-16	3.76981e-15
PUS1	224.955	247.782	155.106	538.308	691.598	600.898	209.281	610.268	2.91603	1.544	3.30971e-16	3.77578e-15
RAB3IL1	316.342	284.252	169.877	778.909	835.894	810.895	256.824	808.566	3.14833	1.65459	3.33567e-16	3.80284e-15
FLNB	20543.5	18869	17504.8	31730.2	31874.1	31991.2	18972.4	31865.2	1.67955	0.748078	3.34946e-16	3.816e-15
NONO	8722.85	8924.44	8602.55	5443	5846.14	5413.54	8749.95	5567.56	0.636296	-0.65223	3.37974e-16	3.84792e-15
EIF2S2	2570.58	2693.42	3666.61	6916.56	6546.27	6843.51	2976.87	6768.78	2.27379	1.1851	3.3927e-16	3.86008e-15
RELA	2843.57	2860.75	2374.06	4789.54	5253.58	4938.09	2692.8	4993.74	1.85448	0.891016	3.3991e-16	3.86477e-15
SEPTIN11	26020.9	22000	24846.4	14010.1	13706.4	14497.9	24289.1	14071.5	0.579332	-0.787537	3.50944e-16	3.98755e-15
LMLN	313.999	307.85	341.865	602.905	624.999	627.261	321.238	618.389	1.92502	0.944871	3.57653e-16	4.06106e-15
RAPGEF3	132.395	146.953	100.238	19.66	12.8074	29.9995	126.529	20.8223	0.164565	-2.60327	3.59484e-16	4.07912e-15
MOCS1	599.879	479.474	486.419	225.621	215.164	243.632	521.924	228.139	0.437112	-1.19393	3.62197e-16	4.10716e-15
KRT16	4.68655	7.50854	1.05514	78.6398	66.5983	79.0895	4.41674	74.7759	16.9301	4.08152	3.68228e-16	4.17276e-15
ARRDC3	1541.88	1488.84	1876.04	3437.68	3029.37	3322.67	1635.58	3263.24	1.99515	0.996499	3.76892e-16	4.26809e-15
TARS3	329.23	308.923	305.991	143.237	137.466	139.997	314.715	140.233	0.445589	-1.16621	3.99364e-16	4.5172e-15
TMEM267	248.387	225.256	284.888	538.308	530.225	545.445	252.844	537.993	2.12777	1.08934	3.99423e-16	4.5172e-15
THBS1	64390.9	64216.3	60858.3	42348.5	40016.2	39561.1	63155.2	40641.9	0.643525	-0.635932	4.05398e-16	4.58173e-15
RPL28	29084.8	30805.4	30163.3	14248.8	18103.6	15648.8	30017.8	16000.4	0.533031	-0.90771	4.07424e-16	4.60156e-15
YPEL2	981.833	895.662	764.976	405.37	405.567	441.81	880.824	417.582	0.474081	-1.07679	4.08072e-16	4.60581e-15
STARD7-AS1	110.134	101.902	113.955	280.856	280.054	250.905	108.664	270.605	2.4903	1.31632	4.10326e-16	4.62817e-15
SV2A	2863.48	2891.86	2586.15	4505.87	4859.11	4623.55	2780.5	4662.85	1.67698	0.745868	4.19195e-16	4.72506e-15
MXRA8	20987.6	22024.7	15128.6	7705.77	8616.8	8617.12	19380.3	8313.23	0.428953	-1.22111	4.34781e-16	4.89749e-15
TSTD2	418.275	455.876	438.938	882.826	771.857	888.166	437.696	847.616	1.93654	0.953481	4.41799e-16	4.97324e-15
C21orf58	157	194.149	177.263	40.2561	58.0601	30.9085	176.137	43.0749	0.244553	-2.03178	4.51572e-16	5.07791e-15
APLP2	17139.9	17268.6	17987	11689.2	11673.5	11410.7	17465.1	11591.1	0.663673	-0.591456	4.51695e-16	5.07791e-15
CPEB4	330.402	323.94	369.299	647.842	653.176	672.715	341.214	657.911	1.92815	0.947217	4.62819e-16	5.19951e-15
ASB7	521.379	467.675	518.074	956.784	881.147	959.983	502.376	932.638	1.85645	0.89255	4.64288e-16	5.21257e-15
DAZAP2	3924.99	3903.37	4256.43	2385.41	2441.08	2553.59	4028.26	2460.03	0.610692	-0.711484	4.75904e-16	5.33944e-15
ATP5MC3	3809	4301.32	4357.73	2425.66	2490.61	2293.6	4156.02	2403.29	0.578267	-0.790191	4.83248e-16	5.41826e-15
AAMDC	420.618	467.675	540.232	194.727	219.433	176.36	476.175	196.84	0.413378	-1.27447	4.93415e-16	5.5286e-15
ZNF512	1390.74	1420.19	1681.89	811.675	778.688	760.895	1497.6	783.753	0.523338	-0.934186	5.06369e-16	5.67e-15
LIX1L	1479.78	1499.56	1559.5	912.784	922.13	922.711	1512.95	919.208	0.607562	-0.718897	5.23775e-16	5.86102e-15
MSRB1	276.507	305.705	279.612	129.194	118.682	107.271	287.275	118.382	0.412087	-1.27898	5.26456e-16	5.88714e-15
PLEKHA3	342.118	389.371	348.196	666.566	738.558	784.531	359.895	729.885	2.02805	1.02009	5.50981e-16	6.15734e-15
ATG16L1	608.08	638.226	642.58	1102.83	1069.84	1072.71	629.629	1081.79	1.71814	0.780851	5.66149e-16	6.32269e-15
STX12	1784.41	1643.3	1937.24	1026.06	955.429	993.619	1788.31	991.703	0.554547	-0.850619	5.69275e-16	6.35341e-15
HYLS1	167.544	192.004	227.91	60.8522	54.6448	67.2715	195.82	60.9228	0.311117	-1.68447	5.94093e-16	6.62604e-15
TRABD2A	80.8431	79.376	75.9701	220.004	198.087	228.178	78.7297	215.423	2.73624	1.45219	5.97981e-16	6.66501e-15
MRPS11	829.52	863.482	857.829	487.754	486.68	479.991	850.277	484.808	0.570177	-0.810518	5.98818e-16	6.66996e-15
ADA	419.447	358.265	352.417	166.642	169.057	142.725	376.709	159.474	0.423336	-1.24013	6.03249e-16	6.71491e-15
RALA	1108.37	1081.23	1427.6	2482.77	2436.81	2583.59	1205.73	2501.06	2.0743	1.05263	6.23036e-16	6.9306e-15
CAND2	281.193	238.128	221.579	91.7464	95.6283	79.9986	246.967	89.1244	0.360876	-1.47042	6.23444e-16	6.9306e-15
FAM13C	185.119	165.188	183.594	63.6608	62.3292	56.3626	177.967	60.7842	0.341548	-1.54984	6.49524e-16	7.2158e-15
PSMC3IP	190.977	213.457	224.745	70.2141	75.9904	81.8167	209.726	76.0071	0.362411	-1.4643	6.84277e-16	7.59691e-15
C12orf49	1013.47	963.238	1117.39	1989.4	1773.39	1851.78	1031.37	1871.53	1.81461	0.859658	7.04882e-16	7.82055e-15
SLC9A3-AS1	1551.25	1988.69	1356.91	613.203	738.558	637.261	1632.28	663.008	0.406184	-1.29979	7.09928e-16	7.87139e-15
PDCD4	1327.47	1469.53	1815.9	678.736	679.644	746.35	1537.63	701.577	0.456272	-1.13204	7.17513e-16	7.95029e-15
TMEM198B	987.691	1037.25	881.042	446.562	513.148	397.266	968.661	452.325	0.466959	-1.09863	7.19693e-16	7.96924e-15
SLC39A10	1212.65	1036.18	1263	593.543	601.092	628.171	1170.61	607.602	0.519048	-0.94606	7.20969e-16	7.97816e-15
TUFT1	664.319	718.675	663.683	1148.7	1312.33	1273.61	682.226	1244.88	1.82474	0.867688	7.23442e-16	8.00031e-15
FGD6	234.328	195.222	231.076	68.3417	70.8674	88.1802	220.208	75.7965	0.344203	-1.53867	7.44673e-16	8.22972e-15
NPM1	13250.1	12536	16807.3	7273.25	6512.97	6457.16	14197.8	6747.79	0.47527	-1.07318	7.48085e-16	8.26206e-15
KCNJ8	147.626	127.645	143.499	43.0647	40.1297	39.9993	139.59	41.0646	0.294179	-1.76523	7.53935e-16	8.32125e-15
PPTC7	793.199	717.602	859.939	1427.69	1435.28	1567.24	790.247	1476.74	1.8687	0.902038	7.70079e-16	8.4939e-15
ACSL1	509.663	491.273	543.397	948.359	891.393	945.438	514.778	928.396	1.80349	0.850791	8.04449e-16	8.86723e-15
ACTG2	74.9849	68.6495	66.4738	10.2981	3.4153	1.81815	70.0361	5.17717	0.0739215	-3.75786	8.87587e-16	9.77729e-15
RRAGC	1188.04	1137.01	1289.38	2348.9	2023.56	2182.69	1204.81	2185.05	1.81361	0.85886	9.06839e-16	9.98288e-15
ANKRD13A	4321	4020.29	4154.09	2684.99	2644.29	2673.59	4165.13	2667.62	0.640467	-0.642805	9.13025e-16	1.00445e-14
LINC01444	91.3878	63.2863	71.7495	9.36188	7.68442	10.9089	75.4745	9.3184	0.123464	-3.01784	9.42101e-16	1.03576e-14
STRA6	58.5819	65.4316	56.9775	179.748	216.018	171.815	60.3303	189.194	3.13596	1.64891	9.4517e-16	1.03846e-14
TTC38	584.648	524.525	505.412	264.941	260.416	276.359	538.195	267.239	0.496546	-1.01	1.02481e-15	1.12523e-14
TOR3A	658.461	712.239	635.194	1194.58	1165.47	1149.07	668.631	1169.71	1.7494	0.806863	1.02572e-15	1.12551e-14
LMAN2L	782.655	805.559	774.473	446.562	388.49	433.629	787.562	422.893	0.536965	-0.897099	1.03305e-15	1.13214e-14
TMED3	4302.26	4106.1	3691.93	2436.9	2272.03	2246.32	4033.43	2318.42	0.5748	-0.798868	1.0331e-15	1.13214e-14
C6orf226	386.641	405.461	369.299	177.876	172.473	193.633	387.134	181.327	0.468384	-1.09424	1.03452e-15	1.13296e-14
PLAU	497.946	511.653	466.372	884.698	856.386	916.347	491.991	885.81	1.80046	0.848367	1.05761e-15	1.15715e-14
LOC101927809	120.679	127.645	128.727	40.2561	29.03	29.9995	125.684	33.0952	0.263321	-1.9251	1.05797e-15	1.15715e-14
ELN	1257.17	1365.48	667.903	236.856	251.024	333.63	1096.85	273.837	0.249657	-2.00198	1.06895e-15	1.1684e-14
LEPR	646.745	512.726	618.312	290.218	236.509	235.45	592.594	254.059	0.428724	-1.22188	1.13132e-15	1.23578e-14
MIEF1	1524.3	1320.43	1294.66	2511.79	2359.97	2499.96	1379.8	2457.24	1.78087	0.832583	1.17714e-15	1.28501e-14
PRDM1	127.709	98.6837	96.0177	264.005	315.061	285.449	107.47	288.172	2.68142	1.423	1.2033e-15	1.31272e-14
SERPINB2	633.856	778.743	924.302	2300.21	1717.04	1898.15	778.967	1971.8	2.5313	1.33988	1.23049e-15	1.34152e-14
COL1A2	599251	493213	406410	219738	225410	232213	499625	225787	0.451914	-1.14588	1.23997e-15	1.35099e-14
DHX34	514.349	549.196	394.622	1036.36	1151.81	1059.07	486.056	1082.41	2.22693	1.15506	1.26101e-15	1.37303e-14
DTL	110.134	190.931	224.745	37.4475	27.3224	33.6358	175.27	32.8019	0.187151	-2.41773	1.32779e-15	1.44481e-14
KIAA0513	2067.94	1990.84	1652.35	957.721	1027.15	904.529	1903.71	963.133	0.505925	-0.983005	1.39382e-15	1.51569e-14
PTGES	1341.53	1234.62	1101.57	613.203	614.754	678.17	1225.9	635.375	0.518292	-0.948164	1.41469e-15	1.5374e-14
ASXL1	3486.8	3458.22	3280.43	2127.96	2194.33	2194.51	3408.48	2172.26	0.637311	-0.64993	1.46532e-15	1.5914e-14
PTGR1	1293.49	1249.64	1590.1	712.439	644.637	669.988	1377.74	675.688	0.490432	-1.02787	1.50107e-15	1.62918e-14
ACAP2	1842.99	1606.83	2040.64	3755.05	3283.81	3675.39	1830.15	3571.42	1.95143	0.964533	1.57274e-15	1.70588e-14
CRYZL2P	97.246	121.209	117.121	26.2133	28.1762	27.2722	111.859	27.2206	0.243348	-2.03891	1.61505e-15	1.75065e-14
SKA1	66.7834	117.991	159.326	14.0428	13.6612	14.5452	114.7	14.0831	0.122781	-3.02584	1.61832e-15	1.75307e-14
PNMA2	42.179	38.6153	37.985	158.216	137.466	129.089	39.5931	141.59	3.57613	1.8384	1.62675e-15	1.76109e-14
HOGA1	64.4401	81.5213	50.6467	2.80856	5.97677	3.6363	65.536	4.14054	0.0631797	-3.9844	1.63397e-15	1.76777e-14
TMEM131	2451.07	2281.52	2366.68	3781.26	3679.98	3665.39	2366.42	3708.88	1.56729	0.648275	1.64303e-15	1.77644e-14
LINC00909	161.686	133.008	192.035	431.583	375.683	424.538	162.243	410.601	2.53077	1.33958	1.71865e-15	1.85701e-14
ADAMTS6	435.85	396.88	380.905	783.59	882.854	747.259	404.545	804.568	1.98882	0.991914	1.72004e-15	1.85734e-14
SKIL	687.752	578.158	756.535	1396.79	1325.14	1596.33	674.148	1439.42	2.13517	1.09435	1.79147e-15	1.93324e-14
RAD51AP1	99.5893	133.008	227.91	27.1495	21.3456	18.1815	153.503	22.2255	0.144789	-2.78797	1.86072e-15	2.00669e-14
ZNRF3	194.492	196.295	131.892	442.817	452.527	442.719	174.226	446.021	2.56001	1.35615	1.8673e-15	2.01251e-14
PDIA4	6029.25	5873.82	6387.82	3964.76	3642.41	3610.84	6096.96	3739.34	0.613312	-0.705308	1.89663e-15	2.04283e-14
SEPTIN4	62.0968	61.141	58.0327	1.87238	2.56147	2.72722	60.4235	2.38702	0.0395049	-4.66182	1.97197e-15	2.12262e-14
TRIM35	553.013	614.628	387.236	1233.9	1412.23	1315.43	518.292	1320.52	2.54782	1.34927	2.08251e-15	2.24018e-14
FAM110A	141.768	155.534	135.058	43.0647	47.8142	41.8174	144.12	44.2321	0.306911	-1.70411	2.27577e-15	2.44653e-14
ESYT1	8088.99	7831.41	8154.12	13098.2	12066.2	12211.6	8024.84	12458.7	1.55252	0.634607	2.4221e-15	2.60218e-14
SOCS4	392.499	367.918	479.033	892.187	812.841	892.711	413.15	865.913	2.09588	1.06756	2.55376e-15	2.7419e-14
SSR2	5816.01	5514.49	5469.84	3691.39	3386.27	3369.94	5600.11	3482.53	0.621868	-0.68532	2.56793e-15	2.75537e-14
CTNNBIP1	784.998	803.414	737.543	413.795	418.374	447.265	775.318	426.478	0.550068	-0.862317	2.72959e-15	2.92698e-14
BUD31	1422.37	1426.62	1667.12	2888.14	2726.26	2576.32	1505.37	2730.24	1.81367	0.858909	2.76919e-15	2.96757e-14
SLC2A9	155.828	138.372	122.396	31.8304	41.8374	40.9084	138.865	38.192	0.27503	-1.86234	2.80471e-15	3.00373e-14
EZH1	2002.33	2068.07	1924.57	1237.64	1202.18	1100.89	1998.32	1180.24	0.590614	-0.759712	2.85144e-15	3.05185e-14
WSB1	1861.73	1809.56	2014.26	3064.14	3523.73	3269.94	1895.18	3285.94	1.73384	0.793968	2.96593e-15	3.17238e-14
RAB37	64.4401	63.2863	64.3635	6.55332	5.97677	9.09075	64.03	7.20694	0.112556	-3.15129	2.97341e-15	3.17838e-14
GYG1	2448.72	2210.73	2613.58	1399.6	1172.3	1293.61	2424.34	1288.51	0.531486	-0.911897	3.0083e-15	3.21366e-14
PLS3	12588.1	11662.9	15596	6762.09	6102.28	6758.97	13282.3	6541.11	0.492467	-1.0219	3.05098e-15	3.2572e-14
GTF2H1	933.796	888.153	1136.39	2009.06	1831.45	1994.51	986.111	1945.01	1.9724	0.979953	3.05442e-15	3.25882e-14
TMEM33	715.871	632.863	851.498	1557.82	1425.03	1604.52	733.411	1529.12	2.08495	1.06001	3.06509e-15	3.26815e-14
TCEAL1	451.081	462.312	560.279	212.515	217.725	237.268	491.224	222.503	0.452956	-1.14256	3.08312e-15	3.2853e-14
S100A13	3018.14	3001.27	2658.95	1716.97	1489.92	1409.97	2892.79	1538.96	0.531997	-0.910509	3.15346e-15	3.35815e-14
RPL14	11377.8	10903.5	11888.3	7399.63	6915.12	6554.43	11389.8	6956.39	0.610754	-0.711336	3.29036e-15	3.50173e-14
NSUN2	1172.81	1312.92	1317.87	2073.66	2150.78	2180.87	1267.87	2135.1	1.68401	0.751902	3.37284e-15	3.58727e-14
SEMA4G	77.3281	64.3589	54.8673	8.42569	5.97677	4.54537	65.5181	6.31595	0.0964	-3.37482	3.44057e-15	3.65701e-14
ACADS	553.013	551.341	398.843	208.77	202.356	175.451	501.066	195.526	0.39022	-1.35764	3.47261e-15	3.68875e-14
VPS13B	2478.02	2044.47	2153.54	1221.73	1203.04	1264.52	2225.34	1229.76	0.552617	-0.855647	3.5525e-15	3.77125e-14
FTL	96274.7	87695.5	75283.2	172831	160932	154887	86417.8	162883	1.88484	0.914439	3.57189e-15	3.78947e-14
ESCO2	45.6939	72.9401	122.396	2.80856	5.12295	3.6363	80.3434	3.85594	0.0479932	-4.38103	3.63172e-15	3.85053e-14
PINK1	4094.88	4055.68	3149.59	1890.16	1834.01	1954.51	3766.72	1892.9	0.502532	-0.992713	3.84142e-15	4.07033e-14
DNAJC10	2672.51	2630.13	3483.02	6243.44	5655.73	6213.52	2928.55	6037.57	2.06162	1.04378	3.86645e-15	4.09428e-14
ITPRIPL1	142.94	150.171	130.837	36.5113	29.8839	48.181	141.316	38.192	0.27026	-1.88758	3.88195e-15	4.10814e-14
MYH9	205684	203155	126407	55794	71506.1	65921.5	178415	64407.2	0.360996	-1.46994	4.03116e-15	4.26338e-14
RAPGEF2	1473.92	1324.72	1381.18	2335.79	2221.65	2399.05	1393.27	2318.83	1.6643	0.734918	4.1082e-15	4.34215e-14
CMBL	1622.72	1325.79	1370.63	792.951	693.305	729.987	1439.71	738.748	0.513122	-0.962627	4.20999e-15	4.44697e-14
ATXN2L	4344.44	4521.21	3791.12	7163.71	8272.7	7538.96	4218.92	7658.46	1.81526	0.860179	4.21688e-15	4.45147e-14
RAB3IP	29.291	27.8889	36.9299	137.62	127.22	110.907	31.3699	125.249	3.99264	1.99734	4.26516e-15	4.49964e-14
APLP1	2488.56	2319.07	1761.03	933.38	1016.9	1029.98	2189.55	993.422	0.45371	-1.14016	4.28476e-15	4.5175e-14
CNN2	11219.6	10791.9	10077.6	6515.87	6956.96	6470.79	10696.4	6647.87	0.621506	-0.686159	4.30633e-15	4.53743e-14
PCBD1	355.007	355.047	373.519	184.429	159.665	161.815	361.191	168.637	0.46689	-1.09884	4.44482e-15	4.68045e-14
DDX20	289.395	309.995	361.913	690.907	614.754	699.987	320.434	668.549	2.08638	1.06101	4.63015e-15	4.87258e-14
ALKBH3	535.439	492.346	469.537	1036.36	918.715	894.529	499.107	949.868	1.90313	0.928378	4.64164e-15	4.88164e-14
PDLIM7	11285.2	12305.4	8827.3	4294.3	5440.57	4594.46	10806	4776.44	0.442018	-1.17782	4.79115e-15	5.03575e-14
ENDOG	372.581	572.794	371.409	116.087	149.419	149.997	438.928	138.501	0.315544	-1.66409	4.86775e-15	5.11309e-14
ACBD7	57.4103	51.4871	74.9149	1.87238	2.56147	2.72722	61.2708	2.38702	0.0389586	-4.68191	4.91484e-15	5.15937e-14
HCAR1	86.7013	57.923	75.9701	3.74475	5.97677	11.818	73.5314	7.17983	0.097643	-3.35634	4.95205e-15	5.19521e-14
FMOD	854.125	671.478	569.775	1528.8	1746.07	1609.06	698.459	1627.98	2.33081	1.22083	4.97213e-15	5.21306e-14
CYP2R1	98.4176	80.4486	88.6317	245.281	229.679	217.269	89.166	230.743	2.58779	1.37172	5.10904e-15	5.35329e-14
DYRK1A	957.229	855.974	872.601	1506.33	1512.98	1494.52	895.268	1504.61	1.68062	0.748996	5.14245e-15	5.38497e-14
CTNS	391.327	325.013	300.715	700.269	699.282	684.533	339.018	694.695	2.04914	1.03502	5.22308e-15	5.46603e-14
CDKN2C	718.214	840.956	757.59	427.838	398.736	392.72	772.254	406.431	0.526293	-0.926063	5.31807e-15	5.562e-14
ZNF326	355.007	479.474	576.106	1099.08	1248.29	1259.07	470.196	1202.15	2.5567	1.35428	5.32588e-15	5.56674e-14
CPE	603.394	614.628	502.247	1058.83	1097.16	1086.34	573.423	1080.78	1.88479	0.914401	5.55243e-15	5.79996e-14
COX4I1	6939.62	7890.4	8612.05	4448.77	4433.06	4198.11	7814.02	4359.98	0.557968	-0.841745	5.78345e-15	6.03757e-14
PRDM4	945.512	888.153	955.957	1681.39	1502.73	1581.79	929.874	1588.64	1.70844	0.772684	6.01129e-15	6.27156e-14
TM6SF1	12.888	7.50854	5.2757	78.6398	68.3059	74.5441	8.55742	73.83	8.62759	3.10896	6.0295e-15	6.28669e-14
RFLNB	1400.11	1245.35	1211.3	2221.57	2132	2299.05	1285.58	2217.54	1.72493	0.786536	6.10491e-15	6.36141e-14
AFMID	586.991	600.683	555.003	295.835	309.938	250.905	580.893	285.559	0.491587	-1.02448	6.22841e-15	6.48611e-14
GPR39	78.4998	81.5213	106.569	265.877	238.217	229.087	88.8634	244.394	2.75022	1.45955	6.38994e-15	6.65024e-14
LOC100128076	49.2088	80.4486	62.2532	2.80856	0.853824	5.45445	63.9702	3.03895	0.0475056	-4.39576	6.56293e-15	6.82609e-14
POFUT2	3627.39	3685.62	2979.71	1714.16	1933.91	1768.15	3430.91	1805.41	0.526218	-0.926266	6.81469e-15	7.0836e-14
KIT	79.6714	76.1581	80.1906	15.9152	12.8074	14.5452	78.6734	14.4226	0.183322	-2.44755	6.85332e-15	7.1194e-14
ZFR	2646.73	2355.54	2882.64	4788.6	4456.11	4817.19	2628.3	4687.3	1.78339	0.834625	6.99575e-15	7.26291e-14
POLE	524.894	610.337	572.941	247.154	282.616	298.176	569.391	275.982	0.484697	-1.04484	7.08527e-15	7.35134e-14
MAP2	475.685	485.91	463.206	842.569	800.887	859.075	474.934	834.177	1.75641	0.812628	7.148e-15	7.41189e-14
DDX23	2186.28	2322.28	2030.09	1316.28	1308.06	1231.8	2179.55	1285.38	0.589745	-0.761837	7.84568e-15	8.13037e-14
FAM20C	74.9849	91.1751	59.0878	205.025	238.217	225.45	75.0826	222.898	2.9687	1.56983	8.04514e-15	8.33198e-14
EI24	2082	2017.65	2175.7	3372.15	3189.89	3371.76	2091.78	3311.27	1.58299	0.662649	8.12322e-15	8.40771e-14
NXPH3	93.7311	90.1025	50.6467	2.80856	2.56147	9.99982	78.1601	5.12329	0.0655486	-3.93129	8.30114e-15	8.58661e-14
CCDC97	722.901	714.384	611.981	1222.66	1407.96	1258.16	683.089	1296.26	1.89764	0.924209	8.51518e-15	8.80265e-14
NBEAL2	384.297	440.859	368.244	175.067	195.526	175.451	397.8	182.015	0.457554	-1.12799	8.79675e-15	9.08819e-14
SUMO2	3906.24	4275.58	4791.39	2460.3	2493.17	2327.23	4324.4	2426.9	0.56121	-0.833386	9.09772e-15	9.39341e-14
MAP4	29829.9	26941.7	26657	17852.2	17657.1	17395.1	27809.6	17634.8	0.634127	-0.657156	9.18058e-15	9.4732e-14
LINC00672	65.6118	82.5939	64.3635	9.36188	10.2459	10.9089	70.8564	10.1722	0.143561	-2.80026	9.25748e-15	9.54674e-14
DLX2	57.4103	76.1581	58.0327	199.408	175.888	189.997	63.867	188.431	2.95036	1.56089	9.28516e-15	9.56946e-14
DMGDH	104.276	111.555	154.05	329.538	315.915	319.994	123.294	321.816	2.61015	1.38413	9.51556e-15	9.80097e-14
CLCN3	2033.96	1767.72	2244.28	3883.31	3560.45	3795.39	2015.32	3746.38	1.85895	0.894486	9.55153e-15	9.83205e-14
PCGF5	1936.72	1734.47	2164.09	3800.92	3363.21	3715.39	1945.09	3626.51	1.86444	0.898741	9.7178e-15	9.99713e-14
GZF1	394.842	374.354	359.803	672.183	786.372	707.26	376.333	721.938	1.91835	0.939866	9.79448e-15	1.00683e-13
SHMT2	3929.68	3411.02	2904.8	7130.95	6625.68	6544.43	3415.17	6767.02	1.98146	0.986564	9.79884e-15	1.00683e-13
SESN1	492.088	498.782	534.956	955.848	858.947	987.255	508.609	934.017	1.83642	0.876893	9.87923e-15	1.01448e-13
SNRK	590.506	563.141	579.272	1010.15	953.722	984.528	577.639	982.799	1.70141	0.766727	9.8958e-15	1.01556e-13
GSK3B	1820.73	1720.53	1705.11	2689.67	2899.59	2985.4	1748.79	2858.22	1.6344	0.708762	1.02163e-14	1.04782e-13
AP1M1	4140.57	4246.62	3933.56	2583.88	2678.45	2672.68	4106.92	2645	0.644036	-0.634787	1.02363e-14	1.04924e-13
ADAMTS14	131.224	161.97	96.0177	29.0218	25.6147	30.9085	129.737	28.515	0.219791	-2.1858	1.03912e-14	1.06407e-13
PRMT5	1827.76	1867.48	1704.05	3105.34	2966.19	2811.77	1799.76	2961.1	1.64527	0.718325	1.03936e-14	1.06407e-13
ODC1	2304.61	2600.1	3118.99	5516.02	5264.68	5122.64	2674.57	5301.11	1.98204	0.986989	1.05881e-14	1.08333e-13
ZFYVE9	1205.62	1152.02	1342.14	2142	2041.49	2179.05	1233.26	2120.85	1.71971	0.782165	1.06711e-14	1.09117e-13
GPR162	466.312	466.602	347.141	166.642	186.134	172.724	426.685	175.166	0.410529	-1.28445	1.07453e-14	1.09809e-13
ITPRIP	4003.49	3616.97	2649.46	7431.46	8085.72	7743.5	3423.31	7753.56	2.26493	1.17947	1.08389e-14	1.10699e-13
PIF1	200.35	266.017	240.572	89.8741	91.3592	79.9986	235.646	87.0773	0.369525	-1.43625	1.09797e-14	1.1207e-13
SNX7	1140	1183.13	1439.21	669.375	575.478	609.989	1254.12	618.28	0.493001	-1.02034	1.12107e-14	1.14359e-13
RBCK1	4807.23	4698.2	3188.63	9416.18	10365.4	9928.91	4231.36	9903.51	2.3405	1.22682	1.12545e-14	1.14732e-13
PDXDC1	2365.54	2306.19	2465.86	1467.94	1512.98	1536.34	2379.2	1505.75	0.632882	-0.659991	1.12608e-14	1.14732e-13
DECR1	1102.51	1108.05	1561.61	543.925	477.288	554.535	1257.39	525.25	0.417731	-1.25936	1.14671e-14	1.16763e-13
STAT4	133.567	109.41	152.995	38.3837	27.3224	35.4539	131.991	33.72	0.255472	-1.96876	1.17137e-14	1.19202e-13
GABARAP	8397.13	7595.42	8865.28	5061.97	4277.66	4343.56	8285.95	4561.06	0.550458	-0.861297	1.19132e-14	1.2116e-13
SLC25A37	761.565	775.525	667.903	1292.88	1487.36	1318.16	734.998	1366.13	1.85869	0.894285	1.20621e-14	1.22602e-13
CPED1	876.386	878.499	1025.6	508.35	495.218	499.991	926.827	501.186	0.540755	-0.886952	1.20799e-14	1.22709e-13
POP7	514.349	560.995	441.048	982.998	988.729	949.074	505.464	973.6	1.92615	0.94572	1.22162e-14	1.24019e-13
ITGBL1	145.283	173.769	165.657	47.7456	46.1065	60.908	161.57	51.5867	0.319284	-1.64709	1.23318e-14	1.25117e-13
TSR1	1562.97	1530.67	1781.08	2766.44	2698.08	2879.95	1624.9	2781.49	1.71179	0.775504	1.26638e-14	1.28409e-13
TMEM130	235.499	239.201	173.043	64.597	46.9603	75.4532	215.914	62.3368	0.288711	-1.7923	1.28323e-14	1.3004e-13
NDUFA10	2255.4	2256.85	2282.27	1467.94	1482.24	1399.97	2264.84	1450.05	0.640245	-0.643305	1.28517e-14	1.30159e-13
FADD	875.214	865.627	739.653	1452.03	1450.65	1535.43	826.831	1479.37	1.7892	0.839315	1.2952e-14	1.31096e-13
NOL6	1200.93	1209.95	1180.7	1926.68	1960.38	1836.33	1197.19	1907.8	1.59356	0.672251	1.30604e-14	1.32115e-13
TMEM106A	391.327	448.367	425.221	205.025	212.602	208.178	421.639	208.602	0.494741	-1.01525	1.31238e-14	1.32677e-13
ARMCX4	468.655	601.756	451.6	160.088	214.31	213.633	507.337	196.01	0.386351	-1.37202	1.33195e-14	1.34575e-13
LHX6	65.6118	65.4316	53.8121	4.68094	7.68442	7.2726	61.6185	6.54599	0.106234	-3.23468	1.34203e-14	1.35513e-13
LINC-PINT	220.268	239.201	249.013	496.18	496.072	442.719	236.161	478.324	2.02542	1.01822	1.35709e-14	1.36952e-13
SPRED2	1383.71	1311.85	1196.53	2208.47	2506.83	2214.51	1297.36	2309.93	1.78049	0.832272	1.36673e-14	1.37843e-13
PWWP2B	194.492	224.184	108.679	535.5	610.484	672.715	175.785	606.233	3.44872	1.78606	1.38441e-14	1.39543e-13
RALGAPB	2190.96	1899.66	2242.17	3602.45	3525.44	3669.02	2110.93	3598.97	1.70492	0.769705	1.38737e-14	1.39758e-13
SIGMAR1	2141.76	2286.89	1670.29	4080.84	4240.09	3999.02	2032.98	4106.65	2.02002	1.01437	1.3979e-14	1.40735e-13
PLEK2	66.7834	75.0854	63.3084	12.1704	5.97677	9.09075	68.3924	9.07932	0.132753	-2.91318	1.41195e-14	1.42066e-13
FBLN7	84.358	51.4871	51.7018	4.68094	1.70765	2.72722	62.5157	3.0386	0.0486055	-4.36274	1.42213e-14	1.43006e-13
PEG10	4909.17	4871.97	5837.03	3027.63	2946.55	2945.4	5206.06	2973.19	0.571103	-0.808177	1.45424e-14	1.46148e-13
STARD8	74.9849	91.1751	65.4187	2.80856	11.0997	11.818	77.1929	8.57542	0.111091	-3.17019	1.4555e-14	1.46188e-13
UBN1	1600.46	1395.52	1324.2	2468.73	2523.9	2600.86	1440.06	2531.17	1.75768	0.813675	1.54567e-14	1.55152e-13
ABCA7	417.103	430.132	299.66	154.471	144.296	125.452	382.298	141.407	0.369885	-1.43485	1.56451e-14	1.56951e-13
CCND2	690.095	498.782	531.79	1201.13	1186.82	1263.61	573.556	1217.19	2.12218	1.08554	1.58478e-14	1.5889e-13
GRPEL2	282.365	261.726	295.439	619.757	536.202	535.445	279.843	563.801	2.0147	1.01057	1.59443e-14	1.59763e-13
DNAJB1	3134.13	3266.21	2800.34	5084.44	4976.09	5242.63	3066.9	5101.05	1.66326	0.734016	1.63148e-14	1.63379e-13
HSPBAP1	56.2387	56.8504	62.2532	201.28	161.373	166.361	58.4474	176.338	3.01704	1.59313	1.67961e-14	1.68099e-13
PFKM	1915.63	1795.61	1870.76	1192.7	1165.47	1148.16	1860.67	1168.78	0.62815	-0.67082	1.68171e-14	1.68211e-13
PPIA	10393.6	11555.6	13612.4	6558.93	6060.45	6066.25	11853.9	6228.54	0.525444	-0.928391	1.71769e-14	1.71708e-13
SNAI2	4265.94	3934.48	4166.75	6666.6	6221.82	6388.07	4122.39	6425.49	1.55868	0.640328	1.77865e-14	1.77697e-13
SWAP70	1880.48	1949	2108.17	1145.89	1165.47	1238.16	1979.22	1183.17	0.597799	-0.742267	1.82178e-14	1.819e-13
KITLG	1369.65	1350.46	1858.1	3615.56	3024.25	3651.75	1526.07	3430.52	2.24794	1.16861	1.84391e-14	1.84e-13
UTP4	766.252	823.794	805.072	1379.94	1301.23	1299.98	798.372	1327.05	1.66219	0.733088	1.88919e-14	1.88408e-13
AHNAK	105286	89029.8	92229.8	58118.6	55525.9	57795.3	95515.1	57146.6	0.598299	-0.741062	1.93683e-14	1.93046e-13
PSMC3	3901.56	4375.33	4488.56	2633.5	2593.92	2525.41	4255.15	2584.28	0.607329	-0.719451	2.04314e-14	2.03522e-13
FCGR2A	66.7834	80.4486	85.4663	8.42569	15.3688	13.6361	77.5661	12.4769	0.160855	-2.63617	2.07248e-14	2.06323e-13
RNF4	1493.84	1390.15	1353.74	2268.38	2338.62	2228.14	1412.58	2278.38	1.61293	0.689679	2.10237e-14	2.09176e-13
QSOX1	27623.7	25765	21081.7	45930.3	49277.6	45775.5	24823.5	46994.5	1.89315	0.920787	2.27111e-14	2.25833e-13
CASK	741.647	717.602	793.465	1250.75	1237.19	1273.61	750.905	1253.85	1.66979	0.739664	2.36419e-14	2.34951e-13
RASSF8	1022.84	1041.54	1144.83	1733.82	1790.47	1889.97	1069.74	1804.75	1.6871	0.754546	2.41863e-14	2.4022e-13
TGFBR3	1527.82	1279.67	1457.15	821.037	736.85	783.622	1421.54	780.503	0.549053	-0.864983	2.46936e-14	2.45116e-13
ERRFI1	1887.51	1779.52	1876.04	2904.06	2847.5	3115.4	1847.69	2955.65	1.59965	0.677754	2.49499e-14	2.47514e-13
C1QTNF6	447.566	504.145	349.251	176.94	175.034	179.088	433.654	177.02	0.408207	-1.29263	2.55201e-14	2.53024e-13
RAB11FIP2	549.499	524.525	607.76	991.423	971.652	1003.62	560.595	988.898	1.76402	0.818863	2.57511e-14	2.55164e-13
IFI44	418.275	372.209	529.68	157.28	157.958	194.542	440.055	169.926	0.386148	-1.37277	2.61794e-14	2.59257e-13
MGLL	4053.87	3932.33	3530.5	6210.67	6217.55	6138.07	3838.9	6188.76	1.61212	0.688959	2.66769e-14	2.6403e-13
ABHD14A	371.409	361.483	282.777	146.982	141.735	127.27	338.556	138.662	0.409569	-1.28782	2.70293e-14	2.67361e-13
IL6ST	7397.73	6517.41	8044.39	13530.7	12226.8	13753.4	7319.84	13170.3	1.79926	0.847403	2.85682e-14	2.82419e-13
NBR2	164.029	145.88	160.381	332.347	408.128	338.176	156.764	359.55	2.29358	1.1976	2.8586e-14	2.8243e-13
THBD	18.7462	18.235	12.6617	76.7674	94.7745	94.5438	16.5476	88.6952	5.35999	2.42223	2.88945e-14	2.85312e-13
METRNL	2974.79	3510.78	1499.35	8443.48	10868.3	10860.7	2661.64	10057.5	3.77869	1.91789	2.96967e-14	2.93063e-13
PROSER2	38.6641	43.9786	33.7645	121.704	134.904	154.543	38.8024	137.05	3.53201	1.82049	2.98995e-14	2.94893e-13
SMG5	2072.63	2122.77	1713.55	3596.84	3556.18	3457.21	1969.65	3536.74	1.79562	0.844482	3.02913e-14	2.98583e-13
WWC2	1383.71	1352.61	1380.12	2070.85	2211.41	2211.78	1372.15	2164.68	1.57759	0.657718	3.0437e-14	2.99845e-13
CHD1	760.393	771.234	901.089	1428.62	1433.57	1429.07	810.906	1430.42	1.76398	0.818833	3.06059e-14	3.01334e-13
RIPK2	690.095	627.499	662.628	1109.38	1089.48	1122.71	660.074	1107.19	1.67737	0.746203	3.08075e-14	3.03143e-13
GPR146	60.9252	75.0854	58.0327	171.322	195.526	234.541	64.6811	200.463	3.09925	1.63192	3.24863e-14	3.19477e-13
MMP19	1140	1061.92	1066.75	669.375	636.099	606.353	1089.56	637.275	0.584894	-0.773753	3.26437e-14	3.20839e-13
ZMIZ2	1407.14	1460.95	1122.67	2491.2	2984.97	2629.04	1330.25	2701.74	2.031	1.02219	3.30501e-14	3.24645e-13
NR2C2AP	105.447	109.41	123.451	304.261	259.563	257.268	112.77	273.697	2.42705	1.2792	3.34828e-14	3.28705e-13
SPTLC3	355.007	401.171	487.475	187.238	151.981	168.179	414.551	169.132	0.40799	-1.29339	3.3866e-14	3.32275e-13
PRKCA	11463.3	10575.2	9792.75	6404.46	6662.39	6235.34	10610.4	6434.07	0.60639	-0.721681	3.3994e-14	3.33338e-13
CDC42BPA	3814.86	3418.53	3885.02	6031.86	5807.71	6104.44	3706.14	5981.34	1.6139	0.690552	3.41212e-14	3.34392e-13
EAF1	495.603	462.312	511.743	937.124	856.386	842.712	489.886	878.741	1.79377	0.842992	3.44248e-14	3.37172e-13
EXO1	96.0744	95.4657	163.547	16.8514	19.638	26.3632	118.362	20.9508	0.177006	-2.49813	3.48613e-14	3.41232e-13
ARPC4	2816.62	2961.58	2924.85	1934.16	1826.33	1869.97	2901.02	1876.82	0.646953	-0.628268	3.48796e-14	3.41232e-13
CSF1R	64.4401	79.376	72.8046	12.1704	13.6612	9.99982	72.2069	11.9438	0.165411	-2.59587	3.52607e-14	3.44762e-13
EXTL1	125.365	69.7222	46.4261	0.936188	1.70765	1.81815	80.5045	1.48733	0.0184751	-5.75827	3.56036e-14	3.47914e-13
IP6K2	1736.37	1862.12	1907.69	1081.3	1161.2	1038.16	1835.39	1093.55	0.595815	-0.747065	3.59008e-14	3.50497e-13
ZNF558	523.722	515.944	538.121	1036.36	878.585	947.256	525.929	954.067	1.81406	0.859222	3.59092e-14	3.50497e-13
ENDOD1	3224.35	3334.86	3822.77	2079.27	1772.54	1809.06	3460.66	1886.96	0.545259	-0.874986	3.73396e-14	3.64249e-13
MRTO4	746.334	769.089	846.222	1407.09	1309.77	1329.07	787.215	1348.64	1.71318	0.776677	3.79707e-14	3.70192e-13
SERINC5	959.572	833.448	876.821	1613.99	1488.22	1497.25	889.947	1533.15	1.72274	0.784708	4.11993e-14	4.01439e-13
ANKRD35	53.8954	75.0854	58.0327	6.55332	6.83059	8.18167	62.3378	7.18853	0.115316	-3.11634	4.13936e-14	4.031e-13
KCTD20	6507.28	5945.69	6956.54	3912.33	3630.46	3990.84	6469.84	3844.54	0.594226	-0.750917	4.17468e-14	4.06307e-13
CUL7	6784.96	6190.26	4951.77	3006.1	3073.77	3009.95	5975.66	3029.94	0.507046	-0.97981	4.19852e-14	4.08191e-13
ZNF48	274.163	275.671	217.359	502.733	554.132	581.808	255.731	546.224	2.13593	1.09487	4.19885e-14	4.08191e-13
LDOC1	2043.34	2074.5	1839.11	1012.96	1213.28	1067.25	1985.65	1097.83	0.552883	-0.854955	4.29554e-14	4.17351e-13
SAT2	1272.4	1279.67	1241.9	774.228	762.465	674.533	1264.66	737.075	0.582827	-0.778861	4.34427e-14	4.21845e-13
CTSD	31430.4	29348.7	22753	56225.6	56655.5	53642.7	27844	55507.9	1.99353	0.995325	4.5559e-14	4.42058e-13
SNTB2	2228.46	2064.85	2489.07	1300.37	1285.01	1324.52	2260.79	1303.3	0.576478	-0.794663	4.55765e-14	4.42058e-13
RPL35	9596.89	10044.3	9929.92	6458.76	6525.78	5848.99	9857.03	6277.84	0.63689	-0.650884	4.68884e-14	4.54522e-13
RPL19	23349.6	22991.1	24240.8	16298.1	15509.7	15145.2	23527.2	15651	0.665231	-0.588073	4.73687e-14	4.58916e-13
BCAT1	2617.44	2492.84	3523.11	6548.64	5715.5	6448.98	2877.8	6237.7	2.16753	1.11605	4.80636e-14	4.65383e-13
NACAD	278.85	257.436	171.988	70.2141	66.5983	79.0895	236.091	71.9673	0.304828	-1.71393	4.82364e-14	4.66789e-13
COX6B1	3334.48	3392.79	3357.45	2217.83	2076.5	1924.51	3361.58	2072.95	0.616659	-0.697454	4.83128e-14	4.67262e-13
DNPEP	2015.22	1903.95	1709.33	3432.07	3130.97	3126.31	1876.17	3229.78	1.72148	0.78365	4.90122e-14	4.73757e-13
ERBB3	448.738	400.098	352.417	181.621	185.28	187.269	400.417	184.723	0.461327	-1.11614	4.97572e-14	4.80684e-13
EGR2	7.02983	8.58119	1.05514	57.1075	80.2595	70.9078	5.55539	69.4249	12.4969	3.64349	5.00712e-14	4.83442e-13
CDH2	3124.76	2955.15	2988.16	4465.62	4583.33	4635.37	3022.69	4561.44	1.50907	0.593657	5.10362e-14	4.92479e-13
NDUFS5	1812.52	2011.22	2380.4	1031.68	1125.34	1012.71	2068.05	1056.58	0.510906	-0.968871	5.16132e-14	4.97764e-13
BCYRN1	127.709	180.205	269.061	45.8732	38.4221	41.8174	192.325	42.0376	0.218576	-2.19379	5.328e-14	5.13546e-13
RPS11	30456.7	29567.6	29073.3	19982.9	19303.3	17712.4	29699.2	18999.5	0.639732	-0.64446	5.48556e-14	5.28433e-13
SIX4	350.32	337.884	330.259	628.182	590.846	673.624	339.488	630.884	1.85834	0.894016	5.6787e-14	5.46728e-13
HOXB5	5892.17	5892.06	5748.4	3965.69	4004.44	3796.3	5844.21	3922.14	0.671116	-0.575366	5.69298e-14	5.47792e-13
RPS15	7746.87	9318.1	7353.27	3804.67	4559.42	3556.3	8139.41	3973.46	0.488176	-1.03453	5.72379e-14	5.50444e-13
ZFAND3	3641.45	3503.27	3260.38	5344.7	5808.57	5488.99	3468.37	5547.42	1.59943	0.67756	5.73425e-14	5.51138e-13
PTPDC1	233.156	218.82	183.594	463.413	443.135	425.447	211.857	443.998	2.09575	1.06746	5.86417e-14	5.63306e-13
AP4E1	413.588	411.897	524.404	896.868	864.924	970.892	449.963	910.895	2.02438	1.01748	5.90334e-14	5.66747e-13
APOL1	3445.79	3257.63	3124.27	5137.8	5018.78	4999	3275.9	5051.86	1.54213	0.624925	5.92554e-14	5.68557e-13
AFAP1L1	271.82	296.051	246.903	513.967	554.132	523.627	271.591	530.575	1.95358	0.966121	6.1338e-14	5.88207e-13
MMP28	147.626	139.444	101.293	321.113	312.5	319.085	129.455	317.566	2.4531	1.29461	6.23423e-14	5.975e-13
NEXN	1502.04	1734.47	2773.96	680.609	646.345	712.714	2003.49	679.889	0.339352	-1.55914	6.37032e-14	6.10198e-13
ACTN4	60502.2	58236.2	44274.7	25167.5	28702.2	26295	54337.7	26721.6	0.491768	-1.02395	6.54443e-14	6.26522e-13
CCDC34	216.753	246.709	310.211	85.1931	87.9439	103.635	257.891	92.2572	0.357737	-1.48303	6.55189e-14	6.26882e-13
PPP2R5B	863.498	844.174	787.134	1325.64	1387.46	1412.7	831.602	1375.27	1.65376	0.725749	6.60151e-14	6.31274e-13
KIF9-AS1	72.6416	81.5213	71.7495	195.663	184.426	219.087	75.3041	199.725	2.65225	1.40722	6.67676e-14	6.3811e-13
VIM-AS1	1080.25	519.162	572.941	205.025	168.203	195.451	724.118	189.56	0.26178	-1.93357	6.71782e-14	6.41673e-13
TXNDC12	963.087	969.674	1190.2	1960.38	1882.68	1883.6	1040.99	1908.89	1.83373	0.874781	6.72575e-14	6.42069e-13
MUC12-AS1	107.791	102.974	72.8046	21.5323	7.68442	8.18167	94.5232	12.4661	0.131884	-2.92265	6.79511e-14	6.48326e-13
APEX2	577.618	544.905	534.956	953.04	953.722	906.347	552.493	937.703	1.69722	0.763175	6.88874e-14	6.56889e-13
NPRL2	616.282	535.252	532.846	301.453	287.739	290.904	561.46	293.365	0.522504	-0.936485	7.2513e-14	6.91074e-13
MAP3K8	330.402	259.581	308.101	104.853	108.436	138.179	299.361	117.156	0.391353	-1.35346	7.34761e-14	6.99658e-13
TESK1	1562.97	1566.07	1124.78	2811.37	3148.9	3099.04	1417.94	3019.77	2.12969	1.09065	7.34963e-14	6.99658e-13
NDUFA4	3409.47	3338.08	3481.96	2147.62	1777.66	1703.61	3409.84	1876.29	0.550259	-0.861817	7.50582e-14	7.13737e-13
STS	817.804	794.833	808.237	492.435	466.188	465.446	806.958	474.69	0.588246	-0.765508	7.50594e-14	7.13737e-13
CPNE8	192.149	198.44	257.454	498.052	449.112	498.173	216.014	481.779	2.23031	1.15724	7.52633e-14	7.15276e-13
VRK2	339.775	337.884	475.868	865.038	856.386	843.621	384.509	855.015	2.22365	1.15293	7.62988e-14	7.2471e-13
SLC31A2	306.969	304.632	286.998	576.692	525.956	570.899	299.533	557.849	1.86239	0.897159	7.69955e-14	7.30919e-13
PRKACA	2878.72	2843.59	2545	1513.82	1718.75	1629.06	2755.77	1620.54	0.588055	-0.765978	7.85676e-14	7.45426e-13
SUV39H1	164.029	190.931	174.098	69.2779	66.5983	61.8171	176.353	65.8978	0.37367	-1.42016	7.92833e-14	7.51795e-13
OCEL1	541.297	539.542	507.522	249.962	257.855	300.904	529.454	269.574	0.509154	-0.973825	8.00445e-14	7.58589e-13
GART	1371.99	1413.75	1638.63	2606.35	2569.16	2461.77	1474.79	2545.76	1.72618	0.787586	8.25505e-14	7.81902e-13
TRIM8	4381.93	4278.8	3231.89	7449.25	8436.64	8201.67	3964.21	8029.19	2.02542	1.01822	8.58463e-14	8.12665e-13
SMARCA1	4086.68	3505.42	4404.15	2274	2042.35	2242.69	3998.75	2186.35	0.546757	-0.871027	8.59092e-14	8.12807e-13
TGM1	15.2313	27.8889	20.0477	88.0017	102.459	112.725	21.0559	101.062	4.79969	2.26294	8.66041e-14	8.18925e-13
NGLY1	520.208	463.384	514.908	961.465	874.316	859.075	499.5	898.286	1.79837	0.84669	9.19255e-14	8.68376e-13
TANC2	2904.49	2255.78	2163.04	4648.17	5134.05	4779.91	2441.1	4854.04	1.98846	0.991654	9.19361e-14	8.68376e-13
HAUS4	1107.2	994.345	1115.28	647.842	572.916	560.899	1072.28	593.886	0.553856	-0.852418	9.2516e-14	8.73367e-13
FIS1	2742.81	2889.72	2432.1	1555.01	1599.21	1403.61	2688.21	1519.28	0.565164	-0.823258	9.30875e-14	8.77936e-13
TAB2	1524.3	1539.25	1627.03	2403.2	2394.12	2481.77	1563.53	2426.36	1.55185	0.633993	9.31034e-14	8.77936e-13
RASGRF2	8.20147	7.50854	6.33084	63.6608	59.7677	66.3624	7.34695	63.2636	8.61087	3.10616	9.62928e-14	9.07506e-13
RELL1	424.133	429.059	374.575	734.908	752.219	719.078	409.256	735.402	1.79692	0.84553	1.03777e-13	9.77497e-13
RCE1	322.201	378.645	327.093	621.629	660.006	643.625	342.646	641.753	1.87293	0.905299	1.08464e-13	1.02108e-12
POLR1C	325.716	323.94	434.718	821.037	735.997	766.35	361.458	774.461	2.14261	1.09937	1.11803e-13	1.05193e-12
EEF2	196305	171587	132006	77866.5	80578	78316.8	166633	78920.4	0.473619	-1.0782	1.13046e-13	1.06303e-12
CXCL3	63.2685	75.0854	72.8046	174.131	188.695	210.905	70.3862	191.244	2.71707	1.44205	1.15468e-13	1.08521e-12
UQCRQ	2045.68	2467.09	2419.44	1208.62	1361.85	1150.89	2310.74	1240.45	0.536821	-0.897486	1.1601e-13	1.08941e-12
DCXR	1193.9	1411.61	1039.31	602.905	609.631	601.807	1214.94	604.781	0.497787	-1.0064	1.16044e-13	1.08941e-12
DLG4	1816.04	1775.23	1560.55	861.293	1022.03	828.167	1717.27	903.829	0.526316	-0.925999	1.17015e-13	1.09792e-12
C11orf45	67.955	85.8119	91.7972	11.2343	19.638	12.727	81.8547	14.5331	0.177547	-2.49372	1.18716e-13	1.11327e-12
OIP5-AS1	1090.8	1076.94	1371.68	2362.94	2113.22	2349.05	1179.81	2275.07	1.92834	0.94736	1.22474e-13	1.14787e-12
ADO	772.11	791.615	618.312	1320.03	1414.79	1488.16	727.345	1407.66	1.93533	0.952582	1.25448e-13	1.1751e-12
PRR13	1094.31	1258.22	1274.61	660.013	677.937	717.26	1209.05	685.07	0.56662	-0.819546	1.27835e-13	1.1968e-12
LMO7	13139.9	13556.1	14314	8970.56	9268.26	9135.29	13670	9124.7	0.667497	-0.583167	1.32163e-13	1.23663e-12
UBQLN1	4403.02	4538.38	4685.88	6688.13	6740.94	7075.33	4542.42	6834.8	1.50466	0.589437	1.34084e-13	1.25392e-12
PYCARD	1156.41	1114.48	776.583	447.498	443.135	400.902	1015.82	430.512	0.423805	-1.23853	1.34916e-13	1.261e-12
CAPN2	23342.6	23561.8	23266.9	16525.6	16547.1	16372.4	23390.4	16481.7	0.704635	-0.505051	1.35003e-13	1.26112e-12
IPO13	1060.33	1043.69	942.24	1701.05	1699.11	1619.97	1015.42	1673.38	1.64797	0.720687	1.361e-13	1.27067e-12
DDX28	183.947	194.149	176.208	396.008	367.998	359.084	184.768	374.363	2.02612	1.01872	1.36881e-13	1.27725e-12
SNX5	1787.92	1699.08	1986.83	1106.57	997.267	938.165	1824.61	1014	0.555737	-0.847526	1.45179e-13	1.35394e-12
RPL15	18214.3	17357.6	19260.5	11994.4	10394.5	11189.8	18277.5	11192.9	0.612388	-0.707483	1.46677e-13	1.36716e-12
SLC8A1	1316.92	1298.98	1460.31	2240.3	2154.2	2201.78	1358.74	2198.76	1.61824	0.694422	1.51e-13	1.40668e-12
YTHDC2	538.954	544.905	659.462	1141.21	1035.69	1086.34	581.107	1087.75	1.87186	0.904469	1.51911e-13	1.41439e-12
SLC25A5	6042.14	6153.78	6764.5	4147.31	3962.6	3949.93	6320.14	4019.95	0.636053	-0.65278	1.55957e-13	1.45126e-12
PLIN2	4183.92	3501.13	3580.09	6671.28	6254.26	6259.89	3755.05	6395.14	1.70308	0.768146	1.56929e-13	1.45951e-12
ETFRF1	407.73	370.064	506.467	175.067	155.396	198.178	428.087	176.214	0.411631	-1.28058	1.57065e-13	1.45998e-12
TCEAL8	1641.47	1671.19	2130.33	945.55	948.599	906.347	1814.33	933.499	0.514515	-0.958714	1.6327e-13	1.51682e-12
SCRIB	1981.24	2331.94	1137.44	4947.75	6021.17	6088.07	1816.87	5685.67	3.12937	1.64587	1.64005e-13	1.52281e-12
NPR1	32.8059	24.6709	18.9925	109.534	99.8975	105.453	25.4898	104.961	4.11778	2.04187	1.64857e-13	1.52988e-12
CRKL	2052.71	1866.41	1915.08	3309.43	2961.06	3210.85	1944.73	3160.45	1.62513	0.700557	1.65589e-13	1.53584e-12
TNFSF13B	96.0744	94.3931	116.065	26.2133	27.3224	27.2722	102.178	26.936	0.263619	-1.92347	1.69556e-13	1.57177e-12
MED1	1684.82	1658.31	1773.69	2654.09	2584.53	2605.41	1705.61	2614.68	1.53299	0.616347	1.69665e-13	1.57192e-12
CYFIP1	5594.57	4997.47	5069.95	3365.6	3353.82	3291.76	5220.66	3337.06	0.639202	-0.645656	1.70219e-13	1.57584e-12
HAPLN1	568.245	477.329	567.665	290.218	251.024	253.632	537.746	264.958	0.49272	-1.02116	1.70273e-13	1.57584e-12
CRYBG3	626.827	523.453	697.447	1180.53	1167.18	1229.98	615.909	1192.56	1.93627	0.953277	1.71306e-13	1.58453e-12
ALDH7A1	1787.92	1826.72	2195.75	1113.13	1045.08	1049.98	1936.8	1069.4	0.552147	-0.856875	1.75468e-13	1.62214e-12
ATXN7L2	124.194	145.88	125.562	45.8732	40.1297	40.9084	131.879	42.3038	0.320778	-1.64035	1.76669e-13	1.63236e-12
PAWR	1872.28	1892.15	2012.15	2925.59	3152.32	3338.12	1925.53	3138.68	1.63003	0.704903	1.76775e-13	1.63245e-12
LOC102467080	53.8954	67.5769	67.5289	9.36188	10.2459	7.2726	63.0004	8.96012	0.142223	-2.81377	1.76894e-13	1.63266e-12
ZCCHC8	386.641	381.863	442.104	739.589	706.113	759.986	403.536	735.229	1.82197	0.865498	1.77251e-13	1.63506e-12
DENND11	447.566	419.406	435.773	234.047	216.018	233.632	434.248	227.899	0.524813	-0.930125	1.77683e-13	1.63816e-12
PTGFR	979.49	788.397	1011.88	471.839	374.829	454.537	926.589	433.735	0.468099	-1.09511	1.79011e-13	1.64951e-12
ADAMTSL5	394.842	450.512	314.432	803.25	850.409	808.167	386.595	820.609	2.12265	1.08587	1.816e-13	1.67246e-12
PNMA1	2608.07	2742.76	2900.58	4189.44	4793.37	4683.55	2750.47	4555.45	1.65625	0.727917	1.82465e-13	1.67866e-12
HAX1	1668.41	1677.62	1717.77	3007.97	2762.12	2574.5	1687.93	2781.53	1.64789	0.72062	1.82471e-13	1.67866e-12
MRPL16	878.729	980.401	966.508	548.606	566.086	528.172	941.879	547.621	0.581414	-0.782363	1.86433e-13	1.71417e-12
PTP4A2	4231.96	4633.84	4754.46	6872.56	7496.58	7463.5	4540.09	7277.55	1.60295	0.680732	1.88453e-13	1.73181e-12
TRG-AS1	64.4401	64.3589	72.8046	10.2981	13.6612	9.09075	67.2012	11.0167	0.163936	-2.6088	1.91768e-13	1.76132e-12
MRPL11	885.759	947.149	1004.49	561.713	545.594	500.9	945.8	536.069	0.566789	-0.819117	1.97738e-13	1.81517e-12
INHBA	9186.82	9212.98	9658.75	13442.7	13738.9	14185.2	9352.85	13788.9	1.4743	0.560034	2.03456e-13	1.86664e-12
PYROXD1	179.261	150.171	175.153	361.369	334.699	363.63	168.195	353.233	2.10014	1.07048	2.04915e-13	1.87902e-12
DNAAF2	235.499	269.235	194.146	475.584	513.148	546.354	232.96	511.695	2.19649	1.1352	2.0577e-13	1.88584e-12
E2F3	247.216	251	323.928	619.757	560.109	560.899	274.048	580.255	2.11735	1.08226	2.0847e-13	1.90955e-12
DMPK	4330.38	4786.16	2647.35	1128.11	1575.31	1286.34	3921.29	1329.92	0.339153	-1.55999	2.18692e-13	2.0021e-12
TMEM205	837.722	912.824	764.976	1519.43	1553.96	1386.34	838.507	1486.58	1.77289	0.826099	2.23657e-13	2.04645e-12
CRELD1	653.774	621.064	452.655	188.174	240.778	249.086	575.831	226.013	0.392499	-1.34924	2.25892e-13	2.06578e-12
AHCYL1	5832.42	5455.49	5383.32	3565	3686.81	3729.93	5557.08	3660.58	0.658725	-0.602252	2.32258e-13	2.12286e-12
RABAC1	5765.63	5956.42	4699.59	2766.44	3160	2899.04	5473.88	2941.83	0.53743	-0.895852	2.34414e-13	2.14141e-12
KLF16	927.938	1129.5	764.976	1869.57	2203.72	2102.69	940.804	2058.66	2.18819	1.12974	2.35664e-13	2.15167e-12
HSD17B6	65.6118	55.7777	52.757	3.74475	8.53824	7.2726	58.0488	6.51853	0.112294	-3.15465	2.40055e-13	2.19059e-12
TUBB	272.992	255.29	411.504	117.024	85.3824	82.7258	313.262	95.0439	0.303401	-1.7207	2.44166e-13	2.2269e-12
SPAG16	392.499	445.149	398.843	220.004	204.064	199.996	412.164	208.022	0.504706	-0.986484	2.47339e-13	2.25463e-12
UBA1	12278.8	11523.5	10830	7445.51	7564.88	7391.69	11544.1	7467.36	0.646857	-0.628481	2.47906e-13	2.25858e-12
LOC100130111	57.4103	56.8504	49.5916	5.61713	5.12295	7.2726	54.6174	6.00422	0.109932	-3.18531	2.49654e-13	2.27328e-12
ZNF367	72.6416	115.846	93.9074	20.5961	11.0997	19.9996	94.1317	17.2318	0.183061	-2.4496	2.63594e-13	2.39893e-12
NFE2L1	25494.9	25200.8	17519.5	46393.7	52460.7	49143.7	22738.4	49332.7	2.16958	1.11741	2.63989e-13	2.40124e-12
ORC6	92.5595	140.517	161.436	25.2771	35.0068	30.9085	131.504	30.3975	0.231152	-2.11309	2.66632e-13	2.42398e-12
FOXP4	521.379	563.141	393.567	994.232	1311.47	1135.43	492.696	1147.05	2.3281	1.21916	2.70954e-13	2.46195e-12
DANCR	253.074	278.889	258.509	125.449	114.412	121.816	263.491	120.559	0.457547	-1.12801	2.73265e-13	2.48162e-12
TMBIM1	6740.44	6567.83	6357.22	4445.96	4419.39	4517.19	6555.16	4460.85	0.680509	-0.555313	2.7383e-13	2.48542e-12
OSGIN2	332.745	309.995	389.347	704.95	634.392	672.715	344.029	670.685	1.9495	0.963106	2.84567e-13	2.58149e-12
CA5BP1	128.88	114.773	126.617	267.75	280.054	261.813	123.423	269.873	2.18656	1.12866	2.91256e-13	2.64076e-12
EIF2A	2497.93	2173.19	2952.28	1350.92	1169.74	1297.25	2541.13	1272.64	0.500814	-0.997652	2.93372e-13	2.65852e-12
KSR1	323.372	288.542	192.035	641.289	689.036	717.26	267.983	682.528	2.54691	1.34875	2.9969e-13	2.71433e-12
SESTD1	1079.08	1002.93	1150.1	621.629	630.976	648.17	1077.37	633.592	0.588092	-0.765887	3.09601e-13	2.8026e-12
PSAP	42245.8	39314.7	36195.5	64985.5	62295	61031.6	39252	62770.7	1.59917	0.677326	3.19039e-13	2.88649e-12
SPRED3	140.597	107.265	112.9	280.856	337.261	271.813	120.254	296.643	2.46681	1.30265	3.20609e-13	2.89915e-12
C7orf69	76.1565	83.6666	75.9701	19.66	14.515	16.3633	78.5977	16.8461	0.214333	-2.22207	3.23279e-13	2.92174e-12
M6PR	1650.84	1563.92	1688.22	2626.94	2495.73	2491.77	1634.33	2538.15	1.55302	0.635079	3.27067e-13	2.9544e-12
C16orf72	1293.49	1359.05	1383.29	2045.57	2172.13	2293.6	1345.27	2170.43	1.61337	0.690082	3.27521e-13	2.95692e-12
OTUD4	1120.09	1082.3	1164.87	1719.78	1801.57	1884.51	1122.42	1801.95	1.60542	0.682947	3.33862e-13	3.01257e-12
RAD18	425.305	406.534	587.713	186.301	202.356	196.36	473.184	195.006	0.412115	-1.27888	3.52046e-13	3.17497e-12
RAMP2	78.4998	69.7222	99.1831	14.0428	18.7841	16.3633	82.4684	16.3968	0.198825	-2.33043	3.53355e-13	3.18508e-12
TMEM101	1893.37	1874.99	1714.6	1112.19	1175.72	1089.07	1827.65	1125.66	0.615904	-0.699222	3.57508e-13	3.22074e-12
ARMCX1	1188.04	1101.61	1030.87	660.949	548.155	604.535	1106.84	604.546	0.546191	-0.872523	3.57692e-13	3.22074e-12
ADCY6	5548.88	5569.19	4042.24	2351.7	2590.5	2483.59	5053.44	2475.27	0.489818	-1.02968	3.58708e-13	3.22818e-12
PLRG1	1162.27	1114.48	1457.15	2558.6	2248.97	2418.14	1244.63	2408.57	1.93517	0.952459	3.65149e-13	3.2844e-12
FAM32A	2704.14	2769.58	2604.08	1786.25	1795.59	1762.7	2692.6	1781.51	0.661632	-0.595899	3.70822e-13	3.33367e-12
UBE2K	1441.12	1707.66	1939.35	3188.66	3101.09	3390.85	1696.04	3226.87	1.90259	0.927963	3.73386e-13	3.35494e-12
SRPX2	1325.12	1190.64	1247.18	789.207	744.535	724.532	1254.31	752.758	0.600136	-0.736639	3.75389e-13	3.37115e-12
TRAPPC10	995.893	1071.58	931.688	1607.44	1658.98	1653.61	999.719	1640.01	1.64047	0.714108	3.85553e-13	3.46059e-12
EIF2AK4	4294.06	3951.64	4548.71	2728.99	2600.75	2683.59	4264.8	2671.11	0.626315	-0.675039	4.10808e-13	3.68532e-12
MELK	358.521	470.893	668.959	179.748	146.858	156.361	499.458	160.989	0.322328	-1.6334	4.24243e-13	3.80384e-12
B3GALNT2	536.61	550.269	510.688	988.615	902.492	875.439	532.522	922.182	1.73172	0.79221	4.31656e-13	3.86826e-12
LRRC58	1218.5	1154.17	1335.81	2168.21	1981.73	2325.41	1236.16	2158.45	1.74609	0.80413	4.45243e-13	3.98791e-12
SLC29A4	70.2983	82.5939	55.9224	178.812	230.533	198.178	69.6049	202.508	2.90939	1.54072	4.52643e-13	4.05205e-12
KANK2	14680.6	13677.3	10561.9	5847.43	6782.78	6597.15	12973.3	6409.12	0.494024	-1.01735	4.57838e-13	4.09639e-12
ST7L	235.499	264.944	213.138	518.648	465.334	459.992	237.861	481.325	2.02356	1.01689	4.69144e-13	4.19534e-12
KLHL18	528.409	508.435	466.372	830.399	877.731	881.802	501.072	863.311	1.72293	0.784862	4.777e-13	4.2696e-12
HGS	5180.99	5509.12	4271.21	8572.68	9655.05	9222.56	4987.1	9150.09	1.83475	0.875584	5.08052e-13	4.53474e-12
FAM135A	215.582	184.496	207.863	432.519	377.39	427.265	202.647	412.391	2.03503	1.02505	5.08083e-13	4.53474e-12
DEPDC1B	58.5819	87.9572	140.334	13.1066	6.83059	14.5452	95.6242	11.4941	0.120201	-3.05648	5.08167e-13	4.53474e-12
PCDHGA4	470.999	391.517	319.707	151.662	170.765	162.724	394.074	161.717	0.410372	-1.28499	5.091e-13	4.54068e-12
ENPEP	908.02	743.345	853.608	1418.33	1459.19	1474.52	834.991	1450.68	1.73736	0.796893	5.42691e-13	4.83773e-12
CAPG	297.596	256.363	257.454	117.024	130.635	108.18	270.471	118.613	0.438542	-1.18921	5.44684e-13	4.85295e-12
ABCA1	3641.45	2841.45	2995.54	5495.42	5776.12	5789.9	3159.48	5687.15	1.80003	0.848018	5.5039e-13	4.90122e-12
IAH1	1389.56	1395.52	1484.58	914.656	785.518	827.258	1423.22	842.477	0.591952	-0.756449	5.6445e-13	5.02378e-12
TRIM52-AS1	166.373	176.987	168.822	70.2141	67.4521	65.4534	170.727	67.7065	0.396577	-1.33433	5.7177e-13	5.08626e-12
E2F1	241.358	348.611	279.612	102.045	124.658	94.5438	289.86	107.082	0.369427	-1.43664	5.72516e-13	5.09023e-12
GSTK1	2859.97	2868.26	2865.76	1875.19	1834.01	1623.61	2864.66	1777.6	0.620527	-0.688433	5.75597e-13	5.11494e-12
IL32	39.8357	54.7051	51.7018	141.364	141.735	155.452	48.7475	146.184	2.99879	1.58438	5.79108e-13	5.14345e-12
SEPTIN1	282.365	289.615	253.234	86.1293	128.074	112.725	275.071	108.976	0.396174	-1.33579	5.84031e-13	5.18446e-12
CNN3	7241.9	6751.25	7168.62	4862.56	4501.36	4566.28	7053.92	4643.4	0.658272	-0.603244	5.94254e-13	5.27245e-12
GRIN2D	506.148	540.615	370.354	189.11	209.187	198.178	472.372	198.825	0.420908	-1.24842	6.27238e-13	5.56219e-12
ZNF28	187.462	165.188	225.8	440.945	395.321	422.72	192.817	419.662	2.17648	1.122	6.29796e-13	5.58195e-12
PTPN12	1477.44	1407.31	1793.74	2787.03	2756.15	2900.86	1559.5	2814.68	1.80486	0.85189	6.30771e-13	5.58768e-12
NDRG3	1619.2	1437.35	1589.04	971.763	847.848	823.622	1548.53	881.078	0.568976	-0.81356	6.33894e-13	5.61241e-12
LCTL	115.992	112.628	102.349	0.936188	0	0.909075	110.323	0.615088	0.00557534	-7.48673	6.38857e-13	5.6534e-12
ATP6V0E2	693.61	700.44	605.65	355.752	368.852	377.266	666.567	367.29	0.551018	-0.85983	6.49631e-13	5.74574e-12
NDUFS2	2924.41	3162.17	3380.67	1961.31	2003.07	1958.15	3155.75	1974.18	0.625581	-0.67673	6.52011e-13	5.76379e-12
ABHD4	3063.83	2799.61	2501.74	4606.98	4710.55	4692.64	2788.39	4670.06	1.67482	0.744006	6.54621e-13	5.78385e-12
CCNI	8222.56	7152.42	8369.37	13687.1	12508.5	12845.2	7914.78	13013.6	1.64422	0.717399	6.62794e-13	5.85301e-12
DNHD1	149.97	140.517	144.554	307.07	332.992	284.54	145.014	308.201	2.12532	1.08768	6.74743e-13	5.95543e-12
HADHA	6080.8	5514.49	6547.14	3824.33	3455.43	3609.94	6047.48	3629.9	0.600233	-0.736405	6.75731e-13	5.96073e-12
GPATCH8	2440.52	2306.19	2114.5	3579.05	3873.8	3650.84	2287.07	3701.23	1.61833	0.694503	6.76046e-13	5.96073e-12
DUSP12	351.492	366.846	395.677	632.863	683.059	663.624	371.338	659.849	1.77695	0.829402	6.81314e-13	6.00406e-12
LINC00324	121.85	108.338	96.0177	25.2771	31.5915	33.6358	108.735	30.1681	0.277446	-1.84972	6.88079e-13	6.06052e-12
RECQL4	338.604	446.222	276.447	111.406	138.32	129.089	353.757	126.272	0.356944	-1.48623	6.90364e-13	6.0775e-12
ZNF436-AS1	178.089	188.786	125.562	39.3199	55.4986	29.9995	164.146	41.606	0.25347	-1.98011	6.95008e-13	6.11394e-12
TRIM6	133.567	120.137	149.83	48.6818	43.545	38.1811	134.511	43.4693	0.323165	-1.62966	6.95224e-13	6.11394e-12
SMPD1	5361.42	5165.88	4556.09	3063.21	3169.4	2943.58	5027.8	3058.73	0.608364	-0.716994	6.95713e-13	6.11507e-12
ATP6V0A2	408.902	441.931	447.379	752.695	757.342	719.078	432.737	743.039	1.71707	0.779945	7.0732e-13	6.21387e-12
NTN4	9643.76	9532.63	8638.43	13923	14237.5	14941.5	9271.6	14367.4	1.54961	0.631903	7.08612e-13	6.222e-12
NCKAP5	1876.97	1625.06	1803.23	1065.38	1103.99	1036.35	1768.42	1068.57	0.604253	-0.726774	7.23508e-13	6.3495e-12
INHBE	31.6342	38.6153	24.2682	104.853	149.419	119.089	31.5059	124.454	3.95017	1.98191	7.24793e-13	6.35749e-12
SMIM10	439.364	454.803	623.588	221.877	191.257	222.723	505.918	211.952	0.418945	-1.25517	7.40049e-13	6.48796e-12
NUP50-DT	66.7834	74.0128	72.8046	184.429	197.233	168.179	71.2003	183.28	2.57415	1.3641	7.43426e-13	6.5142e-12
ZKSCAN5	541.297	538.47	599.319	1070.06	950.307	941.801	559.695	987.39	1.76416	0.818979	7.52032e-13	6.5862e-12
DENND1B	298.768	303.56	391.457	134.811	146.858	148.179	331.261	143.283	0.432537	-1.20911	7.64775e-13	6.69435e-12
WDR4	182.776	220.966	200.477	407.242	429.474	382.72	201.406	406.479	2.01821	1.01307	7.69154e-13	6.72921e-12
ZNF473	233.156	246.709	264.84	555.16	453.381	488.173	248.235	498.904	2.00981	1.00706	7.81691e-13	6.83536e-12
MBNL1-AS1	507.32	523.453	511.743	257.452	268.101	302.722	514.172	276.091	0.536964	-0.897104	7.99598e-13	6.98835e-12
IL20RB	21.0895	19.3077	24.2682	97.3636	80.2595	98.1801	21.5551	91.9344	4.26508	2.09257	8.01854e-13	7.00445e-12
ADAT1	470.999	503.072	493.805	910.911	848.701	795.44	489.292	851.684	1.74065	0.799623	8.05396e-13	7.03178e-12
FAS	841.237	778.743	985.5	1594.33	1510.42	1581.79	868.493	1562.18	1.79872	0.846972	8.16047e-13	7.1211e-12
PRKX	65.6118	45.0512	55.9224	159.152	151.127	183.633	55.5285	164.637	2.96492	1.56799	8.18848e-13	7.14187e-12
CCDC149	890.445	851.683	693.227	412.859	419.228	429.992	811.785	420.693	0.518232	-0.94833	8.50773e-13	7.4165e-12
NCOA1	1104.86	1015.8	1057.25	1676.71	1620.56	1707.24	1059.3	1668.17	1.57478	0.655155	8.54388e-13	7.44419e-12
SELENOM	3613.33	3559.05	3072.57	1979.1	2139.68	1921.78	3414.98	2013.52	0.589614	-0.762156	8.61836e-13	7.50523e-12
HDAC5	5337.99	4936.33	3608.58	2095.19	2170.42	2292.69	4627.63	2186.1	0.472401	-1.08192	8.72858e-13	7.59731e-12
NUDT11	308.141	298.196	313.376	155.407	122.097	148.179	306.571	141.894	0.462843	-1.1114	8.86363e-13	7.7109e-12
ZNF777	626.827	701.512	531.79	1126.23	1174.01	1211.8	620.043	1170.68	1.88806	0.916906	8.96753e-13	7.79729e-12
NDUFB4	1463.38	1729.11	1620.69	956.784	977.629	924.529	1604.39	952.981	0.593982	-0.751509	8.97808e-13	7.80247e-12
EDNRA	401.872	308.923	345.031	643.161	713.797	737.259	351.942	698.073	1.98349	0.98804	9.0012e-13	7.81856e-12
NUP58	886.93	967.529	1054.08	1583.09	1630.8	1690.88	969.515	1634.93	1.68633	0.753891	9.11383e-13	7.91234e-12
LETMD1	1285.29	1158.46	1153.27	738.653	671.106	724.532	1199.01	711.43	0.59335	-0.753044	9.21768e-13	7.9984e-12
STAT5B	2551.83	2219.31	2413.1	1524.11	1479.68	1471.79	2394.75	1491.86	0.622972	-0.68276	9.37145e-13	8.12767e-12
MORN4	363.208	351.829	345.031	613.203	629.269	597.262	353.356	613.245	1.73549	0.795341	9.39128e-13	8.14071e-12
VEGFC	923.251	1025.45	800.851	1708.54	1586.41	1682.7	916.518	1659.22	1.81035	0.856266	9.83333e-13	8.51954e-12
STAM	611.595	600.683	686.896	1036.36	1089.48	1087.25	633.058	1071.03	1.69184	0.75859	9.88333e-13	8.55849e-12
CNNM1	243.701	228.474	193.091	422.221	455.088	456.355	221.755	444.555	2.00471	1.00339	1.01653e-12	8.79813e-12
UGGT2	939.654	923.55	1142.72	1867.7	1709.36	1842.69	1001.97	1806.58	1.80302	0.850418	1.03646e-12	8.96606e-12
LINC00839	317.514	342.175	329.204	584.181	569.501	579.081	329.631	577.588	1.75223	0.809189	1.03843e-12	8.97855e-12
NIPA2	1045.1	1070.5	1208.13	1789.99	1810.11	1925.42	1107.91	1841.84	1.66244	0.733303	1.05793e-12	9.14254e-12
SAMD10	164.029	176.987	143.499	41.1923	56.3524	62.7261	161.505	53.4236	0.330786	-1.59603	1.06287e-12	9.18049e-12
CCDC102B	110.134	129.79	164.602	40.2561	35.8606	42.7265	134.842	39.6144	0.293784	-1.76717	1.08907e-12	9.40201e-12
ARL2BP	1314.58	1307.56	1398.06	871.591	806.864	827.258	1340.07	835.238	0.623281	-0.682045	1.09907e-12	9.48352e-12
PIK3C2A	1423.54	1257.14	1552.11	2544.56	2315.57	2585.41	1410.93	2481.85	1.75901	0.814766	1.10636e-12	9.54155e-12
ARMH4	43.3506	51.4871	48.5364	3.74475	3.4153	0.909075	47.7914	2.68971	0.0562802	-4.15123	1.11048e-12	9.57224e-12
RNASEL	294.081	289.615	362.968	146.982	145.15	135.452	315.555	142.528	0.451674	-1.14665	1.1416e-12	9.83547e-12
PTPN13	3219.66	2833.94	3084.17	5139.67	4632	4878.09	3045.92	4883.25	1.60321	0.680963	1.14605e-12	9.86882e-12
CIP2A	188.634	290.688	418.89	73.9589	86.2363	70.9078	299.404	77.0343	0.257292	-1.95852	1.1631e-12	1.00106e-11
AKR7A2	2197.99	2173.19	2011.1	1312.54	1375.51	1388.16	2127.43	1358.73	0.638676	-0.646845	1.19449e-12	1.02755e-11
TMEM185B	1127.12	1095.17	1013.99	1725.39	1670.08	1729.97	1078.76	1708.48	1.58375	0.663341	1.21524e-12	1.04487e-11
ATP6V0B	1420.03	1508.14	1298.88	2504.3	2380.46	2211.78	1409.02	2365.51	1.67884	0.747467	1.24719e-12	1.0718e-11
TMEM120A	917.393	958.948	753.37	485.882	432.889	443.628	876.57	454.133	0.518079	-0.948755	1.27856e-12	1.0982e-11
TMEM47	2572.92	2353.39	2459.53	3762.54	3866.12	4308.1	2461.95	3978.92	1.61617	0.692578	1.29056e-12	1.10794e-11
POM121	651.431	709.021	536.011	1140.28	1393.44	1266.34	632.154	1266.69	2.00376	1.00271	1.34133e-12	1.15095e-11
PARP12	494.431	533.106	449.49	883.762	834.186	863.621	492.342	860.523	1.74781	0.805552	1.3456e-12	1.15403e-11
CLU	3818.37	3719.95	3675.05	2473.41	2552.08	2299.05	3737.79	2441.51	0.653197	-0.61441	1.35509e-12	1.16159e-11
KDM1B	870.527	703.657	910.586	1508.2	1523.22	1510.88	828.257	1514.1	1.82806	0.870312	1.36524e-12	1.1697e-11
ANKRD11	6410.03	6899.28	5055.17	10926.3	13224.9	12377.1	6121.49	12176.1	1.98907	0.992092	1.40552e-12	1.2036e-11
MIA3	1721.14	1739.84	2002.66	2980.82	2903	3140.85	1821.21	3008.23	1.65177	0.724016	1.42745e-12	1.22176e-11
TESK2	275.335	288.542	291.219	148.854	131.489	123.634	285.032	134.659	0.472435	-1.08181	1.45734e-12	1.24671e-11
ENPP2	724.073	705.803	787.134	422.221	434.597	437.265	739.003	431.361	0.583706	-0.776686	1.4598e-12	1.24818e-11
TET3	270.649	273.525	231.076	475.584	493.51	492.718	258.417	487.271	1.8856	0.915026	1.47146e-12	1.25752e-11
ANXA1	17707	17177.4	22001.8	11117.2	9891.56	9838.01	18962	10282.3	0.542255	-0.882957	1.49641e-12	1.27821e-11
XIAP	1046.27	957.875	1140.61	1841.48	1680.33	1869.97	1048.25	1797.26	1.71453	0.777813	1.50924e-12	1.28852e-11
MCL1	5397.74	5601.37	4973.93	8026.88	8351.26	8959.84	5324.35	8445.99	1.5863	0.665662	1.53846e-12	1.3128e-11
ZBED3	119.507	123.355	69.6392	265.877	352.629	336.358	104.167	318.288	3.05556	1.61144	1.54392e-12	1.31679e-11
ADGRE5	2427.64	2543.25	2234.79	1515.69	1544.57	1485.43	2401.89	1515.23	0.630848	-0.664635	1.55556e-12	1.32576e-11
LOC100288175	145.283	174.842	155.106	64.597	52.9371	57.2717	158.41	58.2686	0.367834	-1.44287	1.55599e-12	1.32576e-11
TXNDC16	105.447	100.829	147.72	31.8304	29.8839	34.5448	117.999	32.0864	0.271921	-1.87874	1.55725e-12	1.32616e-11
TYMS	912.706	1204.58	1416	519.584	543.032	515.445	1177.76	526.021	0.446627	-1.16286	1.57416e-12	1.33989e-11
RAB11FIP4	49.2088	51.4871	42.2056	0.936188	2.56147	4.54537	47.6338	2.68101	0.0562837	-4.15114	1.57828e-12	1.34272e-11
HBEGF	139.425	149.098	169.877	314.559	374.829	316.358	152.8	335.249	2.19403	1.13359	1.60229e-12	1.36247e-11
SLC7A6	460.454	544.905	493.805	850.995	924.692	861.803	499.722	879.163	1.75931	0.815006	1.61929e-12	1.37623e-11
STARD10	1042.76	980.401	653.131	355.752	384.221	364.539	892.097	368.17	0.412702	-1.27683	1.64608e-12	1.3983e-11
MME	1842.99	1517.8	1870.76	1000.79	963.114	999.073	1743.85	987.657	0.566366	-0.820193	1.66942e-12	1.41742e-11
[truncated: 26,267 more rows]
