# Supplementary material for: 3D Chromatin Alteration by Disrupting β-Catenin/CBP Interaction Is Enriched with Insulin Signaling in Pancreatic Cancer
Source: Cancers (Basel). 2024 Jun 12;16(12):2202. doi: 10.3390/cancers16122202 (PMC11201718; doi:10.3390/cancers16122202)
Supplement: Supplementary file 1 [file cancers-16-02202-s001.zip › Supplementary File 6.xlsx]

## Sheet: PATC50
Supplementary File 6. Gene expression of PATC50 before and after ICG-001 treatment
Gene	PATC50_Rep1	PATC50_Rep2	PATC50_Rep3	PATC50_ICG_Rep1	PATC50_ICG_Rep2	PATC50_ICG_Rep3	mean1	mean2	FoldChange	log2FoldChange	pvalue	padj
ABCA1	865.975	963.279	878.764	4442.1	4689.18	4713.97	902.673	4615.08	5.11268	2.35408	0	0
ADM2	216.494	196.117	180.629	2327.29	2439.31	2214.67	197.746	2327.09	11.7681	3.5568	0	0
ANLN	26030	26731.9	25097.4	4087.4	3633.14	3924.72	25953.1	3881.75	0.149568	-2.74113	0	0
ARHGAP11A	3144.06	3288.99	3279.02	598.136	534.818	613.485	3237.36	582.146	0.179821	-2.47536	0	0
ARHGEF2	2789.47	2539.13	2601.94	12208.7	11836.7	11369.3	2643.52	11804.9	4.4656	2.15885	0	0
ASPM	3438.06	3625.85	3386.51	548.779	540.257	573.796	3483.48	554.277	0.159116	-2.65185	0	0
ATAD2	4724.55	4934.07	4760.62	1283.27	1231.89	1271.2	4806.41	1262.12	0.262591	-1.92911	0	0
AURKA	7044.51	7041.74	7083.3	1109.27	988.054	1029.66	7056.52	1042.33	0.147711	-2.75915	0	0
AURKB	4995.39	4982.52	4980.03	894.275	781.378	845.952	4985.98	840.535	0.16858	-2.5685	0	0
BIRC5	6478.78	5980.41	6464.95	1011.39	908.284	1046.67	6308.05	988.781	0.156749	-2.67347	0	0
BUB1	4893.83	4989.44	4901.35	706.887	582.861	726.883	4928.21	672.211	0.136401	-2.87408	0	0
CCNA2	2304.81	2346.48	2452.34	313.707	256.531	283.496	2367.88	284.578	0.120183	-3.0567	0	0
CCNB1	8136.78	8209.21	8039.64	1357.73	1211.95	1304.08	8128.54	1291.25	0.158854	-2.65423	0	0
CCNB2	5536.18	5347.06	5400.02	803.928	668.976	775.645	5427.76	749.516	0.138089	-2.85632	0	0
CDC20	9268.25	8897.93	8697.88	1534.24	1346.11	1465.11	8954.69	1448.48	0.161757	-2.6281	0	0
CENPF	7813.38	8178.07	7892.25	1719.12	1542.81	1772.42	7961.23	1678.12	0.210786	-2.24615	0	0
CEP55	3655.45	3842.73	3793.2	773.812	747.839	767.707	3763.79	763.119	0.202753	-2.30221	0	0
CIT	5465.8	5304.38	4944.57	1231.41	1145.78	1211.09	5238.25	1196.09	0.228338	-2.13075	0	0
CORO1C	14920.3	14323.4	13865.2	3662.43	3576.03	3500.61	14369.6	3579.69	0.249115	-2.00512	0	0
DDIT4	1445.07	1478.95	1533.68	9096.68	10184.2	9536.8	1485.9	9605.89	6.46469	2.69258	0	0
DLGAP5	3388.17	3599.32	3254.64	468.47	467.739	466.067	3414.04	467.425	0.136913	-2.86867	0	0
FAM83D	8320.31	7778.91	8357.68	1319.24	1258.18	1342.64	8152.3	1306.69	0.160285	-2.64129	0	0
GDF15	1935.97	1730.44	1713.2	10296.3	11578.4	9763.6	1793.2	10546.1	5.88114	2.5561	0	0
GTSE1	2465.18	2348.79	2409.12	348.843	328.143	311.845	2407.7	329.61	0.136899	-2.86882	0	0
HJURP	3850.56	3801.2	3828.66	595.626	563.825	612.351	3826.81	590.601	0.154332	-2.69589	0	0
HKDC1	671.754	657.568	638.295	5031.03	5340.02	4941.9	655.872	5104.32	7.78249	2.96023	0	0
KIF18B	3054.97	2971.74	2870.11	417.44	384.344	407.1	2965.61	402.961	0.135878	-2.87961	0	0
KIF20A	6109.94	5758.91	5734.68	327.929	300.948	351.535	5867.84	326.804	0.0556941	-4.16633	0	0
KIF23	5197.63	5228.24	5248.2	1060.75	1017.06	1044.4	5224.69	1040.74	0.199196	-2.32774	0	0
KIF2C	3675.05	3400.89	3426.4	607.338	584.674	595.341	3500.78	595.784	0.170186	-2.55482	0	0
KIF4A	3076.35	3144.79	3034.12	474.326	407.006	460.397	3085.09	447.243	0.144969	-2.78618	0	0
LAMP3	83.7466	74.9858	79.7869	2005.22	2197.29	2182.92	79.5064	2128.47	26.7711	4.7426	0	0
LCN2	360.823	353.01	305.85	3685.85	3520.73	3489.27	339.894	3565.28	10.4894	3.39086	0	0
LMNB1	5536.18	5993.1	5416.64	783.85	788.63	792.654	5648.64	788.378	0.13957	-2.84094	0	0
MCM3	12989.6	13101.7	12719.4	2888.62	2658.68	2839.49	12936.9	2795.6	0.216095	-2.21026	0	0
MKI67	16752	15872.8	15405.5	2335.66	2140.18	2172.71	16010.1	2216.18	0.138424	-2.85283	0	0
MKNK2	4254.15	3965.02	3925.07	15809.2	15690.1	14304.1	4048.08	15267.8	3.77161	1.91518	0	0
MYBL2	6008.37	5567.41	5719.17	971.238	882.903	966.154	5764.98	940.098	0.16307	-2.61643	0	0
NCAPG	2858.97	2924.45	2944.36	363.901	369.84	402.564	2909.26	378.768	0.130194	-2.94126	0	0
NUPR1	890.03	847.916	912.008	6766.88	7377.77	6242.58	883.318	6795.74	7.69342	2.94363	0	0
NUSAP1	3042.5	3052.5	2900.03	309.525	286.445	328.855	2998.34	308.275	0.102815	-3.28188	0	0
PCK2	2237.1	2076.53	2309.39	11871.5	10883.1	11368.2	2207.67	11374.3	5.15215	2.36518	0	0
PLK1	10126.2	9518.58	9381.61	1301.68	1182.04	1153.26	9675.47	1212.33	0.125299	-2.99655	0	0
PRC1	7962.16	8199.99	7810.25	1575.23	1609.89	1558.09	7990.8	1581.07	0.197862	-2.33744	0	0
PRR11	7322.48	7317.46	7065.57	1617.06	1408.66	1550.16	7235.17	1525.29	0.210816	-2.24594	0	0
PSAT1	2017.05	1928.87	2169.76	7797.51	7791.12	8244.06	2038.56	7944.23	3.89699	1.96236	0	0
PTTG1	6534.91	6763.72	6909.32	1100.07	997.118	1119.24	6735.98	1072.14	0.159166	-2.65139	0	0
RBCK1	5601.22	5325.15	5895.36	22376.1	22398	21806.5	5607.24	22193.5	3.95801	1.98478	0	0
RRM2	4985.59	5266.31	5046.52	643.309	566.544	663.38	5099.47	624.411	0.122446	-3.02978	0	0
SESN2	437.442	436.071	467.64	3276.78	3333.09	3180.82	447.051	3263.57	7.30021	2.86794	0	0
SHMT2	6040.44	5560.49	5690.36	20094.8	18901.7	18816.2	5763.76	19270.9	3.34346	1.74134	0	0
SLC3A2	11919.6	10831.4	11097	48341.9	52141.1	45300.4	11282.7	48594.5	4.30699	2.10668	0	0
SPAG5	4441.24	4308.8	4284.11	952.834	813.105	918.527	4344.72	894.822	0.205956	-2.27959	0	0
SPDL1	4061.71	4140.37	4122.32	861.65	892.874	938.938	4108.13	897.821	0.218547	-2.19398	0	0
TACC3	6078.75	5612.4	5969.61	1268.21	1137.62	1181.61	5886.92	1195.82	0.203131	-2.29952	0	0
THBD	1740.86	1670.45	1743.12	9349.32	9946.71	9093.41	1718.14	9463.15	5.50777	2.46147	0	0
TK1	12006.9	10553.4	11530.3	1836.23	1515.62	1590.98	11363.5	1647.61	0.144991	-2.78597	0	0
TOP2A	16157.7	16551.1	15965.1	2548.14	2156.49	2517.44	16224.7	2407.36	0.148377	-2.75266	0	0
TPBG	1712.35	1680.84	1702.12	6439.79	6843.86	6304.95	1698.44	6529.53	3.84444	1.94277	0	0
TPX2	31119.9	31327.9	30032	5345.58	4759.88	5129.01	30826.6	5078.15	0.164733	-2.6018	0	0
TRIB3	991.595	966.74	957.443	9399.51	9487.13	9464.22	971.926	9450.29	9.72326	3.28144	0	0
TUBA1B	31200.1	31363.7	34086.7	7604.27	7113.08	8299.62	32216.8	7672.32	0.238147	-2.07008	0	0
TUBB6	11451.9	10825.6	11271	3013.26	3049.37	2933.61	11182.8	2998.75	0.268156	-1.89885	0	0
TYMS	5088.05	4959.45	5098.6	895.949	802.227	843.684	5048.7	847.286	0.167823	-2.57499	0	0
UBE2C	5978.97	5828.13	5701.44	1367.76	1224.64	1222.43	5836.18	1271.61	0.217885	-2.19836	0	0
UHRF1	4033.2	3930.41	3925.07	576.385	593.739	589.671	3962.89	586.598	0.148023	-2.75611	0	0
UNG	3656.34	3734.29	3714.52	708.561	683.479	743.893	3701.72	711.978	0.192337	-2.37829	0	0
VEGFA	3558.34	3849.66	3448.57	25648.7	28379.8	26884.5	3618.85	26971	7.45291	2.8978	0	0
WARS1	6747.84	6455.7	6358.57	21007.5	20130.9	20265.4	6520.7	20468	3.13892	1.65027	0	0
STMN1	9083.83	8747.96	8712.29	2451.94	2146.52	2269.1	8848.02	2289.19	0.258723	-1.95052	5.13245e-306	1.31508e-303
CDCA8	3006.86	2773.32	2802.51	452.575	369.84	450.191	2860.9	424.202	0.148276	-2.75364	4.70583e-304	1.18879e-301
ALDH1L2	350.132	344.935	357.933	2203.48	2398.52	2264.56	351	2288.86	6.52096	2.70508	9.63887e-300	2.40115e-297
HMMR	3411.34	3750.44	3651.36	735.33	715.206	783.582	3604.38	744.706	0.206611	-2.27501	4.55162e-299	1.11833e-296
ITGA2	6796.84	7083.27	6631.18	19316	19423	19864	6837.1	19534.3	2.85711	1.51456	3.38413e-297	8.2024e-295
KIF11	3520.03	3857.73	3611.46	822.332	782.285	801.726	3663.07	802.114	0.218973	-2.19118	3.54331e-297	8.4737e-295
MT2A	21608.4	21044.5	20108.5	7220.29	7085.89	6884.41	20920.5	7063.53	0.337637	-1.56645	1.19508e-292	2.82039e-290
LDHA	28825.7	31764	31044.9	9719.08	9260.51	9723.91	30544.9	9567.83	0.313239	-1.67467	1.33239e-292	3.10361e-290
HMGB2	5168.23	5885.81	5697.01	973.748	1119.49	1131.72	5583.68	1074.99	0.192523	-2.3769	1.01787e-291	2.34058e-289
MCM5	7293.08	6697.96	6923.73	1914.03	1799.35	1947.05	6971.59	1886.81	0.270643	-1.88554	1.21551e-290	2.75968e-288
TUBA1C	16882.1	17131.4	18181.4	5048.6	4970.18	5457.86	17398.3	5158.88	0.296517	-1.75382	2.69559e-290	6.04352e-288
SULF2	866.866	994.427	879.872	4725.69	4833.3	4304.6	913.722	4621.2	5.05756	2.33844	4.68966e-290	1.03844e-287
PCDH1	3683.96	3412.43	3582.65	12110.8	11988.1	11268.4	3559.68	11789.1	3.31184	1.72763	3.461e-289	7.57031e-287
CDCA5	4214.06	4073.46	4146.7	1127.67	1065.1	1120.38	4144.74	1104.38	0.266454	-1.90804	6.10752e-286	1.31981e-283
SLC35F6	2013.48	1888.49	1991.35	7063.86	6611.8	7089.66	1964.44	6921.77	3.52354	1.81702	2.09797e-284	4.47966e-282
GTPBP2	5450.65	5238.62	5301.4	15042.9	15521.5	14732.7	5330.22	15099	2.83272	1.50219	5.42009e-284	1.1437e-281
NF2	7597.77	7297.85	7331.53	2311.4	2309.69	2153.43	7409.05	2258.17	0.304786	-1.71413	4.73164e-283	9.86823e-281
P3H2	7929.2	7703.93	8001.96	2564.87	2618.8	2478.89	7878.36	2554.19	0.324203	-1.62503	8.42461e-283	1.73682e-280
ITGA3	36292.6	34443.9	34770.5	107347	108875	99482.1	35169	105235	2.99226	1.58124	3.0015e-282	6.11761e-280
INCENP	4452.82	5243.24	4880.3	977.931	1017.97	1019.45	4858.79	1005.12	0.206866	-2.27323	8.78841e-282	1.77111e-279
PLEKHF1	797.374	751.012	818.924	3531.09	3718.34	3407.62	789.103	3552.35	4.50176	2.17049	6.95526e-280	1.38611e-277
NCAPH	2100.79	2048.84	1927.08	301.996	282.819	323.185	2025.57	302.667	0.149423	-2.74253	1.17392e-279	2.31378e-277
TROAP	2347.58	2250.73	2334.87	429.152	383.437	436.584	2311.06	416.391	0.180173	-2.47254	4.48792e-277	8.7495e-275
DIO2	1338.16	1425.88	1436.16	121.3	121.467	112.264	1400.07	118.344	0.0845271	-3.56444	7.45927e-276	1.4386e-273
TUBB4B	26017.6	24485.7	25886.4	8469.26	7972.41	7614.7	25463.2	8018.79	0.314916	-1.66696	6.14148e-274	1.17185e-271
AHNAK2	15222.3	13565.5	14388.2	44595	43900.4	43012	14392	43835.8	3.04584	1.60684	2.21827e-271	4.18809e-269
KLF4	1230.36	1177.85	1265.51	4782.57	5030.01	4568.82	1224.57	4793.8	3.91467	1.96889	8.17901e-271	1.52811e-268
PCNA	9222.81	9962.73	10210.5	2615.07	2649.62	2870.11	9798.68	2711.6	0.276731	-1.85344	1.87738e-269	3.47142e-267
CAVIN2	1404.09	1253.99	1508.19	68.5974	71.6112	74.8429	1388.76	71.6838	0.0516172	-4.27601	6.83214e-265	1.25042e-262
SMS	3855.91	4049.23	3818.69	1078.32	1056.04	1073.88	3907.94	1069.41	0.273651	-1.86959	4.51942e-264	8.18791e-262
XPOT	4124.07	4387.25	4319.57	12123.3	12525.6	12887.7	4276.96	12512.2	2.92549	1.54868	3.12428e-263	5.60371e-261
ESPL1	2925.78	2711.02	2778.14	578.895	600.084	640.701	2804.98	606.56	0.216244	-2.20927	6.94171e-261	1.23274e-258
HERPUD1	2803.73	2820.62	2914.44	8127.95	8264.3	7984.38	2846.26	8125.54	2.85481	1.5134	2.7365e-259	4.81194e-257
SRSF2	10626	10804.9	10940.8	3567.9	3847.06	3787.5	10790.6	3734.16	0.346058	-1.53092	2.90612e-259	5.06059e-257
IL20RB	424.969	373.775	384.528	2150.78	2238.98	2150.03	394.424	2179.93	5.52687	2.46646	1.6649e-258	2.87131e-256
KLF13	5697.44	5385.13	5500.86	14567.7	15083.7	14864.3	5527.81	14838.6	2.68435	1.42457	4.68655e-258	8.00552e-256
LAMA5	4257.71	3958.1	4187.7	13501.1	15409.1	14638.6	4134.5	14516.3	3.51101	1.81189	5.1817e-257	8.76782e-255
ALYREF	7550.56	7883.89	8275.67	2474.52	2444.75	2321.26	7903.37	2413.51	0.305378	-1.71133	1.56651e-254	2.62588e-252
S100P	364.387	318.401	363.474	2016.09	2147.43	2018.49	348.754	2060.67	5.90867	2.56283	1.26347e-253	2.0983e-251
PCLAF	1838.86	1819.27	2051.19	240.091	234.776	286.898	1903.11	253.922	0.133425	-2.9059	1.71432e-253	2.82091e-251
PRAG1	1465.57	1327.83	1412.89	5461.86	5283.82	4975.92	1402.09	5240.53	3.73765	1.90213	4.23217e-252	6.90075e-250
IQGAP3	2735.13	2594.51	2513.29	519.5	433.293	505.757	2614.31	486.183	0.18597	-2.42686	3.92816e-251	6.34733e-249
IDH1	1397.86	1324.36	1422.87	4601.88	4574.96	4490.57	1381.7	4555.8	3.29726	1.72127	1.26431e-247	2.02469e-245
ARHGDIB	2955.18	3012.12	2842.41	616.54	488.588	556.786	2936.57	553.971	0.188646	-2.40625	5.59237e-247	8.87653e-245
CDCA3	2058.03	1844.65	1962.54	316.217	253.812	266.486	1955.07	278.838	0.142623	-2.80972	1.8731e-246	2.94701e-244
NCAPD2	10928.9	10245.4	10136.3	2987.33	2576.19	2923.41	10436.9	2828.98	0.271057	-1.88333	3.62736e-246	5.65742e-244
FSTL1	15003.1	14794.1	15293.6	5791.46	5393.5	5616.62	15030.3	5600.53	0.372616	-1.42424	4.34917e-246	6.72472e-244
CCN2	13271.2	12432.6	14089	3413.14	3864.29	3657.1	13264.3	3644.84	0.274786	-1.86362	1.44588e-244	2.21652e-242
CENPE	1758.68	1880.41	1779.69	301.996	274.661	320.917	1806.26	299.191	0.165641	-2.59387	8.23036e-243	1.25101e-240
RACGAP1	4884.92	4766.79	4900.24	1504.96	1383.28	1507.06	4850.65	1465.1	0.302042	-1.72718	9.40264e-243	1.41719e-240
RRM1	5652	5718.53	5557.38	1517.51	1277.22	1492.32	5642.64	1429.02	0.253253	-1.98135	4.90512e-242	7.33152e-240
SMC4	15509.2	16582.2	15970.7	5654.26	5897.5	6006.71	16020.7	5852.82	0.365329	-1.45273	2.63049e-240	3.89921e-238
H2AX	8135	7879.28	7995.31	2914.55	2836.35	2713.62	8003.2	2821.51	0.352548	-1.50411	3.49987e-239	5.14539e-237
CTNNAL1	6526.89	6579.14	6780.78	2087.2	1861.89	2070.65	6628.93	2006.58	0.302701	-1.72404	6.92992e-239	1.01053e-236
KIF22	5615.48	5353.99	5383.4	1801.1	1680.6	1705.51	5450.95	1729.07	0.317205	-1.65651	9.25735e-239	1.33903e-236
KPNA2	10900.4	10943.3	10626.1	3231.61	2710.35	3054.95	10823.3	2998.97	0.277085	-1.8516	1.00193e-238	1.43766e-236
VIM	93990.4	90474.4	86381.5	33793.4	31170.8	32130.3	90282.1	32364.8	0.358486	-1.48001	1.97386e-238	2.80977e-236
CENPW	1306.98	1307.06	1285.46	164.801	164.978	161.026	1299.83	163.601	0.125864	-2.99007	4.41542e-236	6.23583e-234
LTBP1	379.532	366.854	357.933	1917.38	1894.52	1867.67	368.106	1893.19	5.14306	2.36263	4.68737e-236	6.56817e-234
NRP1	11148.1	11334.4	10556.2	28342.4	27485.1	27686.2	11012.9	27837.9	2.52775	1.33786	5.00833e-233	6.96352e-231
NDC80	1760.46	1920.79	1799.64	321.236	264.69	299.372	1826.96	295.099	0.161525	-2.63018	3.30082e-232	4.55412e-230
DDIT3	1034.36	906.751	1037.23	4110.82	3835.28	3860.08	992.78	3935.39	3.96401	1.98696	1.31291e-231	1.79759e-229
TSC22D1	3287.5	3372.05	3338.86	8570.49	8666.77	8509.41	3332.8	8582.22	2.57508	1.36461	1.66321e-231	2.25995e-229
DNMT1	13447.6	12830.6	12628.5	4955.74	4710.02	4717.37	12968.9	4794.38	0.369683	-1.43564	9.13424e-231	1.23182e-228
TCOF1	15660.6	14966	15499.7	6311.79	6160.38	6123.51	15375.4	6198.56	0.403147	-1.31062	1.56009e-230	2.08819e-228
CDT1	5479.16	5305.53	5210.53	1750.91	1594.48	1644.28	5331.74	1663.22	0.311947	-1.68063	2.48706e-230	3.30429e-228
DKK1	20870.7	20328.1	22566.4	7289.72	7513.74	7060.18	21255.1	7287.88	0.342877	-1.54423	4.83333e-230	6.3743e-228
CDCA2	1796.1	1879.26	1768.61	342.987	285.538	302.774	1814.66	310.433	0.17107	-2.54734	2.03887e-229	2.66928e-227
PBK	1760.46	1855.03	1954.78	327.092	304.574	350.401	1856.76	327.356	0.176305	-2.50385	4.70602e-227	6.11647e-225
VLDLR	334.986	325.323	300.309	1798.59	1990.61	1807.57	320.206	1865.59	5.82622	2.54256	7.76799e-225	1.00235e-222
CDKN3	1695.42	1909.25	1837.31	321.236	321.797	291.434	1814	311.489	0.171714	-2.54192	8.02647e-225	1.02831e-222
SLFN5	1814.81	2031.54	1689.93	6680.71	6890.09	6614.52	1845.43	6728.44	3.64601	1.86632	8.36245e-225	1.06375e-222
CDK1	2628.22	2600.28	3048.52	482.691	397.034	485.345	2759.01	455.023	0.164923	-2.60014	2.67967e-224	3.38468e-222
JPT1	6208.83	6332.26	6243.32	2258.69	2084.88	2112.61	6261.47	2152.06	0.343699	-1.54078	4.5228e-224	5.67279e-222
ZWINT	2976.57	3103.26	3035.23	852.448	823.982	884.507	3038.35	853.646	0.280957	-1.83158	4.50655e-223	5.61316e-221
TPP1	3534.28	3757.37	3517.27	9514.96	9432.74	9559.48	3602.97	9502.39	2.63737	1.3991	1.11228e-222	1.37585e-220
HLTF	7590.65	8141.15	7905.55	2847.63	2876.23	2903	7879.12	2875.62	0.364967	-1.45416	7.27371e-222	8.9357e-220
ARL6IP1	11053.7	11700.1	12075.5	4120.86	3998.44	4249.04	11609.8	4122.78	0.355113	-1.49365	9.13513e-220	1.11461e-217
CDCP1	3509.34	3362.82	3362.13	9074.93	8892.48	8726	3411.43	8897.8	2.60823	1.38307	2.24608e-219	2.722e-217
NUF2	1135.92	1143.25	1166.88	137.195	119.654	128.14	1148.68	128.33	0.111719	-3.16206	5.08502e-219	6.12113e-217
CCN3	754.61	770.623	748.002	2896.98	2817.31	2714.76	757.745	2809.68	3.70795	1.89062	2.33789e-218	2.7955e-216
CCT5	30641.4	31506.7	31098	13623.3	12825.7	13068	31082.1	13172.3	0.423791	-1.23857	1.22442e-216	1.45439e-214
UAP1	5002.52	5255.93	5154.01	1740.03	1796.63	1807.57	5137.49	1781.41	0.346747	-1.52804	1.69205e-216	1.99661e-214
SLC1A4	454.37	439.532	490.911	2218.54	2219.04	2041.17	461.604	2159.58	4.67843	2.22602	5.87115e-214	6.88268e-212
PLIN4	551.48	452.222	528.588	2425.17	2324.19	2366.62	510.763	2371.99	4.64402	2.21537	3.06364e-213	3.56815e-211
NPM1	28175.4	30708.4	27909.9	11122.8	10874.9	10924.8	28931.2	10974.2	0.37932	-1.39851	5.43301e-213	6.28687e-211
MOK	6863.66	6709.5	6782.99	2605.03	2438.41	2463.01	6785.38	2502.15	0.368756	-1.43926	5.93381e-212	6.82236e-210
INSYN2B	1832.62	1820.42	1819.58	399.036	364.401	410.502	1824.21	391.313	0.214511	-2.22088	3.79227e-211	4.33236e-209
GPRC5A	9239.74	8757.19	9687.46	3126.2	3095.6	3298.76	9228.13	3173.52	0.343896	-1.53995	1.41407e-209	1.60524e-207
EHD4	5511.24	5080.58	5396.7	1731.67	1813.85	1792.83	5329.5	1779.45	0.333886	-1.58257	2.05508e-209	2.31823e-207
NCAPD3	4578.44	4591.44	4545.64	1607.02	1530.12	1631.8	4571.84	1589.65	0.347704	-1.52407	7.8876e-208	8.842e-206
SHCBP1	2532.89	2764.09	2588.64	670.916	597.365	661.112	2628.54	643.131	0.244672	-2.03108	2.02144e-207	2.25196e-205
NCEH1	12439.9	12963.3	12416.8	5254.39	5078.96	5268.49	12606.7	5200.61	0.412528	-1.27744	3.72441e-206	4.12352e-204
SNED1	436.551	419.92	429.963	1882.24	1955.26	1862	428.811	1899.83	4.43047	2.14746	4.32555e-206	4.7597e-204
GINS2	2067.83	1898.87	2031.24	409.075	334.488	403.698	1999.31	382.42	0.191276	-2.38627	2.9714e-205	3.24969e-203
SERPINE2	1180.47	1173.24	1125.88	3691.71	3583.28	3549.37	1159.86	3608.12	3.11081	1.63729	9.35919e-205	1.01737e-202
CAV1	19242.1	18621.9	20642.6	7287.22	6782.22	7078.32	19502.2	7049.25	0.361459	-1.4681	1.4212e-204	1.53558e-202
TTK	1801.44	1920.79	2010.19	358.881	302.761	376.482	1910.81	346.042	0.181097	-2.46516	1.97812e-204	2.12453e-202
SLC6A9	164.82	160.354	169.547	1221.37	1205.61	1179.34	164.907	1202.11	7.28959	2.86584	3.29269e-203	3.51534e-201
PIMREG	1458.44	1388.97	1515.95	246.783	210.301	255.146	1454.45	237.41	0.16323	-2.61502	3.93755e-201	4.17892e-199
AARS1	10080.8	9307.47	9073.54	28805.9	26776.3	26190.5	9487.26	27257.5	2.87307	1.52259	4.58049e-201	4.83269e-199
MMP14	25474.1	27252.1	25044.2	71201.6	77656.5	69518.8	25923.5	72792.3	2.80797	1.48953	7.1995e-201	7.55148e-199
DEPDC1	1492.29	1619.69	1544.76	222.523	271.035	281.228	1552.25	258.262	0.166379	-2.58745	3.08252e-198	3.21442e-196
SRSF1	11078.6	11480.9	10938.6	4297.37	4597.62	4317.07	11166	4404.02	0.394413	-1.34222	1.25908e-196	1.30537e-194
KIF20B	2129.3	2430.69	2332.66	510.297	506.717	554.518	2297.55	523.844	0.228001	-2.13289	9.61093e-196	9.90699e-194
FILIP1L	3425.59	3495.49	3267.94	1086.68	1016.15	995.637	3396.34	1032.82	0.304099	-1.71739	3.02516e-195	3.10053e-193
CHAC1	80.1829	89.983	97.5173	1016.41	993.492	970.69	89.2277	993.531	11.1348	3.477	8.16229e-195	8.31812e-193
LMNB2	19749.9	20504.6	19771.6	8006.65	8602.41	8001.39	20008.7	8203.48	0.409995	-1.28632	3.52734e-194	3.57438e-192
PDE5A	724.319	714.096	780.138	2588.3	2576.19	2690.94	739.518	2618.48	3.54079	1.82407	1.87456e-193	1.88888e-191
TM4SF1	11090.2	11016	11795.2	4301.56	3921.39	4227.49	11300.4	4150.15	0.367255	-1.44515	1.17179e-192	1.17415e-190
CCNF	2882.13	2536.83	2790.32	694.339	607.336	601.011	2736.43	634.229	0.231773	-2.10922	1.30548e-192	1.30084e-190
NEK2	1355.98	1323.21	1292.1	235.908	222.085	249.476	1323.77	235.823	0.178146	-2.48887	4.75165e-192	4.7086e-190
LIG1	1956.46	1844.65	1849.5	452.575	388.876	412.77	1883.54	418.074	0.221962	-2.17162	1.08626e-191	1.0705e-189
KLHDC7B	210.257	253.798	165.115	5101.3	4809.74	5167.56	209.723	5026.2	23.9659	4.58291	5.67249e-190	5.55966e-188
MANCR	2321.74	2138.83	2200.79	554.635	542.976	599.877	2220.45	565.829	0.254826	-1.97241	5.98904e-190	5.83801e-188
WDR62	3234.04	3120.56	3042.98	968.729	853.896	910.589	3132.53	911.071	0.290842	-1.78169	1.29164e-189	1.25226e-187
FANCI	3392.63	3524.33	3433.05	1003.03	981.708	1127.18	3450	1037.31	0.300668	-1.73376	1.76704e-187	1.70396e-185
BBC3	460.606	477.602	412.232	1969.25	2138.37	1945.92	450.147	2017.84	4.48263	2.16435	2.44267e-187	2.34287e-185
THSD4	789.356	830.612	859.925	2858.5	3067.5	2796.4	826.631	2907.47	3.51725	1.81445	7.2289e-186	6.89668e-184
POLD1	4161.49	3971.94	4188.81	1471.5	1380.56	1372.12	4107.41	1408.06	0.342809	-1.54452	2.67474e-185	2.53831e-183
CKAP2L	2547.14	2601.43	2543.21	703.541	612.775	725.749	2563.93	680.688	0.265487	-1.91329	3.13503e-185	2.95947e-183
KIF18A	1898.55	1881.57	2045.65	408.238	392.502	472.871	1941.92	424.537	0.218617	-2.19352	1.38816e-184	1.30356e-182
PARP1	5501.44	5694.31	5252.64	1970.92	2055.88	1973.13	5482.79	1999.98	0.364773	-1.45493	2.65663e-184	2.48174e-182
MELK	2766.31	2801.01	2936.6	845.755	838.486	906.053	2834.64	863.431	0.3046	-1.71501	1.29142e-183	1.20015e-181
CAMK1D	378.641	424.535	383.42	1736.68	1743.14	1680.56	395.532	1720.13	4.3489	2.12065	3.5694e-183	3.30004e-181
EDEM1	1564.46	1612.77	1552.52	4310.76	4623	4651.6	1576.58	4528.45	2.87232	1.52222	3.99417e-183	3.67382e-181
SLC7A5	17615.3	16471.5	16993.5	41943.9	40329.8	38876.4	17026.8	40383.4	2.37176	1.24596	1.8235e-182	1.66869e-180
NDRG1	2756.51	2760.63	2744.89	6960.12	7158.4	6676.89	2754.01	6931.81	2.51699	1.3317	3.6894e-182	3.35904e-180
IGF2R	11373.5	11251.3	11101.5	25429.5	27341.9	25412.6	11242.1	26061.3	2.31819	1.213	1.23948e-180	1.12279e-178
KNL1	1551.09	1567.78	1538.11	354.699	330.862	373.081	1552.33	352.88	0.227323	-2.13718	9.85087e-179	8.87865e-177
TNS3	23273.5	22772.6	22153.1	10611.7	10299.3	10118.5	22733.1	10343.2	0.454984	-1.13611	5.00255e-176	4.48629e-174
ECT2	7973.74	8651.05	8749.96	2813.33	2644.18	3034.54	8458.25	2830.68	0.334665	-1.57921	8.13724e-176	7.26118e-174
BUB1B	2151.57	2355.71	2104.38	569.693	547.509	493.283	2203.89	536.828	0.243582	-2.03752	1.41742e-175	1.25856e-173
MCM10	2002.79	1978.47	1888.29	433.335	342.646	442.254	1956.52	406.078	0.207551	-2.26846	3.61318e-175	3.19242e-173
RAD21	9646.89	9786.22	9599.91	4412.82	4254.07	4320.48	9677.68	4329.12	0.447331	-1.16059	3.80869e-175	3.34866e-173
ECE1	7878.41	7373.99	7502.18	19746	19428.4	17985	7584.86	19053.1	2.51199	1.32883	1.13617e-174	9.94062e-173
FZD8	859.739	963.279	957.443	3306.89	3848.88	3417.83	926.82	3524.53	3.80282	1.92707	2.859e-174	2.48927e-172
RPL36AL	4699.61	5082.88	4571.12	1509.14	1489.33	1305.21	4784.54	1434.56	0.299833	-1.73777	5.23839e-174	4.53893e-172
KNSTRN	2335.1	2303.79	2391.39	730.311	671.695	701.936	2343.43	701.314	0.299268	-1.74049	8.39312e-174	7.23745e-172
SEL1L	6078.75	6667.97	6158	15295.5	16326.5	15719.3	6301.57	15780.4	2.5042	1.32435	8.91474e-174	7.65046e-172
PKMYT1	4250.58	3816.2	4087.97	1353.54	1239.15	1317.69	4051.58	1303.46	0.321716	-1.63614	1.39972e-173	1.1955e-171
MCM6	3042.5	3220.93	3223.61	1023.1	949.075	1054.6	3162.35	1008.93	0.319044	-1.64817	1.10386e-172	9.38335e-171
PSAP	53697.6	53749.8	54194.1	107820	108573	104588	53880.5	106994	1.98576	0.989694	4.76808e-172	4.03397e-170
ARHGAP29	14114	14484.9	15024.3	6454.84	6338.95	6572.57	14541.1	6455.46	0.443946	-1.17154	7.91746e-172	6.66703e-170
CSF1	3501.32	3485.11	3213.64	9209.61	9469	8645.49	3400.02	9108.03	2.67882	1.4216	3.36811e-171	2.82292e-169
ACTL8	9773.4	9621.25	9558.91	4211.21	3891.48	4123.16	9651.19	4075.28	0.422257	-1.24381	4.16587e-171	3.4753e-169
PSRC1	1341.73	1312.83	1166.88	222.523	178.575	199.581	1273.81	200.226	0.157187	-2.66945	1.86286e-170	1.54687e-168
SLC7A11	1829.95	1919.64	2017.94	5336.37	5765.16	5967.02	1922.51	5689.52	2.95942	1.56531	3.5859e-170	2.96391e-168
NOLC1	7497.99	7334.76	7038.98	3055.09	2888.02	2904.13	7290.58	2949.08	0.404506	-1.30577	4.10978e-169	3.38133e-167
FOXM1	7302.88	7014.06	6907.11	2310.56	1884.55	2199.93	7074.68	2131.68	0.301311	-1.73067	5.30161e-169	4.34199e-167
KLHL24	1431.71	1466.26	1391.84	3826.39	3947.68	4090.28	1429.94	3954.78	2.76571	1.46765	6.6408e-169	5.41407e-167
ATP9A	2176.52	2142.29	2070.03	5255.23	5282.01	5185.71	2129.61	5240.98	2.461	1.29925	1.82477e-168	1.48095e-166
EIF3B	38682	37992.4	38224.6	19365.4	18627.1	18683.5	38299.7	18892	0.493268	-1.01956	5.29479e-168	4.27781e-166
IRF2BPL	4086.65	3909.64	4131.19	9797.71	9914.98	9282.79	4042.5	9665.16	2.39089	1.25755	4.08059e-167	3.28203e-165
XRCC6	11942.8	12323.1	11568	5286.18	4967.46	5105.19	11944.6	5119.61	0.428613	-1.22225	4.50623e-167	3.6082e-165
CLDN11	13966.1	14479.2	14341.7	6795.32	6799.44	6780.09	14262.3	6791.62	0.476193	-1.07038	1.61549e-166	1.2878e-164
SRSF7	4568.64	5159.02	4725.16	1322.59	1531.94	1488.92	4817.61	1447.82	0.300526	-1.73444	7.97197e-166	6.32678e-164
FAM102A	1968.94	1925.4	1856.15	4794.29	4770.76	4783.14	1916.83	4782.73	2.49512	1.31911	3.87982e-165	3.06557e-163
SMTN	4260.38	4058.46	4037	1463.97	1373.3	1264.39	4118.61	1367.22	0.331961	-1.59091	3.03247e-164	2.38555e-162
CPA4	1328.36	1338.21	1333.11	312.034	269.222	277.826	1333.23	286.361	0.214788	-2.21902	1.16243e-162	9.10453e-161
ABCA3	3691.09	3432.04	3643.6	9276.54	8712.09	8653.43	3588.91	8880.69	2.47448	1.30713	1.54922e-162	1.20812e-160
TOMM6	5231.49	5615.86	5557.38	2202.64	2179.16	2182.92	5468.24	2188.24	0.400172	-1.32131	2.15518e-162	1.67339e-160
SLC37A2	7077.48	6779.87	6737.56	15003.6	15050.1	14527.5	6864.97	14860.4	2.16467	1.11415	7.05924e-162	5.45753e-160
SPC24	1453.09	1339.36	1324.24	304.505	259.251	282.362	1372.23	282.039	0.205533	-2.28256	1.33191e-160	1.02529e-158
CKAP5	14351	14423.8	13876.3	6602.91	6268.25	6622.46	14217	6497.88	0.457049	-1.12958	1.39296e-159	1.0677e-157
PHGDH	1921.72	1795.04	1876.1	5573.95	4949.33	5287.76	1864.29	5270.35	2.82701	1.49927	1.99113e-159	1.5197e-157
ERN1	793.811	777.545	704.784	2482.05	2718.51	2774.86	758.713	2658.47	3.50392	1.80897	3.48419e-159	2.64798e-157
SEMA3C	4197.13	4444.93	4171.08	1642.99	1508.37	1550.16	4271.05	1567.17	0.366929	-1.44643	6.84999e-159	5.18403e-157
MYBL1	2530.22	2864.46	2646.27	778.831	771.407	838.014	2680.31	796.084	0.297012	-1.75141	2.15443e-158	1.62361e-156
TMPO	6780.8	6952.91	7265.04	2852.65	2708.54	2925.68	6999.58	2828.95	0.40416	-1.307	3.43007e-158	2.57413e-156
FAM111B	1004.07	1182.47	1134.75	182.369	176.762	174.633	1107.09	177.921	0.16071	-2.63747	5.73636e-158	4.28697e-156
FEN1	4358.39	4393.01	4592.18	1747.56	1626.21	1736.13	4447.86	1703.3	0.382948	-1.38478	1.27839e-157	9.51421e-156
CEBPG	1445.96	1498.56	1519.28	3833.09	3841.62	3765.96	1487.93	3813.56	2.56299	1.35783	2.66093e-157	1.97217e-155
ACTG1	83765.3	78001.4	81554.4	38745.8	39030.8	37466.8	81107	38414.5	0.473627	-1.07818	3.15239e-157	2.3268e-155
COTL1	35345.5	35141.8	33286.6	15118.2	13969.6	13430.9	34591.3	14172.9	0.409724	-1.28727	7.81377e-157	5.74376e-155
SUPT16H	9074.03	9834.68	9127.84	3828.9	3987.57	3956.47	9345.52	3924.31	0.419914	-1.25183	8.13516e-157	5.9556e-155
GAA	2174.74	2047.69	2065.59	5375.69	5525.85	5122.2	2096.01	5341.25	2.5483	1.34953	2.2402e-155	1.63335e-153
MYL9	4807.41	4668.73	4596.61	1859.66	1763.99	1918.7	4690.92	1847.45	0.393836	-1.34433	1.52521e-154	1.10754e-152
H1-0	3837.2	3911.95	3800.96	9161.09	10144.3	9245.37	3850.04	9516.93	2.47191	1.30562	2.26047e-154	1.63483e-152
ATP13A2	975.558	943.667	921.982	3474.21	3053.9	3007.32	947.069	3178.48	3.35612	1.74679	5.10176e-154	3.67491e-152
CIP2A	2144.45	2317.64	2219.63	652.512	590.113	684.926	2227.24	642.517	0.288481	-1.79345	5.49862e-154	3.94493e-152
CDCA7	1337.27	1257.45	1283.24	293.63	258.344	297.104	1292.66	283.026	0.218949	-2.19133	5.98628e-154	4.27769e-152
PHLDA3	546.135	595.272	597.294	1947.5	1977.92	1934.58	579.567	1953.33	3.37033	1.75289	6.45769e-154	4.59623e-152
BUB3	8744.39	8766.42	8625.85	4170.22	4105.41	4090.28	8712.22	4121.97	0.473125	-1.07971	1.21141e-153	8.58811e-152
TMC6	998.722	903.29	957.443	2954.71	3117.35	2821.35	953.152	2964.47	3.11018	1.637	1.2413e-153	8.76533e-152
CDCA7L	6779.02	6886	6392.92	2851.81	2705.82	2749.91	6685.98	2769.18	0.414177	-1.27168	4.84719e-153	3.40938e-151
CTSC	10617.1	10780.7	10271.5	5009.28	4884.97	4907.88	10556.4	4934.04	0.467398	-1.09728	6.50546e-153	4.55789e-151
LAMC2	2424.2	2534.52	2290.55	6593.71	6327.17	6041.86	2416.42	6320.91	2.61582	1.38726	7.57143e-153	5.28409e-151
LRRC59	17701.7	17728.9	17772.5	7833.48	8276.99	7453.67	17734.4	7854.72	0.442909	-1.17492	9.99389e-153	6.94769e-151
CCN1	28921.1	29860.5	29517.8	11474.2	12966.2	11497.5	29433.1	11979.3	0.406999	-1.2969	1.66051e-152	1.14992e-150
CKS2	3693.76	3736.6	3635.84	1340.99	1347.92	1182.74	3688.73	1290.55	0.349864	-1.51514	1.9036e-152	1.31319e-150
PIF1	912.303	890.601	817.816	95.3671	119.654	120.202	873.573	111.741	0.127913	-2.96677	2.09133e-152	1.43717e-150
LURAP1L	498.916	479.909	510.858	1768.47	1783.03	1698.71	496.561	1750.07	3.52438	1.81737	2.89747e-152	1.98355e-150
RANBP1	2813.53	3000.59	2932.17	1050.71	1053.32	1054.6	2915.43	1052.88	0.36114	-1.46937	9.15455e-152	6.24319e-150
CENPA	1323.91	1355.51	1432.84	326.256	300.042	336.793	1370.75	321.03	0.2342	-2.09419	3.48667e-151	2.36882e-149
MAP3K20	5965.61	6134.99	6221.16	2655.22	2519.08	2667.13	6107.25	2613.81	0.427985	-1.22437	6.21736e-151	4.2081e-149
PLD3	5154.87	4981.36	5069.79	11900	11997.1	11025.7	5068.68	11640.9	2.29664	1.19953	1.25729e-150	8.47771e-149
MTHFD1	11353	11036.8	10575.1	4923.12	4565.9	4615.31	10988.3	4701.44	0.427859	-1.22479	5.07043e-150	3.40612e-148
KIFC2	1454.87	1511.25	1442.81	3930.13	4426.3	4425.94	1469.65	4260.79	2.89919	1.53565	9.44531e-150	6.32131e-148
RAN	15720.3	15615.5	15300.2	7654.46	7194.66	7310.79	15545.3	7386.64	0.475167	-1.07349	1.12431e-149	7.49653e-148
TRA2B	6715.76	6978.29	7021.25	2938.81	3043.02	3105.98	6905.1	3029.27	0.438701	-1.18869	2.05848e-149	1.36744e-147
PSMD2	51308.1	51283.4	51422.7	27478.3	26604.9	27268.9	51338.1	27117.4	0.528212	-0.920812	2.80126e-149	1.854e-147
BMF	494.461	537.59	482.046	1794.41	1747.68	1752	504.699	1764.7	3.49653	1.80592	4.0653e-149	2.68071e-147
SMC2	4096.45	4237.27	4223.16	1622.08	1451.26	1607.99	4185.63	1560.44	0.372809	-1.42349	6.12195e-149	4.0221e-147
ANXA5	11451	11270.9	11528.1	5644.22	5477.81	5401.16	11416.7	5507.73	0.482428	-1.05161	9.37321e-148	6.13569e-146
CDC45	1151.96	1093.64	1128.1	220.013	205.769	251.744	1124.57	225.842	0.200826	-2.31598	2.05851e-147	1.3426e-145
LOC101929705	388.442	418.767	429.963	1519.18	1531.03	1567.16	412.39	1539.13	3.7322	1.90003	1.01516e-146	6.59709e-145
MCM4	5445.31	5290.54	5383.4	2115.64	1803.88	1945.92	5373.08	1955.15	0.363878	-1.45847	1.51386e-146	9.80236e-145
ILF2	7355.44	7883.89	7907.77	3363.78	3361.2	3411.02	7715.7	3378.67	0.437895	-1.19134	2.55247e-146	1.6468e-144
SNX5	5684.97	5409.36	5518.59	2318.09	2097.57	2254.36	5537.64	2223.34	0.401496	-1.31654	2.61014e-146	1.67797e-144
TSC22D3	695.809	644.878	683.729	2075.49	2108.45	2076.32	674.805	2086.75	3.09238	1.62872	3.08965e-146	1.97914e-144
TRIP13	3491.52	3192.09	3441.92	1105.92	913.723	1036.46	3375.17	1018.7	0.301822	-1.72823	4.20532e-146	2.68422e-144
GAS2L3	1560.89	1577.01	1654.47	448.393	443.264	462.665	1597.46	451.441	0.2826	-1.82317	7.0719e-146	4.49793e-144
KIF15	1114.54	1194	1141.4	246.783	258.344	254.012	1149.98	253.047	0.220044	-2.18413	7.98107e-146	5.05825e-144
CENPO	2836.69	2707.56	2657.35	908.497	757.81	826.674	2733.87	830.994	0.303963	-1.71803	1.00913e-145	6.37314e-144
PLK2	13056.4	12906.8	13415.3	6423.89	6309.95	6089.49	13126.2	6274.44	0.47801	-1.06489	1.8552e-145	1.16754e-143
RPS6KA2	584.444	523.747	590.645	1911.52	1883.65	1888.08	566.279	1894.42	3.34538	1.74217	2.47113e-145	1.54972e-143
XBP1	2219.28	2145.75	2271.71	5111.34	5063.55	5148.28	2212.25	5107.72	2.30884	1.20717	3.9306e-145	2.45642e-143
MIR22HG	1119.89	1214.77	1122.56	3080.19	3259.67	3136.6	1152.4	3158.82	2.74107	1.45474	6.07537e-144	3.78361e-142
NRGN	824.993	915.98	847.736	133.012	134.158	111.13	862.903	126.1	0.146135	-2.77463	1.77025e-143	1.09866e-141
CLSPN	1112.76	1152.47	1208.99	264.351	241.121	257.414	1158.08	254.295	0.219584	-2.18715	7.23397e-143	4.47409e-141
SEZ6L2	5345.53	5249.01	5344.61	12236.3	12693.3	11432.8	5313.05	12120.8	2.28133	1.18987	3.68372e-142	2.27049e-140
E2F1	5048.85	4923.68	5232.69	2160.82	2114.8	2004.88	5068.41	2093.5	0.413049	-1.27562	6.3763e-142	3.91662e-140
CENPU	805.393	855.992	748.002	113.771	89.7406	100.925	803.129	101.479	0.126354	-2.98445	1.76679e-141	1.08154e-139
MCM2	13422.6	12150	12309.3	5249.37	4720	4687.89	12627.3	4885.75	0.386919	-1.3699	2.64463e-140	1.6134e-138
MMP15	740.355	673.719	713.649	2232.76	2382.21	2159.1	709.241	2258.02	3.18372	1.67071	3.04058e-140	1.84867e-138
SSR3	13950	13843.5	14343.9	6624.66	6968.95	6935.44	14045.8	6843.02	0.487192	-1.03744	5.79349e-140	3.51054e-138
LIMA1	9433.07	9437.83	9825.98	4443.77	4199.68	4046.05	9565.63	4229.83	0.442191	-1.17726	1.71627e-139	1.03646e-137
SCD	9151.54	9267.09	9704.08	22486.6	25170.9	21953.9	9374.24	23203.8	2.47527	1.30759	1.66457e-138	1.00187e-136
COL6A1	6633.8	7009.44	6240	15622.6	16599.3	15297.4	6627.75	15839.8	2.38992	1.25696	2.77083e-138	1.66213e-136
SEMA3E	1084.25	1099.41	1205.67	252.639	233.87	243.806	1129.78	243.438	0.215475	-2.21441	2.9794e-138	1.78129e-136
ID3	1364	1400.5	1467.19	389.834	356.243	375.348	1410.57	373.808	0.265006	-1.9159	3.37274e-138	2.00975e-136
MGAT4B	18507.1	17725.5	17557.5	38117.5	36826.3	35628.6	17930	36857.5	2.05563	1.03958	3.41108e-138	2.02586e-136
ABCC3	988.922	964.433	998.444	2591.64	2722.13	2770.32	983.933	2694.7	2.7387	1.45349	5.58436e-138	3.30565e-136
TUBA4A	6837.82	6564.14	7114.33	3064.29	2921.56	2984.64	6838.76	2990.17	0.437238	-1.19351	1.53545e-137	9.05917e-136
CKAP2	2683.45	2925.6	2765.95	948.651	853.896	979.762	2791.67	927.436	0.332216	-1.58981	3.65043e-137	2.14669e-135
CHAF1A	3843.43	4098.84	4051.4	1656.38	1668.81	1623.86	3997.89	1649.68	0.412639	-1.27705	7.30182e-137	4.27992e-135
BLVRA	3665.25	3527.79	3568.25	1482.37	1410.47	1347.17	3587.1	1413.34	0.394006	-1.34371	4.75303e-136	2.77689e-134
PGPEP1	779.556	701.406	795.653	2339.84	2260.74	2456.21	758.871	2352.26	3.09968	1.63212	5.89361e-136	3.43207e-134
ATP5MC3	5781.19	6039.24	6205.65	2576.58	2696.75	2645.58	6008.69	2639.64	0.439304	-1.18671	2.24259e-135	1.30172e-133
DBF4B	2010.81	1890.8	1740.91	538.74	495.84	547.714	1880.84	527.431	0.280424	-1.83432	3.46695e-135	2.00591e-133
UCA1	585.335	595.272	661.566	37.6449	39.8847	29.4836	614.058	35.6711	0.0580907	-4.10555	4.02648e-135	2.32215e-133
EBNA1BP2	4856.41	4867.16	4811.59	2232.76	2212.7	2203.33	4845.05	2216.26	0.457428	-1.12838	1.78568e-134	1.02654e-132
TLCD2	677.991	707.174	711.433	2180.89	2586.16	2365.49	698.866	2377.52	3.40196	1.76637	1.79623e-134	1.0293e-132
IGFBP4	13437.8	13051	12728.2	29545.4	29773	27021.7	13072.3	28780	2.2016	1.13855	5.98676e-134	3.4197e-132
PRPS1	3307.1	3308.6	3320.02	1405.41	1378.74	1359.65	3311.91	1381.27	0.417061	-1.26167	1.19548e-133	6.80704e-132
ANAPC15	2112.37	2165.36	1887.18	604.828	582.861	513.694	2054.97	567.128	0.275978	-1.85737	1.38499e-133	7.86112e-132
IL7R	2123.06	2329.17	2122.11	714.416	727.896	661.112	2191.45	701.142	0.319944	-1.64411	1.50097e-133	8.49258e-132
ATP5MC1	2606.83	2542.6	2593.07	1006.37	987.147	993.369	2580.83	995.63	0.385778	-1.37416	1.76367e-133	9.94757e-132
SLC25A5	14488.2	14219.6	14749.5	7340.75	6873.77	7061.31	14485.8	7091.95	0.489581	-1.03038	2.49303e-133	1.40173e-131
HMGB1	3462.12	3600.47	3550.52	1428	1488.43	1495.72	3537.7	1470.72	0.415726	-1.26629	2.14527e-132	1.20242e-130
MRPL15	3863.03	3894.65	3891.83	1644.66	1628.02	1727.06	3883.17	1666.58	0.429181	-1.22034	1.22336e-131	6.83555e-130
PAICS	6144.68	6531.84	6651.12	2713.78	2568.94	2822.48	6442.55	2701.73	0.419358	-1.25375	2.05842e-131	1.14658e-129
DIAPH3	1883.41	1906.95	1861.69	660.877	613.681	613.485	1884.02	629.348	0.334046	-1.58188	9.49539e-131	5.27273e-129
ACTB	213462	204449	195514	96258	94690.9	87587.7	204475	92845.5	0.454067	-1.13902	1.3225e-130	7.32111e-129
DUSP5	1545.75	1559.7	1583.55	3702.58	4031.98	3790.91	1563	3841.82	2.45798	1.29747	2.62515e-129	1.44876e-127
SRSF3	8992.07	9463.21	9266.36	4545.83	4599.43	4482.64	9240.54	4542.63	0.491598	-1.02445	2.90028e-129	1.59569e-127
VAT1	19656.4	18669.2	18531.6	38675.5	37760	36544.9	18952.4	37660.1	1.98709	0.990658	9.86407e-128	5.41046e-126
KIF14	1236.6	1347.44	1307.62	323.746	310.013	364.009	1297.22	332.589	0.256387	-1.96361	3.16004e-127	1.728e-125
TRIM8	8732.81	8471.09	7901.12	18088.8	17732.4	17401	8368.34	17740.7	2.11998	1.08405	9.25164e-127	5.04369e-125
GPT2	1111.87	1122.48	1175.75	2892.8	2863.54	2789.6	1136.7	2848.65	2.50607	1.32543	3.62489e-126	1.97018e-124
FAM43A	1267.78	1218.23	1121.45	3226.59	3461.81	3172.89	1202.49	3287.09	2.73358	1.45079	6.10854e-126	3.31005e-124
PWWP2B	1740.86	1615.08	1634.52	4109.15	4246.82	3913.38	1663.49	4089.78	2.45856	1.29781	8.33798e-126	4.50452e-124
SPC25	545.244	620.652	618.348	45.1739	48.9494	56.6992	594.748	50.2742	0.0845302	-3.56439	1.27462e-125	6.86533e-124
SLC1A5	9270.03	8753.73	8986	17356	17630.9	17235.4	9003.25	17407.4	1.93346	0.951184	1.5337e-125	8.23605e-124
NAT10	4681.79	4504.92	4352.82	1991	1866.42	1862	4513.17	1906.47	0.422424	-1.24324	1.88321e-125	1.00828e-123
GARS1	12638.6	12933.3	12313.8	25084.9	24232.7	23904.4	12628.6	24407.3	1.93271	0.950623	4.85405e-125	2.59114e-123
YWHAE	21875.7	23824.7	22378	11336.1	10940.2	10974.7	22692.8	11083.7	0.488423	-1.0338	7.86673e-125	4.18687e-123
SLC30A1	2176.52	2111.14	2205.22	4713.14	5045.42	4980.45	2164.29	4913	2.27003	1.18271	9.00182e-125	4.77682e-123
CHPF	3650.99	3417.05	3510.62	9016.37	9986.59	8449.31	3526.22	9150.76	2.59506	1.37577	1.22078e-124	6.44531e-123
FZD2	8004.03	7548.19	8353.24	3505.99	3614.1	3377	7968.49	3499.03	0.439109	-1.18735	1.22179e-124	6.44531e-123
CLIP2	2470.52	2343.02	2340.42	5686.05	5705.33	5249.21	2384.65	5546.86	2.32607	1.21789	6.7577e-124	3.55443e-122
E2F7	1662.46	1653.15	1661.12	3813.85	3691.15	3729.67	1658.91	3744.89	2.25744	1.17469	1.1395e-123	5.97604e-122
SMIM29	1166.22	1154.78	1114.8	3330.32	3427.37	2957.43	1145.27	3238.37	2.82762	1.49959	2.05992e-123	1.07717e-121
STARD13	1639.29	1510.1	1487.14	480.182	442.358	447.923	1545.51	456.821	0.295579	-1.75838	3.35198e-123	1.74771e-121
P4HA2	2390.34	2511.45	2347.06	5275.3	5388.06	5192.51	2416.28	5285.29	2.18736	1.12919	3.5031e-123	1.8212e-121
NUP93	4884.92	4634.12	4639.83	2091.38	1884.55	1970.86	4719.62	1982.27	0.420005	-1.25152	3.71707e-123	1.92686e-121
SBF1	4727.23	4305.34	4582.21	9999.32	10080.9	9526.59	4538.26	9868.93	2.17461	1.12075	6.3457e-123	3.28001e-121
ACSS2	1065.54	1049.8	1061.61	2823.37	2793.74	2603.63	1058.98	2740.25	2.58762	1.37162	8.26325e-123	4.2589e-121
ULK1	2659.4	2656.8	2559.83	5640.04	5720.74	5449.92	2625.34	5603.57	2.13441	1.09384	7.09478e-122	3.64619e-120
LARP6	895.376	933.285	857.709	2511.33	2523.62	2329.2	895.456	2454.72	2.7413	1.45486	1.80662e-121	9.25818e-120
PPL	8304.27	8674.13	8741.1	18459.4	20161.7	17998.6	8573.17	18873.2	2.20143	1.13844	2.21734e-121	1.13306e-119
SYNE1	401.805	366.854	412.232	1350.2	1470.3	1375.52	393.63	1398.67	3.55326	1.82914	4.02544e-121	2.05115e-119
PSMC3	11153.4	11010.2	10713.6	5416.68	5070.8	4877.26	10959.1	5121.58	0.467336	-1.09747	8.78724e-120	4.46482e-118
WDR76	821.429	783.313	828.897	157.272	132.345	164.428	811.213	151.348	0.18657	-2.42221	9.89776e-120	5.01487e-118
NFE2L1	17576.1	18478.8	17136.5	39583.2	42245.2	37153.8	17730.4	39660.7	2.23687	1.16148	1.3772e-119	6.95815e-118
DDX39A	5636.86	5257.08	5506.4	2489.58	2258.02	2308.79	5466.78	2352.13	0.430259	-1.21672	1.48565e-119	7.48501e-118
APOL6	1108.31	1055.57	990.687	2910.37	2694.03	2803.21	1051.52	2802.54	2.66522	1.41426	1.86344e-119	9.36211e-118
COL6A2	3730.29	3723.91	3701.23	8128.79	8884.32	7940.15	3718.47	8317.75	2.23687	1.16148	2.18637e-119	1.09539e-117
NSD2	8168.85	8100.77	7917.74	4153.49	4111.75	4137.91	8062.46	4134.38	0.512794	-0.963548	2.45756e-119	1.22782e-117
CELSR1	413.387	361.085	438.828	1568.54	1782.12	1494.59	404.434	1615.08	3.99345	1.99763	4.81755e-119	2.40021e-117
SGO2	1148.4	1192.85	1134.75	297.813	274.661	328.855	1158.67	300.443	0.259301	-1.9473	5.24148e-119	2.60419e-117
ITPR3	25330.7	23178.7	23919.4	49537.3	47689.4	47365.3	24142.9	48197.4	1.99633	0.997354	1.03783e-118	5.14215e-117
POP1	985.359	975.969	1022.82	246.783	242.934	250.61	994.717	246.776	0.248087	-2.01108	1.63027e-118	8.05526e-117
LONP1	5849.79	5786.6	5766.82	12063.1	12066	11203.8	5801.07	11777.6	2.03025	1.02166	2.0157e-118	9.93229e-117
MAD2L1	1242.83	1292.06	1350.84	366.41	310.92	364.009	1295.24	347.113	0.26799	-1.89975	6.94362e-118	3.41208e-116
TAGLN	2186.32	2086.91	2193.03	763.773	656.285	763.171	2155.42	727.743	0.337634	-1.56647	8.58262e-118	4.20595e-116
SEC14L1	16604.1	17577.8	17419	8480.98	8870.73	8922.18	17200.3	8757.96	0.509174	-0.973768	1.03793e-117	5.07255e-116
INHBE	34.7459	38.0697	41.0016	556.308	558.386	530.704	37.9391	548.466	14.4565	3.85365	1.10013e-117	5.36195e-116
PLXNA1	11787.8	10813	11005.1	22692.3	24055	22704.6	11201.9	23150.7	2.06667	1.04731	2.38737e-117	1.16043e-115
CALHM2	1151.07	1059.03	1111.48	2809.98	2772.9	2690.94	1107.19	2757.94	2.49093	1.31669	3.57625e-117	1.73361e-115
CCPG1	219.167	230.726	200.575	920.209	1001.65	992.235	216.822	971.365	4.48	2.1635	3.75753e-117	1.81658e-115
LDHB	16150.6	16736.8	16953.6	8398.16	8177.28	8752.08	16613.7	8442.51	0.508166	-0.976629	4.48526e-117	2.16257e-115
EVI2A	893.594	970.201	1032.8	178.186	213.021	207.519	965.531	199.575	0.2067	-2.27439	5.45368e-117	2.62245e-115
PPIA	30009.8	28733.4	29431.4	14019	13555.4	15097.9	29391.5	14224.1	0.483951	-1.04707	1.98999e-116	9.54345e-115
EXT1	16280.7	16164.6	15848.8	8636.58	8057.62	8168.08	16098	8287.43	0.51481	-0.957888	8.13034e-116	3.88869e-114
CENPI	757.283	825.997	790.112	134.685	151.381	163.294	791.131	149.786	0.189332	-2.40101	8.33987e-116	3.9783e-114
HELLS	1384.49	1500.87	1560.28	399.872	380.718	456.995	1481.88	412.529	0.278382	-1.84486	2.1717e-115	1.0332e-113
TMEM268	517.625	494.906	513.074	1700.71	1581.79	1528.61	508.535	1603.7	3.15358	1.65699	4.60236e-115	2.18381e-113
SERBP1	7791.99	8313.04	7919.96	3964.43	3887.85	3735.34	8008.33	3862.54	0.482315	-1.05195	4.72328e-115	2.23527e-113
PTBP1	21759	21032.9	21337.5	11848.9	11532.1	11321.7	21376.5	11567.6	0.541137	-0.885935	5.67492e-115	2.67856e-113
AURKAIP1	4769.1	4792.17	5132.96	2222.72	2238.98	2269.1	4898.08	2243.6	0.458058	-1.1264	1.9766e-114	9.30506e-113
GAS5	1766.7	1722.37	1812.94	3925.94	3822.59	4027.91	1767.33	3925.48	2.22113	1.1513	6.93448e-114	3.25594e-112
NUP62	6598.16	6252.66	6238.89	3073.5	2952.38	3111.65	6363.24	3045.84	0.478662	-1.06292	1.24847e-113	5.84662e-112
ICAM1	2241.56	2311.87	1851.72	6503.36	6548.35	5870.63	2135.05	6307.45	2.95424	1.56279	1.01213e-112	4.72748e-111
TPM3	10640.3	10876.4	10147.3	5266.1	5090.74	4835.3	10554.7	5064.05	0.479792	-1.05952	3.5914e-112	1.67312e-110
EFNB2	807.174	812.154	839.979	2114.81	2369.52	2258.89	819.769	2247.74	2.74192	1.45519	4.93992e-112	2.2954e-110
TICRR	990.704	960.972	939.712	213.321	171.323	235.869	963.796	206.838	0.214607	-2.22023	1.05033e-111	4.86788e-110
MELTF	11782.4	12049.6	11821.8	24210.7	26645.7	23728.6	11884.6	24861.7	2.09192	1.06483	1.14115e-111	5.27517e-110
GALNT2	7009.77	7184.79	7042.3	3505.99	3397.45	3171.75	7078.95	3358.4	0.47442	-1.07576	1.31641e-111	6.0697e-110
CDC25C	794.702	798.31	848.844	173.167	137.784	171.231	813.952	160.727	0.197465	-2.34033	1.70811e-111	7.85556e-110
CDK2	2626.44	2654.5	2721.62	1115.96	1079.61	1155.53	2667.52	1117.03	0.418754	-1.25583	4.02066e-111	1.84436e-109
SNRPD3	2643.36	2693.72	2664	1141.9	1165.72	1127.18	2667.03	1144.93	0.429292	-1.21997	6.75844e-111	3.09233e-109
CALM3	16270.9	16757.6	15495.3	7926.34	8153.71	7485.42	16174.6	7855.16	0.485648	-1.04202	9.02057e-111	4.11687e-109
UBE2N	2618.42	2699.49	2733.81	1146.91	1060.57	1120.38	2683.9	1109.29	0.413311	-1.2747	2.04105e-110	9.29143e-109
BEX2	114.038	130.36	149.6	783.85	712.486	808.53	131.333	768.289	5.84994	2.54842	2.89959e-110	1.31663e-108
BHLHE40	794.702	806.386	773.49	2090.55	2156.49	1999.21	791.526	2082.08	2.63047	1.39532	7.74201e-110	3.50658e-108
SEPHS2	4048.34	3745.83	3772.15	8147.19	7784.77	7898.19	3855.44	7943.39	2.06031	1.04286	1.00822e-109	4.55502e-108
MXD3	862.412	794.849	859.925	182.369	191.265	191.643	839.062	188.426	0.224567	-2.15478	1.07646e-109	4.8511e-108
PARP6	1153.74	1122.48	1158.02	2871.89	2722.13	2670.53	1144.75	2754.85	2.40651	1.26695	1.8386e-109	8.26494e-108
H2AZ2	8667.77	8473.4	8788.75	3901.68	4274.01	4275.12	8643.3	4150.27	0.480172	-1.05838	3.91013e-109	1.7533e-107
PLS3	8669.55	9066.36	9282.98	4614.43	4443.52	4583.56	9006.3	4547.17	0.504888	-0.985965	9.16843e-109	4.10087e-107
CEBPB	5628.84	6156.91	5729.14	13071.1	14786.4	12964.8	5838.3	13607.4	2.33072	1.22078	2.37323e-107	1.05886e-105
EXO1	920.321	944.821	925.306	248.456	203.956	205.251	930.15	219.221	0.235684	-2.08508	3.90869e-107	1.73961e-105
UQCRFS1	3440.74	3437.81	3592.63	1578.58	1413.19	1442.43	3490.39	1478.06	0.423467	-1.23968	6.20579e-107	2.75513e-105
BCLAF1	4306.71	4748.33	4486.9	2050.39	2031.4	2072.92	4513.98	2051.57	0.454493	-1.13767	7.08369e-107	3.13711e-105
ESCO2	582.662	616.037	589.536	99.5498	77.9565	79.3788	596.079	85.6284	0.143653	-2.79934	9.4531e-107	4.17613e-105
ANGPTL4	1100.29	957.511	1074.91	2893.64	2986.82	2658.06	1044.24	2846.17	2.72561	1.44658	1.06456e-106	4.6914e-105
VRK1	1115.43	1135.17	989.579	276.899	224.805	269.888	1080.06	257.197	0.238132	-2.07016	1.1887e-106	5.22562e-105
SNAPC1	1728.39	1784.66	1794.1	680.954	628.185	649.772	1769.05	652.97	0.369108	-1.43788	1.29615e-106	5.68404e-105
ASF1B	3109.31	2978.67	3167.1	1234.75	1008	1105.63	3085.03	1116.13	0.361789	-1.46678	1.71798e-106	7.51552e-105
DTL	1233.03	1172.09	1172.42	337.131	268.315	337.927	1192.51	314.458	0.263693	-1.92307	2.08461e-106	9.09724e-105
E2F8	831.229	829.458	812.275	181.532	205.769	174.633	824.321	187.311	0.227231	-2.13777	3.28745e-106	1.43116e-104
ZMIZ1	3688.41	3695.07	3531.68	7074.73	7276.24	7003.48	3638.39	7118.15	1.9564	0.968204	4.31713e-106	1.87487e-104
TOMM5	3194.84	3348.98	3469.62	1347.69	1476.64	1360.78	3337.82	1395.04	0.417949	-1.2586	4.46076e-106	1.93257e-104
MAN1B1	4596.26	4313.41	4423.74	9074.09	8815.43	8557.04	4444.47	8815.52	1.98348	0.988034	5.02398e-106	2.17133e-104
UBE2T	911.412	911.366	944.145	236.745	179.481	209.787	922.308	208.671	0.226249	-2.14402	1.0096e-105	4.35291e-104
LIMCH1	3890.65	3997.32	3844.18	1855.48	1775.78	1694.17	3910.72	1775.14	0.453917	-1.1395	1.2559e-105	5.4019e-104
NASP	3447.86	3771.21	3495.11	1566.86	1591.76	1539.95	3571.39	1566.19	0.438538	-1.18923	1.68099e-105	7.21299e-104
SYT7	100.674	113.056	115.248	633.271	673.508	644.103	109.659	650.294	5.93014	2.56807	1.70129e-105	7.28266e-104
PDGFA	588.899	571.046	528.588	1746.72	1889.99	1628.4	562.844	1755.04	3.11816	1.6407	2.18804e-105	9.34399e-104
LINC02009	5711.69	5490.11	5654.9	2631.8	2446.57	2736.3	5618.9	2604.89	0.463594	-1.10907	3.04205e-105	1.29602e-103
DEK	8050.36	8864.47	8759.94	3955.22	3917.77	4182.13	8558.26	4018.37	0.469532	-1.09071	3.25533e-105	1.38359e-103
GMNN	1134.14	1266.68	1224.51	333.785	371.653	335.659	1208.44	347.032	0.287173	-1.80001	3.76816e-105	1.59777e-103
F3	2465.18	2554.13	2621.89	1056.57	1096.83	1077.28	2547.07	1076.89	0.422798	-1.24196	4.09802e-105	1.73354e-103
METRNL	954.176	993.273	1010.63	2815.84	3441.87	2832.69	986.028	3030.13	3.07307	1.61968	8.59022e-105	3.62527e-103
RAD54L	1000.5	970.201	970.741	231.725	198.517	268.754	980.482	232.999	0.237637	-2.07317	1.17428e-104	4.94412e-103
ORC6	1119	1199.77	1175.75	312.034	326.33	367.411	1164.84	335.258	0.287815	-1.79679	1.51228e-104	6.35229e-103
CAVIN1	50527.7	51556.8	51848.2	28272.2	29244.6	27199.7	51310.9	28238.8	0.550348	-0.861585	2.6078e-104	1.09284e-102
GBA	2368.07	2281.88	2362.58	5013.46	4864.12	4691.29	2337.51	4856.29	2.07755	1.05488	1.20025e-103	5.01811e-102
POGLUT3	4418.97	4474.92	4345.06	2202.64	2199.1	2160.24	4412.98	2187.33	0.495657	-1.01259	1.2145e-103	5.06586e-102
MBP	1853.12	1816.96	1839.53	4104.97	3848.88	3868.02	1836.54	3940.62	2.14568	1.10143	3.64145e-103	1.51538e-101
P2RX4	518.516	490.292	515.29	1484.05	1480.27	1422.02	508.033	1462.11	2.87798	1.52506	5.7552e-103	2.38947e-101
SLC25A3	20448.4	20917.6	21392.9	11383	11048.1	11740.1	20919.6	11390.4	0.544484	-0.877039	1.89292e-102	7.84097e-101
EFTUD2	9285.18	8882.93	9034.76	4330	3726.5	4156.05	9067.62	4070.85	0.448944	-1.15539	2.03265e-102	8.40038e-101
GJC1	3131.59	3244	3170.42	1482.37	1474.83	1488.92	3182	1482.04	0.465757	-1.10235	2.40581e-102	9.91968e-101
RUVBL2	14346.5	13031.4	13484	6628.01	6269.15	5858.16	13620.6	6251.77	0.458993	-1.12345	7.25004e-102	2.9825e-100
PHF19	4997.18	4915.61	5066.47	2524.72	2395.8	2528.78	4993.08	2483.1	0.497308	-1.00779	2.75298e-101	1.12992e-99
ATP2B1	3467.46	3835.81	3522.81	7267.97	7455.73	7567.07	3608.7	7430.26	2.05899	1.04193	5.95677e-101	2.43928e-99
RAD51AP1	861.521	958.665	990.687	227.542	193.985	237.003	936.957	219.51	0.23428	-2.0937	6.73513e-101	2.75174e-99
SEC23A	5823.06	5816.59	5782.33	3061.78	3055.71	2942.69	5807.33	3020.06	0.520043	-0.943296	9.34879e-101	3.81091e-99
SFPQ	12962	14363.8	13170.4	6554.39	6716.95	6230.1	13498.7	6500.48	0.481562	-1.05421	1.69815e-100	6.90658e-99
SLC2A3	505.152	541.051	492.019	1497.43	1582.7	1440.16	512.741	1506.76	2.93864	1.55515	3.42292e-100	1.38899e-98
DEPDC1B	588.899	599.886	658.242	112.098	103.338	103.192	615.676	106.209	0.172509	-2.53526	4.91443e-100	1.98973e-98
CBX4	1698.99	1831.96	1850.61	4130.9	4770.76	4305.73	1793.85	4402.46	2.45419	1.29525	4.95185e-100	2.00037e-98
PPP1CC	7626.28	8376.49	8673.5	3569.57	3584.19	3869.15	8225.42	3674.3	0.446701	-1.16262	6.32122e-100	2.54781e-98
RPL24	19443.5	19344	19650.8	10868.5	9940.36	10402	19479.4	10403.6	0.534082	-0.904865	1.27785e-99	5.13889e-98
PLEKHG1	9.80013	23.0726	22.163	483.528	521.221	481.943	18.3452	495.564	27.0132	4.75559	2.54889e-99	1.02275e-97
H2AZ1	7288.62	7363.61	7887.82	3490.1	3692.06	3762.56	7513.35	3648.24	0.485567	-1.04226	2.60131e-99	1.04145e-97
GINS1	1518.13	1582.78	1692.15	500.259	478.617	573.796	1597.68	517.557	0.323942	-1.62619	8.02276e-99	3.20481e-97
CDKN2C	923.885	906.751	977.389	244.274	266.503	222.261	936.009	244.346	0.261051	-1.9376	1.02026e-98	4.06652e-97
ETFA	3573.48	3584.32	3639.17	1781.02	1724.11	1744.07	3598.99	1749.73	0.486173	-1.04046	1.1274e-98	4.4836e-97
EIF5A	26520	25258.7	25504.1	14602.9	13768.4	13815.3	25760.9	14062.2	0.545873	-0.873364	1.49154e-98	5.91864e-97
CARHSP1	3723.16	3292.45	3599.28	1555.15	1476.64	1518.4	3538.3	1516.73	0.428662	-1.22209	2.15355e-98	8.52671e-97
TMPO-AS1	577.317	614.884	605.051	114.608	92.4601	87.3167	599.084	98.1282	0.163797	-2.61002	2.20469e-98	8.70997e-97
C1QTNF1	142.547	129.206	129.654	662.55	680.76	669.05	133.802	670.787	5.01326	2.32575	2.70556e-98	1.06653e-96
JUN	9861.6	9798.91	9718.49	5072.86	5409.82	5022.41	9793	5168.36	0.527761	-0.922044	3.05357e-98	1.20107e-96
SH3PXD2B	1982.3	1871.18	1832.88	4217.06	3947.68	4234.29	1895.46	4133.01	2.18049	1.12465	6.08124e-98	2.38672e-96
PPM1G	11669.3	11742.8	11206.7	6172.09	6171.26	5752.7	11539.6	6032.01	0.522723	-0.935881	1.62913e-97	6.37995e-96
AOX1	910.521	898.676	849.952	235.908	239.308	244.94	886.383	240.052	0.270822	-1.88458	2.62468e-97	1.02563e-95
TIMM10	3466.57	3568.17	3326.67	1446.4	1437.66	1221.3	3453.8	1368.45	0.396217	-1.33564	2.86584e-97	1.11743e-95
NPC1	4561.52	4541.83	4668.64	8246.74	8455.56	8372.2	4590.66	8358.17	1.82069	0.864484	3.28857e-97	1.27947e-95
NOG	1078.01	1202.08	1156.91	2867.7	3403.8	3027.74	1145.67	3099.75	2.70562	1.43596	4.70467e-97	1.82647e-95
PABPC1L	834.793	925.209	828.897	2319.76	2696.75	2883.72	862.966	2633.41	3.05158	1.60956	5.35295e-97	2.07366e-95
DDX23	4010.93	4195.74	3809.82	1852.97	1815.66	1693.04	4005.5	1787.22	0.446192	-1.16426	9.6975e-97	3.74858e-95
POLA2	2179.19	2099.6	2160.89	847.428	813.105	925.33	2146.56	861.954	0.401551	-1.31635	1.03625e-96	3.99704e-95
SKA3	744.81	769.47	693.703	165.638	155.007	174.633	735.994	165.093	0.224312	-2.15642	1.49451e-96	5.75227e-95
RBM12	3326.7	3518.56	3437.49	1629.61	1656.12	1611.39	3427.58	1632.37	0.476246	-1.07022	3.43669e-96	1.31993e-94
LGALS3	4074.18	4095.38	4423.74	8176.47	8085.72	8406.22	4197.77	8222.8	1.95885	0.970009	4.16156e-96	1.59491e-94
CDC6	2397.47	2271.49	2277.25	1007.21	997.118	938.938	2315.4	981.089	0.423723	-1.23881	8.25397e-96	3.15657e-94
DKC1	4569.53	4976.75	4637.61	2107.28	2289.75	2209	4727.97	2202.01	0.465741	-1.1024	3.89488e-95	1.48635e-93
TPI1	13547.3	12300	12906.6	6152.01	5204.96	5451.06	12918	5602.68	0.433711	-1.20519	7.95144e-95	3.02796e-93
MAPRE1	12681.4	13295.6	12854.6	7287.22	7374.14	7282.44	12943.8	7314.6	0.565103	-0.823413	1.28938e-94	4.89965e-93
THBS1	73383.4	71270	72160.6	42789.7	40177.5	41847.4	72271.3	41604.9	0.575676	-0.796671	1.58295e-94	6.00249e-93
EPOR	506.934	475.295	455.45	1418.79	1440.38	1331.3	479.226	1396.82	2.91475	1.54337	2.00864e-94	7.60063e-93
CSE1L	10293.7	10679.1	10940.8	5517.91	5237.59	5716.41	10637.9	5490.64	0.51614	-0.954164	5.3141e-94	2.0066e-92
COL18A1	2848.27	2960.21	3055.17	5891.84	6438.66	5990.83	2954.55	6107.11	2.06702	1.04755	5.55354e-94	2.09261e-92
TWSG1	3321.35	3385.9	3361.02	1656.38	1639.81	1656.75	3356.09	1650.98	0.491935	-1.02346	5.7126e-94	2.14803e-92
FLYWCH1	3490.63	3225.54	3259.07	6843.84	6905.5	6450.1	3325.08	6733.15	2.02496	1.01789	6.29385e-94	2.36164e-92
POR	2719.98	2374.17	2542.1	6153.69	5802.32	5506.62	2545.42	5820.88	2.28681	1.19334	7.84199e-94	2.93641e-92
UPP1	9429.51	8353.42	9751.73	19491.7	19057.7	19283.4	9178.22	19277.6	2.10036	1.07064	1.54145e-93	5.75988e-92
TUBA1A	3639.41	3528.95	3800.96	1692.35	1635.27	1772.42	3656.44	1700.01	0.464937	-1.10489	1.55158e-93	5.78569e-92
ABHD4	947.94	883.679	971.849	2210.17	2175.53	2273.64	934.489	2219.78	2.37539	1.24817	1.90996e-93	7.10722e-92
LPAR1	4684.46	4665.27	4763.94	2472.01	2465.6	2461.88	4704.56	2466.5	0.524278	-0.931595	1.91391e-93	7.10722e-92
PRPF31	4177.53	4008.86	3999.32	1922.4	1911.75	1708.91	4061.9	1847.69	0.454882	-1.13643	2.33341e-93	8.64713e-92
SEL1L3	2400.14	2249.57	2341.52	4840.3	4655.64	4590.36	2330.41	4695.43	2.01485	1.01067	2.7304e-93	1.00974e-91
ADAMTS13	176.402	162.661	181.737	721.945	876.558	825.54	173.6	808.014	4.65445	2.21861	3.13996e-93	1.15881e-91
JDP2	598.699	611.423	652.701	1673.94	1718.67	1579.64	620.941	1657.42	2.6692	1.41641	3.80785e-93	1.40241e-91
FANCD2	1274.91	1280.53	1238.91	432.498	372.56	442.254	1264.78	415.77	0.328729	-1.60503	3.31941e-92	1.22002e-90
CCDC34	894.485	963.279	956.335	273.553	249.28	281.228	938.033	268.02	0.285726	-1.8073	4.28091e-92	1.57019e-90
CES2	2770.76	2648.73	2703.89	5648.41	5286.54	5268.49	2707.79	5401.14	1.99467	0.996147	5.15313e-92	1.88625e-90
FBXO5	1029.9	1047.49	1074.91	350.516	324.517	331.123	1050.77	335.385	0.319181	-1.64755	1.60531e-91	5.86411e-90
TCEA1	3833.63	3996.17	3755.52	7876.99	7392.27	7330.07	3861.77	7533.11	1.95069	0.963981	1.78269e-91	6.49883e-90
ATP5PB	3914.71	3997.32	4086.86	1974.27	1752.21	1840.45	3999.63	1855.64	0.463954	-1.10795	1.85722e-91	6.75683e-90
HNRNPA1	11655	13859.7	12578.6	5430.07	5751.56	5815.07	12697.8	5665.56	0.446185	-1.16428	2.25601e-91	8.19104e-90
LBR	2529.32	2556.44	2620.78	1206.31	1143.06	1177.07	2568.85	1175.48	0.457591	-1.12787	2.33064e-91	8.44492e-90
RPS14	61225.9	62404.3	61330.6	36772.4	37901.4	36358.9	61653.6	37010.9	0.600304	-0.736236	2.35931e-91	8.53159e-90
NOC2L	6319.3	6100.38	6213.4	3362.11	3226.13	3124.12	6211.03	3237.45	0.521243	-0.939973	2.40093e-91	8.64917e-90
NCAPG2	1118.11	1266.68	1230.05	397.363	381.624	388.956	1204.95	389.314	0.323097	-1.62996	2.40148e-91	8.64917e-90
TPM1	14479.2	14242.7	14276.3	8240.89	7640.65	7697.48	14332.7	7859.67	0.548371	-0.866775	5.77281e-91	2.07497e-89
CCDC86	6198.14	5811.98	5822.23	3070.99	2884.39	2807.74	5944.11	2921.04	0.491417	-1.02498	6.07868e-91	2.18054e-89
PLAU	29380.8	28861.5	27770.3	49761.5	50818.6	48567.4	28670.8	49715.8	1.73402	0.794121	6.82271e-91	2.44256e-89
MIS18BP1	1724.82	1889.64	1751.99	718.599	661.724	700.802	1788.82	693.708	0.387803	-1.36661	7.77429e-91	2.77768e-89
LMO7	2184.54	2193.05	2230.71	957.017	998.025	909.455	2202.76	954.832	0.43347	-1.206	1.3796e-90	4.91937e-89
NAGLU	2253.14	1991.16	2294.98	4953.23	4812.46	4675.41	2179.76	4813.7	2.20836	1.14298	1.77548e-90	6.31844e-89
GMPS	8682.03	8893.32	8424.17	4545.83	4060.99	4386.25	8666.5	4331.02	0.499743	-1.00074	1.8922e-90	6.72049e-89
SNRPA	3669.7	3750.44	3667.98	1897.3	1802.06	1834.79	3696.04	1844.72	0.499106	-1.00258	2.06077e-90	7.30473e-89
LMCD1	1016.54	951.743	1030.58	321.236	282.819	281.228	999.621	295.094	0.295206	-1.76021	2.72603e-90	9.64379e-89
ORAI3	967.54	985.198	1054.96	2284.63	2274.34	2380.23	1002.57	2313.06	2.30714	1.20611	3.81344e-90	1.34642e-88
PSMB1	4680.01	4619.13	5094.17	2195.95	2167.37	2354.15	4797.77	2239.16	0.466708	-1.09941	5.63031e-90	1.98399e-88
PSG4	3002.4	2909.45	2918.87	1196.27	1159.38	1365.32	2943.57	1240.32	0.421366	-1.24686	7.25379e-90	2.55106e-88
MYLK	2517.74	2390.32	2392.5	1103.41	1008	979.762	2433.52	1030.39	0.423416	-1.23985	7.81105e-90	2.74166e-88
ERCC6L	851.72	913.673	872.115	219.177	217.553	266.486	879.17	234.405	0.266621	-1.90714	8.5792e-90	3.0054e-88
MRPL2	4085.76	3996.17	4135.62	2066.29	2076.73	1932.31	4072.52	2025.11	0.497262	-1.00792	4.00051e-89	1.3987e-87
OSCAR	109.583	126.899	129.654	590.607	637.249	616.887	122.045	614.914	5.03841	2.33297	4.2226e-89	1.47347e-87
CHAF1B	922.103	1008.27	904.251	259.331	213.021	273.29	944.875	248.547	0.263048	-1.9266	7.12699e-89	2.48213e-87
PLK4	760.847	746.397	755.759	184.878	203.05	204.117	754.334	197.348	0.261619	-1.93446	7.56578e-89	2.62984e-87
PYGB	17692.8	15657	16584.6	36395.9	33815	32665.5	16644.8	34292.1	2.06023	1.04281	7.64025e-89	2.65059e-87
MARS1	5639.53	5463.58	5240.45	10997.3	10377.3	10123.1	5447.85	10499.2	1.92722	0.946524	9.00013e-89	3.11634e-87
PRIM1	945.267	997.888	1003.99	302.832	276.474	317.515	982.38	298.94	0.304302	-1.71642	1.18448e-88	4.09341e-87
MKX	40.9824	29.9943	39.8934	418.277	404.286	445.655	36.9567	422.739	11.4388	3.51586	1.72672e-88	5.95586e-87
NEDD4L	5722.39	5853.51	5373.43	2835.08	2636.02	2848.57	5649.77	2773.22	0.490855	-1.02663	5.43633e-88	1.87152e-86
SKA2	1630.39	1730.44	1763.07	644.983	646.314	711.008	1707.97	667.435	0.390778	-1.35558	1.20106e-87	4.12686e-86
ERI1	1248.18	1352.05	1370.78	460.941	467.739	489.881	1323.67	472.854	0.357229	-1.48508	1.21849e-87	4.17874e-86
HIC1	2270.96	2317.64	2333.77	1011.39	1066.92	1067.08	2307.45	1048.46	0.454381	-1.13803	2.0278e-87	6.94096e-86
RBMX	5205.65	5097.88	5057.6	2733.86	2528.15	2669.4	5120.38	2643.8	0.516329	-0.953637	2.72172e-87	9.29844e-86
MOCOS	542.571	568.738	580.671	1572.72	1426.79	1539.95	563.994	1513.15	2.68292	1.42381	3.04077e-87	1.03687e-85
DIAPH1	17617.1	16854.5	16808.4	9826.15	9163.52	9180.73	17093.3	9390.13	0.549345	-0.864216	3.80989e-87	1.29666e-85
MAL2	123.838	126.899	129.654	589.77	603.71	622.557	126.797	605.346	4.77413	2.25524	4.13037e-87	1.40307e-85
CNN3	5554.89	5455.51	5590.62	2996.53	2746.61	2827.02	5533.67	2856.72	0.516243	-0.953878	4.17128e-87	1.41429e-85
CAP1	10112	9586.65	9663.08	5518.74	5262.07	5195.91	9787.23	5325.57	0.544135	-0.877963	4.68938e-87	1.58696e-85
SNRPB	22911.8	22102.4	23274.5	13273.6	12426.8	12891.1	22762.9	12863.8	0.565123	-0.823362	7.82472e-87	2.64302e-85
C12orf75	2177.41	2266.88	2323.79	998.008	1032.47	979.762	2256.03	1003.41	0.44477	-1.16887	1.0394e-86	3.50426e-85
FDPS	3088.82	2956.75	3067.36	1458.95	1441.29	1518.4	3037.64	1472.88	0.484876	-1.04431	1.94553e-86	6.54689e-85
SNHG29	14277.9	14142.3	14679.7	25162.7	23902.7	24672.1	14366.6	24579.2	1.71085	0.774714	2.09679e-86	7.04272e-85
RPS27L	2196.12	2389.16	2320.47	856.63	998.025	853.889	2301.92	902.848	0.392216	-1.35028	2.75922e-86	9.25035e-85
CLU	2383.21	2206.89	2340.42	4804.33	4960.21	4521.19	2310.17	4761.91	2.06128	1.04354	3.53133e-86	1.18168e-84
NUCKS1	7334.95	8180.37	7888.93	3777.04	3597.78	3973.48	7801.42	3782.77	0.484882	-1.04429	3.89748e-86	1.30177e-84
CEBPA	170.166	145.357	180.629	689.32	701.609	708.74	165.384	699.889	4.23191	2.08131	4.18841e-86	1.39634e-84
TRIOBP	4017.16	3858.88	3987.13	7395.13	7656.96	7116.88	3954.39	7389.66	1.86872	0.902052	4.29033e-86	1.42767e-84
PAPSS2	2623.76	2479.15	2464.53	1176.19	1131.28	1073.88	2522.48	1127.12	0.446829	-1.1622	5.89031e-86	1.95645e-84
CD22	212.039	215.728	189.494	858.304	763.249	782.449	205.754	801.334	3.89462	1.96148	9.86382e-86	3.27019e-84
NUDCD1	2298.58	2441.08	2440.15	1101.74	1046.97	1096.56	2393.27	1081.76	0.452001	-1.1456	1.16166e-85	3.84418e-84
HMOX1	1057.52	1024.42	1010.63	2337.33	2236.26	2249.82	1030.86	2274.47	2.20638	1.14168	1.49734e-85	4.94592e-84
ABCC10	2038.43	1934.63	1902.7	3883.28	4098.16	3892.96	1958.59	3958.13	2.02091	1.01501	2.05555e-85	6.77726e-84
ACAT1	3143.17	3400.89	3384.29	1528.38	1453.98	1600.05	3309.45	1527.47	0.461548	-1.11545	2.13683e-85	7.03234e-84
BRPF3	5562.91	5402.44	5219.39	9668.05	10073.6	9617.31	5394.91	9786.32	1.81399	0.859167	3.09536e-85	1.01682e-83
OAS3	2294.12	2264.57	2012.4	918.535	868.399	886.775	2190.37	891.237	0.40689	-1.29729	4.14185e-85	1.3581e-83
PVR	8159.05	7673.93	8008.61	14631.3	14828.1	13855	7947.2	14438.1	1.81676	0.861365	4.79004e-85	1.56778e-83
FKBP3	2658.51	2991.36	2847.95	1268.21	1277.22	1282.54	2832.6	1275.99	0.450465	-1.15051	5.36007e-85	1.75115e-83
PCLO	310.041	264.181	292.552	961.2	1071.45	952.546	288.924	995.065	3.44403	1.7841	6.59814e-85	2.15171e-83
PPP1R15A	5520.15	6147.68	5464.29	12418.6	13162	11489.5	5710.71	12356.7	2.16378	1.11355	9.97115e-85	3.24578e-83
KNTC1	2203.25	2190.74	2262.84	994.662	911.91	1016.05	2218.94	974.207	0.439041	-1.18757	1.13373e-84	3.68379e-83
FANCA	1724.82	1670.45	1662.23	726.965	678.04	698.534	1685.83	701.18	0.415924	-1.26561	1.15305e-84	3.73979e-83
EFNB1	1011.2	1024.42	995.12	2372.46	2383.11	2170.44	1010.25	2308.67	2.28526	1.19236	1.3143e-84	4.25512e-83
NFIL3	524.752	498.367	552.967	1418.79	1353.36	1476.45	525.362	1416.2	2.69566	1.43064	1.62207e-84	5.24205e-83
LRRC56	308.259	261.873	240.469	954.507	945.449	952.546	270.2	950.834	3.519	1.81516	2.01652e-84	6.5051e-83
ADCY7	3561.01	3434.35	3535	6371.19	6881.02	6571.43	3510.12	6607.88	1.88252	0.912667	3.07293e-84	9.89515e-83
TINAGL1	1284.71	1298.98	1338.65	2778.19	2904.33	2683	1307.45	2788.51	2.13279	1.09274	3.74326e-84	1.20321e-82
IFI30	583.553	640.263	600.618	1541.77	1522.87	1508.2	608.145	1524.28	2.50644	1.32564	3.88628e-84	1.24695e-82
PPARA	328.75	306.865	322.472	995.498	964.485	980.896	319.362	980.293	3.06953	1.61802	1.00549e-83	3.22043e-82
UBE2S	5766.04	6100.38	6727.59	2485.4	2761.11	2281.57	6198	2509.36	0.404866	-1.30448	1.89532e-83	6.05961e-82
SLC43A2	501.589	486.831	472.072	1291.64	1277.22	1287.07	486.831	1285.31	2.64016	1.40062	2.46548e-83	7.86848e-82
MSH6	3234.93	3314.37	3368.78	1642.99	1622.58	1708.91	3306.03	1658.16	0.501557	-0.995514	2.79928e-83	8.91793e-82
PRDX5	6248.03	6425.71	6163.54	13410.8	14837.1	12351.3	6279.09	13533.1	2.15526	1.10786	3.29942e-83	1.04926e-81
SNRNP25	2132.86	1977.32	2016.84	838.226	784.098	673.586	2042.34	765.303	0.374719	-1.41612	3.84427e-83	1.22037e-81
ENSA	2847.38	3030.58	2882.3	1432.18	1423.16	1375.52	2920.09	1410.29	0.48296	-1.05002	4.12489e-83	1.30714e-81
ASAH1	898.048	1019.81	1001.77	2267.06	2373.14	2215.8	973.208	2285.33	2.34825	1.23159	5.6454e-83	1.78582e-81
SNRPD1	1994.77	2301.49	2200.79	859.977	909.191	822.138	2165.68	863.768	0.398844	-1.32611	5.76456e-83	1.8203e-81
DHFR	1098.51	1031.34	1040.55	354.699	371.653	362.875	1056.8	363.075	0.343561	-1.54136	6.05773e-83	1.90952e-81
EIF3G	10843.4	10798	10565.1	5952.08	5901.13	5388.69	10735.5	5747.3	0.535355	-0.901432	1.21206e-82	3.81394e-81
TOMM40	8739.93	8263.43	8772.13	4849.5	4746.28	4620.98	8591.83	4738.92	0.551561	-0.858407	1.48738e-82	4.67209e-81
SDHA	8457.51	8486.09	8372.08	4734.05	4768.04	4405.53	8438.56	4635.87	0.549368	-0.864156	1.87984e-82	5.89454e-81
IER5L	1595.64	1558.55	1753.1	3568.74	3881.51	3494.94	1635.76	3648.39	2.23039	1.1573	2.00381e-82	6.27232e-81
FH	2535.56	2468.76	2593.07	1153.61	1028.84	1173.67	2532.47	1118.71	0.441747	-1.17871	5.22697e-82	1.63329e-80
LGALS1	32755.6	29287.1	31921.4	17225.5	16532.2	16265.9	31321.4	16674.5	0.532368	-0.909503	6.35942e-82	1.9837e-80
PPIF	5518.36	5430.13	5236.01	2896.15	2935.15	2755.58	5394.83	2862.29	0.530562	-0.914407	7.2821e-82	2.26756e-80
NCAPH2	3065.66	2689.11	2903.36	1311.72	1189.29	1166.87	2886.04	1222.62	0.423634	-1.23911	1.14254e-81	3.55158e-80
SAAL1	1478.04	1409.73	1489.36	604.828	579.235	572.662	1459.04	585.575	0.401342	-1.3171	1.30262e-81	4.04217e-80
GLIS2	1256.2	1207.85	1267.73	2535.59	2673.18	2621.77	1243.92	2610.18	2.09835	1.06925	1.45442e-81	4.50545e-80
PEBP1	8187.56	7544.72	7752.63	4145.96	3836.19	3670.7	7828.3	3884.28	0.496184	-1.01105	2.23184e-81	6.90177e-80
TMEM184A	661.954	649.492	657.134	1532.57	1628.93	1595.51	656.193	1585.67	2.41647	1.2729	2.57725e-81	7.95621e-80
FTL	66027.9	62150.5	66956.7	111284	108884	112405	65045.1	110858	1.70432	0.769199	2.79391e-81	8.61024e-80
KLHL21	2695.04	2531.06	2483.37	4950.72	4953.87	4828.5	2569.82	4911.03	1.91104	0.934358	3.64539e-81	1.12151e-79
LAMB2	6806.64	6408.4	6354.14	12376.8	12389.6	11522.4	6523.06	12096.3	1.85439	0.890944	4.42669e-81	1.35954e-79
WBP11	4217.62	4672.19	4133.4	2078.83	1852.83	1957.26	4341.07	1962.97	0.452186	-1.14501	5.7632e-81	1.76699e-79
FAM111A	1904.79	2017.69	2032.35	871.688	883.809	900.383	1984.94	885.294	0.446004	-1.16487	1.13273e-80	3.467e-79
POLQ	849.939	828.305	807.842	245.947	228.431	266.486	828.695	246.954	0.298004	-1.7466	1.43177e-80	4.37481e-79
ADAMTS15	1653.55	1623.15	1842.86	3598.85	3658.52	3518.75	1706.52	3592.04	2.10489	1.07375	1.55008e-80	4.72826e-79
LZTS2	1348.85	1342.82	1452.79	2849.3	2899.8	2813.41	1381.49	2854.17	2.06601	1.04685	1.65347e-80	5.03508e-79
FADS3	4230.09	4181.9	4240.89	7349.96	7653.34	7294.91	4217.63	7432.74	1.7623	0.817461	1.91633e-80	5.82563e-79
BRIP1	565.735	631.034	627.214	135.522	103.338	138.346	607.994	125.735	0.206803	-2.27367	2.95109e-80	8.95614e-79
ZNF367	1125.23	1195.16	1232.26	437.517	423.322	435.45	1184.22	432.096	0.364879	-1.45451	3.44304e-80	1.04315e-78
E2F2	452.588	442.993	404.475	62.7415	46.23	69.173	433.352	59.3815	0.137028	-2.86745	4.00704e-80	1.21198e-78
HNRNPAB	12442.6	13907	13165.9	6463.21	7056.88	6824.31	13171.8	6781.47	0.514846	-0.957788	4.33939e-80	1.31029e-78
ATP5F1C	5455.11	5223.63	5694.79	2838.43	2585.26	2786.2	5457.84	2736.63	0.501412	-0.995932	4.9534e-80	1.49318e-78
TMEM205	2502.6	2384.55	2384.74	4642.03	4535.08	4470.16	2423.96	4549.09	1.87672	0.908211	5.00075e-80	1.50492e-78
INPP4B	1197.4	1139.78	1214.53	451.739	387.063	408.234	1183.91	415.679	0.351108	-1.51001	6.96129e-80	2.09142e-78
NNT	4094.67	3978.86	3949.45	2052.9	1928.06	2121.68	4007.66	2034.22	0.507582	-0.978288	9.57689e-80	2.87243e-78
NFE2L3	24231.3	25812.4	25490.8	13857.5	14832.6	13902.6	25178.2	14197.6	0.563884	-0.826528	9.95634e-80	2.98125e-78
SLC33A1	1977.84	2130.75	2040.11	4185.28	4640.23	4140.17	2049.57	4321.89	2.10869	1.07634	1.04689e-79	3.12949e-78
ACTN4	66824.4	59999	60681.3	32424	30374.9	27931.1	62501.6	30243.4	0.483881	-1.04727	2.56922e-79	7.66747e-78
SEMA3A	1614.35	1732.75	1733.15	717.763	717.925	655.442	1693.42	697.043	0.41162	-1.28062	2.63023e-79	7.8365e-78
AXIN1	3081.7	3065.19	3109.47	5719.51	6060.67	5561.05	3085.45	5780.41	1.87344	0.90569	4.49337e-79	1.33653e-77
TEP1	743.028	724.478	808.95	1742.54	1785.75	1827.98	758.819	1785.42	2.3529	1.23444	9.45916e-79	2.80893e-77
CACNB1	669.973	730.246	634.971	1904	1693.29	1695.31	678.397	1764.2	2.60054	1.37881	1.50693e-78	4.46749e-77
PLLP	168.384	160.354	196.143	696.012	751.465	665.648	174.96	704.375	4.02591	2.00932	1.56971e-78	4.64591e-77
RPS15	17682.1	15855.5	16113.6	8798.87	8474.6	7932.21	16550.4	8401.89	0.507655	-0.97808	1.71358e-78	5.06338e-77
PKN1	15140.3	13714.3	14511.2	28413.5	27037.3	25844.6	14455.3	27098.5	1.87464	0.906614	3.18671e-78	9.4008e-77
HASPIN	969.322	918.288	865.466	306.178	283.725	273.29	917.692	287.731	0.313538	-1.67329	3.46491e-78	1.02047e-76
ANXA1	17613.5	17625.1	18552.7	10643.5	10175.1	10611.8	17930.4	10476.8	0.584303	-0.775211	3.98078e-78	1.17048e-76
RHOB	1335.49	1285.14	1409.57	2992.35	3420.12	2959.7	1343.4	3124.05	2.32548	1.21753	6.02995e-78	1.7701e-76
CD3EAP	1195.62	1204.39	1183.51	477.672	442.358	422.976	1194.5	447.669	0.374774	-1.41591	1.52551e-77	4.47084e-76
HNRNPR	5843.55	6920.61	6154.67	2825.88	2997.7	2954.03	6306.28	2925.87	0.463961	-1.10792	1.68443e-77	4.92855e-76
RNF187	3427.37	3293.61	3434.16	6736.76	6937.22	6167.74	3385.05	6613.91	1.95386	0.966327	1.69527e-77	4.95218e-76
TNRC18	15456.6	15256.7	15470.9	26834.1	30078.5	27388	15394.7	28100.2	1.82531	0.868143	2.56126e-77	7.46972e-76
ELOVL5	10387.2	10936.4	10713.6	6157.87	6199.36	6370.72	10679.1	6242.65	0.584568	-0.774558	2.63992e-77	7.68661e-76
ETS1	11354.8	12978.3	11932.6	5799.82	5950.98	6353.71	12088.6	6034.84	0.499219	-1.00226	3.09108e-77	8.98567e-76
FRAS1	1232.14	1198.62	1291	2511.33	2640.55	2703.42	1240.59	2618.43	2.11064	1.07768	3.23756e-77	9.39625e-76
PGAP6	3726.72	3517.41	3583.76	7037.09	6601.83	6517	3609.3	6718.64	1.86148	0.896451	3.78864e-77	1.09779e-75
TMEM150A	283.313	301.097	316.931	949.488	980.802	882.239	300.447	937.51	3.12038	1.64172	4.96127e-77	1.43525e-75
PRSS23	28701	27631.7	29443.6	17054	15798	16282.9	28592.1	16378.3	0.572825	-0.803833	5.37526e-77	1.55251e-75
PGAM1	3297.3	3061.73	3020.82	1533.4	1487.52	1381.19	3126.62	1467.37	0.469316	-1.09137	7.27324e-77	2.09731e-75
CLDN4	2532.89	2283.03	2424.63	4668.8	4983.78	4682.22	2413.52	4778.27	1.97979	0.98535	8.80219e-77	2.53413e-75
TPRG1L	1392.51	1240.15	1322.02	2739.71	2744.79	2772.59	1318.23	2752.37	2.08793	1.06207	9.80666e-77	2.81879e-75
DHX15	4663.08	4994.05	4857.03	2644.34	2619.7	2596.82	4838.05	2620.29	0.5416	-0.884701	1.22365e-76	3.51157e-75
LACTB	2885.69	2894.45	2875.65	1412.1	1495.68	1485.52	2885.27	1464.43	0.507555	-0.978363	1.82576e-76	5.23111e-75
CNTRL	917.649	929.824	933.063	313.707	313.639	332.257	926.845	319.868	0.345115	-1.53485	3.49381e-76	9.99442e-75
PSIP1	4788.7	5269.77	4927.95	2590.81	2667.74	2563.94	4995.47	2607.5	0.521972	-0.937957	6.79853e-76	1.94169e-74
RNPEPL1	2116.83	1994.62	2020.16	4050.59	3884.23	3827.19	2043.87	3920.67	1.91826	0.939797	7.36911e-76	2.10131e-74
PRDX3	5070.23	4710.26	5093.06	2590.81	2306.97	2475.49	4957.85	2457.75	0.495729	-1.01238	7.91201e-76	2.25254e-74
GGH	2621.09	2961.36	3023.04	1296.66	1258.18	1304.08	2868.5	1286.31	0.448425	-1.15706	8.84034e-76	2.51284e-74
LINC00707	1069.11	1181.31	1087.1	402.382	391.596	416.172	1112.51	403.383	0.36259	-1.46359	1.08903e-75	3.09064e-74
IFITM2	1845.1	1848.11	1848.4	865.833	854.802	811.932	1847.2	844.189	0.45701	-1.1297	1.11757e-75	3.16661e-74
VCP	30931	29035.7	29261.8	17711.5	16386.3	16716	29742.8	16937.9	0.56948	-0.812283	1.1844e-75	3.35068e-74
DMPK	1618.8	1612.77	1628.98	3142.93	3526.17	3322.57	1620.19	3330.56	2.05566	1.0396	1.25159e-75	3.53519e-74
GRN	27626.6	28013.5	26798.4	47022.7	48906.8	45004.4	27479.5	46978	1.70956	0.773628	1.51873e-75	4.28301e-74
PARPBP	718.973	710.635	739.137	222.523	197.611	212.055	722.915	210.73	0.2915	-1.77843	3.41556e-75	9.61718e-74
CENPM	1187.6	1029.04	1111.48	363.901	301.855	381.018	1109.37	348.925	0.314525	-1.66875	3.53742e-75	9.94471e-74
ARSD	897.157	830.612	813.383	1960.88	1857.36	1919.83	847.051	1912.69	2.25806	1.17508	4.6838e-75	1.31469e-73
ANXA2	83283.3	83016.2	77337.9	47413.3	43171.6	43667.4	81212.5	44750.8	0.551034	-0.859788	5.2742e-75	1.47809e-73
CBX3	7641.43	8324.58	7977.58	4166.04	4176.11	4487.17	7981.2	4276.44	0.535814	-0.900195	5.82628e-75	1.63027e-73
SH3BGRL	1393.4	1466.26	1370.78	578.058	542.07	598.743	1410.15	572.957	0.40631	-1.29935	8.16253e-75	2.28042e-73
RANGAP1	13449.3	12357.7	13144.9	7467.07	7075.01	7356.15	12984	7299.41	0.562187	-0.830879	8.21339e-75	2.29106e-73
IGFBP1	564.844	601.04	677.08	1585.27	1717.76	1539.95	614.321	1614.33	2.62782	1.39387	8.65474e-75	2.41043e-73
EZR	31496.7	33542.9	33888.4	16739.4	18769.4	16863.5	32976	17457.4	0.529398	-0.917575	9.55162e-75	2.65609e-73
PPP2R5D	6486.8	5892.73	5857.69	3079.35	2645.99	2758.98	6079.07	2828.11	0.46522	-1.10401	1.02824e-74	2.85487e-73
ID1	5477.38	5428.97	6039.42	2889.45	2957.82	2951.76	5648.59	2933.01	0.519246	-0.94551	1.05526e-74	2.92537e-73
CDCA4	2555.16	2266.88	2482.26	1114.29	1001.65	955.948	2434.77	1023.96	0.420559	-1.24962	1.07423e-74	2.97336e-73
LTBP3	2026.85	1984.24	1986.92	3902.52	4241.38	3803.38	1999.33	3982.43	1.99188	0.994129	1.12102e-74	3.0981e-73
VASP	8069.96	7640.48	7702.76	4387.72	4286.7	3987.09	7804.4	4220.5	0.540785	-0.886873	1.25209e-74	3.455e-73
PMEPA1	2948.95	2863.3	2941.03	5614.11	5270.22	5221.99	2917.76	5368.78	1.84003	0.879731	2.07498e-74	5.71687e-73
POLE	4250.58	4066.54	4164.43	2065.45	1700.54	1900.56	4160.52	1888.85	0.453994	-1.13926	2.23359e-74	6.14443e-73
GALNT5	822.32	824.844	780.138	266.024	257.438	255.146	809.101	259.536	0.320771	-1.64038	2.79396e-74	7.67419e-73
SUCLG1	2572.98	2441.08	2525.48	1242.28	1143.06	1238.31	2513.18	1207.88	0.48062	-1.05703	2.85309e-74	7.82462e-73
ETV1	1050.4	1089.02	1074.91	2190.1	2306.06	2202.2	1071.44	2232.78	2.08391	1.05929	2.94485e-74	8.06395e-73
LTBP4	6564.31	6545.68	6710.96	11189.7	11939.1	11156.1	6606.98	11428.3	1.72973	0.790551	3.71698e-74	1.01628e-72
CPEB2	432.988	485.677	442.152	1152.77	1240.96	1262.12	453.606	1218.62	2.68651	1.42573	4.84001e-74	1.32131e-72
ZCCHC14	3140.5	3362.82	3253.53	5868.42	6079.7	5758.37	3252.28	5902.16	1.81477	0.85979	5.12236e-74	1.39627e-72
RETREG2	4178.42	3894.65	3987.13	7693.78	7289.84	7130.49	4020.06	7371.37	1.83364	0.874714	5.82468e-74	1.5853e-72
GRAMD4	366.169	359.932	342.419	988.806	1037	976.36	356.173	1000.72	2.80965	1.49039	7.5043e-74	2.03935e-72
KIAA1549L	1576.04	1453.57	1549.2	607.338	668.976	610.083	1526.27	628.799	0.411984	-1.27934	7.81536e-74	2.12067e-72
CBX6	3654.56	3670.84	3544.98	6396.29	6626.3	6233.51	3623.46	6418.7	1.77143	0.824913	7.92835e-74	2.14808e-72
PLAC8	1729.28	1718.91	1914.89	784.687	731.522	762.037	1787.69	759.415	0.424803	-1.23514	9.49664e-74	2.56911e-72
ELF3	287.767	276.871	226.063	916.862	884.716	842.55	263.567	881.376	3.34403	1.74159	1.04939e-73	2.83462e-72
SEPTIN10	2881.24	2938.29	2908.9	1547.62	1457.61	1471.91	2909.48	1492.38	0.512938	-0.963144	1.14275e-73	3.08216e-72
ADGRE5	10487.9	9712.39	9989.98	5818.23	5419.79	5438.58	10063.4	5558.87	0.552383	-0.856259	2.36006e-73	6.35587e-72
HNRNPL	12556.6	12608	12371.4	7443.65	7769.36	7650.99	12512	7621.33	0.609121	-0.715199	3.90703e-73	1.05062e-71
MYH9	51810.6	53745.2	52313.6	32262.5	33374.5	31502.1	52623.1	32379.7	0.615312	-0.700609	4.18307e-73	1.12317e-71
NUDT1	2205.03	2124.98	2067.81	1023.1	1029.75	972.958	2132.61	1008.6	0.472944	-1.08026	5.42889e-73	1.4555e-71
CRIM1	10798	11447.4	10960.7	6223.12	6560.13	6081.55	11068.7	6288.27	0.568112	-0.815753	7.73773e-73	2.0714e-71
SIAH1	786.683	751.012	828.897	1769.31	1727.73	1800.77	788.864	1765.94	2.23858	1.16259	9.26091e-73	2.47547e-71
MB21D2	928.34	939.053	895.386	338.804	306.387	307.309	920.926	317.5	0.344762	-1.53633	1.32335e-72	3.53209e-71
IGF2BP3	3811.36	3842.73	3820.91	2088.04	2023.24	2142.09	3825	2084.46	0.544956	-0.875787	1.49962e-72	3.99661e-71
ZNF252P	392.896	374.929	417.773	1059.08	1075.07	1051.2	395.199	1061.78	2.68671	1.42584	1.63038e-72	4.33865e-71
MN1	84.6375	68.064	60.9483	424.132	455.049	434.316	71.2166	437.832	6.14789	2.62009	2.0657e-72	5.48895e-71
NPTXR	1480.71	1415.5	1316.48	3041.71	2960.53	2812.28	1404.23	2938.17	2.09237	1.06514	2.79014e-72	7.40294e-71
PACS2	3952.13	3675.46	3558.27	7323.19	7230.92	6768.75	3728.62	7107.62	1.90623	0.930725	3.21662e-72	8.5219e-71
CAV2	4285.33	4511.84	4644.26	2272.08	2439.31	2354.15	4480.48	2355.18	0.525654	-0.927814	4.32756e-72	1.14482e-70
SRD5A1	1849.55	1815.81	1965.86	3500.14	3648.55	3615.14	1877.07	3587.94	1.91145	0.934671	5.70851e-72	1.50792e-70
CAND1	4577.55	4639.89	4767.27	2605.86	2537.21	2659.19	4661.57	2600.76	0.557914	-0.841885	9.46572e-72	2.49672e-70
IDH2	2979.24	2834.46	2840.19	1387.84	1397.78	1200.89	2884.63	1328.84	0.460661	-1.11822	9.67995e-72	2.54948e-70
PNRC1	1678.5	1836.58	1743.12	3449.11	3313.15	3396.28	1752.73	3386.18	1.93195	0.950054	1.64268e-71	4.3201e-70
ADD1	5533.51	5242.08	5344.61	3055.09	2832.72	2959.7	5373.4	2949.17	0.548846	-0.865527	2.65071e-71	6.96092e-70
FGF1	504.261	508.75	526.372	127.993	107.87	111.13	513.128	115.664	0.225411	-2.14937	3.08184e-71	8.08128e-70
IKBIP	3150.3	3034.04	3345.51	1478.19	1623.49	1554.69	3176.62	1552.12	0.488609	-1.03325	3.1478e-71	8.24217e-70
LITAF	3390.85	3410.12	3471.84	5875.95	5775.13	5937.54	3424.27	5862.87	1.71215	0.775811	5.30503e-71	1.38704e-69
ADAM8	1421.91	1447.8	1375.22	3081.86	3227.94	2785.06	1414.98	3031.62	2.14253	1.09931	1.05566e-70	2.75608e-69
OTULINL	620.081	632.188	586.212	154.762	154.1	180.303	612.827	163.055	0.266071	-1.91012	1.14899e-70	2.9954e-69
COX4I1	12292	12936.8	12734.9	7664.5	7743.08	7442.33	12654.6	7616.64	0.601889	-0.732432	1.2646e-70	3.292e-69
DCTN3	2456.27	2625.66	2532.13	1132.69	1270.87	1104.5	2538.02	1169.36	0.460736	-1.11799	1.54013e-70	4.00346e-69
FRMD6	8941.28	8582.99	8629.17	4941.52	4649.29	5115.4	8717.82	4902.07	0.562305	-0.830576	1.63961e-70	4.25587e-69
MAP7D3	2566.74	2697.18	2577.56	1289.97	1326.17	1360.78	2613.83	1325.64	0.507163	-0.979478	1.85376e-70	4.80479e-69
TBC1D1	3185.04	3029.43	2980.93	1535.91	1298.07	1401.6	3065.13	1411.86	0.46062	-1.11835	1.85917e-70	4.81185e-69
CMSS1	2006.35	1930.02	1848.4	876.708	757.81	860.693	1928.26	831.737	0.431341	-1.2131	2.36104e-70	6.10197e-69
H2AJ	5331.27	4737.95	5216.07	2547.3	2612.45	2333.74	5095.1	2497.83	0.490242	-1.02843	2.43288e-70	6.27859e-69
PSMC1	3596.65	3675.46	3461.86	1871.37	1952.54	1808.7	3577.99	1877.54	0.524746	-0.930308	2.5442e-70	6.55644e-69
DHX9	8723.01	9080.2	9056.92	5354.78	5262.07	5451.06	8953.38	5355.97	0.598206	-0.741285	4.06548e-70	1.04618e-68
C9orf16	1192.94	1149.01	1175.75	2687.85	2461.98	2371.16	1172.57	2506.99	2.13804	1.09629	4.10656e-70	1.05523e-68
KLHL35	1051.29	906.751	948.577	2235.27	2299.72	2089.93	968.872	2208.31	2.27926	1.18856	4.41624e-70	1.13319e-68
SLC38A10	6500.16	6514.54	6747.53	11811.3	13326.9	11866	6587.41	12334.7	1.87247	0.904945	4.92029e-70	1.26072e-68
FICD	447.242	432.61	466.532	1223.88	1407.75	1165.73	448.795	1265.79	2.82041	1.49591	5.44429e-70	1.39299e-68
TIMM13	3791.76	3627.01	3752.2	1936.62	1935.32	1712.31	3723.66	1861.42	0.49989	-1.00032	6.545e-70	1.67224e-68
TESK1	1256.2	1161.7	1225.62	2546.47	2503.67	2383.63	1214.51	2477.92	2.04027	1.02876	8.94168e-70	2.28134e-68
DNAJB9	308.259	282.639	324.688	993.825	1184.76	925.33	305.195	1034.64	3.39008	1.76132	9.55403e-70	2.43411e-68
CAPZB	7072.13	6960.99	6755.29	4103.29	4018.39	3863.48	6929.47	3995.05	0.576531	-0.79453	9.76083e-70	2.48327e-68
CHEK1	1991.21	2108.83	1986.92	982.95	948.169	985.432	2028.98	972.183	0.479148	-1.06146	9.95597e-70	2.52932e-68
RBM14	3324.03	3324.75	3291.21	1814.48	1805.69	1832.52	3313.33	1817.56	0.548561	-0.866276	1.06511e-69	2.7021e-68
MRPL47	2523.09	2654.5	2789.22	1325.1	1184.76	1222.43	2655.6	1244.1	0.468481	-1.09394	1.31761e-69	3.33794e-68
RELL2	647.7	659.875	647.16	1518.34	1553.69	1428.82	651.578	1500.28	2.30254	1.20323	1.49545e-69	3.78314e-68
MAP2K3	4845.72	4523.37	4531.23	2589.97	2481.01	2459.61	4633.44	2510.2	0.541756	-0.884284	1.56915e-69	3.96398e-68
TNFRSF14	535.444	526.054	524.156	1289.97	1244.58	1255.32	528.551	1263.29	2.3901	1.25707	1.62791e-69	4.10663e-68
GATA6	789.356	749.858	725.839	1651.36	1792.09	1687.37	755.018	1710.27	2.26521	1.17964	1.83029e-69	4.6107e-68
RPL27A	17626	17780.9	18434.1	11084.3	11125.1	11321.7	17947	11177	0.622781	-0.683202	1.85368e-69	4.66305e-68
SUB1	2769.87	2741.02	2782.57	1454.77	1481.17	1400.47	2764.49	1445.47	0.522871	-0.935473	1.85801e-69	4.66742e-68
SYVN1	2477.65	2472.22	2359.25	4609.41	4949.33	4441.81	2436.38	4666.85	1.91549	0.937712	1.86234e-69	4.67174e-68
TIMP2	30110.5	31164.1	28186.9	53743.5	56907.4	51442	29820.5	54031	1.81187	0.857482	2.45629e-69	6.15309e-68
NDUFS5	2511.51	2732.94	2563.15	1248.97	1322.54	1204.29	2602.53	1258.6	0.483606	-1.0481	3.05027e-69	7.63034e-68
C16orf58	3122.68	2761.78	3154.91	5929.49	5845.83	5688.06	3013.12	5821.13	1.93192	0.950039	3.46987e-69	8.66791e-68
AGRN	8340.8	8159.61	8100.59	14915.7	16810.5	14635.2	8200.33	15453.8	1.88454	0.914209	4.28795e-69	1.06966e-67
G2E3	1023.67	1102.87	1105.93	378.122	408.819	426.378	1077.49	404.439	0.375353	-1.41368	4.86508e-69	1.21195e-67
TBRG4	10098.6	9005.22	9941.22	5369	5044.51	4970.25	9681.68	5127.92	0.529652	-0.916883	4.90138e-69	1.21929e-67
CYCS	6949.18	7333.61	6483.79	3600.53	3768.2	3479.06	6922.2	3615.93	0.522367	-0.936863	4.99752e-69	1.24149e-67
CILK1	3228.7	3247.46	3302.29	1725.81	1637.09	1788.29	3259.48	1717.06	0.52679	-0.924701	5.04527e-69	1.25162e-67
COX7B	2733.35	2726.02	3139.39	1347.69	1314.38	1318.82	2866.25	1326.96	0.462961	-1.11104	5.08993e-69	1.26095e-67
WDHD1	1944.88	2255.34	1995.78	885.073	924.601	898.115	2065.33	902.596	0.437022	-1.19422	5.51339e-69	1.36397e-67
STIL	1048.61	1136.32	1076.01	397.363	384.344	441.12	1086.98	407.609	0.374991	-1.41507	5.6377e-69	1.39281e-67
IL1RAP	879.339	883.679	902.035	1826.2	1880.93	1856.33	888.351	1854.48	2.08756	1.06182	5.92464e-69	1.46168e-67
ADGRF1	377.751	380.697	453.234	68.5974	52.5753	64.6371	403.894	61.9366	0.153349	-2.70511	6.40812e-69	1.57879e-67
HDAC2	6041.34	6446.47	6124.75	3533.6	3577.84	3384.94	6204.19	3498.79	0.563941	-0.826384	6.72188e-69	1.65382e-67
SELENOT	3702.67	3647.77	3846.39	1913.2	1884.55	2068.39	3732.28	1955.38	0.52391	-0.932608	6.76445e-69	1.66202e-67
TMX4	3410.45	3368.59	3479.59	5747.96	5848.55	5810.53	3419.54	5802.35	1.69682	0.762832	8.59772e-69	2.10956e-67
H6PD	1667.8	1521.63	1600.17	3138.75	3047.56	3060.62	1596.54	3082.31	1.93062	0.949066	8.65872e-69	2.12162e-67
TUBG1	3748.1	3339.75	3334.43	1694.02	1460.33	1462.84	3474.09	1539.06	0.443011	-1.17459	1.01647e-68	2.48722e-67
EFHD2	6991.95	7144.42	6795.18	3866.55	4059.18	3663.9	6977.18	3863.21	0.553692	-0.852845	1.46121e-68	3.57061e-67
MEGF6	2404.6	2392.62	2199.68	4343.38	4796.14	4515.52	2332.3	4551.68	1.95159	0.964646	1.98659e-68	4.84783e-67
DDX54	7185.28	6889.46	7087.74	3961.92	4072.78	3665.03	7054.16	3899.91	0.552852	-0.855034	2.38279e-68	5.80675e-67
RPS9	15501.1	14495.3	15050.9	9156.91	8641.39	8585.39	15015.8	8794.56	0.585688	-0.771797	3.00815e-68	7.32079e-67
CFL1	39875	38329.3	38138.1	24407.3	22684.4	23457.6	38780.8	23516.4	0.606394	-0.721673	3.17128e-68	7.70732e-67
RBL1	1617.91	1688.91	1571.36	717.763	737.868	758.635	1626.06	738.088	0.453912	-1.13952	4.74803e-68	1.15238e-66
MTHFD2	2428.65	2514.91	2499.99	4342.55	4505.16	4337.49	2481.18	4395.07	1.77136	0.824857	5.89248e-68	1.42821e-66
RSL1D1	6908.2	6971.37	6843.94	4216.23	3999.35	4026.77	6907.84	4080.78	0.590747	-0.759388	6.41935e-68	1.55381e-66
NUDT21	5808.8	6254.97	6069.34	3499.3	3321.31	3293.09	6044.37	3371.23	0.557747	-0.842316	7.1958e-68	1.73941e-66
TK2	935.467	1005.96	889.845	2094.73	2122.05	1957.26	943.759	2058.01	2.18065	1.12476	8.29558e-68	2.00255e-66
TRIM2	543.462	482.216	516.398	1223.88	1298.07	1275.73	514.026	1265.89	2.4627	1.30024	1.04775e-67	2.52587e-66
KCNN4	2869.66	2629.12	2800.3	5164.88	5181.39	4895.41	2766.36	5080.56	1.83655	0.877	1.11463e-67	2.68349e-66
CNIH3	603.154	591.811	557.4	1334.3	1361.52	1384.59	584.122	1360.14	2.32852	1.21941	1.18366e-67	2.84585e-66
PHACTR2	2688.8	2745.63	2598.61	1416.28	1381.46	1326.76	2677.68	1374.84	0.513442	-0.961726	1.19334e-67	2.8653e-66
HSPA2	756.392	768.316	703.676	246.783	238.402	223.395	742.795	236.193	0.317979	-1.653	1.58707e-67	3.80558e-66
TNRC6C-AS1	67.71	42.6842	46.5424	414.93	365.308	382.152	52.3122	387.464	7.40675	2.88884	1.80884e-67	4.33156e-66
C12orf57	1661.57	1565.47	1695.47	3352.91	3632.23	3172.89	1640.84	3386.01	2.06358	1.04515	2.04867e-67	4.89932e-66
ATG101	2629.11	2497.6	2590.86	4563.4	4817.89	4537.07	2572.52	4639.45	1.80346	0.850771	2.21728e-67	5.2955e-66
SAMD4A	4147.24	4183.05	3899.58	2072.14	2212.7	2229.41	4076.63	2171.42	0.532651	-0.908739	2.24483e-67	5.35415e-66
STK17A	4065.27	3952.33	4147.81	2210.17	2178.25	2319	4055.14	2235.81	0.551352	-0.858955	2.54208e-67	6.05509e-66
IGF2BP2	8533.24	8474.55	7815.79	4739.91	4429.92	4360.17	8274.53	4510	0.545046	-0.875549	2.62272e-67	6.23888e-66
GBP2	497.134	543.359	484.262	128.829	111.496	112.264	508.252	117.53	0.231243	-2.11252	3.06801e-67	7.28846e-66
RFNG	1455.76	1312.83	1358.59	2823.37	2679.53	2737.44	1375.73	2746.78	1.9966	0.997544	3.4385e-67	8.1578e-66
PRDX1	10482.6	10098.9	9732.89	6075.05	5749.75	5823	10104.8	5882.6	0.58216	-0.780511	4.02173e-67	9.5289e-66
LYAR	1164.43	1241.3	1200.13	495.24	503.092	504.623	1201.95	500.985	0.416808	-1.26254	4.10294e-67	9.70849e-66
CPD	6599.05	7269.01	6942.57	11762.8	12507.5	12516.9	6936.88	12262.4	1.76771	0.821882	4.27529e-67	1.0103e-65
RNASEH2A	3266.12	2983.28	3210.31	1589.45	1362.43	1359.65	3153.24	1437.17	0.455777	-1.1336	4.74395e-67	1.11957e-65
ACTN1	34288.9	31431.7	30419.9	18333.9	17027.2	16788.6	32046.8	17383.2	0.542432	-0.882486	4.96766e-67	1.17083e-65
GPC1	5136.16	4727.57	5150.69	9428.79	9320.34	8656.83	5004.8	9135.32	1.82531	0.868141	5.78932e-67	1.36269e-65
FLCN	2507.94	2382.24	2390.28	4332.51	4367.38	4236.56	2426.82	4312.15	1.77687	0.829339	7.48965e-67	1.76061e-65
ITGB8	441.006	463.758	431.071	102.059	71.6112	82.7808	445.278	85.4838	0.191978	-2.38098	1.01515e-66	2.38322e-65
TNPO2	6969.67	6811.02	6832.86	4187.79	3949.5	4074.4	6871.18	4070.56	0.59241	-0.755331	2.10867e-66	4.94393e-65
ENPP1	623.645	649.492	648.268	160.618	174.949	206.385	640.469	180.651	0.28206	-1.82592	2.37037e-66	5.55026e-65
TBC1D16	4368.19	4206.13	4121.21	7474.6	7131.21	7146.36	4231.84	7250.72	1.71337	0.776839	2.52318e-66	5.90035e-65
UBR7	2056.25	1988.85	2014.62	967.056	857.522	985.432	2019.91	936.67	0.463719	-1.10868	3.12417e-66	7.29624e-65
POLR1E	1504.77	1455.88	1448.35	675.935	668.069	622.557	1469.67	655.52	0.446034	-1.16478	3.18954e-66	7.43923e-65
ABCA2	1992.1	1885.03	1911.56	3531.93	3603.22	3452.98	1929.56	3529.38	1.82911	0.87114	3.85769e-66	8.9859e-65
CDC37	17244.7	17700.1	16726.4	9298.29	10032.8	8677.24	17223.7	9336.12	0.542049	-0.883504	4.6642e-66	1.08505e-64
ITGB4	7512.25	6748.72	7061.14	13463.5	12823.8	12334.3	7107.37	12873.9	1.81134	0.857061	5.2311e-66	1.21535e-64
NEIL3	326.077	402.616	320.256	44.3373	45.3236	45.3593	349.65	45.0067	0.12872	-2.9577	5.79267e-66	1.34408e-64
MSH2	2536.45	2541.44	2445.69	1301.68	1337.05	1281.4	2507.86	1306.71	0.521045	-0.940521	5.9203e-66	1.37192e-64
ADRB2	1471.8	1477.8	1565.82	682.627	581.955	574.93	1505.14	613.17	0.407385	-1.29554	7.89925e-66	1.82814e-64
PLXNA2	1309.65	1266.68	1314.27	2473.69	2551.72	2452.81	1296.87	2492.74	1.92212	0.942699	9.43811e-66	2.18147e-64
MID1IP1	2333.32	2205.74	2270.6	4207.86	4505.16	4080.07	2269.89	4264.37	1.87867	0.909711	9.9411e-66	2.29477e-64
CARS1	2960.53	2945.21	3003.09	5201.69	4981.06	5083.65	2969.61	5088.8	1.71362	0.777051	1.03002e-65	2.3746e-64
AMOTL2	6159.83	5779.67	6002.86	3504.32	3337.63	3232.99	5980.79	3358.31	0.561517	-0.832599	1.1317e-65	2.60567e-64
SNRPF	2346.69	2469.92	2389.17	1192.92	1256.37	1131.72	2401.93	1193.67	0.496964	-1.00879	1.62818e-65	3.74399e-64
CTPS1	1961.81	2074.22	1901.59	949.488	951.795	971.824	1979.21	957.702	0.483882	-1.04727	1.67836e-65	3.85444e-64
ORC1	551.48	542.205	478.721	133.012	96.9924	119.068	524.135	116.358	0.221999	-2.17138	1.72751e-65	3.96223e-64
EWSR1	9166.69	9726.23	9391.58	5605.74	5789.63	5533.84	9428.17	5643.07	0.598533	-0.740497	1.78943e-65	4.09901e-64
RPL18	30142.5	29051.8	30334.5	19210.6	18205.6	18342.2	29843	18586.1	0.622798	-0.683165	2.11894e-65	4.84762e-64
KDM1B	416.06	432.61	366.798	1082.5	1118.59	1028.52	405.156	1076.54	2.65709	1.40985	2.18831e-65	4.99993e-64
HYOU1	10381.9	10425.3	10002.2	20121.6	22884.8	18803.7	10269.8	20603.4	2.00621	1.00447	2.21595e-65	5.05664e-64
PSMC5	7714.48	7401.68	7277.23	4422.02	4506.97	4313.67	7464.46	4414.22	0.591365	-0.757879	2.90076e-65	6.61093e-64
NOP58	3288.39	3481.65	3365.46	1878.9	1848.29	1797.36	3378.5	1841.52	0.54507	-0.875486	3.04948e-65	6.94104e-64
NONO	13640	13753.5	13023	8051.82	8116.54	7489.96	13472.2	7886.11	0.585362	-0.772598	3.62827e-65	8.248e-64
PLXNA3	1586.73	1542.4	1451.68	2864.36	3099.23	3019.8	1526.94	2994.46	1.96109	0.971656	4.75088e-65	1.07863e-63
RRP1B	2854.51	2848.31	2758.19	1551.81	1486.61	1478.71	2820.34	1505.71	0.533877	-0.905422	5.00935e-65	1.13587e-63
SNRPA1	977.34	1023.27	945.253	383.978	381.624	344.731	981.954	370.111	0.376913	-1.4077	7.29885e-65	1.65293e-63
DUT	2232.65	2187.28	2300.52	1129.35	1161.19	1153.26	2240.15	1147.93	0.512436	-0.964557	7.6527e-65	1.73088e-63
GPRC5B	698.482	787.928	622.781	1707.41	1745.86	1653.35	703.064	1702.21	2.42113	1.27568	1.08372e-64	2.44807e-63
INPP5K	1527.04	1562.01	1534.79	2969.76	2875.33	2796.4	1541.28	2880.5	1.8689	0.902189	1.38029e-64	3.11189e-63
HMOX2	3325.81	3075.57	3152.69	1695.69	1711.42	1595.51	3184.69	1667.54	0.523612	-0.93343	1.38106e-64	3.11189e-63
KPNB1	20719.3	20724.9	19756.1	12864.5	12435.9	12922.9	20400.1	12741.1	0.62456	-0.679088	1.8413e-64	4.14373e-63
C3	13025.3	13290.9	11927	22018.9	21830.5	21516.2	12747.7	21788.6	1.70921	0.773328	2.37187e-64	5.33106e-63
RRP12	3928.96	3857.73	3912.88	2241.13	2270.71	2221.47	3899.86	2244.44	0.575517	-0.797068	2.8345e-64	6.36291e-63
SARM1	415.169	332.245	374.555	1064.1	1049.69	995.637	373.99	1036.48	2.7714	1.47062	2.97621e-64	6.67266e-63
KIF26B	48.1097	41.5306	49.8668	340.477	339.927	325.453	46.5024	335.286	7.21008	2.85001	4.00003e-64	8.95688e-63
TCP11L2	411.605	376.083	400.043	1040.67	1023.41	980.896	395.91	1014.99	2.56369	1.35822	4.84022e-64	1.08247e-62
SRRT	7203.99	7791.6	7021.25	3868.22	4191.52	3912.24	7338.94	3990.66	0.543765	-0.878944	5.01633e-64	1.12046e-62
PRPF6	9499.89	9433.21	9136.71	5741.26	5669.07	5361.47	9356.6	5590.6	0.597503	-0.742981	5.04737e-64	1.12599e-62
KDM6B	1117.21	1190.54	1108.15	2435.21	2889.83	2452.81	1138.64	2592.61	2.27695	1.1871	7.29971e-64	1.62643e-62
NEXN	356.368	455.683	364.582	61.9049	66.1724	60.1011	392.211	62.7262	0.15993	-2.64449	8.7751e-64	1.95273e-62
SMC1A	3475.48	3735.45	3328.89	1772.66	1853.73	1854.06	3513.27	1826.82	0.519976	-0.943483	9.30728e-64	2.06859e-62
UBA1	12015	11216.7	11593.5	7000.28	6345.3	6547.62	11608.4	6631.07	0.571231	-0.807855	9.79433e-64	2.17415e-62
EMP1	19816.8	20573.8	21058.2	12466.3	12563.7	13034	20482.9	12688	0.619443	-0.690956	1.07654e-63	2.38676e-62
DMWD	2697.71	2649.88	2586.43	4615.26	4869.56	4549.54	2644.67	4678.12	1.76889	0.822841	1.20232e-63	2.65904e-62
CPM	3377.48	3488.57	3366.56	1877.23	1860.08	1951.59	3410.87	1896.3	0.555957	-0.846956	1.20232e-63	2.65904e-62
PRSS33	24.0549	25.3798	24.3793	297.813	312.733	269.888	24.6047	293.478	11.9277	3.57625	1.35654e-63	2.99642e-62
HSPA5	24033.5	24664.6	22935.4	76404.9	92034	74189.7	23877.8	80876.2	3.38709	1.76004	1.70412e-63	3.75955e-62
CLTA	9134.61	9061.75	9402.66	5613.27	5609.24	5246.94	9199.67	5489.82	0.596741	-0.744824	2.2196e-63	4.89076e-62
NAA15	2379.65	2571.44	2552.07	1220.53	1222.83	1319.96	2501.05	1254.44	0.501564	-0.995493	2.52128e-63	5.54867e-62
STARD8	1049.5	949.436	1022.82	403.219	392.502	370.813	1007.25	388.844	0.386044	-1.37316	2.74472e-63	6.033e-62
TARDBP	4548.15	4916.76	4582.21	2561.53	2652.33	2651.25	4682.37	2621.7	0.559909	-0.836735	2.89179e-63	6.34848e-62
SARNP	963.086	956.357	981.822	397.363	376.186	357.205	967.088	376.918	0.389745	-1.3594	3.96817e-63	8.70088e-62
PLEC	78379.7	77484.6	79589.6	128643	144414	130537	78484.6	134531	1.71411	0.777459	4.66461e-63	1.02154e-61
PHTF2	1037.03	1114.4	1169.1	453.412	401.567	433.182	1106.85	429.387	0.387937	-1.3661	5.71283e-63	1.24958e-61
LSM3	1117.21	1224	1164.67	440.864	482.243	498.953	1168.63	474.02	0.405621	-1.3018	6.59889e-63	1.44163e-61
IPO5	8627.68	8386.87	8431.92	5060.31	4594.9	5021.28	8482.16	4892.16	0.576759	-0.793959	6.8367e-63	1.49177e-61
SLC22A18	638.79	633.342	677.08	1461.46	1526.5	1391.4	649.737	1459.78	2.24673	1.16783	8.7811e-63	1.9137e-61
PSMA5	4000.24	4072.31	3915.1	2328.96	2287.93	2209	3995.88	2275.3	0.569411	-0.812457	1.33216e-62	2.8997e-61
HP1BP3	3722.27	3752.75	3553.84	1999.36	1983.36	2112.61	3676.29	2031.78	0.552671	-0.855507	1.40544e-62	3.05551e-61
CPT1A	2898.17	2827.54	2771.49	5021.83	4752.63	5053.03	2832.4	4942.5	1.74499	0.803216	1.56792e-62	3.40462e-61
TMEM250	2732.45	2684.49	2741.57	4960.76	5456.05	4811.49	2719.5	5076.1	1.86655	0.900377	1.65283e-62	3.58467e-61
PRR13	1886.97	2029.23	2068.92	964.546	959.047	995.637	1995.04	973.077	0.487748	-1.03579	1.79859e-62	3.89609e-61
CTSL	3601.99	3922.33	3835.31	7198.54	8254.33	7079.46	3786.55	7510.78	1.98354	0.988079	2.34268e-62	5.06855e-61
CASC8	409.824	418.767	431.071	95.3671	94.273	87.3167	419.887	92.3189	0.219866	-2.1853	2.69467e-62	5.82308e-61
PFKM	2033.08	2015.39	1985.81	1055.73	998.025	1001.31	2011.43	1018.35	0.506285	-0.981979	2.84856e-62	6.14823e-61
CD82	5774.06	6030.01	5413.32	3254.19	3232.48	3152.47	5739.13	3213.05	0.559849	-0.83689	3.2269e-62	6.95646e-61
SUV39H1	1062.87	1031.34	1000.66	428.315	416.07	422.976	1031.62	422.454	0.409504	-1.28805	3.93863e-62	8.48058e-61
CCDC50	8446.82	8491.85	8409.76	5391.59	5188.64	5203.85	8449.48	5261.36	0.622684	-0.683427	4.1862e-62	9.00284e-61
RPS24	15502	15519.8	15788.9	9585.23	8546.21	9232.89	15603.6	9121.44	0.584574	-0.774542	4.72646e-62	1.01525e-60
RAC1	15391.6	16375.7	15381.1	9894.75	9588.65	9624.12	15716.1	9702.51	0.617359	-0.695818	9.74829e-62	2.09145e-60
PSPC1	863.302	864.067	858.817	316.217	344.459	310.711	862.062	323.796	0.375606	-1.41271	1.04922e-61	2.24837e-60
ATP2B4	2766.31	2663.73	2836.87	4724.85	4692.8	4708.3	2755.63	4708.65	1.70874	0.772929	1.08586e-61	2.32409e-60
IARS1	7294.86	7119.04	7159.77	12152.6	11323.6	12183.5	7191.22	11886.6	1.65293	0.725026	1.09334e-61	2.33732e-60
CCNH	1879.84	1931.17	1999.1	992.989	910.097	938.938	1936.71	947.341	0.489151	-1.03165	1.57991e-61	3.37348e-60
GPI	11435.9	10473.8	10157.3	5730.39	4737.22	5096.12	10689	5187.91	0.485351	-1.0429	1.776e-61	3.78768e-60
PRPS2	2008.14	1977.32	2033.46	1018.92	899.219	1000.17	2006.3	972.772	0.484858	-1.04437	2.67384e-61	5.69572e-60
MIA2	1546.64	1597.77	1556.95	3031.67	2923.37	2802.07	1567.12	2919.04	1.86267	0.897375	2.77341e-61	5.90081e-60
ERRFI1	4570.42	4906.38	4409.33	8040.95	7931.62	8394.88	4628.71	8122.48	1.7548	0.81131	2.99392e-61	6.36243e-60
SPECC1	3125.35	3061.73	3048.52	1731.67	1658.84	1563.76	3078.53	1651.42	0.536432	-0.898533	3.06402e-61	6.50369e-60
SRXN1	3498.65	3522.03	3548.3	5708.64	5810.48	5753.83	3522.99	5757.65	1.63431	0.708679	3.25741e-61	6.90601e-60
RPL7A	36162.5	36765	36836.1	24125.4	23206.6	22483.5	36587.8	23271.8	0.636053	-0.652781	3.36455e-61	7.12475e-60
TTF2	1445.07	1485.87	1358.59	639.127	629.091	671.318	1429.85	646.512	0.452155	-1.14511	3.62513e-61	7.6675e-60
ALDH7A1	2892.82	3190.93	3121.66	1648.85	1508.37	1568.3	3068.47	1575.17	0.513341	-0.962012	3.66993e-61	7.7531e-60
DDIAS	840.138	821.383	818.924	270.207	248.373	323.185	826.815	280.588	0.33936	-1.55911	4.72957e-61	9.9722e-60
WNT5B	1696.31	1588.55	1730.93	726.128	785.004	644.103	1671.93	718.412	0.42969	-1.21863	4.73146e-61	9.9722e-60
SEPTIN8	3494.19	3646.62	3282.34	1796.08	1902.68	1851.79	3474.38	1850.19	0.532522	-0.909087	5.17349e-61	1.08911e-59
ZNF207	7601.34	7293.23	7436.8	4451.3	4148.92	4513.25	7443.79	4371.16	0.587222	-0.768022	6.63641e-61	1.39544e-59
STK32A	23.1639	21.9189	28.8119	258.495	303.668	294.836	24.6316	285.666	11.5975	3.53575	7.11572e-61	1.49447e-59
KIAA1671	1396.07	1379.74	1411.78	2543.12	2767.46	2639.91	1395.87	2650.16	1.89858	0.924922	8.61817e-61	1.8079e-59
SLC25A29	2194.34	2056.92	2209.65	3810.5	3941.34	3778.43	2153.64	3843.42	1.78462	0.835617	8.65554e-61	1.81362e-59
LOC101929188	435.66	417.613	432.179	1047.36	1078.7	1005.84	428.484	1043.97	2.43642	1.28477	9.48964e-61	1.98607e-59
AKR1B1	17749.8	17019.5	16917	10912.8	10040.1	10263.7	17228.8	10405.5	0.603962	-0.727469	1.02709e-60	2.14706e-59
ZFAND2A	1332.82	1322.06	1261.08	2537.27	2766.55	2477.75	1305.32	2593.86	1.98715	0.990698	1.07742e-60	2.24967e-59
BMP1	1572.48	1551.63	1576.9	2801.62	2815.5	2831.56	1567	2816.22	1.79721	0.845756	1.17854e-60	2.45795e-59
MED15	4429.66	4149.6	4258.63	2440.23	2403.96	2227.14	4279.29	2357.11	0.550817	-0.860354	1.3974e-60	2.911e-59
CCT8	6534.91	6619.52	6758.61	4119.19	4047.39	4117.49	6637.68	4094.69	0.616886	-0.696924	1.42188e-60	2.95857e-59
PITPNM1	2646.93	2374.17	2608.59	4708.12	4648.38	4501.91	2543.23	4619.47	1.81638	0.861068	1.44204e-60	2.99704e-59
IRF9	970.213	960.972	987.363	1947.5	1887.27	1899.42	972.849	1911.4	1.96474	0.974339	1.50532e-60	3.12493e-59
ATL3	6304.16	6111.92	6368.55	3587.98	3479.94	3818.12	6261.54	3628.68	0.579519	-0.787073	1.79491e-60	3.72179e-59
GLIPR1	809.847	823.69	904.251	317.89	308.2	300.506	845.93	308.865	0.365119	-1.45356	1.87599e-60	3.88542e-59
SLC12A7	3736.52	3508.18	3512.84	6286.7	6244.68	5939.8	3585.85	6157.06	1.71704	0.779927	2.59507e-60	5.36852e-59
GLP1R	183.53	147.664	152.925	573.039	583.767	569.26	161.373	575.355	3.56538	1.83405	3.31724e-60	6.85461e-59
ZNF48	937.249	973.662	966.308	1923.24	1847.39	1967.46	959.073	1912.7	1.99432	0.995895	3.36785e-60	6.95119e-59
NUP153	4100.02	4166.9	4054.73	2451.94	2374.05	2414.25	4107.22	2413.41	0.587603	-0.767086	4.50192e-60	9.2812e-59
ARHGAP18	1563.57	1598.93	1617.9	770.466	683.479	765.439	1593.47	739.795	0.464268	-1.10697	4.78066e-60	9.84453e-59
CKS1B	1364.89	1365.9	1347.51	623.232	613.681	528.436	1359.43	588.45	0.432864	-1.20801	7.9335e-60	1.63183e-58
NUTF2	3853.23	3898.11	3861.91	2308.89	2261.65	2240.75	3871.08	2270.43	0.58651	-0.769773	8.45923e-60	1.73797e-58
SNW1	4489.35	4750.64	4191.03	2425.17	2459.26	2309.92	4477.01	2398.12	0.535652	-0.900633	9.20135e-60	1.88828e-58
RGP1	2102.57	2256.5	2027.92	3772.02	3977.6	3962.14	2129	3903.92	1.83369	0.87475	1.0163e-59	2.08325e-58
RAB3IL1	1730.17	1585.08	1563.6	3277.62	3176.28	2993.72	1626.28	3149.2	1.93644	0.953406	1.17813e-59	2.41221e-58
RHBDF2	1865.59	1849.27	1777.47	3270.92	3383.86	3200.1	1830.78	3284.96	1.7943	0.843421	1.21268e-59	2.48012e-58
SLC9A3-AS1	341.223	293.021	304.742	832.37	967.205	892.445	312.995	897.34	2.86694	1.51951	1.23916e-59	2.53139e-58
SOX13	601.372	594.118	559.616	1278.25	1418.63	1321.09	585.035	1339.32	2.2893	1.19491	1.27536e-59	2.60238e-58
UAP1L1	462.388	424.535	442.152	1044.02	1141.25	1063.68	443.025	1082.98	2.44451	1.28955	1.56161e-59	3.18285e-58
APEX1	8075.31	8255.36	7875.63	4908.89	4937.55	4579.02	8068.77	4808.49	0.595939	-0.746764	1.71562e-59	3.49278e-58
DSN1	2622.87	2569.13	2720.51	1373.62	1298.07	1449.23	2637.5	1373.64	0.52081	-0.94117	1.89319e-59	3.84991e-58
RFWD3	3340.95	3270.53	3418.65	1921.56	1780.31	1865.4	3343.38	1855.76	0.555055	-0.849298	1.90282e-59	3.86511e-58
GTPBP4	5563.8	5853.51	5545.19	3299.37	3434.62	3235.25	5654.17	3323.08	0.587722	-0.766793	2.30425e-59	4.67523e-58
RNF19B	1290.94	1362.43	1148.04	2738.04	2918.84	2552.6	1267.14	2736.49	2.15958	1.11075	2.38077e-59	4.82503e-58
C9orf40	1690.08	1703.91	1889.4	808.947	851.176	765.439	1761.13	808.521	0.459093	-1.12314	2.75349e-59	5.57411e-58
DENND2A	1488.73	1296.68	1401.81	616.54	513.969	505.757	1395.74	545.422	0.390776	-1.35559	2.87369e-59	5.81088e-58
UMPS	2020.61	1911.56	2036.78	1013.07	960.859	1033.06	1989.65	1002.33	0.503771	-0.98916	3.24983e-59	6.56407e-58
FZD1	784.01	835.226	814.491	1651.36	1717.76	1627.27	811.243	1665.46	2.05298	1.03772	4.27972e-59	8.63453e-58
PRIM2	880.23	977.123	961.875	350.516	300.042	370.813	939.743	340.457	0.362287	-1.46479	4.39373e-59	8.85461e-58
ABL2	4050.13	3910.8	3875.2	2241.96	2229.92	2347.35	3945.38	2273.08	0.576137	-0.795517	4.51927e-59	9.09737e-58
RDH10	512.28	485.677	513.074	1131.86	1188.38	1148.73	503.677	1156.32	2.29576	1.19897	5.53418e-59	1.11279e-57
PADI1	202.239	191.502	203.9	613.194	646.314	613.485	199.214	624.331	3.13398	1.64799	5.63776e-59	1.13235e-57
PTPRH	444.57	439.532	421.097	1111.78	1037	1018.32	435.066	1055.7	2.42653	1.27889	6.27131e-59	1.25819e-57
PA2G4	11108	11088.7	10346.8	6467.39	5951.89	5685.79	10847.8	6035.03	0.556335	-0.845974	6.72229e-59	1.34716e-57
GALNT12	70.3828	63.4495	73.138	372.266	378.905	346.999	68.9901	366.057	5.30593	2.40761	7.04412e-59	1.41008e-57
UQCC3	1518.13	1433.96	1634.52	606.501	699.796	569.26	1528.87	625.185	0.40892	-1.29011	8.04165e-59	1.60634e-57
LRR1	1131.47	1290.91	1122.56	489.384	415.164	468.335	1181.65	457.628	0.38728	-1.36855	8.04247e-59	1.60634e-57
HES1	688.682	603.347	641.62	1498.27	1403.22	1418.61	644.55	1440.03	2.23417	1.15974	8.05865e-59	1.60779e-57
ZFAS1	3072.79	3376.67	3164.88	5583.99	5611.96	6048.67	3204.78	5748.21	1.79364	0.842888	8.66796e-59	1.72743e-57
NCOA4	9591.66	9385.91	9521.24	5826.59	5172.32	5568.99	9499.6	5522.64	0.581355	-0.78251	8.69002e-59	1.7299e-57
LOXL2	519.407	472.987	505.317	133.012	143.222	131.542	499.237	135.925	0.272266	-1.87691	9.76261e-59	1.94127e-57
CDC25A	584.444	590.657	566.265	183.205	156.82	185.973	580.456	175.333	0.30206	-1.72709	1.00659e-58	1.99937e-57
PGM2	1339.95	1364.74	1381.86	647.492	562.012	614.619	1362.18	608.041	0.446372	-1.16368	1.02869e-58	2.041e-57
DECR1	1475.37	1574.7	1449.46	727.801	660.818	657.71	1499.84	682.11	0.454787	-1.13674	1.07036e-58	2.12132e-57
SOD1	6140.23	6449.93	5726.93	3285.98	3226.13	2844.03	6105.7	3118.71	0.510788	-0.969204	1.08064e-58	2.13934e-57
PSMA2	9287.85	9307.47	10054.3	5466.88	5354.53	5800.32	9549.86	5540.58	0.580174	-0.785444	1.08549e-58	2.14657e-57
HNRNPC	9043.74	8995.99	8763.26	5659.28	5400.76	5225.4	8934.33	5428.48	0.607598	-0.718812	1.30442e-58	2.57666e-57
MAFG	3193.06	3169.02	3123.88	5163.21	5475.99	5251.48	3161.98	5296.89	1.67518	0.744316	1.57201e-58	3.10182e-57
SMC3	3378.37	3609.7	3260.18	1854.64	1895.43	1850.66	3416.08	1866.91	0.546506	-0.871691	1.57715e-58	3.10854e-57
TFPI	3675.94	4037.7	3779.9	2146.6	2015.09	2129.62	3831.18	2097.1	0.547377	-0.869393	1.87281e-58	3.68724e-57
ENTPD6	4474.21	4199.2	4312.92	7457.87	7406.78	6992.14	4328.78	7285.6	1.68306	0.751087	2.03309e-58	3.9984e-57
CHST3	2503.49	2393.78	2402.47	4203.68	4440.8	4137.91	2433.25	4260.8	1.75108	0.808241	2.21177e-58	4.34505e-57
AP1M1	6300.59	5856.97	6016.15	3680	3495.35	3533.49	6057.9	3569.61	0.589249	-0.763051	2.91119e-58	5.71282e-57
LRP10	12440.8	11892.7	12001.3	19984.4	19408.5	18641.6	12111.6	19344.8	1.59721	0.675555	3.00145e-58	5.8835e-57
AP5B1	1870.04	1690.06	1743.12	3449.11	3247.89	3226.18	1767.74	3307.73	1.87116	0.903931	3.13773e-58	6.14116e-57
EHD1	12097.8	10893.7	10672.6	6348.6	6076.08	5661.98	11221.4	6028.89	0.537268	-0.896286	3.13974e-58	6.14116e-57
MRPS5	3009.53	2987.9	2952.11	1672.27	1727.73	1635.2	2983.18	1678.4	0.562622	-0.829762	3.328e-58	6.50229e-57
HDAC5	2624.65	2300.33	2477.83	4767.52	4730.87	4403.26	2467.6	4633.88	1.87789	0.90911	3.41619e-58	6.66734e-57
FBL	9915.95	11076	9940.12	5794.8	5759.72	6054.34	10310.7	5869.62	0.569276	-0.812801	4.35942e-58	8.49897e-57
RPL28	37374.1	36950.7	35508.5	23129	22580.2	20977.6	36611.1	22228.9	0.607163	-0.719843	5.8281e-58	1.13499e-56
UQCRQ	4115.16	3817.35	4198.79	2287.97	2265.27	2287.24	4043.77	2280.16	0.563871	-0.826563	8.86213e-58	1.72398e-56
MLLT6	2466.07	2551.82	2525.48	4365.13	4646.57	4246.77	2514.46	4419.49	1.75763	0.813634	8.98935e-58	1.74684e-56
RAVER1	4938.38	4951.37	4586.64	2828.39	2603.39	2596.82	4825.46	2676.2	0.554599	-0.850482	1.22132e-57	2.37073e-56
PIGQ	2740.47	2498.76	2812.49	4870.41	4787.98	4707.16	2683.91	4788.52	1.78416	0.835245	1.22714e-57	2.37945e-56
CDC25B	17815.7	17693.2	16398.4	28532.3	27705.4	27490	17302.5	27909.2	1.61302	0.689766	1.30952e-57	2.53646e-56
APAF1	1198.29	1253.99	1319.81	507.788	573.796	549.982	1257.36	543.855	0.432536	-1.20911	1.60963e-57	3.11439e-56
TCERG1	3088.82	3222.08	2994.22	1634.62	1746.77	1720.25	3101.71	1700.55	0.548262	-0.867063	1.75368e-57	3.38943e-56
ERAP1	1845.99	1938.09	1773.04	3263.39	3484.48	3362.26	1852.37	3370.04	1.81931	0.863391	1.86435e-57	3.59946e-56
CEACAM19	71.2737	57.6814	91.9766	365.574	418.79	400.296	73.6439	394.887	5.36211	2.4228	2.01989e-57	3.89557e-56
PYCR1	5162.89	4749.49	5012.17	8294.43	8481.85	8072.83	4974.85	8283.03	1.66498	0.735507	2.26159e-57	4.35702e-56
MRPS7	2815.31	2626.81	2750.43	1519.18	1375.12	1425.42	2730.85	1439.9	0.527273	-0.923377	2.35972e-57	4.54119e-56
SCARA3	1560.89	1400.5	1428.41	678.445	660.818	689.462	1463.27	676.241	0.462145	-1.11358	3.50699e-57	6.74184e-56
PAK4	5451.55	5150.95	5045.41	2937.97	2810.06	2524.25	5215.97	2757.43	0.528651	-0.919612	3.64115e-57	6.99226e-56
BTF3	11380.6	11204	10745.7	6392.1	5273.85	5654.04	11110.1	5773.33	0.519646	-0.9444	3.64924e-57	7.00029e-56
MBNL2	1139.49	1210.16	1242.24	2308.89	2286.12	2524.25	1197.29	2373.08	1.98204	0.986987	4.70901e-57	9.02359e-56
PDHA1	2938.26	3095.18	2866.79	1648.01	1665.19	1618.19	2966.74	1643.8	0.554075	-0.851847	6.82247e-57	1.30595e-55
DDX46	5609.24	6582.6	5804.5	2959.73	3208	3141.13	5998.78	3102.95	0.517264	-0.951027	7.19166e-57	1.37516e-55
PTPRF	12961.1	12237.7	12053.4	20698	21583.1	19715.4	12417.4	20665.5	1.66424	0.734863	7.33907e-57	1.40185e-55
NAA50	7298.42	7956.57	7824.66	4355.93	4620.28	4584.69	7693.22	4520.3	0.58757	-0.767167	8.48548e-57	1.6191e-55
U2AF2	11750.4	12069.3	11819.5	7194.36	7678.72	7054.51	11879.7	7309.2	0.615267	-0.700716	8.67239e-57	1.65301e-55
SMARCA4	11454.6	11193.6	11245.5	7107.36	7109.45	6555.56	11297.9	6924.12	0.612867	-0.706353	1.11021e-56	2.11389e-55
WIPI1	957.74	997.888	872.115	2104.77	2063.13	1863.13	942.581	2010.34	2.13281	1.09275	1.19833e-56	2.27924e-55
PTK6	1230.36	1166.32	1242.24	2345.7	2249.86	2245.29	1212.97	2280.28	1.87991	0.910665	1.34066e-56	2.54725e-55
RHBDF1	1054.85	996.734	1041.66	1961.72	2087.6	1969.73	1031.08	2006.35	1.94587	0.960414	1.7571e-56	3.33495e-55
RALGDS	1720.37	1525.1	1669.98	3258.37	3089.25	3010.73	1638.48	3119.45	1.90387	0.928932	1.77899e-56	3.37294e-55
CENPN	3046.06	2993.66	3113.91	1772.66	1628.93	1653.35	3051.21	1684.98	0.552233	-0.856652	1.8063e-56	3.4211e-55
COCH	2250.47	2266.88	2293.87	1176.19	1027.94	1192.95	2270.41	1132.36	0.498748	-1.00362	1.86652e-56	3.53143e-55
NDUFA4	7305.55	7076.35	6991.33	4495.64	4205.12	4217.28	7124.41	4306.01	0.604403	-0.726418	2.09927e-56	3.9676e-55
DDX1	4882.25	5390.9	4992.22	2916.22	2909.77	2964.23	5088.46	2930.08	0.575828	-0.79629	2.15532e-56	4.06924e-55
MEGF8	2485.67	2593.35	2673.97	4632	5142.41	4562.01	2584.33	4778.81	1.84915	0.88686	2.3317e-56	4.39762e-55
KDM1A	4206.04	4139.22	4059.16	2452.77	2325.1	2482.29	4134.8	2420.05	0.585289	-0.77278	2.46792e-56	4.64965e-55
DTYMK	2356.49	2183.82	2393.61	1167.83	948.169	979.762	2311.3	1031.92	0.446467	-1.16338	2.66272e-56	5.01139e-55
TMEM38A	392.896	363.393	386.745	941.959	908.284	946.876	381.011	932.373	2.4471	1.29107	3.19767e-56	6.01189e-55
NDUFB7	5074.69	4991.75	4888.06	2930.45	2822.75	2566.2	4984.83	2773.13	0.556315	-0.846027	3.65713e-56	6.86852e-55
SLC26A11	190.657	166.122	164.006	548.779	632.717	586.269	173.595	589.255	3.39442	1.76316	4.76635e-56	8.94238e-55
NBPF1	1224.13	1207.85	1135.86	2185.08	2276.15	2283.84	1189.28	2248.36	1.89052	0.918787	6.47588e-56	1.2137e-54
HELZ2	4861.76	4309.95	4566.69	8026.73	7811.06	7756.45	4579.47	7864.75	1.71739	0.78022	6.49581e-56	1.21617e-54
ERLIN1	3994	4036.54	3958.32	2434.37	2392.18	2350.75	3996.29	2392.43	0.598664	-0.740182	6.87454e-56	1.28573e-54
CENPK	959.522	1082.1	955.226	364.737	340.833	420.708	998.95	375.426	0.375821	-1.41188	7.2738e-56	1.35899e-54
P4HTM	697.591	670.258	707.001	1417.96	1432.22	1426.55	691.616	1425.58	2.06123	1.0435	9.23235e-56	1.72312e-54
IRS2	1507.44	1563.17	1507.09	2812.49	3316.78	3006.19	1525.9	3045.15	1.99565	0.996858	9.61139e-56	1.792e-54
JPT2	7215.57	7363.61	7468.94	4543.32	4504.26	4728.71	7349.37	4592.1	0.624828	-0.678468	1.03433e-55	1.92646e-54
KLHL5	1848.66	2016.54	1986.92	3382.18	3519.83	3489.27	1950.71	3463.76	1.77564	0.828343	1.46111e-55	2.71851e-54
RAB3D	721.646	658.721	626.105	1559.34	1474.83	1414.08	668.824	1482.75	2.21695	1.14857	1.56372e-55	2.90641e-54
PLCD3	3291.95	3104.41	3147.15	5760.51	5318.27	5358.07	3181.17	5478.95	1.72231	0.784341	1.77942e-55	3.3039e-54
SSH1	5361.56	5358.6	5545.19	8416.56	8519.92	8425.5	5421.78	8453.99	1.55926	0.640865	1.86647e-55	3.46194e-54
YWHAQ	13473.4	13498.6	13256.8	8777.12	8875.26	8440.24	13409.6	8697.54	0.648605	-0.624588	2.01279e-55	3.72949e-54
NACA	13146.4	12561.9	12454.5	8099.51	7728.57	8155.61	12720.9	7994.56	0.628457	-0.670113	2.22217e-55	4.11319e-54
COX8A	8738.15	8108.85	8351.03	5238.5	5066.27	4896.54	8399.34	5067.1	0.603274	-0.729116	2.43166e-55	4.49631e-54
KIF21B	419.624	423.381	398.934	946.978	1008.9	1002.44	413.98	986.107	2.38202	1.25218	2.45479e-55	4.53441e-54
ZNF213	862.412	882.525	845.519	1837.07	1761.27	1654.48	863.485	1750.94	2.02776	1.01989	2.50826e-55	4.62841e-54
FBXO43	374.187	346.088	406.692	77.7994	71.6112	88.4507	375.656	79.2871	0.211063	-2.24425	2.74839e-55	5.06631e-54
JPH2	1019.21	912.519	1000.66	412.421	388.876	404.832	977.465	402.043	0.411312	-1.28169	2.87969e-55	5.30289e-54
ADAM17	2306.59	2526.44	2333.77	4073.18	4204.21	4205.94	2388.94	4161.11	1.74183	0.800601	3.02389e-55	5.56272e-54
LACC1	265.494	273.41	247.118	690.156	755.997	755.233	262.007	733.795	2.80067	1.48577	3.15252e-55	5.79178e-54
ASXL1	11753.9	11722	11558	7667.85	7585.35	7787.06	11678	7680.09	0.657655	-0.604597	3.15487e-55	5.79178e-54
ACOT9	1721.26	1720.06	1781.91	918.535	833.047	864.095	1741.08	871.893	0.500778	-0.997756	3.52308e-55	6.46114e-54
BNC2	1306.98	1219.38	1289.89	607.338	563.825	587.403	1272.08	586.189	0.46081	-1.11776	3.64888e-55	6.68501e-54
SLC22A3	228.076	261.873	241.577	675.935	707.954	688.328	243.842	690.739	2.83273	1.50219	4.22911e-55	7.74014e-54
GPSM2	886.466	936.746	920.874	389.834	368.934	377.616	914.695	378.795	0.414121	-1.27188	4.23384e-55	7.74089e-54
HLCS	589.79	601.04	569.59	1331.79	1249.12	1241.71	586.806	1274.21	2.17143	1.11864	4.27781e-55	7.81331e-54
VCL	14947.9	14722.6	14424.8	9647.13	8931.46	9082.07	14698.4	9220.22	0.627293	-0.672788	4.65453e-55	8.49274e-54
TPM2	17526.2	19587.4	18445.2	9887.22	10952.9	9466.49	18519.6	10102.2	0.545487	-0.874384	4.72926e-55	8.62033e-54
LMLN	674.427	661.029	675.972	1376.97	1554.6	1420.88	670.476	1450.82	2.16386	1.11361	6.11638e-55	1.11374e-53
IGFBP6	3798.89	3543.94	3539.44	6396.29	6561.04	5967.02	3627.42	6308.11	1.73901	0.798264	7.66344e-55	1.39403e-53
CUL7	3165.44	2896.76	2933.28	5418.36	5130.63	5089.32	2998.49	5212.77	1.73846	0.797812	8.04445e-55	1.46186e-53
MRPL14	5520.15	5089.81	5219.39	3175.56	2931.53	3026.6	5276.45	3044.56	0.57701	-0.793332	8.35282e-55	1.51636e-53
PARL	3604.67	3868.11	3666.87	2035.33	2138.37	1891.48	3713.22	2021.73	0.544468	-0.877081	9.0558e-55	1.64231e-53
FHL2	3309.77	3134.41	3276.8	1868.02	1896.34	1809.84	3240.33	1858.07	0.573419	-0.802338	1.11694e-54	2.02358e-53
SERPINH1	9140.85	8013.1	8638.04	14760.1	14752.8	14290.5	8597.33	14601.1	1.69833	0.764121	1.36226e-54	2.46554e-53
RETSAT	1104.74	1060.18	1043.88	2031.99	1996.96	2002.61	1069.6	2010.52	1.87969	0.910495	1.42057e-54	2.56847e-53
HMGN2	6436.01	6699.12	6441.68	3138.75	3719.25	3033.41	6525.6	3297.13	0.505261	-0.984899	2.28442e-54	4.12621e-53
SLC35C2	2399.25	2360.32	2357.04	4021.31	3884.23	3939.46	2372.2	3948.33	1.66442	0.735016	2.29779e-54	4.14619e-53
NAP1L4	5598.55	5485.5	5709.2	3538.62	3443.68	3449.58	5597.75	3477.29	0.621195	-0.686881	3.07732e-54	5.54723e-53
SSTR5-AS1	37.4187	32.3016	34.3527	276.063	313.639	252.878	34.691	280.86	8.09605	3.01722	3.37339e-54	6.07481e-53
PRKAR1B	3064.77	2919.83	3017.5	5330.52	5252.09	4871.59	3000.7	5151.4	1.71673	0.779667	3.53343e-54	6.35662e-53
MRPL11	3385.5	3037.5	3292.32	1823.69	1715.95	1681.7	3238.44	1740.44	0.537433	-0.895843	4.08123e-54	7.33476e-53
TRIM65	1286.49	1200.93	1228.94	2337.33	2276.15	2248.69	1238.79	2287.39	1.84648	0.884776	4.09685e-54	7.35546e-53
SNN	600.481	624.113	633.863	1264.87	1348.83	1333.56	619.485	1315.75	2.12395	1.08675	4.15716e-54	7.45629e-53
RPL3	38334.5	36155.8	36168.9	23896.1	21986.5	21876.8	36886.4	22586.5	0.612324	-0.707632	4.24163e-54	7.60018e-53
TUBB	556.826	537.59	526.372	163.964	145.035	182.571	540.263	163.857	0.303291	-1.72122	4.66414e-54	8.3489e-53
RAE1	2090.1	2069.61	2070.03	1131.02	1039.72	1130.58	2076.58	1100.44	0.52993	-0.916126	7.16647e-54	1.28153e-52
ADAP1	1661.57	1488.18	1617.9	3015.77	2945.12	2836.09	1589.22	2932.33	1.84514	0.883732	7.82634e-54	1.39814e-52
BLVRB	3867.49	3419.35	3990.45	7053.82	6968.95	6600.92	3759.1	6874.56	1.82878	0.870881	9.09914e-54	1.6239e-52
CCT4	12879.2	12048.5	13216.9	7393.46	6506.65	7374.29	12714.9	7091.47	0.557731	-0.842359	9.5147e-54	1.69638e-52
SLC2A12	710.064	699.098	729.164	281.082	254.718	257.414	712.775	264.405	0.370951	-1.4307	1.06239e-53	1.89226e-52
BARD1	637.009	648.339	621.673	227.542	225.711	225.663	635.673	226.305	0.356009	-1.49001	1.49463e-53	2.6595e-52
YJU2	1257.09	1206.69	1208.99	584.751	525.753	480.809	1224.26	530.438	0.433272	-1.20665	1.93242e-53	3.43506e-52
DPYD	1541.29	1604.7	1599.06	817.312	719.738	771.109	1581.68	769.386	0.486435	-1.03968	2.37855e-53	4.22394e-52
PSMA1	4783.35	4886.77	5304.72	2762.3	2565.31	2881.45	4991.61	2736.35	0.54819	-0.867251	2.48538e-53	4.40928e-52
CHTF18	3749.89	3548.56	3537.22	1916.54	2127.49	1905.09	3611.89	1983.04	0.549032	-0.865039	2.53214e-53	4.48779e-52
WDR25	453.479	415.306	474.289	1206.31	1068.73	1035.33	447.691	1103.46	2.46477	1.30145	2.67721e-53	4.74022e-52
GLS	5816.82	6158.06	6590.18	3438.23	3562.43	3619.67	6188.35	3540.11	0.572061	-0.80576	3.73152e-53	6.60045e-52
UBE2L3	1871.83	1826.19	1748.66	969.565	872.932	876.569	1815.56	906.355	0.499215	-1.00227	3.98954e-53	7.04989e-52
ELL2	1674.93	1731.6	1687.71	875.871	904.658	855.023	1698.08	878.518	0.517359	-0.950762	4.06937e-53	7.18388e-52
SLC20A1	5975.41	6065.77	6056.05	9182.01	9606.78	9243.1	6032.41	9343.96	1.54896	0.6313	4.56825e-53	8.05664e-52
MTHFR	340.332	318.401	341.311	839.899	840.299	806.262	333.348	828.82	2.48635	1.31403	4.83447e-53	8.51779e-52
ASAP1	6622.22	6709.5	6282.11	4099.95	3954.93	4049.45	6537.94	4034.78	0.617133	-0.696347	5.81891e-53	1.02422e-51
GRPEL1	1947.55	1745.44	1799.64	946.978	884.716	845.952	1830.88	892.549	0.487498	-1.03653	6.02179e-53	1.05889e-51
PSMD12	3322.24	3367.44	3389.83	1821.18	2015.09	1832.52	3359.84	1889.59	0.562406	-0.830317	6.5367e-53	1.14831e-51
ESRRA	1997.44	1738.52	1935.94	3550.33	3529.8	3380.4	1890.63	3486.85	1.84427	0.883052	7.25051e-53	1.27245e-51
SF3A1	6218.63	5806.21	5384.51	3268.41	3006.76	2859.91	5803.11	3045.03	0.524723	-0.930372	7.25759e-53	1.27245e-51
USP1	2118.61	2301.49	2363.69	1189.58	1192.92	1192.95	2261.26	1191.82	0.527058	-0.923967	8.60015e-53	1.50637e-51
VDAC1	7549.66	7431.67	7013.49	4478.07	3961.28	4145.84	7331.61	4195.06	0.572189	-0.805437	8.85369e-53	1.54927e-51
BCCIP	2997.06	3274	2902.25	1649.68	1585.42	1436.76	3057.77	1557.29	0.509289	-0.973445	1.01441e-52	1.77334e-51
GOT2	9111.45	8409.95	8700.1	5306.26	4643.85	4975.92	8740.5	4975.34	0.569229	-0.812919	1.20623e-52	2.10662e-51
SNRPC	7670.83	7476.66	8150.45	4821.06	4450.77	4549.54	7765.98	4607.12	0.593244	-0.753302	1.22638e-52	2.13972e-51
BAZ1A	2634.45	2708.72	2687.27	1474.01	1566.38	1518.4	2676.81	1519.6	0.567689	-0.816827	1.37263e-52	2.39257e-51
NDUFV2	1828.17	2037.31	1975.83	990.479	995.305	1016.05	1947.1	1000.61	0.513897	-0.960448	1.38857e-52	2.418e-51
DDX47	3439.85	3737.75	3733.36	2040.35	1980.64	2127.35	3636.99	2049.45	0.563502	-0.827508	1.48897e-52	2.59031e-51
CPED1	261.04	294.175	269.281	43.5008	39.8847	43.0914	274.832	42.159	0.153399	-2.70464	1.53874e-52	2.6743e-51
ATAD5	594.244	619.498	612.808	209.975	213.927	217.725	608.85	213.876	0.351278	-1.50931	1.55562e-52	2.70103e-51
SPTBN2	1486.95	1394.74	1486.03	2632.63	2571.66	2573.01	1455.9	2592.43	1.78063	0.832391	1.84577e-52	3.20171e-51
CBX1	3293.73	3860.04	3440.81	1653.87	1873.68	1780.35	3531.53	1769.3	0.501001	-0.997115	2.01364e-52	3.48952e-51
CLGN	563.953	641.417	551.859	1243.12	1373.3	1329.03	585.743	1315.15	2.24527	1.16689	2.05023e-52	3.54951e-51
ATOH8	263.713	259.566	320.256	40.1546	42.6041	40.8234	281.178	41.194	0.146505	-2.77098	2.4061e-52	4.1616e-51
HMGN1	4385.11	4957.14	4731.81	2449.43	2699.47	2407.45	4691.35	2518.78	0.536899	-0.897278	2.41874e-52	4.17944e-51
R3HCC1	1800.55	1684.3	1815.15	933.593	904.658	898.115	1766.67	912.122	0.516296	-0.953731	2.65038e-52	4.57529e-51
NSUN2	7670.83	8262.28	7379.18	4522.41	4711.84	4421.4	7770.76	4551.88	0.58577	-0.771593	2.87501e-52	4.95829e-51
ANKRD24	79.292	86.5221	78.6787	347.17	366.214	382.152	81.4976	365.179	4.48085	2.16377	3.78356e-52	6.51891e-51
KHDRBS1	8596.5	8916.39	8993.76	5539.66	5657.29	5781.05	8835.55	5659.33	0.640518	-0.642688	5.11828e-52	8.81011e-51
TIMELESS	2631.78	2506.83	2619.67	1494.08	1412.28	1456.03	2586.09	1454.13	0.562289	-0.830615	5.15848e-52	8.8708e-51
PKD1	2496.36	2400.7	2554.29	4249.69	4964.74	4617.58	2483.78	4610.67	1.85631	0.892438	5.2344e-52	8.99273e-51
LOC643201	228.967	230.726	226.063	25.0966	22.6618	22.6797	228.585	23.4793	0.102716	-3.28327	5.60997e-52	9.62875e-51
BRIX1	1498.53	1536.63	1686.61	762.937	776.846	706.472	1573.92	748.751	0.475723	-1.07181	5.71127e-52	9.79325e-51
RAB35	4786.03	4817.55	4719.62	2963.91	2976.85	2794.13	4774.4	2911.63	0.609843	-0.713491	6.20014e-52	1.06214e-50
LRRC73	88.2012	68.064	79.7869	337.131	416.977	395.76	78.684	383.289	4.87125	2.28429	6.42706e-52	1.09996e-50
CYB5B	4283.55	4455.31	4372.76	2715.45	2639.64	2543.52	4370.54	2632.87	0.602414	-0.731174	7.37316e-52	1.26068e-50
SAP30BP	3225.13	3320.14	3272.37	1981.79	1939.85	1913.03	3272.55	1944.89	0.594305	-0.750725	1.13657e-51	1.94147e-50
PSMA4	3613.58	3884.26	4064.7	2033.66	2001.49	2221.47	3854.18	2085.54	0.541111	-0.886002	1.39121e-51	2.3742e-50
METTL3	2372.52	2235.73	2414.66	1252.32	1317.1	1209.96	2340.97	1259.79	0.53815	-0.893919	1.43532e-51	2.44713e-50
PSMG3-AS1	278.858	250.337	258.199	745.369	691.638	691.73	262.465	709.579	2.70352	1.43484	1.89477e-51	3.22741e-50
TNKS1BP1	5491.64	5795.83	5260.39	9072.42	9724.62	8985.68	5515.95	9260.91	1.67893	0.747544	2.04281e-51	3.47627e-50
MT1E	774.21	772.931	822.248	322.073	278.287	319.783	789.796	306.714	0.388346	-1.36459	2.12656e-51	3.61535e-50
EPB41L4A-AS1	522.08	561.817	602.834	1262.36	1189.29	1239.44	562.244	1230.36	2.18831	1.12982	2.31992e-51	3.94034e-50
NUP107	2288.78	2427.23	2432.39	1277.42	1285.38	1361.91	2382.8	1308.24	0.549033	-0.865036	2.568e-51	4.35758e-50
EMP2	2883.91	3012.12	2799.19	1693.18	1637.09	1628.4	2898.41	1652.89	0.570275	-0.81027	2.57225e-51	4.36068e-50
DNAJA1	12188.7	12448.8	11746.4	7629.37	7999.61	7551.2	12128	7726.72	0.6371	-0.650409	2.6554e-51	4.49738e-50
RFC3	1035.25	1101.71	1218.97	476.835	415.164	481.943	1118.64	457.981	0.409407	-1.28839	3.30549e-51	5.59313e-50
SGO1	445.46	477.602	452.126	133.012	130.532	139.48	458.396	134.341	0.293068	-1.77069	3.4316e-51	5.80105e-50
GSTP1	16504.3	16108.1	16909.3	10803.2	9846.09	9829.37	16507.2	10159.6	0.615462	-0.700259	4.27977e-51	7.22806e-50
TMEM132A	3798.89	3966.17	3767.71	6079.23	6302.69	6054.34	3844.26	6145.42	1.5986	0.676807	4.38993e-51	7.40714e-50
SLC38A1	9013.45	9781.61	9551.16	14572.8	14794.5	15119.4	9448.74	14828.9	1.5694	0.650217	4.89054e-51	8.24405e-50
ARHGEF3	570.189	527.208	518.615	1335.98	1162.1	1194.08	538.671	1230.72	2.28473	1.19203	5.45892e-51	9.19353e-50
SCN1B	223.621	233.033	188.386	618.213	627.278	635.031	215.013	626.841	2.91536	1.54367	5.98423e-51	1.00688e-49
EIF3K	8086.89	7492.81	7432.37	4652.07	4102.69	4129.97	7670.69	4294.91	0.559912	-0.836729	6.06494e-51	1.0195e-49
CYP24A1	285.095	309.172	268.173	41.8277	36.2588	58.9671	287.48	45.6845	0.158914	-2.65368	6.73191e-51	1.13056e-49
TCAF1	952.395	891.754	946.361	413.257	396.128	402.564	930.17	403.983	0.434311	-1.2032	6.96199e-51	1.1681e-49
SIGLEC15	986.25	1018.65	975.173	1980.96	1986.08	1798.5	993.359	1921.84	1.93469	0.952105	7.19997e-51	1.2069e-49
OBSCN	988.031	1000.2	1113.69	1983.47	2341.42	2324.67	1033.97	2216.52	2.14369	1.1001	7.66685e-51	1.28396e-49
SHISA2	813.411	756.78	790.112	1561.84	1518.34	1549.02	786.767	1543.07	1.96128	0.971793	7.84973e-51	1.31337e-49
PIP4P1	1473.58	1544.71	1548.09	2655.22	2952.38	2741.97	1522.13	2783.19	1.82849	0.870651	9.66189e-51	1.61506e-49
NECTIN1	1406.76	1317.44	1263.29	2471.18	2432.97	2389.3	1329.17	2431.15	1.82908	0.871117	1.0488e-50	1.75152e-49
TACC1	6470.76	6443.01	6249.97	4142.61	3940.43	4040.38	6387.91	4041.14	0.632623	-0.660582	1.0687e-50	1.78309e-49
ARHGEF39	409.824	369.161	410.016	106.242	96.0859	102.059	396.333	101.462	0.256002	-1.96577	1.10396e-50	1.8402e-49
NEK9	4438.57	4544.14	4473.61	6886.51	7094.95	6873.07	4485.44	6951.51	1.5498	0.632077	1.12739e-50	1.87751e-49
CNNM3	895.376	888.293	879.872	1653.03	1768.53	1687.37	887.847	1702.97	1.91809	0.939673	1.14694e-50	1.90831e-49
SLC7A1	4270.18	4094.22	4113.46	6551.05	6428.69	6538.55	4159.29	6506.1	1.56423	0.645455	1.35407e-50	2.25084e-49
G3BP1	12754.4	12576.8	12376.9	8322.87	7636.11	8004.79	12569.4	7987.92	0.635505	-0.654024	1.4509e-50	2.40957e-49
ITPKC	613.845	584.889	568.482	1356.89	1198.35	1295.01	589.072	1283.42	2.17871	1.12348	1.64171e-50	2.72393e-49
SYNM	759.065	787.928	792.328	1515.83	1779.4	1634.07	779.774	1643.1	2.10715	1.0753	1.64368e-50	2.72467e-49
ECI2	1947.55	1955.4	1893.83	1041.51	898.313	1006.98	1932.26	982.266	0.508351	-0.976104	1.66896e-50	2.76404e-49
DMGDH	9.80013	9.22902	13.2978	220.013	219.366	260.816	10.7757	233.399	21.6598	4.43695	1.77681e-50	2.93993e-49
XAB2	5505	5010.2	5155.12	3152.13	3104.66	2941.55	5223.44	3066.12	0.586992	-0.768588	1.90498e-50	3.1491e-49
RRP36	3289.28	3164.4	3426.4	1960.04	1851.01	1881.28	3293.36	1897.45	0.576143	-0.795502	1.93946e-50	3.20314e-49
CCNE2	445.46	530.669	486.478	130.502	143.222	148.552	487.536	140.759	0.288715	-1.79228	2.00605e-50	3.31008e-49
DNAJC10	3834.52	4171.52	3820.91	6740.11	7435.78	6641.74	3942.32	6939.21	1.76019	0.815728	2.28626e-50	3.76897e-49
RARS1	3896	4142.68	4119	2451.1	2418.47	2470.95	4052.56	2446.84	0.603776	-0.727914	2.82074e-50	4.64581e-49
ACSL4	3005.08	3167.86	3143.83	1759.27	1827.45	1849.53	3105.59	1812.08	0.583491	-0.777219	2.90269e-50	4.77639e-49
DBI	2589.02	2814.85	2617.45	1487.39	1530.12	1439.02	2673.77	1485.51	0.555587	-0.847916	3.51641e-50	5.78096e-49
ANKRD13A	3377.48	3235.93	3220.29	1981.79	1819.29	1842.72	3277.9	1881.27	0.573925	-0.801065	4.41443e-50	7.25066e-49
SWAP70	3433.61	3712.37	3519.49	2125.68	2090.32	2044.57	3555.16	2086.86	0.586995	-0.76858	4.78968e-50	7.8598e-49
GINS4	1212.54	1191.7	1149.15	550.452	514.876	587.403	1184.46	550.91	0.465113	-1.10435	4.83413e-50	7.9255e-49
SLC43A1	828.557	764.855	825.573	1634.62	1548.25	1573.97	806.328	1585.62	1.96646	0.975604	4.93561e-50	8.08448e-49
POLE2	435.66	433.764	507.533	128.829	106.964	134.944	458.986	123.579	0.269243	-1.89302	5.16838e-50	8.45804e-49
BZW2	4733.46	4740.26	4990.01	2926.26	2665.03	2907.53	4821.24	2832.94	0.587596	-0.767104	5.33397e-50	8.72107e-49
ASS1	1249.07	1165.16	1082.66	2425.17	2364.98	2160.24	1165.63	2316.8	1.98759	0.991018	5.37412e-50	8.77871e-49
THOC5	2422.41	2270.34	2096.62	1208.82	1100.46	1094.29	2263.13	1134.52	0.501308	-0.99623	5.84435e-50	9.53814e-49
MTHFD1L	2475.87	2522.98	2432.39	4258.06	3965.81	4140.17	2477.08	4121.35	1.66379	0.734474	7.83253e-50	1.27713e-48
SPTBN1	18052.7	17875.5	16853.9	11440.7	11110.6	10540.4	17594	11030.6	0.62695	-0.673579	9.73203e-50	1.58541e-48
IDUA	171.057	183.427	162.898	522.009	601.897	523.9	172.461	549.269	3.18489	1.67125	1.14569e-49	1.86471e-48
AHRR	724.319	738.322	723.623	1422.98	1411.38	1436.76	728.754	1423.7	1.95361	0.966144	1.34459e-49	2.18645e-48
PGGHG	826.775	832.919	749.11	1544.28	1625.3	1688.5	802.935	1619.36	2.0168	1.01207	1.40389e-49	2.28081e-48
ZNF641	318.059	286.1	284.795	788.033	723.364	838.014	296.318	783.137	2.6429	1.40212	1.55023e-49	2.51627e-48
CS	6837.82	6726.8	6378.52	3844.8	3330.38	3869.15	6647.71	3681.44	0.553791	-0.852587	1.6719e-49	2.71132e-48
VTA1	1836.19	1939.25	1902.7	1033.14	1040.63	1011.51	1892.71	1028.43	0.543363	-0.880012	1.83444e-49	2.97223e-48
SPHK1	1424.58	1224	1453.89	2650.2	2635.11	2585.48	1367.49	2623.6	1.91855	0.940014	1.92046e-49	3.1088e-48
CBARP	612.063	655.261	601.726	1349.36	1511.09	1276.87	623.016	1379.1	2.21359	1.14639	2.07755e-49	3.36005e-48
PIH1D1	2503.49	2294.57	2404.69	1370.27	1303.51	1304.08	2400.91	1325.95	0.55227	-0.856553	2.12369e-49	3.43158e-48
SARS2	1069.11	994.427	987.363	475.999	416.977	402.564	1016.97	431.847	0.424642	-1.23568	2.19131e-49	3.53766e-48
PPIL6	86.4193	71.5249	75.3543	332.948	347.178	392.358	77.7662	357.495	4.59705	2.20071	2.97049e-49	4.79125e-48
CTSA	9595.22	9201.33	8976.03	15571.6	14984	14165.7	9257.53	14907.1	1.61027	0.687301	3.00004e-49	4.83457e-48
EPAS1	7526.5	7303.62	7112.11	11521.8	11299.2	10981.5	7314.08	11267.5	1.54052	0.62342	3.37139e-49	5.42811e-48
APIP	986.25	1031.34	1005.09	459.268	475.897	441.12	1007.56	458.762	0.455318	-1.13505	3.80846e-49	6.12633e-48
STK24	3036.26	2962.52	2990.9	4811.85	4746.28	5092.72	2996.56	4883.62	1.62974	0.704644	3.91666e-49	6.29474e-48
ACAT2	1249.07	1187.08	1202.34	607.338	568.357	585.135	1212.83	586.943	0.483944	-1.04709	4.66586e-49	7.49211e-48
SEMA3F	1241.05	1181.31	1273.27	2201.81	2180.06	2271.37	1231.88	2217.75	1.8003	0.848235	4.68968e-49	7.52362e-48
CTH	73.0555	68.064	69.8135	342.15	320.891	318.649	70.311	327.23	4.65404	2.21848	5.13743e-49	8.23457e-48
LINC00963	484.661	454.529	437.72	1082.5	1011.62	999.039	458.97	1031.05	2.24645	1.16765	7.84797e-49	1.2568e-47
ACTR2	8081.54	9387.07	8515.03	4645.38	4977.43	5036.02	8661.22	4886.28	0.564156	-0.825834	8.22867e-49	1.31659e-47
KCNG1	128.293	110.748	118.572	487.711	467.739	395.76	119.204	450.403	3.77841	1.91778	8.39174e-49	1.34148e-47
HAUS8	592.462	531.822	586.212	189.061	208.488	176.901	570.166	191.484	0.335839	-1.57416	8.58596e-49	1.37131e-47
SMURF2	5121.01	5456.66	5283.67	3303.55	3314.06	3338.45	5287.11	3318.68	0.627693	-0.671868	9.87458e-49	1.57572e-47
BCAS3	769.756	687.562	653.809	1759.27	1515.62	1499.13	703.709	1591.34	2.26136	1.17719	1.14326e-48	1.82271e-47
LINC01443	172.839	176.505	164.006	519.5	513.969	518.23	171.117	517.233	3.02269	1.59583	1.26819e-48	2.02009e-47
DOCK6	2190.77	2149.21	2033.46	3654.06	3541.58	3514.21	2124.48	3569.95	1.68039	0.748796	1.32538e-48	2.10932e-47
TRPM4	745.701	725.632	663.783	1438.87	1446.73	1403.87	711.705	1429.82	2.00901	1.00649	1.33858e-48	2.12844e-47
IDS	4147.24	4263.81	4110.13	6365.33	6444.1	6511.33	4173.73	6440.26	1.54305	0.625782	1.42086e-48	2.25726e-47
CLCN6	730.555	701.406	678.189	1434.69	1434.94	1351.71	703.383	1407.11	2.00049	1.00036	1.45324e-48	2.30667e-47
GEMIN4	3499.54	3117.1	3460.76	1909.85	1733.17	1857.46	3359.13	1833.5	0.545824	-0.873491	1.49067e-48	2.36399e-47
MAP3K14	5039.94	4682.57	4945.68	3065.97	2878.05	2899.6	4889.4	2947.87	0.602911	-0.729984	1.53719e-48	2.43561e-47
RTCB	4222.07	3903.88	4106.81	2437.72	2196.38	2390.44	4077.59	2341.51	0.574239	-0.800276	1.7128e-48	2.71146e-47
VPS11	1686.51	1633.54	1595.74	3019.12	2750.23	2917.74	1638.6	2895.7	1.76718	0.821451	2.18738e-48	3.45969e-47
GNG11	604.935	596.425	689.27	221.687	227.524	225.663	630.21	224.958	0.356957	-1.48618	2.24048e-48	3.54054e-47
ARHGAP33	563.062	603.347	533.021	173.167	200.33	198.447	566.477	190.648	0.33655	-1.57111	2.24725e-48	3.54812e-47
ZXDC	1413	1225.15	1303.19	2379.99	2564.41	2490.23	1313.78	2478.21	1.88632	0.915575	2.30652e-48	3.6385e-47
TGFB2	816.084	874.45	877.656	348.843	384.344	343.597	856.063	358.928	0.419277	-1.25402	2.49085e-48	3.92582e-47
ATP8B1	1062.87	1108.64	1211.21	489.384	476.804	538.642	1127.57	501.61	0.444859	-1.16858	2.61043e-48	4.11068e-47
DLST	6047.57	6024.24	5996.21	3935.98	3666.68	3834	6022.67	3812.22	0.632978	-0.659773	2.65785e-48	4.18169e-47
TNPO1	7180.82	7622.02	7651.78	4603.55	4752.63	4828.5	7484.88	4728.23	0.631704	-0.662679	2.83407e-48	4.45503e-47
NDUFB2	1756.01	1810.04	1879.42	984.623	988.96	969.556	1815.16	981.046	0.540475	-0.887701	2.89418e-48	4.54554e-47
RPL39L	2896.38	2630.27	2721.62	1594.47	1519.25	1471.91	2749.42	1528.54	0.55595	-0.846974	3.32547e-48	5.21834e-47
ENO1	97958.5	88628.6	89735.9	58118.7	51415	51919.4	92107.7	53817.7	0.584291	-0.77524	3.38618e-48	5.30897e-47
ENC1	2050.01	2101.91	2133.19	1073.3	1188.38	1157.8	2095.04	1139.83	0.54406	-0.878162	3.64148e-48	5.70424e-47
DNAJB2	2156.92	2302.64	2146.49	3674.14	3838	3621.94	2202.02	3711.36	1.68544	0.753123	3.73714e-48	5.84898e-47
PTCD3	1919.04	1927.71	1951.45	1105.09	1014.34	1005.84	1932.74	1041.76	0.539006	-0.891626	4.00933e-48	6.26952e-47
TKT	18639.8	16742.6	18259	11354.5	10903	10554	17880.5	10937.2	0.611683	-0.709144	4.40547e-48	6.88297e-47
VPS13C	2595.25	2531.06	2661.78	4243.83	4656.54	4894.27	2596.03	4598.22	1.77125	0.824767	6.85248e-48	1.06968e-46
FUS	14473.9	19060.2	16791.8	3986.18	4726.34	4380.58	16775.3	4364.36	0.260166	-1.9425	7.1133e-48	1.10943e-46
RXRA	3903.12	3775.82	3850.83	5867.58	5971.83	5953.41	3843.26	5930.94	1.54321	0.625932	7.39813e-48	1.15285e-46
DDX56	8653.52	7768.53	8541.63	4995.9	4474.34	4907.88	8321.22	4792.71	0.575962	-0.795955	8.50975e-48	1.32492e-46
RPL26	19038.1	20313.1	21432.8	12423.7	12598.1	12882.1	20261.3	12634.6	0.623583	-0.681346	1.49457e-47	2.32495e-46
PPP1R12C	3134.26	3177.09	3252.42	5122.22	5633.72	5156.22	3187.92	5304.05	1.66379	0.734477	2.04195e-47	3.1737e-46
SF3A3	4016.27	3951.17	3558.27	2245.31	2037.75	2035.5	3841.91	2106.19	0.548214	-0.86719	2.47012e-47	3.83585e-46
LRRC8C	832.12	846.763	857.709	388.161	340.833	349.267	845.531	359.42	0.425082	-1.23419	2.57855e-47	4.00077e-46
WWC1	4338.79	4662.96	4155.57	2551.49	2639.64	2506.1	4385.77	2565.74	0.585016	-0.773453	2.94214e-47	4.56096e-46
FIBCD1	182.639	190.349	198.359	578.058	528.473	548.848	190.449	551.793	2.89733	1.53472	3.15302e-47	4.88364e-46
ZNF768	3442.52	3758.52	3802.07	5948.73	6599.11	6329.89	3667.7	6292.58	1.71567	0.778775	3.31927e-47	5.1367e-46
DYSF	2512.4	2203.43	2379.2	4693.9	4063.71	4476.97	2365.01	4411.53	1.86533	0.899432	3.32428e-47	5.14003e-46
PCCB	1893.21	1771.97	1794.1	1016.41	964.485	943.474	1819.76	974.791	0.53567	-0.900583	3.75254e-47	5.7972e-46
KCTD11	993.377	972.508	1000.66	1772.66	1818.38	1792.83	988.849	1794.62	1.81486	0.859858	4.48193e-47	6.91806e-46
HACD3	6467.2	6203.06	6447.22	4158.51	3863.38	4023.37	6372.49	4015.09	0.630065	-0.666427	4.76538e-47	7.34925e-46
POLH	2034.86	2017.69	1884.97	1084.17	1020.69	1104.5	1979.17	1069.79	0.540522	-0.887576	5.38713e-47	8.301e-46
MORN4	298.459	335.706	326.905	779.668	778.659	758.635	320.356	772.32	2.41082	1.26952	5.61655e-47	8.64707e-46
DNAJC9	2389.45	2396.08	2519.94	1424.65	1406.84	1401.6	2435.16	1411.03	0.579442	-0.787264	6.59164e-47	1.01396e-45
SPIRE1	953.285	1019.81	1068.26	1877.23	1867.33	1900.56	1013.78	1881.7	1.85612	0.89229	6.67861e-47	1.02646e-45
DDB1	17287.4	16121.9	16232.2	10804.1	9804.39	10372.5	16547.2	10327	0.624094	-0.680164	7.47124e-47	1.1473e-45
SLC38A7	830.338	846.763	824.465	1629.61	1631.65	1511.6	833.855	1590.95	1.90795	0.932021	7.74011e-47	1.18757e-45
ARPC4	3134.26	3052.5	3141.61	1924.07	1796.63	1767.88	3109.46	1829.53	0.588375	-0.765192	7.87942e-47	1.20791e-45
XPO6	9490.98	8826.41	9095.71	6024.86	5815.01	5793.52	9137.7	5877.8	0.643247	-0.636555	7.91901e-47	1.21294e-45
SLC16A2	1009.41	962.125	925.306	432.498	436.013	452.459	965.615	440.323	0.456003	-1.13288	8.78197e-47	1.34397e-45
VIM-AS1	2510.62	2193.05	2437.93	1310.88	1176.6	1234.91	2380.53	1240.8	0.521226	-0.940018	9.60811e-47	1.46915e-45
FAH	2255.81	2236.88	2281.68	1282.44	1119.49	1260.99	2258.13	1220.97	0.540702	-0.887096	1.04265e-46	1.59293e-45
CDC42EP2	1986.75	1916.18	1743.12	3313.59	3327.66	3239.79	1882.02	3293.68	1.75008	0.80742	1.07239e-46	1.63698e-45
DANCR	1134.14	1086.72	1124.77	553.798	541.163	532.972	1115.21	542.645	0.486585	-1.03924	1.13093e-46	1.72486e-45
PLXNB1	452.588	372.622	394.502	935.267	964.485	950.278	406.57	950.01	2.33664	1.22444	1.29307e-46	1.97047e-45
TNFSF10	791.138	790.235	740.245	312.871	257.438	327.721	773.873	299.343	0.386812	-1.3703	1.41433e-46	2.15342e-45
MAFF	1302.53	1420.12	1257.75	2543.96	2994.07	2527.65	1326.8	2688.56	2.02635	1.01889	1.41721e-46	2.15598e-45
ATP5MG	5341.96	6234.2	6019.48	3117	3419.21	3094.64	5865.21	3210.28	0.547343	-0.869484	1.52504e-46	2.31726e-45
C6orf89	5100.52	5198.25	5113.01	7651.12	7700.47	7671.4	5137.26	7674.33	1.49386	0.579042	1.52581e-46	2.31726e-45
RCC1	3631.39	3481.65	3450.78	2150.78	2040.47	1906.23	3521.28	2032.49	0.577203	-0.792849	1.53153e-46	2.32399e-45
NAPRT	1579.6	1401.66	1613.47	2870.21	2999.51	2707.95	1531.58	2859.23	1.86685	0.900608	1.5629e-46	2.36959e-45
SDK1	910.521	775.238	894.278	352.189	363.495	350.401	860.012	355.362	0.413205	-1.27507	1.56663e-46	2.37323e-45
TRPM7	1188.49	1292.06	1202.34	2138.23	2273.43	2350.75	1227.63	2254.14	1.83617	0.876696	1.6143e-46	2.44339e-45
NAB2	760.847	744.09	728.055	1393.7	1463.04	1445.83	744.331	1434.19	1.92682	0.946221	1.90556e-46	2.88179e-45
RDX	5689.42	6042.7	5765.71	3736.88	3757.32	3700.19	5832.61	3731.46	0.639759	-0.6444	1.94883e-46	2.94476e-45
PORCN	471.297	499.521	514.182	1044.85	1032.47	1065.94	495	1047.76	2.11668	1.0818	2.65789e-46	4.01279e-45
PFKP	21513.1	20436.5	20080.8	13376.5	13064.1	11987.3	20676.8	12809.3	0.619501	-0.690822	2.78152e-46	4.1959e-45
NCOR2	15845	16206.2	14826	25016.3	26747.2	24139.1	15625.7	25300.9	1.61918	0.695265	3.22819e-46	4.86562e-45
DNAJB1	8515.42	8348.8	8211.4	12489.7	12832	12196	8358.54	12505.9	1.49618	0.581287	3.29032e-46	4.95509e-45
TOP2B	3700.89	4106.91	3877.42	2287.97	2333.26	2334.87	3895.07	2318.7	0.595291	-0.748334	3.5477e-46	5.33821e-45
SDSL	297.568	264.181	249.334	690.156	708.86	689.462	270.361	696.16	2.57493	1.36453	4.69583e-46	7.05989e-45
MRPL51	3413.12	3839.27	3655.79	1937.46	2132.02	2075.19	3636.06	2048.22	0.563308	-0.828004	4.8353e-46	7.26348e-45
DAB2	3376.59	3471.27	3412	2138.23	2035.93	2119.41	3419.95	2097.86	0.613418	-0.705058	4.96171e-46	7.44713e-45
TST	1582.28	1385.51	1665.55	2959.73	2827.28	2876.92	1544.44	2887.97	1.86991	0.90297	5.13306e-46	7.69787e-45
PARK7	5096.96	5261.7	5047.63	3295.18	3342.16	3262.47	5135.43	3299.94	0.642583	-0.638046	5.94857e-46	8.91341e-45
UBXN2B	573.753	634.495	619.457	1214.68	1224.64	1262.12	609.235	1233.81	2.02519	1.01805	6.08577e-46	9.11139e-45
DHRS3	973.777	926.363	1027.26	1864.68	1853.73	1752	975.799	1823.47	1.8687	0.902032	6.10681e-46	9.13526e-45
GIT1	5126.36	4690.65	4778.35	8871.65	8477.32	7751.91	4865.12	8366.96	1.71978	0.782228	6.30164e-46	9.41885e-45
MRPL9	2090.99	1984.24	1909.34	1127.67	1032.47	1063.68	1994.86	1074.61	0.538688	-0.892477	6.48678e-46	9.68751e-45
C5orf15	2998.84	3150.56	3151.58	1886.43	1861.89	1879.01	3100.33	1875.78	0.605026	-0.724932	6.8554e-46	1.02295e-44
ZWILCH	1830.84	1916.18	2043.43	975.421	951.795	1073.88	1930.15	1000.37	0.518284	-0.948185	7.27727e-46	1.085e-44
DENND4C	1471.8	1562.01	1488.25	2651.04	2515.46	2740.84	1507.35	2635.78	1.74861	0.806211	8.33389e-46	1.2415e-44
CTNS	863.302	812.154	851.06	1695.69	1554.6	1586.44	842.172	1612.24	1.91439	0.936884	8.95136e-46	1.33238e-44
PPM1L	272.622	263.027	288.119	689.32	710.673	663.38	274.589	687.791	2.5048	1.32469	9.80649e-46	1.45845e-44
CDC42EP1	4196.24	4120.76	3967.18	7716.37	6802.16	6724.52	4094.73	7081.02	1.7293	0.79019	1.02337e-45	1.52073e-44
ZNF517	112.256	102.673	109.707	373.103	390.689	417.306	108.212	393.699	3.63822	1.86323	1.04046e-45	1.54484e-44
VPS9D1	965.758	885.986	899.819	1713.26	1676.07	1783.76	917.188	1724.36	1.88005	0.910773	1.05521e-45	1.56545e-44
HPCAL1	5977.19	5748.53	5914.2	8959.49	8956.84	8651.16	5879.97	8855.83	1.5061	0.590818	1.15598e-45	1.71353e-44
EIF2B2	2738.69	2652.19	2746	1649.68	1491.15	1495.72	2712.29	1545.52	0.569819	-0.811423	1.19473e-45	1.7695e-44
EGFR	19679.6	19487.1	19567.7	27843	28785.9	27714.6	19578.1	28114.5	1.43602	0.522071	1.21049e-45	1.79137e-44
TJP2	6503.72	6389.94	6069.34	4043.06	4050.11	3823.79	6321	3972.32	0.628432	-0.670171	1.66944e-45	2.46851e-44
MICOS10	1304.31	1597.77	1492.68	553.798	628.185	689.462	1464.92	623.815	0.425835	-1.23163	1.68811e-45	2.49406e-44
BORA	509.607	492.599	503.101	176.513	145.035	176.901	501.769	166.15	0.331128	-1.59454	1.72268e-45	2.54304e-44
IPO7	11116	11977	11673.3	7518.1	7646.99	7688.41	11588.7	7617.83	0.657347	-0.605272	1.75285e-45	2.58546e-44
CSTB	3206.42	3432.04	3386.51	5302.91	5789.63	5401.16	3341.66	5497.9	1.64526	0.718317	1.77104e-45	2.61014e-44
VAPB	3783.74	3906.18	3560.49	2197.63	2254.39	2296.32	3750.14	2249.45	0.59983	-0.737375	2.11272e-45	3.11115e-44
NUP188	4437.68	4204.97	4270.81	2687.01	2603.39	2749.91	4304.49	2680.1	0.622629	-0.683554	2.17279e-45	3.19698e-44
FAM199X	2000.12	2064.99	2145.38	1119.31	1125.84	1205.42	2070.16	1150.19	0.555603	-0.847873	2.39674e-45	3.5236e-44
HMGB3	1530.6	1792.74	1565.82	818.986	811.292	766.573	1629.72	798.95	0.490238	-1.02845	3.01976e-45	4.43591e-44
NR1D1	1059.31	1014.04	1052.74	2026.97	1920.81	1824.58	1042.03	1924.12	1.84651	0.884803	3.32088e-45	4.87425e-44
SH3PXD2A	677.991	649.492	599.51	1310.88	1363.33	1253.05	642.331	1309.09	2.03803	1.02717	4.01427e-45	5.88716e-44
AP1B1	4864.43	4271.88	4397.14	2648.53	2337.79	2507.24	4511.15	2497.85	0.553706	-0.852808	4.20608e-45	6.16342e-44
MT1L	481.988	425.689	500.884	143.887	150.474	151.954	469.52	148.772	0.316859	-1.65809	4.384e-45	6.4189e-44
CHORDC1	2556.94	2843.69	2716.08	1425.49	1553.69	1546.75	2705.57	1508.64	0.557606	-0.842681	5.48011e-45	8.01723e-44
MYBBP1A	6785.25	6613.75	6325.33	4243	4263.13	4071	6574.78	4192.38	0.637646	-0.649173	5.71272e-45	8.35072e-44
RPE	1921.72	1868.88	1881.64	1073.3	1088.67	1051.2	1890.74	1071.06	0.566474	-0.819919	6.68624e-45	9.76583e-44
PLEKHH3	1307.87	1185.93	1211.21	2292.99	2255.3	2138.69	1235	2229	1.80485	0.851878	6.76621e-45	9.8746e-44
CTSB	31963.6	30856.1	30847.6	47606.6	45284.6	44871.7	31222.4	45921	1.47077	0.55657	8.68813e-45	1.26691e-43
RCL1	1045.05	1105.18	1042.77	516.153	525.753	505.757	1064.33	515.888	0.484706	-1.04482	9.95586e-45	1.4506e-43
GADD45GIP1	5857.81	5934.26	6254.41	3781.22	3850.69	3536.89	6015.49	3722.93	0.618891	-0.692242	1.0236e-44	1.4902e-43
PHAX	2184.54	2269.19	2240.68	1325.1	1298.07	1268.93	2231.47	1297.36	0.581395	-0.782409	1.08196e-44	1.57389e-43
VDAC3	2588.13	2849.46	2696.13	1530.89	1423.16	1589.84	2711.24	1514.63	0.558649	-0.839985	1.18329e-44	1.71989e-43
IGFBP3	17440.7	16346.9	16997.9	11506	11426.1	11072.2	16928.5	11334.7	0.669566	-0.578702	1.19799e-44	1.73986e-43
GPRIN1	985.359	842.148	893.17	1777.68	1776.68	1699.84	906.892	1751.4	1.93121	0.949506	1.39983e-44	2.03133e-43
IRF7	567.517	551.434	546.319	1179.54	1174.79	1077.28	555.09	1143.87	2.06069	1.04313	1.40113e-44	2.03158e-43
SBDSP1	652.154	772.931	657.134	278.572	248.373	249.476	694.073	258.807	0.372882	-1.42321	1.48901e-44	2.15726e-43
ANKRD29	108.692	133.821	131.87	414.094	412.444	446.789	124.794	424.443	3.40113	1.76602	1.52615e-44	2.20928e-43
ARSA	868.648	817.922	808.95	1532.57	1562.76	1561.5	831.84	1552.27	1.86607	0.900003	1.56449e-44	2.26296e-43
UCHL3	1036.14	1004.81	1027.26	479.345	513.969	479.675	1022.74	490.996	0.480081	-1.05865	1.63964e-44	2.36975e-43
THBS3	392.005	391.08	395.61	856.63	882.903	852.755	392.898	864.096	2.19929	1.13704	1.69446e-44	2.44701e-43
BDNF	1959.14	1935.79	2061.16	1127.67	1135.81	1064.81	1985.36	1109.43	0.558806	-0.839582	1.88805e-44	2.72439e-43
CLCN7	7900.69	7213.63	7492.21	12580.9	11864.8	11592.7	7535.51	12012.8	1.59416	0.672797	1.96991e-44	2.84022e-43
PUS7L	1234.82	1237.84	1256.64	626.578	637.249	657.71	1243.1	640.513	0.515254	-0.956644	2.09571e-44	3.01916e-43
TGIF2	808.956	824.844	832.222	369.757	351.711	379.884	822.007	367.117	0.446611	-1.16291	2.26874e-44	3.26582e-43
SRPRA	5206.54	5171.71	4992.22	7827.63	8232.57	7683.87	5123.49	7914.69	1.54478	0.627405	2.6583e-44	3.82352e-43
RHOBTB3	15424.5	16308.8	15822.2	10043.7	10433.5	10819.3	15851.8	10432.2	0.658104	-0.603613	3.00424e-44	4.31763e-43
TRIM14	1728.39	1738.52	1627.87	888.42	873.838	963.886	1698.26	908.715	0.535086	-0.902158	3.17437e-44	4.55848e-43
MRPL12	6465.41	6054.24	6421.74	4061.47	3653.08	3642.35	6313.8	3785.63	0.599581	-0.737973	3.44228e-44	4.93926e-43
P4HB	28077.4	26083.5	25467.5	48069.2	51255.5	42381.5	26542.8	47235.4	1.77959	0.831547	3.4934e-44	5.0086e-43
BZW1	3671.49	3821.97	3817.58	2386.69	2291.56	2382.5	3770.34	2353.58	0.624235	-0.679839	3.72923e-44	5.34245e-43
NOP16	1922.61	1955.4	1933.72	1120.98	1116.77	1044.4	1937.24	1094.05	0.564746	-0.824325	4.51791e-44	6.46714e-43
FARSA	6580.34	6678.35	6684.37	4363.46	4193.34	3899.77	6647.69	4152.19	0.624607	-0.67898	5.45355e-44	7.80023e-43
BMS1	4082.2	4309.95	3844.18	2472.01	2461.98	2419.92	4078.78	2451.3	0.60099	-0.734587	6.08819e-44	8.70101e-43
WDR77	2318.18	2139.98	2382.53	1254.83	1139.43	1289.34	2280.23	1227.87	0.538485	-0.893022	6.44773e-44	9.20753e-43
MARCHF9	568.408	620.652	611.699	1222.2	1265.43	1157.8	600.253	1215.15	2.02439	1.01749	6.85412e-44	9.78007e-43
MAP2K1	4532.12	4635.28	4671.97	3004.06	3000.42	2967.63	4613.12	2990.71	0.648304	-0.625257	7.13721e-44	1.01759e-42
CDC5L	5526.38	5477.42	5285.88	3585.47	3524.36	3483.6	5429.9	3531.14	0.650315	-0.62079	7.15434e-44	1.01922e-42
UTP4	5529.95	5398.98	5457.64	3574.59	3289.58	3514.21	5462.19	3459.46	0.633347	-0.658931	8.06437e-44	1.14796e-42
ATP11A	804.502	754.472	744.678	1436.36	1593.58	1470.78	767.884	1500.24	1.95373	0.966231	8.50262e-44	1.20938e-42
CDA	1995.66	1821.58	1882.75	1079.15	951.795	979.762	1900	1003.57	0.528196	-0.920856	9.41452e-44	1.33803e-42
DZIP3	1386.27	1514.71	1466.08	745.369	777.752	679.256	1455.69	734.126	0.504315	-0.987604	1.03723e-43	1.47299e-42
GABRE	163.929	145.357	192.818	494.403	525.753	618.021	167.368	546.059	3.26262	1.70603	1.11715e-43	1.58522e-42
POLA1	1135.03	1183.62	1092.64	582.241	507.624	542.044	1137.1	543.97	0.478384	-1.06376	1.21028e-43	1.71602e-42
DUSP4	229.858	186.888	209.441	559.654	600.99	574.93	208.729	578.525	2.77166	1.47075	1.26337e-43	1.78987e-42
MRPS9	1452.2	1535.48	1439.49	795.562	785.911	790.386	1475.72	790.62	0.535751	-0.900366	1.28362e-43	1.81712e-42
TLE4	2140.88	2059.23	2055.62	1230.57	1174.79	1207.69	2085.24	1204.35	0.577558	-0.791961	1.43785e-43	2.03385e-42
BTG1	2905.29	3024.81	2841.3	4565.91	4545.05	4600.57	2923.8	4570.51	1.56321	0.644509	1.53854e-43	2.17456e-42
DNAJC8	2995.28	3184.01	3087.31	1855.48	1924.44	1810.97	3088.87	1863.63	0.603337	-0.728963	1.55788e-43	2.20017e-42
EPRS1	3988.65	4055	4002.64	6416.36	5982.71	6489.79	4015.43	6296.29	1.56802	0.648946	1.61227e-43	2.2752e-42
MNAT1	1338.16	1367.05	1303.19	714.416	708.86	681.524	1336.13	701.6	0.525098	-0.929342	1.78982e-43	2.52376e-42
TGIF1	2087.43	1999.24	2039	3285.14	3246.98	3303.29	2041.89	3278.47	1.60561	0.68312	1.96978e-43	2.77533e-42
SLIRP	2005.46	1938.09	2083.32	1101.74	1042.44	1171.4	2008.96	1105.2	0.550133	-0.862147	1.98459e-43	2.794e-42
LGR4	799.156	928.67	889.845	374.776	390.689	370.813	872.557	378.759	0.434079	-1.20397	1.99611e-43	2.80801e-42
PHLDA1	9793.89	9943.12	9459.18	15629.3	17511.2	15171.6	9732.06	16104	1.65474	0.726604	2.04323e-43	2.87205e-42
TSC22D2	5049.74	5085.19	5195.01	3101.94	3357.57	3028.87	5109.98	3162.79	0.618944	-0.692119	2.16949e-43	3.04714e-42
GATAD1	927.449	994.427	967.416	1731.67	1706.89	1818.91	963.097	1752.49	1.81964	0.86365	2.22486e-43	3.12246e-42
NBR2	182.639	207.653	177.304	517.826	551.134	647.504	189.199	572.155	3.0241	1.5965	3.02566e-43	4.24301e-42
SLC4A7	1269.56	1488.18	1400.7	613.194	667.163	701.936	1386.15	660.764	0.476691	-1.06887	3.39145e-43	4.75227e-42
DDX24	9214.8	8837.94	8429.71	5764.69	5256.63	5268.49	8827.48	5429.93	0.615117	-0.701067	3.39486e-43	4.75333e-42
HEIH	642.354	599.886	656.026	1306.7	1270.87	1199.75	632.755	1259.11	1.98988	0.992682	3.67284e-43	5.13854e-42
EME1	639.681	693.33	633.863	271.88	242.028	268.754	655.625	260.887	0.397922	-1.32944	3.69067e-43	5.15947e-42
RPS13	13408.4	13609.3	14069.1	8490.18	8003.23	9117.23	13695.6	8536.88	0.62333	-0.681932	3.80012e-43	5.30833e-42
CEP128	969.322	1082.1	923.09	462.614	436.919	443.387	991.505	447.64	0.451475	-1.14728	3.89015e-43	5.42986e-42
IRS1	2146.23	1921.94	2127.65	3567.9	3684.81	3397.41	2065.27	3550.04	1.71892	0.781502	4.07713e-43	5.68643e-42
TMEM158	925.667	880.218	968.524	1765.96	2132.93	1809.84	924.803	1902.91	2.05764	1.04099	4.13118e-43	5.75734e-42
LANCL2	1609.89	1484.72	1440.6	808.11	718.832	774.511	1511.74	767.151	0.507463	-0.978624	4.15496e-43	5.78597e-42
PUM3	1763.13	1775.43	1770.83	977.094	1025.22	1004.71	1769.8	1002.34	0.566359	-0.820211	4.24319e-43	5.90426e-42
WDR11	1715.91	1867.72	1890.51	3032.51	3039.4	3121.86	1824.71	3064.59	1.67949	0.748022	4.57323e-43	6.35857e-42
PRICKLE4	362.605	329.938	322.472	765.446	785.004	793.788	338.338	781.413	2.30956	1.20762	5.55178e-43	7.71314e-42
SQSTM1	54765.8	51703.3	49894.5	81528.8	79688.8	76721.9	52121.2	79313.2	1.52171	0.60569	5.55611e-43	7.71319e-42
IL32	1784.51	1875.8	1634.52	3370.47	3337.63	2981.24	1764.95	3229.78	1.82996	0.871813	5.92807e-43	8.22319e-42
ARHGEF40	2791.26	2730.64	2698.35	4413.65	4306.64	4186.67	2740.08	4302.32	1.57014	0.650897	6.29427e-43	8.72443e-42
YARS1	4329.88	3960.4	3968.29	6878.14	6351.64	6707.51	4086.19	6645.77	1.6264	0.701679	7.84537e-43	1.0866e-41
FJX1	3220.68	3109.03	3311.16	1900.65	2015.99	1959.52	3213.62	1958.72	0.609506	-0.714287	8.16404e-43	1.12986e-41
CCDC183-AS1	178.184	163.815	160.682	499.422	477.71	480.809	167.56	485.981	2.90033	1.53622	8.30153e-43	1.148e-41
PEX6	2074.95	1699.29	1842.86	3762.82	3389.3	3493.8	1872.37	3548.64	1.89527	0.922401	8.59802e-43	1.18809e-41
SEPTIN11	4409.17	4619.13	4466.96	2936.3	2792.84	2876.92	4498.42	2868.69	0.63771	-0.649028	8.88408e-43	1.22667e-41
ATP5F1B	28742.9	27970.9	29021.4	19930.9	18494.7	19485.2	28578.4	19303.6	0.675462	-0.566053	8.94021e-43	1.23347e-41
TMEM11	1894.1	1835.42	1873.88	1100.07	1047.88	1027.39	1867.8	1058.45	0.56668	-0.819394	9.06183e-43	1.24929e-41
OPA1	6612.42	6858.32	6828.43	4516.55	4473.44	4579.02	6766.39	4523	0.668452	-0.581104	1.10327e-42	1.51983e-41
ACLY	13214.1	12507.6	12114.3	8451.7	8042.21	7963.96	12612	8152.62	0.646417	-0.629464	1.13488e-42	1.56217e-41
RRP7A	2547.14	2375.32	2740.46	1435.53	1450.35	1410.68	2554.31	1432.18	0.560694	-0.834714	1.14265e-42	1.57167e-41
SPTAN1	15067.3	13856.2	14257.5	9720.75	9291.33	9288.46	14393.7	9433.51	0.655394	-0.609566	1.17498e-42	1.61491e-41
PSG1	2166.72	2001.54	2011.29	1201.29	1095.92	1132.85	2059.85	1143.35	0.555066	-0.849268	1.32762e-42	1.82329e-41
SMIM14	237.876	211.114	237.144	619.049	582.861	585.135	228.711	595.682	2.60451	1.38101	1.3622e-42	1.86935e-41
TBC1D17	1458.44	1365.9	1281.02	2543.12	2474.67	2345.08	1368.45	2454.29	1.79348	0.84276	1.52771e-42	2.09488e-41
LHFPL2	990.704	964.433	1080.45	1796.08	2053.16	1964.06	1011.86	1937.77	1.91505	0.937382	1.65557e-42	2.26847e-41
CEP170B	5549.55	5274.39	5331.32	8608.97	8608.76	7963.96	5385.08	8393.9	1.55873	0.640372	1.66537e-42	2.28015e-41
ILK	7489.08	7016.36	7187.47	4658.76	4163.42	4023.37	7230.97	4281.85	0.592155	-0.755954	1.92744e-42	2.63696e-41
PPP2R1B	1833.52	1895.41	1899.37	1016.41	1050.6	1109.04	1876.1	1058.68	0.5643	-0.825466	2.13435e-42	2.91781e-41
HAS2	383.987	364.546	407.8	105.406	99.7118	128.14	385.444	111.086	0.288202	-1.79485	2.37504e-42	3.24438e-41
SNHG11	513.17	537.59	550.751	1125.16	1051.51	1072.75	533.837	1083.14	2.02897	1.02075	2.40643e-42	3.28475e-41
ICA1	465.061	470.68	487.587	962.873	970.831	1013.78	474.442	982.495	2.07084	1.05022	2.53782e-42	3.46148e-41
FBXW5	4057.25	3597.01	3884.07	6399.63	6330.79	6053.2	3846.11	6261.21	1.62793	0.703041	2.65765e-42	3.62216e-41
ANXA4	1363.11	1363.59	1374.11	2333.15	2304.25	2238.48	1366.93	2291.96	1.67671	0.745637	2.71413e-42	3.69633e-41
GLG1	11420.7	11390.9	10742.4	16636.5	16494.1	16219.4	11184.7	16450	1.47076	0.556564	3.10751e-42	4.22886e-41
GPRC5C	40.0914	42.6842	62.0565	250.966	297.323	257.414	48.2774	268.568	5.56301	2.47587	3.80124e-42	5.16899e-41
TMEM97	1582.28	1657.76	1561.39	886.746	835.766	900.383	1600.47	874.299	0.546275	-0.872302	4.50056e-42	6.1153e-41
PRKDC	16577.4	15559	16635.6	10875.2	10814.2	11160.7	16257.3	10950	0.673545	-0.570155	4.51665e-42	6.13253e-41
ARHGAP35	7451.66	7277.08	7525.46	10774.8	10683.7	10701.4	7418.07	10720	1.44511	0.531184	5.50244e-42	7.46534e-41
DBF4	674.427	723.325	716.974	295.303	261.97	314.113	704.909	290.462	0.412057	-1.27909	5.61279e-42	7.6093e-41
MRPS11	1334.6	1243.61	1255.54	668.406	620.026	679.256	1277.92	655.896	0.513255	-0.962253	5.79344e-42	7.84827e-41
IL1B	1102.07	1197.47	960.767	2068.8	2076.73	2145.5	1086.77	2097.01	1.92958	0.948288	6.94779e-42	9.40494e-41
MARCKSL1	2192.56	2255.34	2231.82	1336.81	1276.31	1343.77	2226.57	1318.96	0.592375	-0.755418	7.13493e-42	9.65099e-41
RAD54B	507.825	541.051	519.723	194.08	191.265	200.715	522.866	195.354	0.37362	-1.42035	7.52584e-42	1.01721e-40
HLA-C	7685.08	7067.12	7442.34	12552.5	12936.3	11285.4	7398.18	12258	1.6569	0.728486	7.6555e-42	1.03395e-40
ANAPC16	1232.14	1235.54	1299.86	2254.51	2097.57	2350.75	1255.85	2234.28	1.7791	0.831148	7.79523e-42	1.05203e-40
TRIO	24935.1	23567.5	24718.4	16686.7	17141.4	16734.2	24407	16854.1	0.690544	-0.534195	8.3427e-42	1.12507e-40
CFL2	2404.6	2727.18	2881.19	1358.56	1344.3	1490.05	2670.99	1397.64	0.523266	-0.934383	8.43534e-42	1.13671e-40
MRPL33	850.83	928.67	904.251	405.728	428.761	416.172	894.584	416.887	0.466012	-1.10156	9.86478e-42	1.32834e-40
FAM53B	1156.42	987.505	1088.2	2085.53	1969.76	1956.12	1077.38	2003.8	1.85989	0.89522	9.94836e-42	1.33859e-40
NIBAN1	4712.08	4649.12	4524.58	7023.7	6842.04	6844.72	4628.59	6903.49	1.49149	0.576752	1.01124e-41	1.35964e-40
PARP2	1458.44	1542.4	1433.95	765.446	811.292	808.53	1478.26	795.089	0.537854	-0.894713	1.05278e-41	1.41443e-40
ADGRG6	1930.63	2031.54	2105.49	1112.62	1144.87	1183.88	2022.55	1147.12	0.567166	-0.818156	1.05493e-41	1.41626e-40
MYOF	27969.6	28683.8	26884.9	19388.8	19140.1	18538.4	27846.1	19022.4	0.683128	-0.549772	1.13122e-41	1.51755e-40
GFM1	4038.54	4381.48	4236.46	2594.15	2533.59	2707.95	4218.83	2611.9	0.619105	-0.691744	1.15483e-41	1.54807e-40
TRAIP	563.062	515.672	530.804	210.811	192.172	199.581	536.513	200.855	0.374371	-1.41746	1.40893e-41	1.88728e-40
OSER1-DT	325.186	291.868	326.905	744.532	773.22	701.936	314.653	739.896	2.35147	1.23356	1.54377e-41	2.06634e-40
EIF4A3	6570.54	6566.45	6549.17	4454.65	4350.16	4129.97	6562.05	4311.59	0.657049	-0.605928	1.71785e-41	2.29764e-40
ATXN10	3492.41	3479.34	3588.19	2217.7	2082.16	2253.22	3519.98	2184.36	0.620561	-0.688355	1.77775e-41	2.37599e-40
NME4	2818.87	2648.73	2574.24	1591.12	1393.25	1340.37	2680.61	1441.58	0.53778	-0.894912	1.99737e-41	2.66752e-40
HMGA1	135546	133855	127732	203778	204284	188498	132378	198853	1.50216	0.587043	2.05054e-41	2.7365e-40
UGP2	2334.21	2332.64	2395.82	1433.02	1393.25	1436.76	2354.22	1421.01	0.603599	-0.728339	2.07361e-41	2.76522e-40
PTTG1IP	14875.7	14116.9	14762.8	10024.4	10159.7	9890.6	14585.1	10024.9	0.687337	-0.54091	2.08048e-41	2.77232e-40
MORF4L1	4318.29	4834.85	4448.12	2604.19	2822.75	2712.49	4533.76	2713.14	0.598432	-0.740741	2.11345e-41	2.81417e-40
RPS27A	8705.19	9327.08	9360.55	5431.74	5175.04	5951.14	9130.94	5519.31	0.604462	-0.726276	2.27748e-41	3.03033e-40
NME1	2662.07	2701.8	2697.24	1654.7	1681.5	1657.88	2687.04	1664.7	0.619529	-0.690756	2.3428e-41	3.11493e-40
PAIP2	2766.31	2909.45	3070.69	1593.63	1758.55	1691.9	2915.48	1681.36	0.576702	-0.794103	2.34615e-41	3.11708e-40
FUBP1	4297.8	4486.46	3986.02	2622.59	2546.28	2400.64	4256.76	2523.17	0.592745	-0.754518	2.46037e-41	3.26414e-40
PKM	139314	131124	128282	90281.7	84067	81126.3	132907	85158.3	0.640738	-0.642193	2.46048e-41	3.26414e-40
F2R	1664.24	1912.71	1851.72	939.449	886.529	997.905	1809.56	941.294	0.520179	-0.94292	2.50842e-41	3.32528e-40
SF3B1	9002.76	9434.37	8969.38	6054.97	6106.9	6283.4	9135.5	6148.42	0.673025	-0.571267	2.75825e-41	3.65189e-40
SKP2	524.752	532.976	489.803	184.042	173.136	205.251	515.844	187.476	0.363436	-1.46023	2.75887e-41	3.65189e-40
CCAR1	3024.68	3149.4	3006.41	1857.15	1945.29	1808.7	3060.16	1870.38	0.611202	-0.710278	2.81625e-41	3.7251e-40
PXDC1	1539.51	1538.94	1574.68	2840.1	2882.58	2508.37	1551.04	2743.68	1.76893	0.822873	2.87419e-41	3.79893e-40
RPL13A	49551.2	46232.8	47733.6	33393.5	31779.1	31060.9	47839.2	32077.8	0.670535	-0.576616	3.30668e-41	4.36735e-40
SEPTIN9	23608.5	21752.8	21821.7	14735	13776.5	12928.5	22394.3	13813.4	0.616825	-0.697068	3.36762e-41	4.44457e-40
DDX27	5673.38	5707	5464.29	3629.8	3732.85	3439.37	5614.89	3600.67	0.641272	-0.640991	3.40616e-41	4.49212e-40
LAMB3	14499.7	14416.9	14131.1	20903	20497.1	20020.5	14349.3	20473.5	1.4268	0.512783	3.48703e-41	4.5954e-40
MTBP	504.261	483.37	469.856	177.349	154.1	182.571	485.829	171.34	0.352676	-1.50359	3.53134e-41	4.65037e-40
LOC730101	2858.07	2935.98	2884.52	1833.72	1801.16	1764.48	2892.86	1799.79	0.622148	-0.684669	3.91747e-41	5.15508e-40
CYP4V2	73.9464	85.3684	83.1113	322.91	302.761	323.185	80.8087	316.285	3.914	1.96864	4.15243e-41	5.46026e-40
NFYA	2563.18	2540.29	2575.34	1521.69	1595.39	1579.64	2559.6	1565.57	0.611647	-0.70923	4.37008e-41	5.74225e-40
ABCA7	460.606	447.608	454.342	922.718	1022.5	934.402	454.185	959.873	2.1134	1.07956	4.47578e-41	5.87684e-40
PRICKLE1	1075.34	1014.04	1070.47	531.211	539.35	504.623	1053.28	525.061	0.498499	-1.00434	4.48465e-41	5.88417e-40
PSMD11	6924.24	6853.7	6924.84	4569.25	4319.34	4693.56	6900.93	4527.38	0.656054	-0.608113	4.56074e-41	5.97964e-40
MPHOSPH6	890.03	1024.42	996.228	362.228	455.955	421.842	970.226	413.341	0.426026	-1.23099	5.69128e-41	7.45645e-40
UCHL5	972.886	1182.47	987.363	431.661	468.646	479.675	1047.57	459.994	0.439105	-1.18736	6.2972e-41	8.24427e-40
SUV39H2	1045.94	1061.34	1117.02	542.086	462.3	534.106	1074.77	512.831	0.477156	-1.06747	6.31144e-41	8.25689e-40
DNHD1	441.897	395.694	413.34	859.14	986.241	932.134	416.977	925.838	2.22036	1.15079	6.69664e-41	8.75444e-40
NAA38	1847.77	1609.31	1825.13	926.901	896.5	768.841	1760.74	864.081	0.49075	-1.02694	7.29425e-41	9.52874e-40
HAT1	1796.1	2043.07	1975.83	1024.78	1032.47	1102.23	1938.33	1053.16	0.543332	-0.880093	8.0101e-41	1.04563e-39
COL16A1	140.766	143.05	131.87	414.094	417.883	434.316	138.562	422.098	3.04628	1.60705	8.21942e-41	1.07217e-39
NEURL1B	200.457	211.114	227.171	31.789	35.3524	35.1535	212.914	34.0983	0.160151	-2.6425	8.97584e-41	1.16999e-39
SKA1	366.169	339.167	350.176	108.752	65.2659	71.441	351.837	81.8196	0.23255	-2.10439	9.08061e-41	1.18279e-39
PSMA3	3271.46	3843.89	3813.15	1988.49	1971.57	2108.08	3642.83	2022.71	0.555258	-0.84877	9.94559e-41	1.29451e-39
IFT122	1281.14	1180.16	1140.29	584.751	591.019	631.629	1200.53	602.466	0.501833	-0.99472	1.02783e-40	1.33685e-39
SPIRE2	710.064	715.249	707.001	1347.69	1371.49	1275.73	710.771	1331.64	1.87351	0.905743	1.07222e-40	1.39358e-39
ATP5PO	4279.98	4374.56	4659.78	2771.5	2668.65	2850.83	4438.11	2763.66	0.622712	-0.683363	1.2939e-40	1.68048e-39
SCARB2	3863.03	4004.24	3794.31	5773.05	5921.07	6083.82	3887.19	5925.98	1.52449	0.608325	1.35527e-40	1.75891e-39
PPP4C	6495.7	5970.02	6429.49	4059.79	4128.07	4017.7	6298.41	4068.52	0.64596	-0.630482	1.40654e-40	1.82413e-39
PPP1R16A	3057.64	2721.41	2833.54	4796.8	4832.4	4526.86	2870.86	4718.69	1.64365	0.7169	1.45255e-40	1.88243e-39
POLR2L	8716.77	8579.53	8536.09	5199.18	5473.27	4562.01	8610.8	5078.16	0.589743	-0.761842	1.57834e-40	2.04398e-39
TPM4	17886.1	18736.1	17352.5	11337.8	12066.9	10687.8	17991.6	11364.2	0.631639	-0.662828	1.61568e-40	2.09083e-39
FKBP5	2145.34	2339.56	2117.68	1187.91	1241.87	1299.54	2200.86	1243.11	0.564828	-0.824117	1.71183e-40	2.21366e-39
HPRT1	1944.88	2144.59	2137.62	1085.01	1095.02	1220.17	2075.7	1133.4	0.546032	-0.872943	2.09976e-40	2.71335e-39
HR	356.368	323.016	342.419	844.919	766.875	742.759	340.601	784.851	2.30431	1.20434	2.18989e-40	2.82779e-39
ITPRIPL1	445.46	437.225	465.424	156.435	138.69	166.696	449.37	153.94	0.34257	-1.54553	2.22874e-40	2.87587e-39
ULBP1	29.4004	18.458	23.2712	216.667	227.524	173.499	23.7099	205.897	8.68402	3.11836	2.5214e-40	3.25117e-39
SPIN4	1222.34	1285.14	1291	647.492	668.069	692.864	1266.16	669.475	0.528744	-0.919358	2.70253e-40	3.48223e-39
FAM149B1	220.948	205.346	221.63	535.394	557.48	587.403	215.975	560.092	2.59332	1.3748	2.82692e-40	3.63989e-39
PPP1R3B	1478.93	1379.74	1477.17	2410.11	2373.14	2480.02	1445.28	2421.09	1.67517	0.744311	3.15717e-40	4.0622e-39
RAD18	821.429	864.067	772.381	378.122	300.948	356.071	819.293	345.047	0.421152	-1.24759	3.25671e-40	4.18726e-39
PSKH1	1808.57	1685.45	1736.47	2824.2	2827.28	2827.02	1743.5	2826.17	1.62098	0.696864	3.38418e-40	4.34804e-39
SNRPD2	8715.88	8541.46	8389.81	5850.85	5905.66	5622.29	8549.05	5792.93	0.677611	-0.56147	4.24227e-40	5.44663e-39
NDC1	1599.2	1610.46	1672.2	932.757	892.874	933.268	1627.29	919.633	0.565132	-0.82334	4.44865e-40	5.70356e-39
MAEA	3026.46	2747.94	3036.33	1758.43	1781.22	1686.23	2936.91	1741.96	0.593127	-0.753587	4.44875e-40	5.70356e-39
CWC15	2505.27	2512.6	2230.71	1420.47	1317.1	1282.54	2416.19	1340.04	0.554606	-0.850465	4.6056e-40	5.90044e-39
FIGN	1069.11	1105.18	1205.67	561.327	539.35	578.332	1126.65	559.67	0.496756	-1.00939	4.82376e-40	6.17551e-39
DNASE2	2024.17	1906.95	2054.51	3216.55	3173.56	3194.43	1995.21	3194.84	1.60126	0.679205	4.95669e-40	6.34117e-39
AMN	357.259	335.706	319.148	797.235	862.961	724.615	337.371	794.937	2.35627	1.23651	5.07949e-40	6.49363e-39
HYLS1	750.155	756.78	787.896	337.131	299.135	364.009	764.944	333.425	0.435882	-1.19799	5.14191e-40	6.56876e-39
PNMA1	5052.41	5449.74	5268.15	7878.66	8530.8	8047.88	5256.77	8152.45	1.55085	0.633057	5.71748e-40	7.29884e-39
ANKRD1	1689.19	1776.59	1722.07	976.258	1017.06	934.402	1729.28	975.907	0.564343	-0.825356	5.87256e-40	7.49148e-39
SORD	840.138	799.464	790.112	362.228	280.1	361.741	809.905	334.689	0.413245	-1.27493	6.41245e-40	8.17439e-39
MYH10	1345.29	1379.74	1477.17	757.917	735.148	762.037	1400.73	751.701	0.536649	-0.89795	6.46394e-40	8.23418e-39
RRP1	2044.66	2010.77	2152.03	1152.77	1243.68	1097.7	2069.16	1164.71	0.562894	-0.829065	6.96512e-40	8.86632e-39
UQCRH	2580.11	2856.38	3024.14	1509.98	1565.48	1639.74	2820.21	1571.73	0.55731	-0.843449	7.98336e-40	1.01553e-38
BLM	432.988	440.686	459.883	163.964	154.1	142.882	444.519	153.649	0.345652	-1.53261	8.3871e-40	1.06613e-38
PIK3C2B	71.2737	79.6003	67.5972	288.611	285.538	322.051	72.8237	298.734	4.10214	2.03638	8.61306e-40	1.09408e-38
CTHRC1	1093.16	1124.79	1093.75	1876.39	2002.39	1863.13	1103.9	1913.97	1.73383	0.793964	1.01128e-39	1.28367e-38
MRPL16	1756.9	1778.89	1796.31	1026.45	998.025	1062.54	1777.37	1029.01	0.578949	-0.788491	1.05135e-39	1.3336e-38
CALD1	3343.63	3947.71	3721.17	1831.22	2053.16	2101.27	3670.84	1995.21	0.543531	-0.879565	1.11619e-39	1.41484e-38
KRTAP2-3	155.911	164.969	165.115	10.0386	9.06471	12.4738	161.998	10.5257	0.0649743	-3.94399	1.27519e-39	1.61524e-38
SAE1	10533.4	10529.2	10238.2	7348.28	7132.12	6944.51	10433.6	7141.64	0.684486	-0.546907	1.2923e-39	1.63576e-38
PALLD	2284.32	2343.02	2307.17	1381.99	1442.2	1391.4	2311.5	1405.19	0.607913	-0.718063	1.4208e-39	1.79715e-38
GMPR2	3658.12	3585.47	3613.68	2363.26	2324.19	2370.03	3619.09	2352.49	0.650023	-0.621437	1.51593e-39	1.91612e-38
RPS23	11999.8	12593	11213.4	7700.47	7857.29	7479.75	11935.4	7679.17	0.643395	-0.636224	1.60925e-39	2.03264e-38
JOSD1	2167.61	2178.05	2137.62	3526.91	3298.65	3443.91	2161.09	3423.15	1.58399	0.663564	1.62962e-39	2.05692e-38
TRIM35	1048.61	1064.8	1027.26	1971.76	1938.04	1745.2	1046.89	1885	1.80057	0.848453	1.63963e-39	2.0681e-38
PCMT1	3399.75	3483.96	3641.39	2205.99	2227.2	2238.48	3508.37	2223.89	0.633883	-0.657713	1.80946e-39	2.2807e-38
ATP5MC2	6044.9	5736.99	6027.23	3998.72	3698.4	3834	5936.37	3843.71	0.647484	-0.627083	1.88754e-39	2.37746e-38
MSLN	3463.01	3073.26	3257.96	5619.13	5479.62	5098.39	3264.75	5399.05	1.65374	0.725733	1.96942e-39	2.47885e-38
MED30	704.719	629.881	749.11	291.957	297.323	280.094	694.57	289.791	0.417224	-1.26111	2.26957e-39	2.85463e-38
CELF6	30.2913	13.8435	29.9201	179.022	230.244	222.261	24.685	210.509	8.52782	3.09218	2.3194e-39	2.91525e-38
EDN1	252.131	283.792	233.82	61.0684	47.1365	48.7613	256.581	52.3221	0.20392	-2.29392	2.5474e-39	3.19959e-38
ATP5F1A	8693.61	8603.76	8846.37	5814.04	5223.09	5773.11	8714.58	5603.41	0.642993	-0.637125	2.6942e-39	3.3816e-38
DUSP14	1531.49	1552.78	1532.57	880.054	883.809	817.602	1538.95	860.488	0.55914	-0.838718	2.92508e-39	3.66882e-38
NLRX1	1230.36	1161.7	1235.59	2176.71	2045	2023.03	1209.22	2081.58	1.72143	0.783604	2.97821e-39	3.73285e-38
FTSJ3	4033.2	4103.45	3879.64	2511.33	2647.8	2510.64	4005.43	2556.59	0.638281	-0.647736	3.10338e-39	3.88703e-38
FBLN5	293.113	311.479	291.444	71.107	81.5824	81.6468	298.679	78.1121	0.261525	-1.93498	3.43352e-39	4.29754e-38
PGK1	14976.4	14366.1	14725.1	10356.5	9565.08	9655.87	14689.2	9859.16	0.671184	-0.57522	3.5045e-39	4.38332e-38
SIL1	3637.63	3300.53	3530.57	5843.32	5909.29	5339.93	3489.58	5697.51	1.63272	0.70728	3.6029e-39	4.50325e-38
LSM5	1923.5	2079.99	2163.11	1045.69	1086.86	1205.42	2055.53	1112.66	0.541299	-0.885502	3.69644e-39	4.61695e-38
CCT3	13054.7	12423.4	12539.8	8872.48	8234.38	8389.21	12672.6	8498.69	0.670633	-0.576404	3.72341e-39	4.64739e-38
ZNF714	404.478	400.309	425.53	137.195	139.597	140.614	410.106	139.135	0.339266	-1.55951	3.86354e-39	4.81894e-38
ST6GALNAC4	1088.71	915.98	999.552	1985.14	2074.91	1789.43	1001.41	1949.83	1.94708	0.961309	4.07777e-39	5.08262e-38
BRI3BP	1041.49	890.601	1104.83	450.902	469.552	458.129	1012.3	459.528	0.453942	-1.13942	4.15431e-39	5.17443e-38
EIF4H	7063.22	7050.97	6798.51	4805.16	4721.81	4740.05	6970.9	4755.67	0.682218	-0.551695	4.82889e-39	6.01047e-38
NDUFA1	1907.46	1936.94	1917.1	1133.53	1089.58	967.288	1920.5	1063.47	0.553744	-0.85271	4.87114e-39	6.05886e-38
PEG10	11160.6	11402.5	11192.3	8007.49	7899.9	7922.01	11251.8	7943.13	0.705944	-0.502374	5.37822e-39	6.68495e-38
CCT2	7466.81	7334.76	7635.16	5140.62	4791.61	5031.48	7478.91	4987.9	0.666929	-0.584395	5.62854e-39	6.99124e-38
NDUFB9	5170.91	5550.1	5284.77	3545.31	3494.45	3472.26	5335.26	3504.01	0.656764	-0.606554	6.31118e-39	7.83373e-38
PFAS	5078.25	4737.95	4422.63	2949.69	2762.92	2642.18	4746.28	2784.93	0.586761	-0.769155	7.00098e-39	8.68393e-38
TDP1	1308.76	1247.07	1361.92	721.945	636.343	675.854	1305.92	678.047	0.519212	-0.945606	7.49019e-39	9.28432e-38
DEDD2	1876.28	1876.95	1902.7	3079.35	3126.42	2895.06	1885.31	3033.61	1.60908	0.686235	7.52008e-39	9.31493e-38
ADGRL2	1864.7	1913.87	1893.83	1151.1	1086.86	1093.16	1890.8	1110.37	0.58725	-0.767953	7.84862e-39	9.71518e-38
SLC25A24	2339.56	2397.24	2376.98	1475.68	1405.03	1471.91	2371.26	1450.87	0.611858	-0.708732	8.0323e-39	9.93568e-38
ANO8	435.66	485.677	508.641	973.748	1104.99	984.298	476.66	1021.01	2.14201	1.09897	9.23149e-39	1.14112e-37
NPAS2	3559.23	3487.42	3331.1	5234.31	5291.07	5182.3	3459.25	5235.9	1.51359	0.597978	9.35543e-39	1.15564e-37
DCAF10	1280.25	1312.83	1315.38	2218.54	2094.85	2230.55	1302.82	2181.31	1.6743	0.74356	9.54365e-39	1.17808e-37
SLC35E2B	1501.2	1407.43	1443.92	2610.05	2366.8	2430.13	1450.85	2468.99	1.70175	0.767023	9.90169e-39	1.22144e-37
CDK2AP2	1668.7	1702.75	1688.82	2924.59	3139.11	2688.67	1686.76	2917.46	1.72963	0.79046	1.00344e-38	1.23696e-37
EVI5L	2514.18	2376.47	2349.28	3903.36	4109.03	3728.54	2413.31	3913.64	1.62169	0.697498	1.02695e-38	1.26507e-37
KIFBP	1968.94	1925.4	1922.64	1176.19	1102.27	1155.53	1938.99	1144.66	0.590339	-0.760384	1.06495e-38	1.31098e-37
SLC10A3	1788.97	1669.3	1621.23	2828.39	2876.23	2721.56	1693.16	2808.73	1.65886	0.730194	1.08795e-38	1.33837e-37
MRPL37	3656.34	3452.81	3582.65	2302.19	2073.1	2202.2	3563.93	2192.5	0.61519	-0.700896	1.1656e-38	1.43291e-37
SEC11C	185.312	235.34	221.63	542.086	616.4	562.456	214.094	573.648	2.67942	1.42192	1.17181e-38	1.43956e-37
CACYBP	2401.03	2638.35	2380.31	1422.14	1492.96	1444.69	2473.23	1453.26	0.587598	-0.767099	1.24637e-38	1.53011e-37
AMDHD2	1655.33	1571.24	1624.55	2644.34	2817.31	2582.08	1617.04	2681.25	1.65812	0.729548	1.26933e-38	1.55723e-37
FBLN1	1361.33	1235.54	1332	716.926	694.357	684.926	1309.62	698.736	0.533541	-0.906328	1.29968e-38	1.59337e-37
PIM3	2096.34	2033.85	1923.75	3394.73	3587.81	3189.9	2017.98	3390.81	1.6803	0.748721	1.31386e-38	1.60966e-37
MIRLET7BHG	131.856	122.285	107.491	379.795	416.07	371.947	120.544	389.271	3.22929	1.69122	1.62889e-38	1.99425e-37
THRA	1607.22	1541.25	1609.04	2528.9	2573.47	2554.86	1585.83	2552.41	1.60951	0.686619	1.82413e-38	2.23177e-37
RNF26	7179.93	6995.6	6815.13	4811.85	4634.79	4488.31	6996.89	4644.98	0.663864	-0.59104	2.07577e-38	2.5379e-37
YIPF3	6306.83	6090	6353.03	9273.19	9111.85	8896.1	6249.95	9093.71	1.455	0.541024	2.42009e-38	2.95687e-37
RESF1	2653.16	2771.01	2474.5	4158.51	4201.49	4165.12	2632.89	4175.04	1.58572	0.665141	2.44644e-38	2.98702e-37
CARD9	280.64	264.181	311.391	675.935	696.17	641.835	285.404	671.313	2.35215	1.23398	2.53803e-38	3.09674e-37
HADH	803.611	774.084	826.681	394.853	355.337	369.679	801.459	373.289	0.465763	-1.10233	2.72646e-38	3.32439e-37
CTNNBL1	5447.09	5531.64	5368.99	3671.63	3671.21	3438.24	5449.24	3593.69	0.659485	-0.600589	2.93366e-38	3.5746e-37
ODF3B	122.947	129.206	134.086	383.141	383.437	418.44	128.747	395.006	3.06809	1.61734	3.18692e-38	3.88056e-37
TMC8	89.0921	88.8293	77.5706	314.544	311.826	308.443	85.164	311.605	3.65888	1.8714	3.24918e-38	3.95369e-37
RAB1B	9236.18	8867.94	9052.49	6349.44	6167.63	5973.82	9052.2	6163.63	0.680899	-0.554488	3.26306e-38	3.96788e-37
ESYT1	6025.3	5681.62	5650.46	9781.82	8644.11	9131.97	5785.79	9185.96	1.58768	0.666917	3.61046e-38	4.38735e-37
WDR83OS	3482.61	3392.82	3629.2	2226.9	2113.89	2262.3	3501.54	2201.03	0.628589	-0.669811	3.76969e-38	4.57773e-37
RPL23	22878.9	23959.7	24774.9	15296.4	16058.1	16530.1	23871.2	15961.5	0.668653	-0.58067	3.81064e-38	4.62434e-37
SPNS1	3279.48	2953.29	2980.93	5294.55	5005.53	4804.69	3071.23	5034.92	1.63938	0.713152	3.8551e-38	4.67513e-37
SREBF1	6630.23	6414.17	6808.48	10162.4	10396.3	9530	6617.63	10029.6	1.51559	0.599876	3.87033e-38	4.69043e-37
PSG5	821.429	805.232	806.734	406.565	368.934	375.348	811.132	383.616	0.472939	-1.08027	3.90271e-38	4.72647e-37
TENT5B	273.513	282.639	255.983	66.9243	63.453	69.173	270.711	66.5167	0.245711	-2.02497	3.95539e-38	4.78704e-37
TGFA	200.457	231.879	250.442	607.338	581.955	555.652	227.593	581.648	2.55565	1.35369	4.09738e-38	4.95554e-37
AKAP1	3954.8	3948.87	3932.83	6047.44	6148.59	5692.6	3945.5	5962.88	1.51131	0.595801	4.14257e-38	5.00681e-37
TMEM200B	440.115	412.999	404.475	129.666	150.474	149.686	419.196	143.275	0.341786	-1.54884	4.27039e-38	5.15782e-37
ANKRD42	534.553	546.82	515.29	1074.97	1123.12	993.369	532.221	1063.82	1.99883	0.999156	4.61254e-38	5.56733e-37
HADHA	7497.99	7467.43	7250.63	4974.98	4302.11	4538.2	7405.35	4605.1	0.621861	-0.685336	4.72902e-38	5.70408e-37
OIP5	415.169	372.622	480.938	120.464	132.345	142.882	422.91	131.897	0.311879	-1.68094	4.94488e-38	5.96045e-37
TBC1D20	1937.75	1948.48	1736.47	3305.22	3153.61	3033.41	1874.23	3164.08	1.6882	0.755485	5.27123e-38	6.34955e-37
ZDHHC1	459.715	445.3	492.019	950.324	945.449	920.794	465.678	938.856	2.0161	1.01157	5.43388e-38	6.54108e-37
F2RL1	1284.71	1304.75	1234.48	704.378	617.307	684.926	1274.65	668.87	0.524749	-0.9303	5.47726e-38	6.58887e-37
ARPC2	9408.13	9478.2	9513.48	6750.15	6484.89	6371.85	9466.6	6535.63	0.690388	-0.53452	5.50946e-38	6.62317e-37
SNHG15	1390.73	1373.97	1451.68	2334.82	2250.77	2410.85	1405.46	2332.15	1.65935	0.730617	5.58568e-38	6.7103e-37
HSF4	383.987	381.851	362.365	763.773	862.054	920.794	376.068	848.874	2.25724	1.17456	5.71652e-38	6.86288e-37
ZNF408	958.631	1041.73	1006.2	1860.49	1785.75	1687.37	1002.19	1777.87	1.77399	0.826999	5.86926e-38	7.04154e-37
DNAJC7	4933.03	5109.42	4660.88	3208.18	3165.4	3107.11	4901.11	3160.23	0.644799	-0.633079	5.88064e-38	7.05048e-37
GLO1	13020.8	13027.9	13939.4	8360.51	7499.24	8729.4	13329.4	8196.38	0.614911	-0.701551	6.01757e-38	7.20982e-37
SACS	1785.41	1876.95	1966.97	1054.89	1025.22	1118.11	1876.44	1066.07	0.568135	-0.815693	6.05001e-38	7.24385e-37
MPG	2782.35	2616.43	2924.41	4582.64	4561.36	4273.98	2774.39	4472.66	1.61212	0.68896	6.05806e-38	7.24866e-37
LRFN4	2951.62	2938.29	3071.8	4495.64	4564.08	4454.29	2987.24	4504.67	1.50797	0.59261	6.41935e-38	7.67584e-37
CA8	151.457	177.659	175.088	15.058	20.8488	15.8758	168.068	17.2609	0.102702	-3.28347	6.51796e-38	7.78854e-37
MAN2B2	2572.09	2443.38	2309.39	4237.98	4204.21	3806.78	2441.62	4082.99	1.67225	0.741788	6.71433e-38	8.01786e-37
ZNF469	99.7832	114.209	101.95	337.131	348.991	361.741	105.314	349.288	3.31663	1.72972	6.99899e-38	8.35222e-37
COX5A	3805.12	3894.65	3815.36	2561.53	2500.05	2400.64	3838.38	2487.41	0.648035	-0.625855	7.14299e-38	8.51839e-37
MXI1	547.025	685.255	658.242	1292.47	1264.53	1275.73	630.174	1277.58	2.02734	1.01959	7.19927e-38	8.57981e-37
NRSN2	557.717	524.901	517.507	1046.53	1029.75	1035.33	533.375	1037.2	1.9446	0.959476	7.98289e-38	9.50738e-37
YWHAB	25947.2	25244.8	25749	18160.7	16867.6	18079.1	25647	17702.5	0.690236	-0.534839	8.20618e-38	9.76682e-37
G6PD	6872.56	6332.26	6556.93	10540.6	9981.15	9704.63	6587.25	10075.5	1.52954	0.613096	8.69022e-38	1.03361e-36
RPL7	15437	17684	15647.1	10344.8	10384.5	10098.1	16256	10275.8	0.632124	-0.661719	9.38146e-38	1.11508e-36
MCCC2	2181.87	2277.26	2099.95	1307.53	1165.72	1291.61	2186.36	1254.95	0.573993	-0.800895	9.60812e-38	1.14127e-36
DNA2	407.151	398.002	443.261	152.253	136.877	136.078	416.138	141.736	0.340599	-1.55386	9.92697e-38	1.17836e-36
SF3B2	14478.4	14427.3	13224.7	9271.52	8728.41	8095.51	14043.4	8698.48	0.619398	-0.691061	1.03373e-37	1.22626e-36
MORF4L2	7355.44	7697	7423.51	4987.53	5233.96	4981.59	7491.98	5067.69	0.676416	-0.564018	1.16204e-37	1.37755e-36
BCL2L11	1071.78	1139.78	1089.31	1893.96	1825.63	2001.48	1100.29	1907.02	1.7332	0.793437	1.25281e-37	1.48417e-36
SIPA1L1	2719.98	2681.03	2610.8	4307.41	4021.11	4090.28	2670.61	4139.6	1.55006	0.632324	1.29738e-37	1.53596e-36
ZYX	7302.88	7360.14	7027.9	4995.9	4705.49	4573.35	7230.31	4758.25	0.658098	-0.603626	1.49362e-37	1.76712e-36
LIG3	1358.65	1363.59	1357.49	765.446	667.163	752.965	1359.91	728.525	0.535716	-0.900461	1.60358e-37	1.89597e-36
PSMB3	7300.21	7016.36	7673.95	4898.86	4518.76	4776.34	7330.17	4731.32	0.645458	-0.631605	1.96287e-37	2.31924e-36
NFKBIZ	1208.09	1348.59	1067.15	557.144	576.516	585.135	1207.94	572.932	0.474304	-1.07612	2.04454e-37	2.41414e-36
GTF2F2	2609.51	2814.85	2675.08	1702.39	1637.09	1559.23	2699.81	1632.9	0.60482	-0.725423	2.19091e-37	2.58527e-36
HEY1	16.0366	20.7653	27.7038	179.022	192.172	171.231	21.5019	180.809	8.40896	3.07193	2.30205e-37	2.71463e-36
RFC4	2415.29	2409.93	2539.88	1534.24	1442.2	1522.94	2455.03	1499.79	0.610905	-0.71098	2.35213e-37	2.77187e-36
MXD1	342.114	319.555	328.013	757.917	726.99	695.132	329.894	726.68	2.20277	1.13932	2.46698e-37	2.9053e-36
TNS1	2033.08	1855.03	1952.56	1177.87	1082.33	1081.82	1946.89	1114	0.572196	-0.805418	2.7476e-37	3.23365e-36
ARSI	488.225	512.211	465.424	189.061	155.007	192.777	488.62	178.948	0.366232	-1.44917	2.89094e-37	3.40012e-36
UTP18	2556.05	2788.32	2836.87	1562.68	1573.63	1698.71	2727.08	1611.67	0.590989	-0.758797	2.90057e-37	3.40922e-36
RBM42	8569.77	8517.23	8580.42	5906.07	5705.33	5293.43	8555.81	5634.94	0.65861	-0.602503	3.21565e-37	3.77707e-36
PTRHD1	654.827	682.948	688.162	320.4	287.351	269.888	675.312	292.546	0.433202	-1.20689	3.24432e-37	3.80825e-36
SNRPE	876.666	944.821	913.117	375.612	445.984	454.727	911.535	425.441	0.466731	-1.09934	4.08183e-37	4.78821e-36
EBF4	405.369	411.845	376.771	834.044	823.982	817.602	397.995	825.209	2.07342	1.05201	4.12279e-37	4.8331e-36
ZNF629	2239.78	2188.43	2153.14	3733.54	3443.68	3391.74	2193.78	3522.99	1.6059	0.68338	4.19226e-37	4.91045e-36
CMC2	1473.58	1395.89	1498.22	731.984	835.766	687.194	1455.9	751.648	0.516278	-0.95378	4.19425e-37	4.91045e-36
ITGBL1	1621.48	1702.75	1675.52	826.515	987.147	850.488	1666.59	888.05	0.532856	-0.908183	4.31179e-37	5.04477e-36
ZCCHC24	2469.63	2221.89	2411.34	3975.3	3682.99	3861.21	2367.62	3839.84	1.62181	0.697608	4.34331e-37	5.07834e-36
GEN1	536.334	561.817	570.698	235.908	228.431	226.797	556.283	230.378	0.414139	-1.27181	4.40564e-37	5.14785e-36
ZFAND3	7768.83	8018.87	7495.54	11101.9	11250.2	11207.2	7761.08	11186.4	1.44135	0.52742	4.43818e-37	5.1825e-36
RAB24	1065.54	955.204	1001.77	1745.89	1870.05	1738.4	1007.5	1784.78	1.77148	0.824958	5.17085e-37	6.03412e-36
BRD8	3200.19	3238.23	2949.9	1983.47	1883.65	1925.5	3129.44	1930.87	0.617003	-0.696651	5.24496e-37	6.11661e-36
NDUFB4	2734.24	2999.43	2681.73	1560.17	1735.89	1546.75	2805.13	1614.27	0.575471	-0.797184	5.45981e-37	6.36303e-36
ALDH1B1	2305.7	2136.52	2157.57	1362.75	1266.34	1249.65	2199.93	1292.91	0.587706	-0.766834	5.56345e-37	6.47961e-36
CTSV	289.549	279.178	303.633	76.9629	43.5106	75.9769	290.787	65.4835	0.225194	-2.15076	5.58438e-37	6.49977e-36
SNHG7	2231.76	2053.46	2194.14	3605.54	3404.71	3374.73	2159.78	3461.66	1.60278	0.680577	5.62788e-37	6.54615e-36
DVL1	4888.48	4587.98	4700.78	7528.98	7966.98	6998.95	4725.75	7498.3	1.58669	0.666021	5.94818e-37	6.91423e-36
HSPD1	16311	17099.1	16372.9	11631.4	11454.2	11911.4	16594.3	11665.7	0.702991	-0.508423	5.98262e-37	6.94975e-36
ZG16B	105.129	125.745	107.491	414.094	362.588	342.463	112.788	373.048	3.30751	1.72575	6.69251e-37	7.76937e-36
TMEM45B	65.9282	65.7568	65.3809	255.149	271.941	276.692	65.6886	267.927	4.07875	2.02813	7.15977e-37	8.30645e-36
LINC01184	875.775	941.36	862.142	1550.97	1551.88	1634.07	893.092	1578.97	1.76798	0.822105	7.42969e-37	8.61403e-36
HLA-A	4305.82	4097.69	4137.84	6652.27	7331.54	6333.3	4180.45	6772.37	1.62001	0.696003	7.48814e-37	8.67618e-36
ANP32B	9687.87	11506.3	10242.6	6093.45	6578.26	6109.9	10478.9	6260.54	0.597441	-0.743133	7.61416e-37	8.8165e-36
IL17RA	951.504	989.813	977.389	1759.27	1662.47	1632.94	972.902	1684.89	1.73182	0.79229	7.92787e-37	9.17382e-36
SLC52A2	4584.68	4234.97	4665.32	7092.3	7355.11	6718.85	4494.99	7055.42	1.56962	0.650415	8.36694e-37	9.67565e-36
HID1	220.948	197.27	179.521	584.751	712.486	506.891	199.246	601.376	3.01825	1.59371	8.4303e-37	9.74265e-36
SNRPG	1009.41	1160.55	1053.85	520.336	563.825	512.56	1074.6	532.241	0.49529	-1.01366	8.51858e-37	9.83833e-36
PTP4A3	438.333	416.46	416.665	983.787	869.306	849.354	423.819	900.815	2.12547	1.08778	8.75211e-37	1.01015e-35
TLN1	19479.1	17356.3	17498.8	12075.6	11452.4	11166.3	18111.4	11564.8	0.638535	-0.647161	8.80001e-37	1.01503e-35
CCDC113	436.551	391.08	347.959	876.708	839.392	857.291	391.864	857.797	2.18902	1.13029	9.02782e-37	1.04064e-35
PLEKHO2	2700.38	2646.42	2409.12	4650.4	4321.15	4086.88	2585.31	4352.81	1.68367	0.75161	9.27403e-37	1.06833e-35
NOC4L	2126.63	1957.71	1951.45	1222.2	1140.34	1131.72	2011.93	1164.75	0.578924	-0.788555	9.79855e-37	1.12803e-35
MCRS1	2165.83	2070.76	2258.41	1331.79	1214.67	1270.06	2165	1272.18	0.58761	-0.76707	1.00351e-36	1.15452e-35
NDUFB3	785.792	838.687	774.598	378.959	392.502	376.482	799.692	382.648	0.478494	-1.06343	1.07958e-36	1.24124e-35
NBN	2162.27	2254.19	2272.82	1322.59	1185.66	1364.18	2229.76	1290.81	0.578903	-0.788607	1.0976e-36	1.26115e-35
MASTL	1002.29	1048.65	1047.2	563	496.746	511.426	1032.71	523.724	0.507135	-0.979559	1.20294e-36	1.3813e-35
PBXIP1	2299.47	2334.94	2232.92	3483.41	3661.24	3487	2289.11	3543.88	1.54815	0.630543	1.23873e-36	1.42149e-35
DLD	1823.72	2031.54	1979.16	1058.24	1134	1141.92	1944.8	1111.39	0.571464	-0.807265	1.24116e-36	1.42337e-35
ELAC2	4867.1	4664.12	4608.8	3199.82	2976.85	3003.92	4713.34	3060.2	0.649263	-0.623125	1.33402e-36	1.52888e-35
SLC22A15	114.929	130.36	130.762	373.939	376.186	385.554	125.35	378.56	3.02002	1.59456	1.33702e-36	1.53134e-35
RALY	20020.8	19984.3	20710.2	14090.9	14258.8	13095.2	20238.4	13815	0.682611	-0.550865	1.42023e-36	1.6256e-35
JMY	709.173	702.559	708.109	1244.79	1321.64	1275.73	706.614	1280.72	1.81247	0.857961	1.4229e-36	1.62762e-35
TMEM123	10387.2	11054.1	11110.3	6914.11	7462.98	7318.73	10850.5	7231.94	0.666505	-0.585313	1.43713e-36	1.64286e-35
ETV5	2915.98	2940.6	3023.04	4500.66	4332.93	4520.06	2959.87	4451.22	1.50385	0.588664	1.51275e-36	1.72819e-35
ABHD15	1085.14	936.746	1029.47	1919.05	1870.05	1740.66	1017.12	1843.26	1.81223	0.857766	1.68728e-36	1.92635e-35
DENND4B	1685.62	1646.23	1685.5	2615.07	2681.34	2609.3	1672.45	2635.23	1.57567	0.655969	1.73859e-36	1.98367e-35
GFPT1	2436.67	2503.37	2493.34	3697.57	3850.69	3742.15	2477.79	3763.47	1.51888	0.603006	1.76824e-36	2.01622e-35
GBP4	390.223	393.387	320.256	117.954	106.057	113.398	367.955	112.47	0.305662	-1.70999	1.81554e-36	2.06884e-35
GSPT1	14236.9	14303.8	14087.9	10312.2	9707.4	9653.6	14209.6	9891.06	0.696085	-0.522664	1.89755e-36	2.16092e-35
PGM5	253.912	221.497	232.712	53.5394	50.7624	52.1632	236.04	52.155	0.220958	-2.17816	1.91349e-36	2.17769e-35
ATMIN	1723.04	1534.32	1753.1	2888.62	2708.54	2939.28	1670.15	2845.48	1.70372	0.768691	1.92381e-36	2.18804e-35
HMCES	2619.31	2769.86	2728.27	1598.65	1652.5	1748.6	2705.81	1666.58	0.615928	-0.699167	1.93981e-36	2.20484e-35
STEAP3	4021.62	3877.34	3894.04	6127.75	6077.89	5660.84	3931	5955.5	1.51501	0.599325	2.36733e-36	2.68907e-35
LOC108783654	831.229	755.626	843.303	1528.38	1586.32	1403.87	810.053	1506.19	1.85938	0.894819	2.38492e-36	2.70734e-35
PHYKPL	466.843	451.068	452.126	913.516	939.104	876.569	456.679	909.73	1.99206	0.994258	2.52631e-36	2.86603e-35
CAPS	352.805	326.477	380.096	833.207	821.263	718.945	353.126	791.138	2.24039	1.16375	2.77937e-36	3.15113e-35
PROX1	53.4553	46.1451	42.1097	237.581	219.366	234.735	47.2367	230.561	4.88096	2.28717	3.14249e-36	3.56056e-35
NAMPT	3757.01	4647.97	4010.4	7047.12	7070.48	7250.69	4138.46	7122.76	1.72111	0.783343	3.15283e-36	3.57002e-35
RIN1	1991.21	1940.4	1960.32	3076.84	3040.3	2984.64	1963.98	3033.93	1.54479	0.62741	3.19598e-36	3.6166e-35
OTUB1	3864.82	3474.73	3692.36	2364.1	2295.19	2222.61	3677.3	2293.96	0.623817	-0.680804	3.25225e-36	3.67795e-35
CMIP	3250.97	3219.77	3075.12	2094.73	1935.32	1934.58	3181.96	1988.21	0.624838	-0.678446	3.46417e-36	3.91515e-35
PDCD6IP	3681.29	3804.66	3650.25	2445.25	2357.73	2480.02	3712.07	2427.67	0.653993	-0.612653	3.54077e-36	3.9992e-35
HMGN3	1213.43	1380.89	1205.67	682.627	653.566	637.299	1266.67	657.831	0.519341	-0.945247	4.2898e-36	4.84216e-35
ANKH	2168.5	2101.91	2132.08	3348.72	3197.12	3350.92	2134.16	3298.92	1.54577	0.628323	4.60057e-36	5.18967e-35
ZNF862	120.274	129.206	119.68	353.862	373.466	416.172	123.054	381.167	3.09756	1.63113	4.63381e-36	5.22389e-35
STAT3	11143.6	10902.9	10417.7	7626.86	7251.77	7225.74	10821.4	7368.12	0.680882	-0.554523	4.6632e-36	5.25371e-35
NDUFC1	832.12	823.69	914.225	399.872	436.013	392.358	856.678	409.414	0.477909	-1.06519	4.8774e-36	5.4916e-35
SAC3D1	1693.64	1613.93	1901.59	882.564	983.521	912.857	1736.38	926.314	0.533473	-0.906513	4.99097e-36	5.61593e-35
TOPBP1	3294.63	3325.91	3212.53	2130.7	2041.37	2173.85	3277.69	2115.31	0.645365	-0.631812	5.20864e-36	5.85719e-35
RCOR2	144.329	138.435	140.735	418.277	418.79	379.884	141.167	405.65	2.87356	1.52284	5.26382e-36	5.91554e-35
CLBA1	534.553	550.28	572.914	1058.24	1065.1	1022.85	552.582	1048.73	1.89787	0.924385	5.32727e-36	5.98309e-35
MAP3K10	1274.91	1277.07	1302.08	2354.9	2871.7	2257.76	1284.68	2494.79	1.94195	0.957503	5.47046e-36	6.14006e-35
POLR2D	1479.82	1407.43	1464.98	840.736	804.946	841.416	1450.74	829.033	0.571455	-0.807289	5.60684e-36	6.28919e-35
PRPF4	2590.8	2602.58	2496.66	1647.17	1491.15	1450.36	2563.35	1529.56	0.596704	-0.744912	5.96719e-36	6.68922e-35
XRCC5	11369	11412.8	11534.7	8106.2	7451.19	7944.69	11438.9	7834.03	0.68486	-0.546119	6.08015e-36	6.81159e-35
TEAD4	2222.85	2055.76	2270.6	1346.01	1250.02	1258.72	2183.07	1284.92	0.588583	-0.764681	6.41921e-36	7.18695e-35
PAWR	4557.06	4628.35	4876.97	2973.11	3164.49	3047.01	4687.46	3061.54	0.653133	-0.614551	6.76581e-36	7.57028e-35
TMBIM1	7176.37	6980.6	7004.62	4841.13	5002.81	4845.51	7053.86	4896.49	0.694157	-0.526667	7.31868e-36	8.18378e-35
DHPS	2527.54	2599.12	2687.27	1676.45	1608.08	1575.1	2604.64	1619.88	0.621919	-0.685201	7.74278e-36	8.65262e-35
ZNF316	3592.19	4081.53	3868.56	6000.6	7093.14	6695.04	3847.43	6596.26	1.71446	0.777753	7.98334e-36	8.91589e-35
PCNX2	571.971	509.903	504.209	1047.36	1005.28	1098.83	528.695	1050.49	1.98695	0.990557	8.09449e-36	9.0344e-35
CD44	52074.3	55328	51362.8	37104.5	37839.7	36650.3	52921.7	37198.2	0.702891	-0.508627	8.11989e-36	9.05711e-35
TRIM28	19460.4	17822.4	18314.4	12991.7	12366.1	12319.6	18532.4	12559.1	0.677684	-0.561315	8.21843e-36	9.16133e-35
FANCG	2429.54	2353.4	2408.01	1533.4	1449.45	1508.2	2396.98	1497.02	0.624541	-0.679131	8.40483e-36	9.36329e-35
PCYT2	2249.58	1980.78	2147.6	3727.68	3680.27	3338.45	2125.98	3582.13	1.68493	0.752689	9.83922e-36	1.09545e-34
DRAP1	12653.8	14059.3	13434.1	7738.95	8886.14	7624.9	13382.4	8083.33	0.604028	-0.727312	9.87021e-36	1.09821e-34
ACTL6A	5265.34	5728.91	5308.04	3607.22	3563.34	3586.79	5434.1	3585.78	0.659867	-0.599754	1.03729e-35	1.15343e-34
SYNGR2	5630.62	5348.22	5542.97	8500.22	8461	7832.42	5507.27	8264.55	1.50066	0.585598	1.05361e-35	1.17086e-34
CDC123	4352.15	4668.73	4442.58	2882.76	2692.22	2980.11	4487.82	2851.7	0.63543	-0.654194	1.11524e-35	1.23857e-34
AP2S1	6292.57	6072.7	6215.62	4339.2	4044.67	4031.31	6193.63	4138.4	0.66817	-0.581714	1.12879e-35	1.25284e-34
CD59	26478.2	28248.9	26890.4	19195.6	19430.2	19417.2	27205.8	19347.7	0.711159	-0.491757	1.15102e-35	1.27673e-34
MEST	2709.29	2645.27	2825.79	1626.26	1590.86	1770.15	2726.78	1662.42	0.609664	-0.713913	1.23543e-35	1.36951e-34
MIF4GD	636.118	642.571	680.405	1241.44	1211.05	1157.8	653.031	1203.43	1.84284	0.881928	1.24759e-35	1.38214e-34
GBP1	191.548	188.041	209.441	35.1352	38.0718	19.2777	196.343	30.8282	0.157012	-2.67105	1.35273e-35	1.49769e-34
PRPF8	25722.7	23980.5	24165.5	17407	15979.3	16472.2	24622.9	16619.5	0.674962	-0.567121	1.39081e-35	1.5389e-34
FBLIM1	293.113	290.714	304.742	725.292	669.882	624.825	296.19	673.333	2.27332	1.1848	1.45458e-35	1.60846e-34
DONSON	849.939	965.586	930.847	454.248	448.703	454.727	915.457	452.56	0.494354	-1.01638	1.46312e-35	1.61691e-34
KLHDC2	1094.94	1063.64	1187.94	1842.09	2072.19	2020.76	1115.51	1978.35	1.77349	0.826594	1.49792e-35	1.65436e-34
RRS1	3146.73	3434.35	3363.24	1860.49	2131.11	1932.31	3314.77	1974.64	0.595708	-0.747322	1.50725e-35	1.66363e-34
YBX2	449.915	494.906	484.262	196.59	165.884	178.035	476.361	180.17	0.378221	-1.4027	1.51602e-35	1.67229e-34
HSPH1	8352.38	8567.99	8269.02	11811.3	12557.3	11888.7	8396.47	12085.8	1.43939	0.525456	1.61729e-35	1.78289e-34
ANKRD33B	2287.89	2203.43	2296.09	1370.27	1445.82	1383.46	2262.47	1399.85	0.618728	-0.692623	1.64772e-35	1.81533e-34
KCTD3	1168.89	1265.53	1206.78	677.608	640.875	663.38	1213.73	660.621	0.544289	-0.877554	1.64994e-35	1.81666e-34
GREM1	1501.2	1493.95	1560.28	881.727	875.651	896.981	1518.48	884.786	0.582681	-0.779223	1.70099e-35	1.87171e-34
FOXK1	8809.43	8179.22	8648.01	12201.1	12268.2	12564.5	8545.55	12344.6	1.44457	0.530636	1.89976e-35	2.08915e-34
MARF1	1568.02	1662.38	1585.76	2525.55	2527.24	2653.52	1605.39	2568.77	1.60009	0.678157	1.91722e-35	2.10706e-34
RPA1	7080.15	6774.1	6392.92	4542.48	4411.8	4408.93	6749.06	4454.4	0.660003	-0.599454	2.05469e-35	2.25676e-34
ATP5IF1	2138.21	2172.28	1924.86	1216.35	1183.85	1051.2	2078.45	1150.47	0.553522	-0.853288	2.53349e-35	2.78095e-34
TTC17	2724.44	2817.16	2465.64	4248.85	4411.8	4185.53	2669.08	4282.06	1.60432	0.681964	2.62018e-35	2.87435e-34
SPNS3	23.1639	31.1479	16.6223	184.042	163.165	195.045	23.6447	180.751	7.64444	2.93441	2.63953e-35	2.8938e-34
CACFD1	318.059	298.79	275.93	692.666	710.673	630.495	297.593	677.945	2.2781	1.18783	2.78746e-35	3.05412e-34
MEGF9	4285.33	4406.86	4424.85	6342.75	6997.05	6539.68	4372.35	6626.49	1.51555	0.599838	2.8335e-35	3.10266e-34
SEM1	3417.57	4020.39	3447.46	1972.59	2177.34	2069.52	3628.47	2073.15	0.571356	-0.807537	2.84007e-35	3.10796e-34
DAZAP2	3318.68	3465.5	3454.11	2118.99	2206.35	2278.17	3412.76	2201.17	0.644982	-0.632669	2.98037e-35	3.25951e-34
ABCB7	996.941	1046.34	1016.17	531.211	528.473	559.054	1019.82	539.579	0.529093	-0.918406	3.1525e-35	3.44566e-34
JAG1	1430.82	1347.44	1312.05	2186.75	2331.44	2248.69	1363.44	2255.63	1.65437	0.726282	3.51826e-35	3.84309e-34
BAIAP2-DT	802.72	835.226	837.762	1405.41	1443.1	1452.63	825.236	1433.71	1.73734	0.796879	3.62971e-35	3.96241e-34
HAUS7	1271.34	1198.62	1255.54	700.195	668.976	698.534	1241.83	689.235	0.555014	-0.849404	3.63783e-35	3.96887e-34
GLB1L2	445.46	387.619	402.259	865.833	825.795	856.157	411.779	849.262	2.06242	1.04434	3.79355e-35	4.13624e-34
HAGHL	871.321	839.841	925.306	1513.32	1623.49	1517.27	878.823	1551.36	1.76527	0.819891	4.14834e-35	4.52032e-34
SPNS2	741.246	659.875	702.568	1289.97	1298.97	1250.78	701.23	1279.91	1.82523	0.86808	4.24287e-35	4.62052e-34
BAZ1B	4680.9	4764.48	4719.62	3091.06	3270.55	3200.1	4721.67	3187.24	0.675024	-0.566989	4.30929e-35	4.69001e-34
CRY1	1920.83	2070.76	2176.41	1234.75	1163	1191.82	2056	1196.52	0.581967	-0.78099	4.42065e-35	4.8083e-34
NUDCD2	1824.61	1898.87	1959.21	1025.61	1143.97	1129.45	1894.23	1099.68	0.58054	-0.784533	4.51868e-35	4.91194e-34
PSMC6	2435.78	2616.43	2689.48	1585.27	1469.39	1600.05	2580.56	1551.57	0.601252	-0.733957	4.58575e-35	4.98183e-34
NOL4L	1144.83	1117.87	1114.8	1870.53	1817.47	1882.41	1125.83	1856.81	1.64927	0.721831	4.59488e-35	4.98873e-34
LSR	280.64	259.566	273.713	635.78	631.81	586.269	271.307	617.953	2.27769	1.18757	4.63015e-35	5.02398e-34
IL1A	1705.22	1856.19	1422.87	3028.32	3091.07	3320.3	1661.43	3146.56	1.89389	0.921356	4.95699e-35	5.37537e-34
NPDC1	2513.29	2405.31	2302.74	4017.13	4033.8	3635.55	2407.11	3895.49	1.61833	0.694501	5.02968e-35	5.4509e-34
C1orf112	460.606	462.605	497.56	179.859	177.668	198.447	473.59	185.325	0.391319	-1.35358	5.09997e-35	5.52373e-34
CLSTN1	8125.2	8152.69	7436.8	12803.4	12707.8	11529.2	7904.9	12346.8	1.56192	0.643322	5.65673e-35	6.12306e-34
KCTD2	1811.24	1743.13	1830.67	2983.15	2750.23	2844.03	1795.01	2859.14	1.59282	0.671586	5.83239e-35	6.30939e-34
CNNM2	824.102	767.162	721.406	1443.05	1419.53	1350.57	770.89	1404.39	1.82177	0.865344	5.96167e-35	6.44535e-34
UBE2J1	2710.18	2897.91	2897.82	4217.9	4473.44	4331.82	2835.3	4341.05	1.53107	0.614541	5.97199e-35	6.45262e-34
ACO1	4198.91	4121.91	4046.97	2611.72	2440.22	2773.72	4122.6	2608.55	0.632745	-0.660303	5.98819e-35	6.46624e-34
CTSD	39300.3	35984	37372.4	60292.9	58712.1	53562.6	37552.2	57522.5	1.5318	0.615229	6.14739e-35	6.63344e-34
THOC2	2354.7	2376.47	2349.28	1434.69	1515.62	1504.8	2360.15	1485.03	0.629211	-0.668383	6.15043e-35	6.63344e-34
CHN2	189.766	203.038	177.304	493.566	462.3	502.355	190.036	486.074	2.55779	1.3549	6.41573e-35	6.91541e-34
PDGFB	391.114	305.711	352.392	781.341	769.594	773.377	349.739	774.77	2.21528	1.14749	6.58035e-35	7.0886e-34
MAP3K12	449.024	455.683	487.587	1011.39	890.155	918.527	464.098	940.025	2.02549	1.01827	6.87555e-35	7.40216e-34
TUBB2A	946.158	945.975	1021.72	456.758	523.94	483.077	971.283	487.925	0.502351	-0.993232	7.06689e-35	7.60358e-34
ATP6V1D	2619.31	2669.49	2789.22	1716.61	1702.35	1725.92	2692.67	1714.96	0.636899	-0.650863	7.21529e-35	7.7586e-34
RSAD1	922.103	855.992	884.305	1582.76	1559.13	1485.52	887.467	1542.47	1.73806	0.797477	7.43535e-35	7.99044e-34
XRN2	8717.66	8764.11	8400.89	6148.67	5738.87	5813.93	8627.56	5900.49	0.683912	-0.548117	7.94515e-35	8.53318e-34
ELAVL1	5188.72	4931.76	4874.76	3398.92	3122.79	3274.94	4998.41	3265.55	0.653318	-0.614144	8.15176e-35	8.74985e-34
PTK2B	303.804	278.024	279.254	629.088	639.062	647.504	287.027	638.552	2.22471	1.15361	8.23423e-35	8.83309e-34
NCR3LG1	1126.12	1100.56	1023.93	1810.3	1841.04	1816.64	1083.54	1822.66	1.68214	0.750296	9.30353e-35	9.97418e-34
ZNF185	1794.31	1758.13	1686.61	1039.84	943.637	1050.07	1746.35	1011.18	0.579025	-0.788302	9.30916e-35	9.97426e-34
PRNP	6319.3	6471.85	6245.54	8966.18	9119.1	8842.8	6345.56	8976.03	1.41454	0.500328	9.37668e-35	1.00406e-33
PCID2	1722.15	1760.44	1843.96	1000.52	999.838	1099.96	1775.52	1033.44	0.58205	-0.780785	9.42573e-35	1.00871e-33
MAGOHB	543.462	597.579	571.806	218.34	238.402	260.816	570.949	239.186	0.418927	-1.25523	9.50793e-35	1.0169e-33
KRI1	2647.82	2878.3	2665.1	1575.23	1752.21	1593.25	2730.41	1640.23	0.600727	-0.735219	1.00444e-34	1.07364e-33
MPP5	3374.81	3668.54	3576	2127.35	2323.29	2229.41	3539.78	2226.68	0.629045	-0.668764	1.00639e-34	1.07508e-33
MECOM	2100.79	2129.6	2191.92	1342.67	1198.35	1302.95	2140.77	1281.32	0.598534	-0.740496	1.02347e-34	1.09267e-33
SLC17A5	934.576	906.751	980.714	1639.64	1600.83	1577.37	940.68	1605.95	1.70722	0.771648	1.03877e-34	1.10835e-33
TFAP2A	1690.08	1699.29	1630.09	998.008	1001.65	1006.98	1673.15	1002.21	0.598996	-0.739382	1.06058e-34	1.13095e-33
FAM32A	3688.41	3688.15	3819.8	2523.04	2456.54	2353.02	3732.12	2444.2	0.654909	-0.610633	1.08825e-34	1.15976e-33
NDUFS6	5031.92	5277.85	4838.19	3217.38	3367.54	3010.73	5049.32	3198.55	0.633462	-0.658671	1.12572e-34	1.19899e-33
POC1A	1805.9	1609.31	1701.01	1017.25	945.449	954.814	1705.41	972.504	0.570248	-0.81034	1.15318e-34	1.22751e-33
COA3	2325.3	2021.16	2096.62	1281.6	1222.83	1231.51	2147.69	1245.31	0.579837	-0.786281	1.20193e-34	1.27864e-33
TSN	2769.87	2811.39	2806.95	1822.85	1719.58	1832.52	2796.07	1791.65	0.640773	-0.642114	1.24126e-34	1.31969e-33
SARS1	4840.37	4808.32	4627.64	7123.25	6862.89	6782.35	4758.78	6922.83	1.45475	0.540771	1.27774e-34	1.35767e-33
TIMP1	3613.58	3638.54	3676.85	5466.04	5287.45	5208.39	3642.99	5320.62	1.46051	0.546473	1.35037e-34	1.434e-33
TUBB3	4953.52	4487.61	4710.75	3009.08	3109.2	2810.01	4717.29	2976.1	0.630891	-0.664538	1.48038e-34	1.57113e-33
TTBK1	1103.85	1127.09	1102.61	1821.18	2237.17	2133.02	1111.19	2063.79	1.85729	0.893197	1.48855e-34	1.57886e-33
PHIP	2605.94	2634.89	2716.08	1671.43	1585.42	1734.99	2652.3	1663.95	0.62736	-0.672635	1.7032e-34	1.80547e-33
ENTPD5	467.734	478.755	459.883	875.035	933.665	944.608	468.791	917.769	1.95774	0.969188	1.73873e-34	1.84205e-33
NSA2	1992.99	2348.79	1988.02	1145.24	1194.73	1041	2109.93	1126.99	0.534135	-0.904724	1.74773e-34	1.85049e-33
TMEM109	5458.67	5567.41	5818.9	3854.84	3786.33	3826.06	5614.99	3822.41	0.68075	-0.554802	1.78672e-34	1.89066e-33
CYP27B1	154.129	168.43	150.709	424.969	419.696	424.11	157.756	422.925	2.68088	1.42271	1.88985e-34	1.9986e-33
ZNF664	3668.81	3967.33	3879.64	5605.74	6020.78	6174.54	3838.59	5933.69	1.5458	0.628352	1.99848e-34	2.11224e-33
PPP2R3A	1142.16	1331.29	1215.64	636.617	573.796	666.782	1229.7	625.732	0.508851	-0.974686	2.04575e-34	2.16093e-33
GPKOW	1225.91	1213.62	1189.05	698.522	616.4	659.978	1209.52	658.3	0.544264	-0.877621	2.16843e-34	2.28917e-33
CSTA	66.8191	98.0584	72.0298	291.121	310.013	283.496	78.9691	294.877	3.73408	1.90075	2.25419e-34	2.3783e-33
TRAF2	2469.63	2368.4	2304.95	1443.05	1531.03	1453.77	2381	1475.95	0.619888	-0.689921	2.28976e-34	2.41441e-33
LINC02361	46.3279	56.5278	50.975	241.764	219.366	227.931	51.2769	229.687	4.47935	2.16329	2.38594e-34	2.51435e-33
RBM3	6729.13	6866.39	6671.07	4469.7	3775.45	4288.72	6755.53	4177.96	0.61845	-0.69327	2.4364e-34	2.56602e-33
PDLIM7	8058.38	7830.82	7696.11	5323.82	5495.93	4990.66	7861.77	5270.14	0.67035	-0.577013	2.4666e-34	2.5963e-33
TBC1D23	2351.14	2413.39	2393.61	1426.32	1534.66	1519.54	2386.05	1493.51	0.625933	-0.675919	2.63506e-34	2.77199e-33
UQCRC2	6620.43	6626.44	6763.05	4715.65	4535.08	4707.16	6669.97	4652.63	0.697549	-0.519634	2.89497e-34	3.04362e-33
B3GNTL1	819.647	736.014	746.894	363.901	373.466	370.813	767.519	369.393	0.481282	-1.05504	2.95114e-34	3.10086e-33
TAF2	1851.33	1924.25	1869.45	1158.63	1168.44	1127.18	1881.68	1151.42	0.611909	-0.708612	3.4711e-34	3.64506e-33
ICOSLG	145.22	146.511	115.248	401.546	395.221	384.42	135.66	393.729	2.90233	1.53721	3.6579e-34	3.83897e-33
CYTOR	959.522	855.992	827.789	440.864	402.473	435.45	881.101	426.262	0.483784	-1.04757	3.83578e-34	4.0233e-33
POLG	3387.28	3158.63	3238.02	2139.07	2081.26	2138.69	3261.31	2119.67	0.649945	-0.621611	3.88993e-34	4.07772e-33
NOP14	2578.33	2573.74	2423.53	1633.79	1547.35	1491.19	2525.2	1557.44	0.61676	-0.697219	3.92978e-34	4.11708e-33
ABHD5	751.046	745.243	743.569	353.862	371.653	373.081	746.62	366.199	0.490475	-1.02775	4.11339e-34	4.30693e-33
AFAP1L1	3372.14	3357.06	3083.98	2124.01	2073.1	2032.1	3271.06	2076.4	0.63478	-0.655672	4.15195e-34	4.34477e-33
TRAM2-AS1	545.244	541.051	515.29	1032.31	968.111	1088.62	533.862	1029.68	1.92874	0.947659	4.28161e-34	4.47784e-33
ATAD3A	2140.88	2135.36	2220.74	1290.8	1395.06	1307.48	2165.66	1331.11	0.614646	-0.702173	4.30343e-34	4.49804e-33
ZFP36	664.627	691.023	616.132	1195.43	1288.1	1179.34	657.261	1220.96	1.85765	0.893475	4.32928e-34	4.52242e-33
LOX	29863.7	30556.1	30421	22264	21773.4	22592.4	30280.3	22209.9	0.733479	-0.447172	4.33689e-34	4.52773e-33
ZNF579	2202.36	2257.65	2242.9	3398.08	3847.06	3502.87	2234.3	3582.67	1.60349	0.681212	4.34666e-34	4.53529e-33
LINC00999	130.074	132.667	151.817	389.834	392.502	386.688	138.186	389.675	2.81993	1.49566	4.5005e-34	4.69308e-33
MGP	484.661	421.074	457.666	174.003	164.978	183.705	454.467	174.229	0.383369	-1.38319	4.79043e-34	4.99251e-33
CENPQ	649.481	647.185	730.272	299.486	319.984	299.372	675.646	306.281	0.453315	-1.14141	4.81914e-34	5.01952e-33
KDM7A-DT	41.8733	49.606	41.0016	202.446	225.711	214.323	44.1603	214.16	4.84961	2.27787	5.2419e-34	5.45669e-33
NOL7	3633.18	3808.12	3540.54	2140.74	2419.37	2099	3660.61	2219.7	0.606375	-0.721718	5.37726e-34	5.59435e-33
ACTL10	378.641	362.239	412.232	790.543	803.133	771.109	384.371	788.262	2.05078	1.03618	5.49498e-34	5.71351e-33
SNRPB2	2417.07	2603.74	2655.13	1520.02	1528.31	1639.74	2558.65	1562.69	0.610749	-0.711349	5.53725e-34	5.75412e-33
NEIL2	461.497	476.448	528.588	1013.9	923.694	963.886	488.844	967.161	1.97846	0.98438	6.53279e-34	6.78472e-33
STEAP2	365.278	486.831	458.775	912.68	969.924	1054.6	436.961	979.069	2.24063	1.16391	6.69499e-34	6.94915e-33
LMF1	493.57	457.99	486.478	1038.16	920.975	916.259	479.346	958.465	1.99953	0.999658	6.90168e-34	7.15954e-33
ACAP2	3536.96	3659.31	3761.07	5353.94	5273.85	5463.53	3652.44	5363.77	1.46854	0.554387	6.99536e-34	7.25253e-33
ALDH18A1	3438.96	3502.41	3306.72	2279.61	2246.24	2240.75	3416.03	2255.53	0.660278	-0.598854	7.02955e-34	7.28377e-33
ARHGAP11B	261.931	313.787	274.822	73.6167	84.3018	75.9769	283.513	77.9651	0.274997	-1.86251	7.45698e-34	7.7222e-33
UPF1	9287.85	8862.17	8964.94	6279.17	6466.77	6080.42	9038.32	6275.45	0.694316	-0.526336	7.59975e-34	7.8655e-33
CLUH	11666.6	10838.3	10834.4	7748.16	7445.75	7103.27	11113.1	7432.39	0.668795	-0.580364	8.29036e-34	8.57531e-33
ASNS	32.9641	43.8379	25.4875	202.446	196.704	187.107	34.0965	195.419	5.73136	2.51888	8.32186e-34	8.60293e-33
MAP4K4	13550	14557.6	13312.2	20892.9	22872.1	20221.2	13806.6	21328.7	1.54482	0.627438	8.69042e-34	8.97876e-33
SSR2	3552.99	3563.56	3593.73	2310.56	2452.91	2273.64	3570.09	2345.7	0.657042	-0.605942	9.34072e-34	9.64509e-33
FXR1	12398.1	13783.5	12519.9	8388.12	8846.25	8237.25	12900.5	8490.54	0.658156	-0.603498	1.03384e-33	1.06692e-32
PTPN1	6107.26	6430.32	5906.45	4128.39	4227.78	4086.88	6148.01	4147.68	0.674638	-0.567814	1.116e-33	1.15104e-32
NEURL2	246.785	229.572	221.63	523.682	561.106	563.59	232.662	549.459	2.36162	1.23977	1.19565e-33	1.23248e-32
RILP	682.445	639.11	719.19	1211.33	1221.02	1289.34	680.248	1240.56	1.82369	0.86686	1.19735e-33	1.23353e-32
DHCR24	9039.28	8194.22	8601.47	5795.64	5571.17	5121.07	8611.66	5495.96	0.6382	-0.647919	1.20851e-33	1.24431e-32
PET100	1011.2	1272.45	1134.75	519.5	582.861	478.541	1139.46	526.967	0.462469	-1.11257	1.24365e-33	1.27975e-32
HSP90AA1	95965.6	98758.6	98586.7	72063.2	71718.2	73817.8	97770.3	72533.1	0.741872	-0.430757	1.24915e-33	1.28467e-32
ATP6V0D2	9.80013	5.76814	4.43261	149.743	147.755	149.686	6.66696	149.061	22.3582	4.48273	1.2563e-33	1.29128e-32
CHST15	1249.07	1230.92	1129.21	2216.03	1939.85	2138.69	1203.07	2098.19	1.74404	0.80243	1.3188e-33	1.35476e-32
DGKQ	416.951	419.92	381.204	853.284	833.954	782.449	406.025	823.229	2.02753	1.01972	1.36227e-33	1.3986e-32
CA2	736.792	646.031	695.919	329.602	314.546	323.185	692.914	322.444	0.465345	-1.10363	1.4497e-33	1.48751e-32
TNFAIP8L1	858.848	817.922	839.979	422.459	374.373	442.254	838.916	413.028	0.492336	-1.02229	1.46741e-33	1.50483e-32
MTFR2	460.606	406.077	467.64	161.455	164.071	181.437	444.774	168.988	0.379941	-1.39615	1.50053e-33	1.53792e-32
ZFPM1	452.588	479.909	484.262	885.073	941.824	911.723	472.253	912.873	1.93302	0.950854	1.539e-33	1.57644e-32
PDE4D	118.492	114.209	98.6255	372.266	345.366	320.917	110.442	346.183	3.13451	1.64824	1.58237e-33	1.61994e-32
FCGBP	569.299	613.73	689.27	1148.59	1220.11	1217.9	624.1	1195.53	1.91561	0.937805	1.62779e-33	1.66549e-32
XXYLT1	1119.89	1045.19	1138.07	1934.95	1790.28	1840.45	1101.05	1855.23	1.68496	0.752718	1.68962e-33	1.72777e-32
BOP1	3593.98	3188.63	3349.94	2154.12	2045.91	1897.15	3377.51	2032.39	0.601743	-0.732781	1.70287e-33	1.74033e-32
TMEM9	1302.53	1303.6	1380.76	784.687	731.522	742.759	1328.96	752.989	0.5666	-0.819597	1.77992e-33	1.81803e-32
IQCE	2558.73	2577.2	2497.77	3798.79	3774.55	3727.4	2544.57	3766.91	1.48037	0.565962	1.78946e-33	1.82674e-32
GBE1	2015.26	2097.3	2071.13	1268.21	1287.19	1310.88	2061.23	1288.76	0.625239	-0.677519	1.8034e-33	1.83992e-32
SNTA1	3290.17	2984.43	3184.83	5269.45	4900.38	4745.72	3153.14	4971.85	1.57679	0.656992	1.84586e-33	1.88217e-32
TSKU	1161.76	1046.34	1031.69	1873.88	1874.58	1787.16	1079.93	1845.21	1.70864	0.772844	2.00691e-33	2.04523e-32
WDR81	3851.45	3527.79	3700.12	5573.95	5569.36	5379.62	3693.12	5507.64	1.49133	0.576595	2.01993e-33	2.05732e-32
SLC24A1	545.244	658.721	621.673	1121.82	1230.99	1182.74	608.546	1178.52	1.93661	0.953534	2.0751e-33	2.11232e-32
PDE12	1329.25	1310.52	1386.3	747.879	746.026	802.86	1342.02	765.588	0.570473	-0.80977	2.1185e-33	2.15527e-32
CDK6	5888.99	6212.28	6202.32	3669.96	3905.08	4191.2	6101.2	3922.08	0.642838	-0.637474	2.15005e-33	2.18612e-32
IFIT1	809.847	768.316	798.977	400.709	407.006	360.607	792.38	389.44	0.491482	-1.02479	2.15287e-33	2.18776e-32
PSMC3IP	643.245	701.406	598.402	282.755	303.668	276.692	647.684	287.705	0.444206	-1.1707	2.16835e-33	2.20224e-32
LOC101930085	521.189	530.669	536.345	953.671	1008	1023.99	529.401	995.218	1.87989	0.910652	2.48674e-33	2.52417e-32
DGLUCY	1355.09	1213.62	1305.4	2543.96	2143.8	2246.42	1291.37	2311.39	1.78988	0.839861	2.49685e-33	2.533e-32
LIPG	63.2554	56.5278	78.6787	290.284	277.38	234.735	66.154	267.466	4.04309	2.01546	2.55262e-33	2.58812e-32
RRAGC	1054.85	1115.56	1111.48	1786.88	1788.47	1934.58	1093.96	1836.64	1.67889	0.747507	2.60054e-33	2.63521e-32
R3HDM4	2946.28	3058.27	2890.06	4802.65	4751.72	4309.14	2964.87	4621.17	1.55864	0.640291	2.6501e-33	2.68392e-32
SUMF2	7870.4	7586.26	7372.53	12022.1	11132.4	10904.4	7609.73	11353	1.4919	0.577151	2.68028e-33	2.71295e-32
SMOX	1821.04	1818.12	1794.1	2876.91	2807.34	2705.68	1811.09	2796.64	1.54418	0.626842	2.7498e-33	2.78175e-32
NHP2	5138.83	4691.8	4711.86	3172.21	2742.98	2672.8	4847.5	2862.66	0.590544	-0.759882	3.20265e-33	3.23803e-32
PITPNM2	866.866	817.922	794.544	1402.9	1497.49	1429.95	826.444	1443.45	1.74658	0.80453	3.32296e-33	3.35779e-32
S1PR1	275.295	275.717	284.795	86.165	81.5824	74.8429	278.602	80.8634	0.290247	-1.78465	3.38723e-33	3.42079e-32
GRAMD2B	886.466	813.307	965.2	388.161	442.358	443.387	888.325	424.635	0.478018	-1.06486	3.43214e-33	3.4642e-32
RHBDD1	394.678	385.312	386.745	762.1	786.817	783.582	388.911	777.5	1.99917	0.999401	3.57384e-33	3.6052e-32
RIPK1	931.012	939.053	856.601	1597.82	1545.53	1525.21	908.889	1556.19	1.71219	0.775839	4.11626e-33	4.15004e-32
PDE4DIP	1105.63	1106.33	1050.53	571.366	622.746	578.332	1087.5	590.814	0.543279	-0.880234	4.77627e-33	4.81276e-32
KNDC1	178.184	197.27	197.251	461.777	470.459	484.211	190.902	472.149	2.47326	1.30641	5.00751e-33	5.04294e-32
PDAP1	6493.03	7320.92	6876.08	3962.75	4577.68	4000.69	6896.68	4180.38	0.606143	-0.722269	5.32483e-33	5.35949e-32
MCMBP	4241.67	4046.93	4295.19	2843.44	2782.87	2855.37	4194.6	2827.23	0.674016	-0.569145	5.38259e-33	5.41459e-32
ZFP62	467.734	478.755	435.503	885.91	933.665	870.899	460.664	896.825	1.94681	0.961111	5.60846e-33	5.63864e-32
ITPKA	153.238	125.745	110.815	373.939	402.473	387.822	129.933	388.078	2.98676	1.57858	5.7559e-33	5.78363e-32
MTA2	6532.23	6378.41	6247.76	4529.1	4211.47	4357.9	6386.13	4366.15	0.683693	-0.548579	6.26454e-33	6.2912e-32
PRPF19	9516.82	9045.59	9562.24	6735.09	6483.08	6456.9	9374.88	6558.36	0.699567	-0.515466	6.29005e-33	6.31328e-32
ERH	4927.68	5602.02	5624.98	3146.28	3447.31	3371.33	5384.89	3321.64	0.616844	-0.697022	6.36135e-33	6.38127e-32
FYN	1585.84	1619.69	1533.68	2649.36	2535.4	2408.58	1579.74	2531.11	1.60224	0.680088	6.41752e-33	6.43402e-32
EEF1G	47675	45817.5	46391.6	33783.4	29956.2	30623.2	46628	31454.2	0.674578	-0.567943	6.53018e-33	6.54331e-32
ATRN	4659.52	4641.04	4701.89	6579.49	6927.25	6579.37	4667.48	6695.37	1.43447	0.52052	6.56132e-33	6.57085e-32
NUP155	3309.77	3373.21	3376.54	2129.03	1958.88	2246.42	3353.17	2111.44	0.629686	-0.667296	6.70963e-33	6.71562e-32
CDC42EP3	3377.48	3279.76	3488.46	5020.99	4906.73	4909.01	3381.9	4945.58	1.46237	0.548305	6.72618e-33	6.72843e-32
DISP2	889.139	885.986	878.764	1516.67	1496.58	1453.77	884.63	1489.01	1.6832	0.751205	6.80248e-33	6.80096e-32
PMPCA	3546.76	3230.16	3465.19	2257.86	2057.69	2025.29	3414.03	2113.61	0.619096	-0.691766	6.88194e-33	6.87657e-32
RPL5	19089.8	20700.7	19972.2	12991.7	12638.9	14128.3	19920.9	13253	0.66528	-0.587967	7.92804e-33	7.91745e-32
QRICH2	115.82	91.1366	103.058	322.073	329.956	326.587	103.338	326.205	3.15668	1.65841	8.2748e-33	8.25914e-32
GDI2	12029.2	12071.6	11662.2	8615.66	8073.03	8513.95	11921	8400.88	0.704714	-0.504891	9.04211e-33	9.01998e-32
XPO1	8423.66	9065.21	8588.17	5710.31	6018.06	6079.28	8692.35	5935.89	0.682887	-0.550282	9.09333e-33	9.06603e-32
RBBP7	4705.84	4804.86	4746.21	3345.38	3261.48	3270.41	4752.31	3292.42	0.692805	-0.529478	9.63131e-33	9.59707e-32
BORCS6	600.481	598.733	610.591	1137.71	1188.38	1042.13	603.268	1122.74	1.8611	0.896155	9.72246e-33	9.68251e-32
GTF2F1	6489.47	7170.95	6797.4	4002.07	4608.5	4068.73	6819.27	4226.43	0.619778	-0.690177	1.05939e-32	1.05445e-31
SET	14583.5	16405.7	14899.1	9841.21	10516	9898.54	15296.1	10085.2	0.659334	-0.600919	1.08732e-32	1.08107e-31
MRPL30	1187.6	1234.38	1187.94	672.589	607.336	699.668	1203.31	659.864	0.548376	-0.866763	1.08734e-32	1.08107e-31
ARPC5	3587.74	3782.75	3461.86	2240.29	2373.14	2063.85	3610.78	2225.76	0.61642	-0.698013	1.25765e-32	1.24971e-31
PSMA7	17437.1	16633	17437.9	12182.7	12600.9	11986.2	17169.3	12256.6	0.713866	-0.486275	1.26428e-32	1.2556e-31
FANCL	525.643	619.498	650.485	253.476	246.56	254.012	598.542	251.349	0.419936	-1.25176	1.27411e-32	1.26467e-31
SIPA1L3	4942.83	4761.02	4540.1	3176.39	3233.38	3136.6	4747.98	3182.12	0.670206	-0.577324	1.30894e-32	1.29851e-31
C7orf26	2254.03	2160.74	2211.87	3540.29	3278.71	3344.12	2208.88	3387.71	1.53367	0.616992	1.36853e-32	1.35688e-31
FRMD4A	4184.66	4037.7	4030.35	2794.92	2698.56	2808.88	4084.23	2767.46	0.677595	-0.561505	1.39137e-32	1.37877e-31
MPC2	980.013	1123.63	1078.23	499.422	581.048	536.374	1060.63	538.948	0.508142	-0.976697	1.43378e-32	1.42001e-31
PAF1	3430.05	4048.08	3605.92	2139.9	2316.03	2089.93	3694.68	2181.96	0.590567	-0.759829	1.49408e-32	1.47891e-31
PSMC2	3723.16	3661.61	3727.82	2550.65	2303.34	2400.64	3704.2	2418.21	0.65283	-0.61522	1.63609e-32	1.61858e-31
ARL2	2122.17	1969.24	2086.65	3341.19	3106.48	3175.15	2059.36	3207.61	1.55758	0.639305	1.66288e-32	1.64418e-31
MPZL1	1833.52	1863.11	1785.23	1119.31	1062.38	1156.66	1827.29	1112.79	0.608983	-0.715527	1.69866e-32	1.67864e-31
RECQL4	2777	2477.99	2521.04	1602	1431.32	1588.71	2592.01	1540.68	0.594394	-0.750509	1.916e-32	1.89237e-31
CLPB	2001.01	1920.79	1853.94	1193.76	1112.24	1196.35	1925.25	1167.45	0.606391	-0.72168	2.11122e-32	2.08403e-31
SAMD12	341.223	349.549	340.202	701.032	721.551	688.328	343.658	703.637	2.04749	1.03386	2.2388e-32	2.20876e-31
NOL12	829.447	835.226	762.408	393.18	396.128	427.512	809.027	405.607	0.501351	-0.996107	2.41149e-32	2.37782e-31
NCL	31266.9	38755	33969.3	13108.8	15156.2	13664.5	34663.7	13976.5	0.403203	-1.31042	2.4185e-32	2.38342e-31
RBX1	1193.83	1213.62	1248.89	675.098	677.134	723.481	1218.78	691.905	0.567703	-0.816791	2.44309e-32	2.40633e-31
ADRM1	14133.6	13390.2	14012.6	9932.4	9585.03	9054.86	13845.4	9524.09	0.687887	-0.539757	2.53542e-32	2.4959e-31
MYZAP	252.131	258.413	261.524	547.106	590.113	590.805	257.356	576.008	2.23818	1.16233	2.54157e-32	2.50058e-31
PREP	2009.92	2086.91	1978.05	1248.97	1289	1160.06	2024.96	1232.68	0.608743	-0.716095	2.63977e-32	2.59577e-31
NDUFS4	1167.11	1207.85	1124.77	645.819	646.314	674.72	1166.58	655.618	0.562002	-0.831354	2.65609e-32	2.61039e-31
DCAF7	5811.48	5775.06	5725.82	4097.44	4096.34	3941.73	5770.79	4045.17	0.700974	-0.512568	2.75904e-32	2.71008e-31
NAP1L1	13481.4	13788.2	13602.6	10078	9412.8	9619.58	13624	9703.44	0.712229	-0.489586	2.87396e-32	2.82142e-31
USP39	2557.83	2582.97	2537.67	1717.44	1598.11	1600.05	2559.49	1638.53	0.64018	-0.643451	3.0017e-32	2.94521e-31
NCSTN	2338.67	2537.98	2345.96	3806.32	3657.61	3601.53	2407.53	3688.49	1.53206	0.615472	3.11688e-32	3.05655e-31
NDUFAF8	1669.59	1778.89	1800.75	1041.51	1087.77	1014.92	1749.74	1048.06	0.598982	-0.739417	3.14353e-32	3.081e-31
NMNAT2	229.858	226.111	202.792	506.951	507.624	549.982	219.587	521.519	2.375	1.24793	3.22846e-32	3.16252e-31
THOP1	7391.97	6689.89	7303.82	4908.89	4650.2	4628.92	7128.56	4729.34	0.663435	-0.591973	3.46885e-32	3.39614e-31
PSMB2	5037.27	5052.89	4943.46	3547.82	3252.42	3338.45	5011.21	3379.56	0.674401	-0.568321	3.91773e-32	3.83352e-31
MIF	15889.6	14618.8	15712.5	10420.9	10286.6	9144.44	15406.9	9950.67	0.645857	-0.630714	3.98129e-32	3.89359e-31
ZNF865	1832.62	2037.31	1889.4	3096.92	3205.28	2920.01	1919.78	3074.07	1.60126	0.679212	4.06918e-32	3.97738e-31
FLNC	6446.7	5439.35	5736.9	3753.61	3297.74	3394.01	5874.32	3481.79	0.592714	-0.754593	4.13122e-32	4.03581e-31
TDRD7	922.103	855.992	804.518	449.229	417.883	430.914	860.871	432.675	0.502602	-0.992512	4.1577e-32	4.05947e-31
LOC100288637	382.205	489.138	418.881	156.435	144.129	162.16	430.075	154.241	0.358638	-1.4794	4.71539e-32	4.60148e-31
TGFBR2	5506.78	5503.96	5146.25	8045.97	7622.52	7806.34	5385.66	7824.94	1.45292	0.538956	4.84742e-32	4.72775e-31
CEP170	1724.82	1602.39	1530.36	967.892	931.852	936.67	1619.19	945.472	0.583917	-0.776166	4.8691e-32	4.74631e-31
HGS	9269.14	8936	9147.79	13324.6	12982.5	12399	9117.64	12902	1.41506	0.500865	4.89534e-32	4.7693e-31
HSD17B12	2354.7	2390.32	2242.9	1469.82	1383.28	1511.6	2329.31	1454.9	0.624606	-0.678981	4.92378e-32	4.7944e-31
PRRG4	216.494	250.337	232.712	61.9049	58.0142	55.5652	233.181	58.4948	0.250856	-1.99507	5.35454e-32	5.21101e-31
KLF7	510.498	544.512	588.428	1005.54	1029.75	1042.13	547.813	1025.81	1.87255	0.905004	5.39874e-32	5.25119e-31
CHEK2	428.533	419.92	417.773	158.945	176.762	163.294	422.075	166.334	0.394085	-1.34342	5.42801e-32	5.27679e-31
TMEM255B	523.862	528.361	534.129	976.258	1010.72	945.742	528.784	977.572	1.84872	0.886524	5.81016e-32	5.64524e-31
UTP6	2126.63	2242.65	2135.41	1294.15	1256.37	1416.35	2168.23	1322.29	0.609847	-0.713482	6.29483e-32	6.11283e-31
CSRP2	421.406	452.222	498.668	181.532	173.136	185.973	457.432	180.214	0.393969	-1.34385	6.51459e-32	6.32281e-31
UTP20	2922.22	3112.49	2812.49	1883.08	1878.21	1916.43	2949.07	1892.57	0.641754	-0.639908	6.61396e-32	6.41579e-31
RNF213	8110.05	7020.98	8569.33	12421.1	13007	13401.4	7900.12	12943.2	1.63835	0.712244	6.86024e-32	6.6511e-31
SCRIB	5641.31	5653.93	5784.55	8011.67	8323.22	7853.97	5693.26	8062.95	1.41623	0.502052	7.22998e-32	7.00578e-31
SMCR8	4444.8	4299.57	4192.14	6332.71	6167.63	6103.1	4312.17	6201.15	1.43806	0.524121	7.71868e-32	7.47529e-31
MPP1	163.929	147.664	134.086	23.4235	15.41	10.2059	148.56	16.3465	0.110033	-3.184	8.03501e-32	7.77744e-31
CXCL6	278.858	329.938	229.387	78.636	51.6689	66.905	279.394	65.7366	0.235283	-2.08753	8.08646e-32	7.82302e-31
SH3BP2	1930.63	1909.25	1874.99	2854.32	2844.51	2939.28	1904.96	2879.37	1.51151	0.595995	8.14015e-32	7.87071e-31
SFXN3	1547.53	1383.2	1369.67	2547.3	2287.93	2410.85	1433.47	2415.36	1.68498	0.75273	8.502e-32	8.21615e-31
CAMK2N2	914.085	1022.11	936.388	483.528	515.782	508.025	957.529	502.445	0.524731	-0.930351	8.56814e-32	8.27562e-31
HROB	588.008	569.892	545.21	261.841	243.841	263.084	567.703	256.255	0.451389	-1.14756	8.65599e-32	8.35597e-31
RUBCN	2500.82	2424.93	2369.23	3610.56	3648.55	3561.84	2431.66	3606.98	1.48334	0.568854	9.25725e-32	8.93158e-31
TMEM198	106.02	89.983	91.9766	309.525	297.323	309.577	95.993	305.475	3.18226	1.67005	9.32813e-32	8.99513e-31
SLC45A4	1019.21	950.589	990.687	1658.89	1715.95	1585.31	986.83	1653.38	1.67545	0.744546	9.53657e-32	9.19118e-31
LOC646762	1141.27	1067.11	1126.99	1842.09	1822.91	1766.75	1111.79	1810.58	1.62853	0.703572	1.00883e-31	9.71771e-31
GALNS	4026.07	4010.01	3820.91	5972.99	5975.46	5563.32	3952.33	5837.26	1.47692	0.562587	1.0349e-31	9.96349e-31
PSMD4	4729.01	4746.02	4922.41	3255.03	3388.39	3271.54	4799.15	3304.99	0.688661	-0.538134	1.04429e-31	1.00485e-30
GLYR1	3524.48	3505.87	3528.35	2409.27	2386.74	2235.08	3519.57	2343.7	0.665904	-0.586613	1.16776e-31	1.12306e-30
HCG11	713.628	738.322	745.786	1215.51	1345.2	1367.58	732.578	1309.43	1.78743	0.837887	1.20664e-31	1.15982e-30
DAPK3	4102.69	4159.98	4413.77	2717.96	2907.96	2764.65	4225.48	2796.86	0.661903	-0.595308	1.21751e-31	1.16965e-30
CHRNA5	394.678	430.303	417.773	165.638	156.82	163.294	414.251	161.917	0.390866	-1.35525	1.27114e-31	1.22051e-30
RPL6	16517.7	15294.8	16694.3	10988.1	9588.65	10726.3	16168.9	10434.4	0.645335	-0.631879	1.29063e-31	1.23857e-30
MINDY2	720.755	782.16	789.004	1360.24	1310.76	1527.48	763.973	1399.49	1.83186	0.873308	1.38053e-31	1.32413e-30
TOLLIP	3861.25	3530.1	3795.42	5723.7	5764.25	5368.28	3728.92	5618.74	1.5068	0.591488	1.58854e-31	1.52282e-30
NOXA1	340.332	268.795	328.013	660.877	724.27	692.864	312.38	692.67	2.2174	1.14887	1.61011e-31	1.54268e-30
CLSTN3	1457.55	1425.88	1456.11	2185.91	2423.9	2426.72	1446.51	2345.51	1.62149	0.697324	1.63938e-31	1.56989e-30
ISCU	1878.06	1918.48	1771.93	3082.7	3013.11	2773.72	1856.16	2956.51	1.59281	0.671575	1.73044e-31	1.6562e-30
HEXA	3739.2	4041.16	3837.53	5611.6	5737.06	5564.46	3872.63	5637.7	1.45578	0.541795	1.74682e-31	1.67099e-30
TMTC2	218.276	242.262	206.116	501.932	514.876	569.26	222.218	528.689	2.37915	1.25044	1.92105e-31	1.83667e-30
UHRF1BP1	4083.09	3858.88	3901.8	5624.15	5647.32	5841.15	3947.93	5704.2	1.44486	0.530931	1.92867e-31	1.84297e-30
C16orf95	487.334	466.066	492.019	206.629	203.05	208.653	481.806	206.11	0.427787	-1.22504	1.98103e-31	1.892e-30
UBE2Z	7293.97	7190.56	7181.93	10283.7	9902.29	9852.05	7222.15	10012.7	1.38639	0.47133	2.07733e-31	1.98292e-30
RTN2	1221.45	1082.1	1202.34	1928.26	1908.12	1949.32	1168.63	1928.56	1.65027	0.722705	2.12455e-31	2.02691e-30
TRHDE	655.718	691.023	680.405	325.419	332.675	334.525	675.715	330.873	0.489663	-1.03014	2.20756e-31	2.10499e-30
USP16	1136.82	1173.24	1243.35	655.021	687.105	656.576	1184.47	666.234	0.562476	-0.830136	2.25064e-31	2.14493e-30
PSMD14	4004.69	4352.64	4294.09	2692.86	2781.05	2875.78	4217.14	2783.23	0.659982	-0.599502	2.34034e-31	2.22923e-30
ALCAM	13978.6	14798.7	13880.7	9532.52	10271.2	9359.9	14219.3	9721.22	0.683662	-0.548645	2.38837e-31	2.27377e-30
STS	1476.26	1495.1	1520.38	931.92	849.364	883.373	1497.25	888.219	0.593235	-0.753325	2.38991e-31	2.27403e-30
SLC25A25-AS1	66.8191	68.064	62.0565	218.34	281.913	280.094	65.6465	260.116	3.96237	1.98636	2.41066e-31	2.29256e-30
HNRNPDL	4301.37	5006.74	4597.72	2826.71	3024.89	2786.2	4635.28	2879.27	0.621164	-0.686953	2.41842e-31	2.29872e-30
PRKAR1A	7286.84	7744.3	7646.24	4995.9	5211.3	5387.55	7559.13	5198.25	0.687679	-0.540194	2.53611e-31	2.4093e-30
NRIP3	451.697	429.149	407.8	183.205	163.165	157.624	429.549	167.998	0.391103	-1.35438	2.56344e-31	2.43398e-30
DYNC1LI1	1467.35	1605.85	1522.6	887.583	939.104	861.827	1531.93	896.171	0.584994	-0.773506	2.5718e-31	2.44063e-30
CEP152	543.462	523.747	508.641	203.282	225.711	248.342	525.283	225.779	0.429823	-1.21819	2.70478e-31	2.56546e-30
OPTN	7933.65	8381.1	7532.1	12196.9	11975.4	11277.5	7948.95	11816.6	1.48656	0.571978	2.72374e-31	2.58208e-30
ENOPH1	1612.57	1597.77	1640.06	1024.78	941.824	954.814	1616.8	973.805	0.602303	-0.731438	2.73011e-31	2.58676e-30
AKAP8	1987.64	1988.85	1942.59	1243.12	1262.71	1258.72	1973.03	1254.85	0.636002	-0.652896	2.8197e-31	2.67023e-30
WDR19	252.131	276.871	211.657	576.385	577.422	563.59	246.886	572.466	2.31874	1.21334	2.82935e-31	2.6769e-30
SAMD9L	905.176	941.36	925.306	474.326	485.869	522.766	923.947	494.32	0.535009	-0.902365	2.82973e-31	2.6769e-30
PINK1-AS	331.423	320.708	277.038	669.243	712.486	638.433	309.723	673.387	2.17416	1.12046	2.85605e-31	2.70037e-30
FSTL3	1048.61	1071.72	1064.93	1765.96	2068.57	1766.75	1061.76	1867.09	1.7585	0.814341	2.86987e-31	2.71201e-30
EDC4	6339.79	5582.4	6046.07	4032.19	3905.08	3801.11	5989.42	3912.79	0.653284	-0.614219	3.2752e-31	3.09342e-30
SMARCD2	3113.77	2920.99	3019.71	2047.88	1919.91	1903.96	3018.16	1957.25	0.648492	-0.62484	3.45013e-31	3.25692e-30
SRSF9	7975.52	8037.32	7816.9	5185.79	5660.01	4944.17	7943.25	5263.32	0.662616	-0.593756	3.59078e-31	3.38791e-30
RFC2	1408.55	1262.07	1287.67	705.214	780.472	730.285	1319.43	738.657	0.559831	-0.836937	3.78511e-31	3.56938e-30
GAB2	1545.75	1598.93	1488.25	2419.31	2581.63	2365.49	1544.31	2455.48	1.59002	0.669043	3.85528e-31	3.63365e-30
SEMA4C	1427.26	1385.51	1398.49	2209.34	2200.01	2140.96	1403.75	2183.43	1.55543	0.637313	3.99287e-31	3.76135e-30
U2SURP	6570.54	6963.3	6741.99	4749.95	4816.99	4738.92	6758.61	4768.62	0.705562	-0.503155	4.18671e-31	3.94189e-30
CLN6	2418.85	2270.34	2316.04	1392.86	1389.62	1549.02	2335.08	1443.83	0.618324	-0.693564	4.29609e-31	4.04274e-30
HNRNPA0	11782.4	12809.9	12764.8	7565.79	8658.61	8096.64	12452.4	8107.01	0.651042	-0.619178	4.3828e-31	4.12217e-30
AKR1C1	595.135	561.817	597.294	277.736	269.222	268.754	584.748	271.904	0.464993	-1.10472	4.45038e-31	4.18354e-30
CDC27	3740.09	3742.37	3720.06	2461.98	2311.5	2591.15	3734.17	2454.88	0.657408	-0.605138	4.54486e-31	4.27012e-30
AP2B1	17994.8	16995.2	17395.8	12126.7	10798.8	12141.6	17461.9	11689	0.669399	-0.579061	4.69625e-31	4.41005e-30
TXNIP	3465.68	3383.59	3396.48	5954.59	5029.1	6188.15	3415.25	5723.95	1.67599	0.745018	4.74872e-31	4.45554e-30
SIRT6	1611.68	1545.86	1562.49	2546.47	2609.73	2350.75	1573.34	2502.32	1.59044	0.66943	4.74966e-31	4.45554e-30
XPC	896.267	947.128	835.546	1534.24	1638.9	1480.98	892.98	1551.37	1.7373	0.796846	4.90979e-31	4.60334e-30
GNL3	2456.27	2555.29	2450.12	1604.51	1659.75	1558.09	2487.23	1607.45	0.646282	-0.629763	5.23272e-31	4.90356e-30
DAB2IP	1424.58	1397.04	1356.38	2346.53	2219.95	2128.49	1392.67	2231.66	1.60243	0.680263	5.39332e-31	5.05141e-30
KIF24	685.118	609.115	599.51	306.178	246.56	278.96	631.248	277.233	0.439182	-1.18711	5.60079e-31	5.24299e-30
ZKSCAN1	2468.74	2572.59	2416.88	3590.49	3844.34	3819.26	2486.07	3751.36	1.50895	0.593548	5.70186e-31	5.33483e-30
RNF8	1584.95	1535.48	1622.33	992.152	921.881	940.072	1580.92	951.369	0.601782	-0.732688	5.82251e-31	5.44487e-30
MAN2A2	1155.52	1150.17	1102.61	1828.71	1821.1	1799.63	1136.1	1816.48	1.59887	0.677054	5.9258e-31	5.53857e-30
VAMP3	2523.09	2715.64	2488.91	1656.38	1551.88	1664.69	2575.88	1624.31	0.630586	-0.665234	5.99637e-31	5.60161e-30
SMARCD1	2534.67	2519.52	2468.96	1673.11	1453.98	1515	2507.72	1547.36	0.61704	-0.696564	6.13332e-31	5.72656e-30
PLOD3	10136.9	9688.17	9644.24	14462.3	14634.1	13404.8	9823.1	14167.1	1.44222	0.528291	6.25004e-31	5.8325e-30
AGK	729.664	754.472	660.458	338.804	360.776	340.195	714.865	346.592	0.484835	-1.04443	6.43587e-31	6.0028e-30
LY6K	137.202	123.438	121.897	9.20209	9.97118	13.6078	127.512	10.927	0.0856939	-3.54466	6.50737e-31	6.06633e-30
H2AW	198.675	181.12	260.416	593.953	653.566	502.355	213.403	583.291	2.73328	1.45063	6.68409e-31	6.22784e-30
MMS22L	868.648	970.201	1088.2	434.171	446.89	511.426	975.684	464.163	0.47573	-1.07178	6.78086e-31	6.31472e-30
CDKN1A	1929.73	1771.97	1676.63	2966.42	2907.05	2787.33	1792.78	2886.93	1.61031	0.68734	6.9946e-31	6.51039e-30
RPL35	15463.7	14448	15362.3	10956.3	10128.9	10344.2	15091.3	10476.5	0.694204	-0.526568	7.47054e-31	6.94977e-30
HACD2	2856.29	2969.44	2997.55	1904	1781.22	1983.34	2941.09	1889.52	0.642454	-0.638336	7.72415e-31	7.18197e-30
HSPB11	448.133	487.984	496.452	201.609	193.985	208.653	477.523	201.416	0.421793	-1.24539	7.87891e-31	7.32208e-30
C1RL	750.155	704.866	644.944	1366.09	1202.89	1312.02	699.989	1293.67	1.84812	0.886061	8.71449e-31	8.09441e-30
CPLANE2	122.056	128.053	94.1929	348.006	339.927	335.659	114.767	341.197	2.97295	1.5719	9.00914e-31	8.36376e-30
TUFM	14332.2	13830.8	13571.5	10080.5	9488.03	9045.79	13911.5	9538.1	0.685625	-0.544509	9.03628e-31	8.38462e-30
NOMO2	2480.32	2109.98	2053.4	4223.76	3695.68	3739.88	2214.57	3886.44	1.75494	0.811422	9.2087e-31	8.54019e-30
LRRC37A3	106.911	83.0612	126.329	343.823	326.33	324.319	105.434	331.491	3.14407	1.65263	9.31306e-31	8.63251e-30
UCK2	2298.58	2386.86	2266.17	1411.27	1527.4	1330.16	2317.2	1422.94	0.614079	-0.703504	9.48648e-31	8.78871e-30
PPHLN1	1643.75	1710.83	1558.06	979.604	966.298	1014.92	1637.55	986.939	0.602694	-0.730503	9.75793e-31	9.03553e-30
C11orf95	1858.46	2000.39	1837.31	2862.69	3180.81	2995.98	1898.72	3013.16	1.58694	0.666248	9.81612e-31	9.08473e-30
PIP5K1A	2141.77	1996.93	2169.76	1285.78	1300.79	1358.51	2102.82	1315.03	0.625363	-0.677234	1.01003e-30	9.34294e-30
CBFA2T2	1882.52	1955.4	1902.7	2912.04	2809.15	2916.61	1913.54	2879.27	1.50468	0.58946	1.04297e-30	9.64267e-30
TMEM40	168.384	129.206	148.492	18.4042	23.5683	17.0098	148.694	19.6607	0.132223	-2.91896	1.06036e-30	9.7984e-30
ADD3	2523.09	2552.98	2513.29	3675.81	3644.01	3694.52	2529.78	3671.45	1.45129	0.537335	1.06668e-30	9.8517e-30
PDCL	881.121	899.83	810.059	463.45	449.61	437.718	863.67	450.259	0.521333	-0.939724	1.08138e-30	9.98227e-30
ILF3	19534.3	19224.1	18952.7	14455.6	14016.8	13680.4	19237	14050.9	0.73041	-0.453221	1.12934e-30	1.04197e-29
GSN	6959.87	6522.61	6974.7	9921.52	9581.4	9543.6	6819.06	9682.18	1.41987	0.505758	1.1427e-30	1.05375e-29
SERPINA3	58.8008	38.0697	39.8934	247.62	185.827	248.342	45.588	227.263	4.98515	2.31764	1.15551e-30	1.06502e-29
TTC7A	1671.37	1550.48	1609.04	2641	2431.16	2545.79	1610.29	2539.32	1.57693	0.657117	1.15965e-30	1.06828e-29
MAP1LC3B	3483.5	3540.48	3640.28	5029.36	5057.2	5108.59	3554.75	5065.05	1.42487	0.510827	1.18644e-30	1.0924e-29
NUDC	7929.2	8043.09	7491.1	5391.59	5434.29	4937.36	7821.13	5254.41	0.671823	-0.573847	1.20679e-30	1.11057e-29
CLNS1A	4312.06	4643.35	4545.64	3068.48	3080.19	3078.76	4500.35	3075.81	0.68346	-0.54907	1.31519e-30	1.20971e-29
MRE11	1815.7	1797.35	1824.02	1095.88	1111.33	1181.61	1812.36	1129.61	0.623283	-0.682041	1.33067e-30	1.22332e-29
ZBTB11-AS1	174.621	155.74	192.818	455.922	459.581	412.77	174.393	442.757	2.53885	1.34418	1.39556e-30	1.28231e-29
HNRNPM	14891.7	17962	16771.9	6598.73	7780.24	7359.55	16541.9	7246.18	0.438051	-1.19083	1.50493e-30	1.3821e-29
LTB4R	645.918	654.107	697.027	1137.71	1420.44	1452.63	665.684	1336.93	2.00835	1.00601	1.57e-30	1.44112e-29
OTUD1	363.496	401.462	454.342	781.341	953.608	912.857	406.433	882.602	2.17158	1.11874	1.58983e-30	1.45858e-29
SEMA7A	3986.87	3921.18	4024.81	2776.52	2674.09	2773.72	3977.62	2741.44	0.689217	-0.536969	1.62331e-30	1.48854e-29
CEP164	2735.13	2813.7	2705	3968.61	4136.23	3956.47	2751.27	4020.43	1.4613	0.547252	1.66592e-30	1.52683e-29
RILPL1	892.703	1014.04	1015.07	1670.6	1951.63	1682.83	973.936	1768.35	1.81568	0.860508	1.73477e-30	1.58912e-29
MCM7	16614.8	15959.3	15755.7	11813.8	10806.9	11227.6	16109.9	11282.8	0.700362	-0.513828	1.74499e-30	1.59766e-29
CCP110	1105.63	1197.47	1142.5	613.194	637.249	680.39	1148.53	643.611	0.560376	-0.835533	1.89705e-30	1.73599e-29
RNF41	1150.18	1018.65	1092.64	1786.04	1778.5	1800.77	1087.16	1788.43	1.64506	0.718138	1.93473e-30	1.76958e-29
CREBRF	890.921	943.667	928.631	1470.66	1563.66	1619.33	921.073	1551.22	1.68414	0.752013	1.99278e-30	1.82174e-29
SELENOH	2356.49	2480.3	2796.97	1506.63	1489.33	1558.09	2544.59	1518.02	0.596568	-0.745241	2.08774e-30	1.90757e-29
CMBL	1527.04	1394.74	1523.71	903.477	795.882	851.621	1481.83	850.327	0.573837	-0.801288	2.21054e-30	2.01875e-29
TFEB	531.88	487.984	524.156	935.267	944.543	962.752	514.673	947.52	1.84101	0.8805	2.22205e-30	2.02823e-29
ADAMTS6	394.678	351.856	340.202	127.156	140.503	124.738	362.246	130.799	0.361078	-1.46962	2.3192e-30	2.11583e-29
NXPH4	164.82	204.192	172.872	460.104	456.861	429.78	180.628	448.915	2.4853	1.31342	2.35336e-30	2.1459e-29
LRP8	603.154	631.034	658.242	1123.49	1226.46	1088.62	630.81	1146.19	1.81701	0.861569	2.37114e-30	2.16101e-29
ARPP19	1857.57	1932.33	2174.19	1059.91	1157.56	1196.35	1988.03	1137.94	0.572397	-0.804911	2.44101e-30	2.22356e-29
APBA3	1493.18	1355.51	1368.57	2381.67	2338.7	2161.37	1405.75	2293.91	1.6318	0.706465	2.48007e-30	2.258e-29
ECSCR	146.111	147.664	139.627	20.0773	24.4747	12.4738	144.467	19.0086	0.131577	-2.92602	2.6592e-30	2.41986e-29
TONSL	1298.96	1165.16	1212.32	716.09	685.292	690.596	1225.48	697.326	0.569022	-0.813444	2.69099e-30	2.44754e-29
ECI1	2744.93	2436.46	2753.76	4215.39	4060.99	4014.3	2645.05	4096.89	1.54889	0.631237	2.80983e-30	2.55434e-29
MMP24OS	4628.33	4517.61	4237.57	2872.72	2909.77	2490.23	4461.17	2757.57	0.618128	-0.694022	2.82587e-30	2.56762e-29
SMARCC1	4201.58	4234.97	4008.18	2898.66	2694.94	2795.27	4148.24	2796.29	0.67409	-0.568988	3.03147e-30	2.75304e-29
CELSR3	1122.56	1114.4	1099.29	1713.26	1900.87	1892.62	1112.08	1835.58	1.65058	0.722973	3.09307e-30	2.80755e-29
HOXA-AS3	124.729	149.972	140.735	356.372	378.905	386.688	138.479	373.988	2.70069	1.43333	3.10077e-30	2.81312e-29
PSME1	3833.63	4041.16	3927.29	2709.6	2680.44	2722.69	3934.03	2704.24	0.687398	-0.540782	3.16404e-30	2.86907e-29
SKP1	6346.92	6701.42	6429.49	4608.57	4429.92	4166.25	6492.61	4401.58	0.677937	-0.560776	3.2999e-30	2.99075e-29
MYEF2	1475.37	1776.59	1512.63	700.195	881.996	823.272	1588.19	801.821	0.504864	-0.986034	3.307e-30	2.99567e-29
MED14	2001.9	2014.23	1982.48	1281.6	1295.35	1287.07	1999.54	1288.01	0.644152	-0.634528	3.41445e-30	3.09145e-29
TACSTD2	12831	12638	13753.3	7963.99	9089.19	7673.67	13074.1	8242.28	0.630428	-0.665596	3.48078e-30	3.14991e-29
PAGR1	1698.99	1793.89	1756.42	1113.45	1066.92	1085.22	1749.77	1088.53	0.622101	-0.68478	3.82442e-30	3.45915e-29
SPATA2L	612.954	521.44	593.969	1112.62	1068.73	1033.06	576.121	1071.47	1.8598	0.895146	3.85579e-30	3.48576e-29
MST1R	1225.91	1106.33	1150.26	1867.19	1885.46	1869.94	1160.83	1874.2	1.61453	0.691111	3.95835e-30	3.57668e-29
RPA3	1904.79	1865.42	1993.56	1197.94	1132.18	1239.44	1921.26	1189.86	0.619312	-0.691262	4.01742e-30	3.62822e-29
SART3	3569.92	3515.1	3322.24	2310.56	2337.79	2353.02	3469.09	2333.79	0.672738	-0.571882	4.27508e-30	3.85897e-29
DCAF13	2320.85	2566.82	2543.21	1460.62	1492.96	1622.73	2476.96	1525.44	0.615851	-0.699348	4.45756e-30	4.02167e-29
TFAM	1945.77	2171.13	2075.57	1254.83	1282.66	1302.95	2064.16	1280.14	0.620178	-0.689245	4.49578e-30	4.05411e-29
MNS1	194.221	254.952	231.604	61.0684	49.8559	52.1632	226.925	54.3625	0.239561	-2.06153	4.85905e-30	4.37949e-29
AXL	47279.4	44921.1	45824.3	34229.2	31276	32619	46008.3	32708.1	0.710918	-0.492246	4.94812e-30	4.45754e-29
CNTROB	2918.66	3170.17	3014.17	1969.25	2047.72	1954.99	3034.33	1990.65	0.656042	-0.608139	5.23325e-30	4.71203e-29
GPR108	1918.15	1731.6	1849.5	3011.59	2820.03	2797.54	1833.08	2876.39	1.56915	0.649985	5.35989e-30	4.82363e-29
DDOST	9240.63	9141.35	8916.19	12836.9	13460.2	12334.3	9099.39	12877.1	1.41517	0.500971	6.18014e-30	5.55903e-29
TOX	424.969	457.99	427.746	180.695	172.23	190.509	436.902	181.145	0.414612	-1.27017	6.32862e-30	5.68973e-29
RRAD	591.572	724.478	577.347	1195.43	1250.02	1165.73	631.132	1203.73	1.90726	0.931499	6.73963e-30	6.05621e-29
SF1	11062.6	11069.1	10313.6	7787.47	7656.96	7628.31	10815.1	7690.91	0.71113	-0.491815	6.8816e-30	6.18069e-29
MRPL3	4810.97	4744.87	4796.08	3443.25	3237.01	3312.37	4783.97	3330.88	0.696257	-0.522308	6.93411e-30	6.22473e-29
[truncated: 26,267 more rows]
