# Supplementary material for: 3D Chromatin Alteration by Disrupting β-Catenin/CBP Interaction Is Enriched with Insulin Signaling in Pancreatic Cancer
Source: Cancers (Basel). 2024 Jun 12;16(12):2202. doi: 10.3390/cancers16122202 (PMC11201718; doi:10.3390/cancers16122202)
Supplement: Supplementary file 1 [file cancers-16-02202-s001.zip › Supplementary File 7.xlsx]

## Sheet: PANC1_Loops
Supplementary File 7. Chromatin interaction loops in PANC1
chrom1	start1	end1	chrom2	start2	end2
chr1	839398	859398	chr1	791389	811389
chr1	886536	906536	chr1	839398	859398
chr1	956023	976023	chr1	1038468	1058468
chr1	992919	1012919	chr1	1056649	1076649
chr1	1053456	1073456	chr1	1173840	1193840
chr1	1056649	1076649	chr1	804260	824260
chr1	1091931	1111931	chr1	1066506	1086506
chr1	1128752	1148752	chr1	1053456	1073456
chr1	1143607	1163607	chr1	1066506	1086506
chr1	1143607	1163607	chr1	1106192	1126192
chr1	1148521	1168521	chr1	955804	975804
chr1	1148521	1168521	chr1	992919	1012919
chr1	1187835	1207835	chr1	1028710	1048710
chr1	1199660	1219660	chr1	1270972	1290972
chr1	1199660	1219660	chr1	1298233	1318233
chr1	1296679	1316679	chr1	1248767	1268767
chr1	1358748	1378748	chr1	1296679	1316679
chr1	1369295	1389295	chr1	1411433	1431433
chr1	1391467	1411467	chr1	1489119	1509119
chr1	1417820	1437820	chr1	1298233	1318233
chr1	1417820	1437820	chr1	1369295	1389295
chr1	1483568	1503568	chr1	1441321	1461321
chr1	1486020	1506020	chr1	1509686	1529686
chr1	1492830	1512830	chr1	1539360	1559360
chr1	1502181	1522181	chr1	1437125	1457125
chr1	1507797	1527797	chr1	1483568	1503568
chr1	1508706	1528706	chr1	1469793	1489793
chr1	1529939	1549939	chr1	1477804	1497804
chr1	1539360	1559360	chr1	1248767	1268767
chr1	1673257	1693257	chr1	1774147	1794147
chr1	1683240	1703240	chr1	1852685	1872685
chr1	1726795	1746795	chr1	1688669	1708669
chr1	1735686	1755686	chr1	1805390	1825390
chr1	1746873	1766873	chr1	1814118	1834118
chr1	1804694	1824694	chr1	1747204	1767204
chr1	1813963	1833963	chr1	1731901	1751901
chr1	1821603	1841603	chr1	1729817	1749817
chr1	1837536	1857536	chr1	1871227	1891227
chr1	1846248	1866248	chr1	2069137	2089137
chr1	1852685	1872685	chr1	1948032	1968032
chr1	1852685	1872685	chr1	1953350	1973350
chr1	1866313	1886313	chr1	1911790	1931790
chr1	1871227	1891227	chr1	2103784	2123784
chr1	1904465	1924465	chr1	2018108	2038108
chr1	1907987	1927987	chr1	1886935	1906935
chr1	1915044	1935044	chr1	1957240	1977240
chr1	1953350	1973350	chr1	1905516	1925516
chr1	1953350	1973350	chr1	1990407	2010407
chr1	1976112	1996112	chr1	1916701	1936701
chr1	1990407	2010407	chr1	2093531	2113531
chr1	2004782	2024782	chr1	2115226	2135226
chr1	2021868	2041868	chr1	2195874	2215874
chr1	2023626	2043626	chr1	1989762	2009762
chr1	2047463	2067463	chr1	1998049	2018049
chr1	2084963	2104963	chr1	2203030	2223030
chr1	2117339	2137339	chr1	2285638	2305638
chr1	2118715	2138715	chr1	2089094	2109094
chr1	2118715	2138715	chr1	2280275	2300275
chr1	2122272	2142272	chr1	2055397	2075397
chr1	2122957	2142957	chr1	2265988	2285988
chr1	2127027	2147027	chr1	2244388	2264388
chr1	2150985	2170985	chr1	2268650	2288650
chr1	2165419	2185419	chr1	2293730	2313730
chr1	2174951	2194951	chr1	2277690	2297690
chr1	2208677	2228677	chr1	2181595	2201595
chr1	2224430	2244430	chr1	2142350	2162350
chr1	2224430	2244430	chr1	2280275	2300275
chr1	2236867	2256867	chr1	2150985	2170985
chr1	2268650	2288650	chr1	2118715	2138715
chr1	2275663	2295663	chr1	2195874	2215874
chr1	2293730	2313730	chr1	2085927	2105927
chr1	2297902	2317902	chr1	2504136	2524136
chr1	2311979	2331979	chr1	2268650	2288650
chr1	2315968	2335968	chr1	2115226	2135226
chr1	2324460	2344460	chr1	2131379	2151379
chr1	2344801	2364801	chr1	2426097	2446097
chr1	2346366	2366366	chr1	2510563	2530563
chr1	2377549	2397549	chr1	2519314	2539314
chr1	2444708	2464708	chr1	2413234	2433234
chr1	2495924	2515924	chr1	2150985	2170985
chr1	2521165	2541165	chr1	2708985	2728985
chr1	2545890	2565890	chr1	2321486	2341486
chr1	2545890	2565890	chr1	2521165	2541165
chr1	2640095	2660095	chr1	2374541	2394541
chr1	2703520	2723520	chr1	2495924	2515924
chr1	2716125	2736125	chr1	2833342	2853342
chr1	2739557	2759557	chr1	2853730	2873730
chr1	2739557	2759557	chr1	3329112	3349112
chr1	2763640	2783640	chr1	2715765	2735765
chr1	2833342	2853342	chr1	2560937	2580937
chr1	2857994	2877994	chr1	2833342	2853342
chr1	2862228	2882228	chr1	3281962	3301962
chr1	2864997	2884997	chr1	2942982	2962982
chr1	2870558	2890558	chr1	2820390	2840390
chr1	2914544	2934544	chr1	3329112	3349112
chr1	2924313	2944313	chr1	2636967	2656967
chr1	2935136	2955136	chr1	3258452	3278452
chr1	2938150	2958150	chr1	3331959	3351959
chr1	2939968	2959968	chr1	3075994	3095994
chr1	2952073	2972073	chr1	2839929	2859929
chr1	2953362	2973362	chr1	2911861	2931861
chr1	2962405	2982405	chr1	3192098	3212098
chr1	2973680	2993680	chr1	3206916	3226916
chr1	2980171	3000171	chr1	2938150	2958150
chr1	2981228	3001228	chr1	2897451	2917451
chr1	2983002	3003002	chr1	3042577	3062577
chr1	2991351	3011351	chr1	2891038	2911038
chr1	3031528	3051528	chr1	3178099	3198099
chr1	3053435	3073435	chr1	3301197	3321197
chr1	3067213	3087213	chr1	3004663	3024663
chr1	3153041	3173041	chr1	2942982	2962982
chr1	3161731	3181731	chr1	2938150	2958150
chr1	3161731	3181731	chr1	3278362	3298362
chr1	3168333	3188333	chr1	3324227	3344227
chr1	3184197	3204197	chr1	2942982	2962982
chr1	3198326	3218326	chr1	3252479	3272479
chr1	3206489	3226489	chr1	3155526	3175526
chr1	3211209	3231209	chr1	2980171	3000171
chr1	3216028	3236028	chr1	3169592	3189592
chr1	3222129	3242129	chr1	3323041	3343041
chr1	3222919	3242919	chr1	2973116	2993116
chr1	3229905	3249905	chr1	3118687	3138687
chr1	3229905	3249905	chr1	3198196	3218196
chr1	3235675	3255675	chr1	2946427	2966427
chr1	3258452	3278452	chr1	3184197	3204197
chr1	3272862	3292862	chr1	2977008	2997008
chr1	3276807	3296807	chr1	3238317	3258317
chr1	3276807	3296807	chr1	3386810	3406810
chr1	3278362	3298362	chr1	3168033	3188033
chr1	3281090	3301090	chr1	2853502	2873502
chr1	3281715	3301715	chr1	2999910	3019910
chr1	3286590	3306590	chr1	2946427	2966427
chr1	3288493	3308493	chr1	2814524	2834524
chr1	3291745	3311745	chr1	3322209	3342209
chr1	3311097	3331097	chr1	3200261	3220261
chr1	3315309	3335309	chr1	2938150	2958150
chr1	3322209	3342209	chr1	3271059	3291059
chr1	3322209	3342209	chr1	3377134	3397134
chr1	3325696	3345696	chr1	3229905	3249905
chr1	3329112	3349112	chr1	2801889	2821889
chr1	3329112	3349112	chr1	2970517	2990517
chr1	3329112	3349112	chr1	3294141	3314141
chr1	3329112	3349112	chr1	3356391	3376391
chr1	3344491	3364491	chr1	2953313	2973313
chr1	3356391	3376391	chr1	3383178	3403178
chr1	3359840	3379840	chr1	3413503	3433503
chr1	3372975	3392975	chr1	3546131	3566131
chr1	3377134	3397134	chr1	3224440	3244440
chr1	3377134	3397134	chr1	3335443	3355443
chr1	3377134	3397134	chr1	3437465	3457465
chr1	3404043	3424043	chr1	3452635	3472635
chr1	3421041	3441041	chr1	3449595	3469595
chr1	3430727	3450727	chr1	3383178	3403178
chr1	3436655	3456655	chr1	3552905	3572905
chr1	3443037	3463037	chr1	3490920	3510920
chr1	3443233	3463233	chr1	3389841	3409841
chr1	3445463	3465463	chr1	3345328	3365328
chr1	3449595	3469595	chr1	3329112	3349112
chr1	3449595	3469595	chr1	3413503	3433503
chr1	3452635	3472635	chr1	3614120	3634120
chr1	3455413	3475413	chr1	3366931	3386931
chr1	3455413	3475413	chr1	3485204	3505204
chr1	3485204	3505204	chr1	3459552	3479552
chr1	3489858	3509858	chr1	3320844	3340844
chr1	3501250	3521250	chr1	3445463	3465463
chr1	3501250	3521250	chr1	3517063	3537063
chr1	3517063	3537063	chr1	3465865	3485865
chr1	3543256	3563256	chr1	3438760	3458760
chr1	3637762	3657762	chr1	3554032	3574032
chr1	3653075	3673075	chr1	3676695	3696695
chr1	3685213	3705213	chr1	3733145	3753145
chr1	3724096	3744096	chr1	3618294	3638294
chr1	3727936	3747936	chr1	3676695	3696695
chr1	3755838	3775838	chr1	3807614	3827614
chr1	3795443	3815443	chr1	3679439	3699439
chr1	3795443	3815443	chr1	3747191	3767191
chr1	3816256	3836256	chr1	5921799	5941799
chr1	3825647	3845647	chr1	4678082	4698082
chr1	4007743	4027743	chr1	4117222	4137222
chr1	4041230	4061230	chr1	4138485	4158485
chr1	4042891	4062891	chr1	3807614	3827614
chr1	4099940	4119940	chr1	4266921	4286921
chr1	4105798	4125798	chr1	4064718	4084718
chr1	4159290	4179290	chr1	4064718	4084718
chr1	4167128	4187128	chr1	3817005	3837005
chr1	4169405	4189405	chr1	3893073	3913073
chr1	4205713	4225713	chr1	4468011	4488011
chr1	4222377	4242377	chr1	4615673	4635673
chr1	4260994	4280994	chr1	4133210	4153210
chr1	4275011	4295011	chr1	4588087	4608087
chr1	4314470	4334470	chr1	4482765	4502765
chr1	4338143	4358143	chr1	4449174	4469174
chr1	4449174	4469174	chr1	3998293	4018293
chr1	4477720	4497720	chr1	4622975	4642975
chr1	4496243	4516243	chr1	4468011	4488011
chr1	4525672	4545672	chr1	4594552	4614552
chr1	4575172	4595172	chr1	4604146	4624146
chr1	4593710	4613710	chr1	4660996	4680996
chr1	4612186	4632186	chr1	4661859	4681859
chr1	4626803	4646803	chr1	4575172	4595172
chr1	4702259	4722259	chr1	4449568	4469568
chr1	4717705	4737705	chr1	4811439	4831439
chr1	4741483	4761483	chr1	4781434	4801434
chr1	4752711	4772711	chr1	4820824	4840824
chr1	4808116	4828116	chr1	4774374	4794374
chr1	4873750	4893750	chr1	4936887	4956887
chr1	4882099	4902099	chr1	4690644	4710644
chr1	4898913	4918913	chr1	4748443	4768443
chr1	4947658	4967658	chr1	5011755	5031755
chr1	5001249	5021249	chr1	5064038	5084038
chr1	5016642	5036642	chr1	5051885	5071885
chr1	5038667	5058667	chr1	5086910	5106910
chr1	5086910	5106910	chr1	4958863	4978863
chr1	5093160	5113160	chr1	5030673	5050673
chr1	5108434	5128434	chr1	5073794	5093794
chr1	5113062	5133062	chr1	5088640	5108640
chr1	5127680	5147680	chr1	4971652	4991652
chr1	5158567	5178567	chr1	5222506	5242506
chr1	5159886	5179886	chr1	5069221	5089221
chr1	5163573	5183573	chr1	5327162	5347162
chr1	5237877	5257877	chr1	5082084	5102084
chr1	5258611	5278611	chr1	5631961	5651961
chr1	5259577	5279577	chr1	5293051	5313051
chr1	5274090	5294090	chr1	5511404	5531404
chr1	5353109	5373109	chr1	5448811	5468811
chr1	5365315	5385315	chr1	5276414	5296414
chr1	5371131	5391131	chr1	5421452	5441452
chr1	5378345	5398345	chr1	5069277	5089277
chr1	5397759	5417759	chr1	5429515	5449515
chr1	5409803	5429803	chr1	5387861	5407861
chr1	5423441	5443441	chr1	5504550	5524550
chr1	5428537	5448537	chr1	5347443	5367443
chr1	5438895	5458895	chr1	5308220	5328220
chr1	5441284	5461284	chr1	5729833	5749833
chr1	5447572	5467572	chr1	4734151	4754151
chr1	5476600	5496600	chr1	5350750	5370750
chr1	5583620	5603620	chr1	5623123	5643123
chr1	5603723	5623723	chr1	5669108	5689108
chr1	5608232	5628232	chr1	5638561	5658561
chr1	5629712	5649712	chr1	5559715	5579715
chr1	5633526	5653526	chr1	5591082	5611082
chr1	5677028	5697028	chr1	5795055	5815055
chr1	5681702	5701702	chr1	5735063	5755063
chr1	5681702	5701702	chr1	5878737	5898737
chr1	5687698	5707698	chr1	5559902	5579902
chr1	5726389	5746389	chr1	5965580	5985580
chr1	5733985	5753985	chr1	5774990	5794990
chr1	5769753	5789753	chr1	5844713	5864713
chr1	5779901	5799901	chr1	6011056	6031056
chr1	5806310	5826310	chr1	5424414	5444414
chr1	5815837	5835837	chr1	5983706	6003706
chr1	5823703	5843703	chr1	5873297	5893297
chr1	5835564	5855564	chr1	5743113	5763113
chr1	5885343	5905343	chr1	5696651	5716651
chr1	5901635	5921635	chr1	5999723	6019723
chr1	5921183	5941183	chr1	5975673	5995673
chr1	5929544	5949544	chr1	5583779	5603779
chr1	5933175	5953175	chr1	5823703	5843703
chr1	5933175	5953175	chr1	5894516	5914516
chr1	5935643	5955643	chr1	5894511	5914511
chr1	5944004	5964004	chr1	5769753	5789753
chr1	5973533	5993533	chr1	5786867	5806867
chr1	6067878	6087878	chr1	6350413	6370413
chr1	6115392	6135392	chr1	6151809	6171809
chr1	6115392	6135392	chr1	6306178	6326178
chr1	6119183	6139183	chr1	6031409	6051409
chr1	6136119	6156119	chr1	6165474	6185474
chr1	6160141	6180141	chr1	6228874	6248874
chr1	6160141	6180141	chr1	6282385	6302385
chr1	6165474	6185474	chr1	6306178	6326178
chr1	6195079	6215079	chr1	6129026	6149026
chr1	6203335	6223335	chr1	6115392	6135392
chr1	6203335	6223335	chr1	6172793	6192793
chr1	6222931	6242931	chr1	6122657	6142657
chr1	6222931	6242931	chr1	6136119	6156119
chr1	6242439	6262439	chr1	6265112	6285112
chr1	6260999	6280999	chr1	6511655	6531655
chr1	6275122	6295122	chr1	6319350	6339350
chr1	6293024	6313024	chr1	6424519	6444519
chr1	6293154	6313154	chr1	6269156	6289156
chr1	6299008	6319008	chr1	6470138	6490138
chr1	6300827	6320827	chr1	6370652	6390652
chr1	6311678	6331678	chr1	6445149	6465149
chr1	6313850	6333850	chr1	6369333	6389333
chr1	6319350	6339350	chr1	6407519	6427519
chr1	6334739	6354739	chr1	6361705	6381705
chr1	6344882	6364882	chr1	6369333	6389333
chr1	6344882	6364882	chr1	6470138	6490138
chr1	6399576	6419576	chr1	6305694	6325694
chr1	6451494	6471494	chr1	6411259	6431259
chr1	6460092	6480092	chr1	6293024	6313024
chr1	6465702	6485702	chr1	6319350	6339350
chr1	6465702	6485702	chr1	6340674	6360674
chr1	6476665	6496665	chr1	6361705	6381705
chr1	6490979	6510979	chr1	6579773	6599773
chr1	6565503	6585503	chr1	6675669	6695669
chr1	6631447	6651447	chr1	6662705	6682705
chr1	6641073	6661073	chr1	6585099	6605099
chr1	6665818	6685818	chr1	6704482	6724482
chr1	6667011	6687011	chr1	6590369	6610369
chr1	6669010	6689010	chr1	6631447	6651447
chr1	6681291	6701291	chr1	6722962	6742962
chr1	6704718	6724718	chr1	6675998	6695998
chr1	6714591	6734591	chr1	6824699	6844699
chr1	6714591	6734591	chr1	7143499	7163499
chr1	6716614	6736614	chr1	6770960	6790960
chr1	6719870	6739870	chr1	7276174	7296174
chr1	6721567	6741567	chr1	6768261	6788261
chr1	6722962	6742962	chr1	6460092	6480092
chr1	6724415	6744415	chr1	6700449	6720449
chr1	6763389	6783389	chr1	6874125	6894125
chr1	6767065	6787065	chr1	6817722	6837722
chr1	6769773	6789773	chr1	6878408	6898408
chr1	6770362	6790362	chr1	6718270	6738270
chr1	6770362	6790362	chr1	6824699	6844699
chr1	6770362	6790362	chr1	6829638	6849638
chr1	6770362	6790362	chr1	6915126	6935126
chr1	6770362	6790362	chr1	7524233	7544233
chr1	6772472	6792472	chr1	7603515	7623515
chr1	6778865	6798865	chr1	6813072	6833072
chr1	6778865	6798865	chr1	6891751	6911751
chr1	6779491	6799491	chr1	7245647	7265647
chr1	6792264	6812264	chr1	7435316	7455316
chr1	6806522	6826522	chr1	7452941	7472941
chr1	6809315	6829315	chr1	6968981	6988981
chr1	6809315	6829315	chr1	7348100	7368100
chr1	6813072	6833072	chr1	6853920	6873920
chr1	6818550	6838550	chr1	6934831	6954831
chr1	6829638	6849638	chr1	7027552	7047552
chr1	6829638	6849638	chr1	7143499	7163499
chr1	6833081	6853081	chr1	6872318	6892318
chr1	6840938	6860938	chr1	6657296	6677296
chr1	6843154	6863154	chr1	6915126	6935126
chr1	6852273	6872273	chr1	7087850	7107850
chr1	6858412	6878412	chr1	7181725	7201725
chr1	6864229	6884229	chr1	6770362	6790362
chr1	6880397	6900397	chr1	6833081	6853081
chr1	6889332	6909332	chr1	7077477	7097477
chr1	6905624	6925624	chr1	7151039	7171039
chr1	6907025	6927025	chr1	7058033	7078033
chr1	6919102	6939102	chr1	6880397	6900397
chr1	6924901	6944901	chr1	7533004	7553004
chr1	6932702	6952702	chr1	6714591	6734591
chr1	6934560	6954560	chr1	6823654	6843654
chr1	6936701	6956701	chr1	6813072	6833072
chr1	6940075	6960075	chr1	6921678	6941678
chr1	6940075	6960075	chr1	7065175	7085175
chr1	6952907	6972907	chr1	6775470	6795470
chr1	6959569	6979569	chr1	7030681	7050681
chr1	6972726	6992726	chr1	7007059	7027059
chr1	6973281	6993281	chr1	6903049	6923049
chr1	7004902	7024902	chr1	7135775	7155775
chr1	7030681	7050681	chr1	7168748	7188748
chr1	7046475	7066475	chr1	6766767	6786767
chr1	7046475	7066475	chr1	7364760	7384760
chr1	7051425	7071425	chr1	6984335	7004335
chr1	7056258	7076258	chr1	7146009	7166009
chr1	7058554	7078554	chr1	7159631	7179631
chr1	7065175	7085175	chr1	6843154	6863154
chr1	7065175	7085175	chr1	7140101	7160101
chr1	7071458	7091458	chr1	6859231	6879231
chr1	7071458	7091458	chr1	6947004	6967004
chr1	7086198	7106198	chr1	7058554	7078554
chr1	7090691	7110691	chr1	6936701	6956701
chr1	7092309	7112309	chr1	6889332	6909332
chr1	7092309	7112309	chr1	7051425	7071425
chr1	7123576	7143576	chr1	6787645	6807645
chr1	7129357	7149357	chr1	7613567	7633567
chr1	7140841	7160841	chr1	7508961	7528961
chr1	7146009	7166009	chr1	7189250	7209250
chr1	7151202	7171202	chr1	7051425	7071425
chr1	7151202	7171202	chr1	7243335	7263335
chr1	7158550	7178550	chr1	7249945	7269945
chr1	7159631	7179631	chr1	6833081	6853081
chr1	7159631	7179631	chr1	7209820	7229820
chr1	7175294	7195294	chr1	7599663	7619663
chr1	7177717	7197717	chr1	7386640	7406640
chr1	7180281	7200281	chr1	7109344	7129344
chr1	7186713	7206713	chr1	7151202	7171202
chr1	7186713	7206713	chr1	7295734	7315734
chr1	7190251	7210251	chr1	7601166	7621166
chr1	7199219	7219219	chr1	7270499	7290499
chr1	7199851	7219851	chr1	6823654	6843654
chr1	7200394	7220394	chr1	6773361	6793361
chr1	7203797	7223797	chr1	7316363	7336363
chr1	7205345	7225345	chr1	7143002	7163002
chr1	7242404	7262404	chr1	7096648	7116648
chr1	7249945	7269945	chr1	7196682	7216682
chr1	7251326	7271326	chr1	7275226	7295226
chr1	7251867	7271867	chr1	6942406	6962406
chr1	7252258	7272258	chr1	7130722	7150722
chr1	7252258	7272258	chr1	7592341	7612341
chr1	7255553	7275553	chr1	7277402	7297402
chr1	7262450	7282450	chr1	6868221	6888221
chr1	7266368	7286368	chr1	7126708	7146708
chr1	7267457	7287457	chr1	7594690	7614690
chr1	7270499	7290499	chr1	6704718	6724718
chr1	7270499	7290499	chr1	7513148	7533148
chr1	7271308	7291308	chr1	7090823	7110823
chr1	7272675	7292675	chr1	7364760	7384760
chr1	7275226	7295226	chr1	7588826	7608826
chr1	7276525	7296525	chr1	6822826	6842826
chr1	7276739	7296739	chr1	7318751	7338751
chr1	7277402	7297402	chr1	7039710	7059710
chr1	7280928	7300928	chr1	7148693	7168693
chr1	7282200	7302200	chr1	7117895	7137895
chr1	7289610	7309610	chr1	7361212	7381212
chr1	7293868	7313868	chr1	7196682	7216682
chr1	7299992	7319992	chr1	7381414	7401414
chr1	7313087	7333087	chr1	7348100	7368100
chr1	7313087	7333087	chr1	7486149	7506149
chr1	7323604	7343604	chr1	7295734	7315734
chr1	7323604	7343604	chr1	7770548	7790548
chr1	7323740	7343740	chr1	6978619	6998619
chr1	7323740	7343740	chr1	7267457	7287457
chr1	7326729	7346729	chr1	7624054	7644054
chr1	7336645	7356645	chr1	7282200	7302200
chr1	7348100	7368100	chr1	7381414	7401414
chr1	7351133	7371133	chr1	7460146	7480146
chr1	7351133	7371133	chr1	7486149	7506149
chr1	7351133	7371133	chr1	7553830	7573830
chr1	7352589	7372589	chr1	7316363	7336363
chr1	7354325	7374325	chr1	7378681	7398681
chr1	7358261	7378261	chr1	7282200	7302200
chr1	7359428	7379428	chr1	7492099	7512099
chr1	7360494	7380494	chr1	7494092	7514092
chr1	7361661	7381661	chr1	7305846	7325846
chr1	7361661	7381661	chr1	7313087	7333087
chr1	7362527	7382527	chr1	7596749	7616749
chr1	7367786	7387786	chr1	7119114	7139114
chr1	7370885	7390885	chr1	7457611	7477611
chr1	7378681	7398681	chr1	7255553	7275553
chr1	7424014	7444014	chr1	7457611	7477611
chr1	7449522	7469522	chr1	7370885	7390885
chr1	7452808	7472808	chr1	7378681	7398681
chr1	7455512	7475512	chr1	7526084	7546084
chr1	7477564	7497564	chr1	7312898	7332898
chr1	7478999	7498999	chr1	7353661	7373661
chr1	7513148	7533148	chr1	7140101	7160101
chr1	7513148	7533148	chr1	7471360	7491360
chr1	7519025	7539025	chr1	7199219	7219219
chr1	7522727	7542727	chr1	7244708	7264708
chr1	7524233	7544233	chr1	7370885	7390885
chr1	7529032	7549032	chr1	7775694	7795694
chr1	7533004	7553004	chr1	7460146	7480146
chr1	7534239	7554239	chr1	7359052	7379052
chr1	7566408	7586408	chr1	7524887	7544887
chr1	7567308	7587308	chr1	7510020	7530020
chr1	7573144	7593144	chr1	7348100	7368100
chr1	7579095	7599095	chr1	7243335	7263335
chr1	7583166	7603166	chr1	7489906	7509906
chr1	7588826	7608826	chr1	7323740	7343740
chr1	7595491	7615491	chr1	6681291	6701291
chr1	7605495	7625495	chr1	7465137	7485137
chr1	7606155	7626155	chr1	7897928	7917928
chr1	7608161	7628161	chr1	7679373	7699373
chr1	7628700	7648700	chr1	7515881	7535881
chr1	7639121	7659121	chr1	7597314	7617314
chr1	7701720	7721720	chr1	7793300	7813300
chr1	7726059	7746059	chr1	7760934	7780934
chr1	7731146	7751146	chr1	7775694	7795694
chr1	7738964	7758964	chr1	7825828	7845828
chr1	7743177	7763177	chr1	7772779	7792779
chr1	7755252	7775252	chr1	7948508	7968508
chr1	7777380	7797380	chr1	7730714	7750714
chr1	7777380	7797380	chr1	7825828	7845828
chr1	7777380	7797380	chr1	7857772	7877772
chr1	7803325	7823325	chr1	7746487	7766487
chr1	7819791	7839791	chr1	7985815	8005815
chr1	7820921	7840921	chr1	7583853	7603853
chr1	7820921	7840921	chr1	7763119	7783119
chr1	7822149	7842149	chr1	6811885	6831885
chr1	7826825	7846825	chr1	7949001	7969001
chr1	7827388	7847388	chr1	7891341	7911341
chr1	7835445	7855445	chr1	7908958	7928958
chr1	7839788	7859788	chr1	7755252	7775252
chr1	7839788	7859788	chr1	7948508	7968508
chr1	7867978	7887978	chr1	7784543	7804543
chr1	7876964	7896964	chr1	7978462	7998462
chr1	7884808	7904808	chr1	7935097	7955097
chr1	7891601	7911601	chr1	7803325	7823325
chr1	7920162	7940162	chr1	7777380	7797380
chr1	7944617	7964617	chr1	7891601	7911601
chr1	7954381	7974381	chr1	8006884	8026884
chr1	7959375	7979375	chr1	8196379	8216379
chr1	7972593	7992593	chr1	7948605	7968605
chr1	7977325	7997325	chr1	7755616	7775616
chr1	7988202	8008202	chr1	7956218	7976218
chr1	8018475	8038475	chr1	8052577	8072577
chr1	8044187	8064187	chr1	7863876	7883876
chr1	8046609	8066609	chr1	8350505	8370505
chr1	8049334	8069334	chr1	7876278	7896278
chr1	8049334	8069334	chr1	8154085	8174085
chr1	8054893	8074893	chr1	8088644	8108644
chr1	8062488	8082488	chr1	8130962	8150962
chr1	8069411	8089411	chr1	8225732	8245732
chr1	8077686	8097686	chr1	8130962	8150962
chr1	8089923	8109923	chr1	8257004	8277004
chr1	8089923	8109923	chr1	8355123	8375123
chr1	8089923	8109923	chr1	8408274	8428274
chr1	8091910	8111910	chr1	8164484	8184484
chr1	8108097	8128097	chr1	8305774	8325774
chr1	8108976	8128976	chr1	8052045	8072045
chr1	8124925	8144925	chr1	8368566	8388566
chr1	8126752	8146752	chr1	8232348	8252348
chr1	8127571	8147571	chr1	8257004	8277004
chr1	8130542	8150542	chr1	8169500	8189500
chr1	8130542	8150542	chr1	8367859	8387859
chr1	8130962	8150962	chr1	8034277	8054277
chr1	8130962	8150962	chr1	8261337	8281337
chr1	8130962	8150962	chr1	8288849	8308849
chr1	8134670	8154670	chr1	8091910	8111910
chr1	8134670	8154670	chr1	8225732	8245732
chr1	8136702	8156702	chr1	8079218	8099218
chr1	8142914	8162914	chr1	8065856	8085856
chr1	8142914	8162914	chr1	8087909	8107909
chr1	8150152	8170152	chr1	8059244	8079244
chr1	8150152	8170152	chr1	8185999	8205999
chr1	8160338	8180338	chr1	8203230	8223230
chr1	8164484	8184484	chr1	8069411	8089411
chr1	8169500	8189500	chr1	8091031	8111031
chr1	8196379	8216379	chr1	8062488	8082488
chr1	8196379	8216379	chr1	8087909	8107909
chr1	8200262	8220262	chr1	8408705	8428705
chr1	8202969	8222969	chr1	8265472	8285472
chr1	8203230	8223230	chr1	8053808	8073808
chr1	8209820	8229820	chr1	8142914	8162914
chr1	8212775	8232775	chr1	8116262	8136262
chr1	8219079	8239079	chr1	8087909	8107909
chr1	8219079	8239079	chr1	8365176	8385176
chr1	8221623	8241623	chr1	8130962	8150962
chr1	8221623	8241623	chr1	8257004	8277004
chr1	8225732	8245732	chr1	7951692	7971692
chr1	8225732	8245732	chr1	8130962	8150962
chr1	8227589	8247589	chr1	8075960	8095960
chr1	8238690	8258690	chr1	8143296	8163296
chr1	8240702	8260702	chr1	8090787	8110787
chr1	8242052	8262052	chr1	8085766	8105766
chr1	8248209	8268209	chr1	8089923	8109923
chr1	8248209	8268209	chr1	8221623	8241623
chr1	8257004	8277004	chr1	8408274	8428274
chr1	8259419	8279419	chr1	8196379	8216379
chr1	8261337	8281337	chr1	8235962	8255962
chr1	8263179	8283179	chr1	8240702	8260702
chr1	8263179	8283179	chr1	8307054	8327054
chr1	8263179	8283179	chr1	8359643	8379643
chr1	8264548	8284548	chr1	8203230	8223230
chr1	8306318	8326318	chr1	8156329	8176329
chr1	8310434	8330434	chr1	8355123	8375123
chr1	8310434	8330434	chr1	8368566	8388566
chr1	8327747	8347747	chr1	8089923	8109923
chr1	8345934	8365934	chr1	8288849	8308849
chr1	8355123	8375123	chr1	8067989	8087989
chr1	8360656	8380656	chr1	8053808	8073808
chr1	8361363	8381363	chr1	8289093	8309093
chr1	8362326	8382326	chr1	8078102	8098102
chr1	8364796	8384796	chr1	8165491	8185491
chr1	8365176	8385176	chr1	8196379	8216379
chr1	8365176	8385176	chr1	8310434	8330434
chr1	8367859	8387859	chr1	8079182	8099182
chr1	8368566	8388566	chr1	8196379	8216379
chr1	8368609	8388609	chr1	8408816	8428816
chr1	8369316	8389316	chr1	8091031	8111031
chr1	8386769	8406769	chr1	8150152	8170152
chr1	8401219	8421219	chr1	8482849	8502849
chr1	8403268	8423268	chr1	8440070	8460070
chr1	8406225	8426225	chr1	8078750	8098750
chr1	8408274	8428274	chr1	8368566	8388566
chr1	8408816	8428816	chr1	7985375	8005375
chr1	8410865	8430865	chr1	8245730	8265730
chr1	8432437	8452437	chr1	8457851	8477851
chr1	8432437	8452437	chr1	8465680	8485680
chr1	8432437	8452437	chr1	8548317	8568317
chr1	8432437	8452437	chr1	8795775	8815775
chr1	8444496	8464496	chr1	8770162	8790162
chr1	8451145	8471145	chr1	8508739	8528739
chr1	8456157	8476157	chr1	8625213	8645213
chr1	8457851	8477851	chr1	8881465	8901465
chr1	8458944	8478944	chr1	8437367	8457367
chr1	8461091	8481091	chr1	8682624	8702624
chr1	8465680	8485680	chr1	8772178	8792178
chr1	8471353	8491353	chr1	8531706	8551706
chr1	8471385	8491385	chr1	8570988	8590988
chr1	8471937	8491937	chr1	8633222	8653222
chr1	8471937	8491937	chr1	8744873	8764873
chr1	8473793	8493793	chr1	8432437	8452437
chr1	8473793	8493793	chr1	8503009	8523009
chr1	8479385	8499385	chr1	8409515	8429515
chr1	8479385	8499385	chr1	8442837	8462837
chr1	8482849	8502849	chr1	8457851	8477851
chr1	8485485	8505485	chr1	8824527	8844527
chr1	8498900	8518900	chr1	8458944	8478944
chr1	8503009	8523009	chr1	8465680	8485680
chr1	8507860	8527860	chr1	8579504	8599504
chr1	8508739	8528739	chr1	8758232	8778232
chr1	8508762	8528762	chr1	8468945	8488945
chr1	8508762	8528762	chr1	8475882	8495882
chr1	8510071	8530071	chr1	8709455	8729455
chr1	8527486	8547486	chr1	8498200	8518200
chr1	8529396	8549396	chr1	8503009	8523009
chr1	8529396	8549396	chr1	8909040	8929040
chr1	8533426	8553426	chr1	8851719	8871719
chr1	8536768	8556768	chr1	8508762	8528762
chr1	8541736	8561736	chr1	8615874	8635874
chr1	8566810	8586810	chr1	8501119	8521119
chr1	8573735	8593735	chr1	8809046	8829046
chr1	8575554	8595554	chr1	8542703	8562703
chr1	8581655	8601655	chr1	8782377	8802377
chr1	8582305	8602305	chr1	8881465	8901465
chr1	8586370	8606370	chr1	8526154	8546154
chr1	8588353	8608353	chr1	8753292	8773292
chr1	8588353	8608353	chr1	8789312	8809312
chr1	8588353	8608353	chr1	8799607	8819607
chr1	8595218	8615218	chr1	8508762	8528762
chr1	8601125	8621125	chr1	8667732	8687732
chr1	8602744	8622744	chr1	8772178	8792178
chr1	8616776	8636776	chr1	8721551	8741551
chr1	8617322	8637322	chr1	8674792	8694792
chr1	8619653	8639653	chr1	9213509	9233509
chr1	8620555	8640555	chr1	8578401	8598401
chr1	8633783	8653783	chr1	8753292	8773292
chr1	8638352	8658352	chr1	8674963	8694963
chr1	8638911	8658911	chr1	8613542	8633542
chr1	8638911	8658911	chr1	8732326	8752326
chr1	8638911	8658911	chr1	8753292	8773292
chr1	8638911	8658911	chr1	8795775	8815775
chr1	8640908	8660908	chr1	8582305	8602305
chr1	8663070	8683070	chr1	8718107	8738107
chr1	8667126	8687126	chr1	8620555	8640555
chr1	8667126	8687126	chr1	8633783	8653783
chr1	8674550	8694550	chr1	8638911	8658911
chr1	8682383	8702383	chr1	8729896	8749896
chr1	8685070	8705070	chr1	8765222	8785222
chr1	8686324	8706324	chr1	8599923	8619923
chr1	8688189	8708189	chr1	8616955	8636955
chr1	8691038	8711038	chr1	8753292	8773292
chr1	8693634	8713634	chr1	8612181	8632181
chr1	8702087	8722087	chr1	8781884	8801884
chr1	8705303	8725303	chr1	8640908	8660908
chr1	8706794	8726794	chr1	8855673	8875673
chr1	8710113	8730113	chr1	8628564	8648564
chr1	8711387	8731387	chr1	8759801	8779801
chr1	8715326	8735326	chr1	8658664	8678664
chr1	8721129	8741129	chr1	8679937	8699937
chr1	8729027	8749027	chr1	8482849	8502849
chr1	8730628	8750628	chr1	8672918	8692918
chr1	8733843	8753843	chr1	8772178	8792178
chr1	8736129	8756129	chr1	8704747	8724747
chr1	8744036	8764036	chr1	8809046	8829046
chr1	8749783	8769783	chr1	8426880	8446880
chr1	8749783	8769783	chr1	8562435	8582435
chr1	8750824	8770824	chr1	8815626	8835626
chr1	8753087	8773087	chr1	8705520	8725520
chr1	8753292	8773292	chr1	8616955	8636955
chr1	8753292	8773292	chr1	8830292	8850292
chr1	8753853	8773853	chr1	9052309	9072309
chr1	8759240	8779240	chr1	8710777	8730777
chr1	8759274	8779274	chr1	8715356	8735356
chr1	8761537	8781537	chr1	8472890	8492890
chr1	8763933	8783933	chr1	8667351	8687351
chr1	8765222	8785222	chr1	8444156	8464156
chr1	8765222	8785222	chr1	8601140	8621140
chr1	8765222	8785222	chr1	8651930	8671930
chr1	8765222	8785222	chr1	8724013	8744013
chr1	8765222	8785222	chr1	8730628	8750628
chr1	8768398	8788398	chr1	9026084	9046084
chr1	8772178	8792178	chr1	8603930	8623930
chr1	8772178	8792178	chr1	8613542	8633542
chr1	8772178	8792178	chr1	8629897	8649897
chr1	8778478	8798478	chr1	8889239	8909239
chr1	8783717	8803717	chr1	8629099	8649099
chr1	8789312	8809312	chr1	8726697	8746697
chr1	8789312	8809312	chr1	8744036	8764036
chr1	8791837	8811837	chr1	8620555	8640555
chr1	8795775	8815775	chr1	8705303	8725303
chr1	8795775	8815775	chr1	8840715	8860715
chr1	8799607	8819607	chr1	8676912	8696912
chr1	8799607	8819607	chr1	8778478	8798478
chr1	8802901	8822901	chr1	8471385	8491385
chr1	8815409	8835409	chr1	8759274	8779274
chr1	8823027	8843027	chr1	8724013	8744013
chr1	8823027	8843027	chr1	8846202	8866202
chr1	8825834	8845834	chr1	8637791	8657791
chr1	8830292	8850292	chr1	8781884	8801884
chr1	8830292	8850292	chr1	8889239	8909239
chr1	8840715	8860715	chr1	8567098	8587098
chr1	8840715	8860715	chr1	8613542	8633542
chr1	8840715	8860715	chr1	9036792	9056792
chr1	8846202	8866202	chr1	8524266	8544266
chr1	8846202	8866202	chr1	8765222	8785222
chr1	8857206	8877206	chr1	8750824	8770824
chr1	8857206	8877206	chr1	8791837	8811837
chr1	8867117	8887117	chr1	8732326	8752326
chr1	8867117	8887117	chr1	9098946	9118946
chr1	8888400	8908400	chr1	8786217	8806217
chr1	8894841	8914841	chr1	8844928	8864928
chr1	8901832	8921832	chr1	8780242	8800242
chr1	8909040	8929040	chr1	8695032	8715032
chr1	8911788	8931788	chr1	8953160	8973160
chr1	8929164	8949164	chr1	9044574	9064574
chr1	8932020	8952020	chr1	9246115	9266115
chr1	8953160	8973160	chr1	9044574	9064574
chr1	8958062	8978062	chr1	8909040	8929040
chr1	8967659	8987659	chr1	9063808	9083808
chr1	8967659	8987659	chr1	9130347	9150347
chr1	8981239	9001239	chr1	9275676	9295676
chr1	8983997	9003997	chr1	9286866	9306866
chr1	8997577	9017577	chr1	8816343	8836343
chr1	8998074	9018074	chr1	9151004	9171004
chr1	9019609	9039609	chr1	9051410	9071410
chr1	9030316	9050316	chr1	8983997	9003997
chr1	9030316	9050316	chr1	9091442	9111442
chr1	9030316	9050316	chr1	9199803	9219803
chr1	9036792	9056792	chr1	9019609	9039609
chr1	9041602	9061602	chr1	8531706	8551706
chr1	9041602	9061602	chr1	9007536	9027536
chr1	9054335	9074335	chr1	8732326	8752326
chr1	9063631	9083631	chr1	8967185	8987185
chr1	9076125	9096125	chr1	8920623	8940623
chr1	9083971	9103971	chr1	8953160	8973160
chr1	9089192	9109192	chr1	9228295	9248295
chr1	9098574	9118574	chr1	9143507	9163507
chr1	9098946	9118946	chr1	8998074	9018074
chr1	9136889	9156889	chr1	9079125	9099125
chr1	9144550	9164550	chr1	9283131	9303131
chr1	9145702	9165702	chr1	9070904	9090904
chr1	9180664	9200664	chr1	9343953	9363953
chr1	9182047	9202047	chr1	9597856	9617856
chr1	9227660	9247660	chr1	9003304	9023304
chr1	9227660	9247660	chr1	9008173	9028173
chr1	9227660	9247660	chr1	9370320	9390320
chr1	9228490	9248490	chr1	9143226	9163226
chr1	9253389	9273389	chr1	9091475	9111475
chr1	9253712	9273712	chr1	9286866	9306866
chr1	9269548	9289548	chr1	9044574	9064574
chr1	9269981	9289981	chr1	9437121	9457121
chr1	9269981	9289981	chr1	9441125	9461125
chr1	9273862	9293862	chr1	9343953	9363953
chr1	9275676	9295676	chr1	9376173	9396173
chr1	9279477	9299477	chr1	9246115	9266115
chr1	9286866	9306866	chr1	9497505	9517505
chr1	9308739	9328739	chr1	9420927	9440927
chr1	9311137	9331137	chr1	9289619	9309619
chr1	9322878	9342878	chr1	9713185	9733185
chr1	9329460	9349460	chr1	9585883	9605883
chr1	9329460	9349460	chr1	9652678	9672678
chr1	9333319	9353319	chr1	9582710	9602710
chr1	9335797	9355797	chr1	9408238	9428238
chr1	9350918	9370918	chr1	9519421	9539421
chr1	9355255	9375255	chr1	9329460	9349460
chr1	9360048	9380048	chr1	9307775	9327775
chr1	9363189	9383189	chr1	9329460	9349460
chr1	9363189	9383189	chr1	9417867	9437867
chr1	9399305	9419305	chr1	9580312	9600312
chr1	9416605	9436605	chr1	9333319	9353319
chr1	9417296	9437296	chr1	9627480	9647480
chr1	9420927	9440927	chr1	9394240	9414240
chr1	9420927	9440927	chr1	9497505	9517505
chr1	9422589	9442589	chr1	9399305	9419305
chr1	9424341	9444341	chr1	9461208	9481208
chr1	9437996	9457996	chr1	9416605	9436605
chr1	9443598	9463598	chr1	9435369	9455369
chr1	9452263	9472263	chr1	9422049	9442049
chr1	9454553	9474553	chr1	9490599	9510599
chr1	9457865	9477865	chr1	9605793	9625793
chr1	9457865	9477865	chr1	9948937	9968937
chr1	9459610	9479610	chr1	9574246	9594246
chr1	9461208	9481208	chr1	9370320	9390320
chr1	9490599	9510599	chr1	9451801	9471801
chr1	9490676	9510676	chr1	9621899	9641899
chr1	9495667	9515667	chr1	9140689	9160689
chr1	9495667	9515667	chr1	9516902	9536902
chr1	9497505	9517505	chr1	9457865	9477865
chr1	9519421	9539421	chr1	9316969	9336969
chr1	9526051	9546051	chr1	9283213	9303213
chr1	9527296	9547296	chr1	9340794	9360794
chr1	9533444	9553444	chr1	9412017	9432017
chr1	9539925	9559925	chr1	9189237	9209237
chr1	9539925	9559925	chr1	9279477	9299477
chr1	9554213	9574213	chr1	9626023	9646023
chr1	9555539	9575539	chr1	9384666	9404666
chr1	9555539	9575539	chr1	9532532	9552532
chr1	9580312	9600312	chr1	9343953	9363953
chr1	9582710	9602710	chr1	9505260	9525260
chr1	9585883	9605883	chr1	9402561	9422561
chr1	9585883	9605883	chr1	9661671	9681671
chr1	9585983	9605983	chr1	9632061	9652061
chr1	9598585	9618585	chr1	9631421	9651421
chr1	9605793	9625793	chr1	9689821	9709821
chr1	9606955	9626955	chr1	9648052	9668052
chr1	9608061	9628061	chr1	9635803	9655803
chr1	9611567	9631567	chr1	9642269	9662269
chr1	9613205	9633205	chr1	9533762	9553762
chr1	9613924	9633924	chr1	9329726	9349726
chr1	9614440	9634440	chr1	9532050	9552050
chr1	9621899	9641899	chr1	9370320	9390320
chr1	9621899	9641899	chr1	9585883	9605883
chr1	9630604	9650604	chr1	9585883	9605883
chr1	9632957	9652957	chr1	9457865	9477865
chr1	9632957	9652957	chr1	9605793	9625793
chr1	9632957	9652957	chr1	9726019	9746019
chr1	9635803	9655803	chr1	9497505	9517505
chr1	9652678	9672678	chr1	9605793	9625793
chr1	9656702	9676702	chr1	9628694	9648694
chr1	9661671	9681671	chr1	9621899	9641899
chr1	9667966	9687966	chr1	9877130	9897130
chr1	9671688	9691688	chr1	9713185	9733185
chr1	9671688	9691688	chr1	9930770	9950770
chr1	9680431	9700431	chr1	9548146	9568146
chr1	9692029	9712029	chr1	9967638	9987638
chr1	9695482	9715482	chr1	9832576	9852576
chr1	9708581	9728581	chr1	9613924	9633924
chr1	9713185	9733185	chr1	9803998	9823998
chr1	9719126	9739126	chr1	9665695	9685695
chr1	9719436	9739436	chr1	9937684	9957684
chr1	9721927	9741927	chr1	9682951	9702951
chr1	9721927	9741927	chr1	9698177	9718177
chr1	9818249	9838249	chr1	9840544	9860544
chr1	9818249	9838249	chr1	10189692	10209692
chr1	9827211	9847211	chr1	9643894	9663894
chr1	9830530	9850530	chr1	9979895	9999895
chr1	9834335	9854335	chr1	9879488	9899488
chr1	9852754	9872754	chr1	9828771	9848771
chr1	9852754	9872754	chr1	9889786	9909786
chr1	9862322	9882322	chr1	9665695	9685695
chr1	9889786	9909786	chr1	9828771	9848771
chr1	9917677	9937677	chr1	10038650	10058650
chr1	9919432	9939432	chr1	9874996	9894996
chr1	9930770	9950770	chr1	9972044	9992044
chr1	9940054	9960054	chr1	9840544	9860544
chr1	9940054	9960054	chr1	10053743	10073743
chr1	9940054	9960054	chr1	10392836	10412836
chr1	9940389	9960389	chr1	10081143	10101143
chr1	9947819	9967819	chr1	9991756	10011756
chr1	9955910	9975910	chr1	9713185	9733185
chr1	9961665	9981665	chr1	9919432	9939432
chr1	9961883	9981883	chr1	9698177	9718177
chr1	9961883	9981883	chr1	10013138	10033138
chr1	9967638	9987638	chr1	10055734	10075734
chr1	10013138	10033138	chr1	9852754	9872754
chr1	10022862	10042862	chr1	9629582	9649582
chr1	10024735	10044735	chr1	9840720	9860720
chr1	10027987	10047987	chr1	10063603	10083603
chr1	10045373	10065373	chr1	10078854	10098854
chr1	10053743	10073743	chr1	9995855	10015855
chr1	10077572	10097572	chr1	10127987	10147987
chr1	10079861	10099861	chr1	10178349	10198349
chr1	10085489	10105489	chr1	10027987	10047987
chr1	10085489	10105489	chr1	10123297	10143297
chr1	10085489	10105489	chr1	10166742	10186742
chr1	10085489	10105489	chr1	10344733	10364733
chr1	10091923	10111923	chr1	10048902	10068902
chr1	10091923	10111923	chr1	10053743	10073743
chr1	10110182	10130182	chr1	10388924	10408924
chr1	10115289	10135289	chr1	10071520	10091520
chr1	10123297	10143297	chr1	9721927	9741927
chr1	10124623	10144623	chr1	10184950	10204950
chr1	10151928	10171928	chr1	9872638	9892638
chr1	10153377	10173377	chr1	10283925	10303925
chr1	10155248	10175248	chr1	10358259	10378259
chr1	10160113	10180113	chr1	10053743	10073743
chr1	10163104	10183104	chr1	10375434	10395434
chr1	10173109	10193109	chr1	10348986	10368986
chr1	10184950	10204950	chr1	10344733	10364733
chr1	10189692	10209692	chr1	10213752	10233752
chr1	10217861	10237861	chr1	10040532	10060532
chr1	10230869	10250869	chr1	10184950	10204950
chr1	10231943	10251943	chr1	10019060	10039060
chr1	10269979	10289979	chr1	10337597	10357597
chr1	10273188	10293188	chr1	10162301	10182301
chr1	10276909	10296909	chr1	10348986	10368986
chr1	10281107	10301107	chr1	10331640	10351640
chr1	10290161	10310161	chr1	10231943	10251943
chr1	10295008	10315008	chr1	10312659	10332659
chr1	10295008	10315008	chr1	10631469	10651469
chr1	10298207	10318207	chr1	10370937	10390937
chr1	10315562	10335562	chr1	10284898	10304898
chr1	10316051	10336051	chr1	10250231	10270231
chr1	10328592	10348592	chr1	10354310	10374310
chr1	10330956	10350956	chr1	10517821	10537821
chr1	10343192	10363192	chr1	9847353	9867353
chr1	10345122	10365122	chr1	10092207	10112207
chr1	10350916	10370916	chr1	10179293	10199293
chr1	10354310	10374310	chr1	10377669	10397669
chr1	10358259	10378259	chr1	9954516	9974516
chr1	10361162	10381162	chr1	10173109	10193109
chr1	10362003	10382003	chr1	10399074	10419074
chr1	10363933	10383933	chr1	10166056	10186056
chr1	10368702	10388702	chr1	10131940	10151940
chr1	10375434	10395434	chr1	10229216	10249216
chr1	10375943	10395943	chr1	10216840	10236840
chr1	10384549	10404549	chr1	10463786	10483786
chr1	10392836	10412836	chr1	10266982	10286982
chr1	10398452	10418452	chr1	10160113	10180113
chr1	10398452	10418452	chr1	10361162	10381162
chr1	10412093	10432093	chr1	10328592	10348592
chr1	10429672	10449672	chr1	10524510	10544510
chr1	10461614	10481614	chr1	10091923	10111923
chr1	10461614	10481614	chr1	10269979	10289979
chr1	10461614	10481614	chr1	10416509	10436509
chr1	10465074	10485074	chr1	10070238	10090238
chr1	10472374	10492374	chr1	10403489	10423489
chr1	10481755	10501755	chr1	10342532	10362532
chr1	10489751	10509751	chr1	10545011	10565011
chr1	10492028	10512028	chr1	10523426	10543426
chr1	10492028	10512028	chr1	10653017	10673017
chr1	10504807	10524807	chr1	10370240	10390240
chr1	10515616	10535616	chr1	10307617	10327617
chr1	10523426	10543426	chr1	10273700	10293700
chr1	10523426	10543426	chr1	10587304	10607304
chr1	10532531	10552531	chr1	10806457	10826457
chr1	10543118	10563118	chr1	10632801	10652801
chr1	10553490	10573490	chr1	10524913	10544913
chr1	10556565	10576565	chr1	10927185	10947185
chr1	10560593	10580593	chr1	10984347	11004347
chr1	10568986	10588986	chr1	10645919	10665919
chr1	10576882	10596882	chr1	10612251	10632251
chr1	10577555	10597555	chr1	10612251	10632251
chr1	10578728	10598728	chr1	10826935	10846935
chr1	10580318	10600318	chr1	10717440	10737440
chr1	10580361	10600361	chr1	10709708	10729708
chr1	10580361	10600361	chr1	10963448	10983448
chr1	10582024	10602024	chr1	10542169	10562169
chr1	10582457	10602457	chr1	10622943	10642943
chr1	10583733	10603733	chr1	10802086	10822086
chr1	10585460	10605460	chr1	10645461	10665461
chr1	10610962	10630962	chr1	10796895	10816895
chr1	10612471	10632471	chr1	10493023	10513023
chr1	10620871	10640871	chr1	11033143	11053143
chr1	10622943	10642943	chr1	10577122	10597122
chr1	10629206	10649206	chr1	10677150	10697150
chr1	10635734	10655734	chr1	10899714	10919714
chr1	10637997	10657997	chr1	10842157	10862157
chr1	10643719	10663719	chr1	10749837	10769837
chr1	10658594	10678594	chr1	10906583	10926583
chr1	10663365	10683365	chr1	10702626	10722626
chr1	10673655	10693655	chr1	10577315	10597315
chr1	10682593	10702593	chr1	10772553	10792553
chr1	10702626	10722626	chr1	11024620	11044620
chr1	10716458	10736458	chr1	10658153	10678153
chr1	10728038	10748038	chr1	10585460	10605460
chr1	10729649	10749649	chr1	10524510	10544510
chr1	10731366	10751366	chr1	10889792	10909792
chr1	10747644	10767644	chr1	10627133	10647133
chr1	10749281	10769281	chr1	10545994	10565994
chr1	10753165	10773165	chr1	10984347	11004347
chr1	10763096	10783096	chr1	10610962	10630962
chr1	10783770	10803770	chr1	10543118	10563118
chr1	10783770	10803770	chr1	10963448	10983448
chr1	10798635	10818635	chr1	10588758	10608758
chr1	10799576	10819576	chr1	10583798	10603798
chr1	10806457	10826457	chr1	10620871	10640871
chr1	10807345	10827345	chr1	10885592	10905592
chr1	10812537	10832537	chr1	10958030	10978030
chr1	10824555	10844555	chr1	10585460	10605460
chr1	10833697	10853697	chr1	10663365	10683365
chr1	10842157	10862157	chr1	10763096	10783096
chr1	10842157	10862157	chr1	10973551	10993551
chr1	10865758	10885758	chr1	10826935	10846935
chr1	10878001	10898001	chr1	10709708	10729708
chr1	10880130	10900130	chr1	10749281	10769281
chr1	10886258	10906258	chr1	10645982	10665982
chr1	10899714	10919714	chr1	10663365	10683365
chr1	10925038	10945038	chr1	10772553	10792553
chr1	10961934	10981934	chr1	11028316	11048316
chr1	10963448	10983448	chr1	10577122	10597122
chr1	10980884	11000884	chr1	10910840	10930840
chr1	10987644	11007644	chr1	10963448	10983448
chr1	10993770	11013770	chr1	10929440	10949440
chr1	10995948	11015948	chr1	11028316	11048316
chr1	11002074	11022074	chr1	10543118	10563118
chr1	11009692	11029692	chr1	10968031	10988031
chr1	11015933	11035933	chr1	10842157	10862157
chr1	11018220	11038220	chr1	10994172	11014172
chr1	11023047	11043047	chr1	10989904	11009904
chr1	11033143	11053143	chr1	10654037	10674037
chr1	11047761	11067761	chr1	10925113	10945113
chr1	11114448	11134448	chr1	11323347	11343347
chr1	11147070	11167070	chr1	11296745	11316745
chr1	11149423	11169423	chr1	11283402	11303402
chr1	11151103	11171103	chr1	11227618	11247618
chr1	11151103	11171103	chr1	11237422	11257422
chr1	11153965	11173965	chr1	11109520	11129520
chr1	11162873	11182873	chr1	11270880	11290880
chr1	11180435	11200435	chr1	11210333	11230333
chr1	11191238	11211238	chr1	11354209	11374209
chr1	11195955	11215955	chr1	11240229	11260229
chr1	11199846	11219846	chr1	11331170	11351170
chr1	11201337	11221337	chr1	11129916	11149916
chr1	11205758	11225758	chr1	11269695	11289695
chr1	11205858	11225858	chr1	11304415	11324415
chr1	11206191	11226191	chr1	11162873	11182873
chr1	11237422	11257422	chr1	11114448	11134448
chr1	11237422	11257422	chr1	11267555	11287555
chr1	11237422	11257422	chr1	11276645	11296645
chr1	11240229	11260229	chr1	11377850	11397850
chr1	11257063	11277063	chr1	11227210	11247210
chr1	11257063	11277063	chr1	11591179	11611179
chr1	11264630	11284630	chr1	11331170	11351170
chr1	11266770	11286770	chr1	11555557	11575557
chr1	11267555	11287555	chr1	11180858	11200858
chr1	11267555	11287555	chr1	11595803	11615803
chr1	11269068	11289068	chr1	11416812	11436812
chr1	11271993	11291993	chr1	11207070	11227070
chr1	11276645	11296645	chr1	11688590	11708590
chr1	11276645	11296645	chr1	11757387	11777387
chr1	11284452	11304452	chr1	11267555	11287555
chr1	11284452	11304452	chr1	11701342	11721342
chr1	11294548	11314548	chr1	11264630	11284630
chr1	11304547	11324547	chr1	11380984	11400984
chr1	11306627	11326627	chr1	11801719	11821719
chr1	11306997	11326997	chr1	11437610	11457610
chr1	11306997	11326997	chr1	11471383	11491383
chr1	11312217	11332217	chr1	11033143	11053143
chr1	11325955	11345955	chr1	11410514	11430514
chr1	11325955	11345955	chr1	11775832	11795832
chr1	11337293	11357293	chr1	11291972	11311972
chr1	11337668	11357668	chr1	11373061	11393061
chr1	11340548	11360548	chr1	11306009	11326009
chr1	11342914	11362914	chr1	11312217	11332217
chr1	11347047	11367047	chr1	11273019	11293019
chr1	11347047	11367047	chr1	11529473	11549473
chr1	11354209	11374209	chr1	11512257	11532257
chr1	11377850	11397850	chr1	11284452	11304452
chr1	11377850	11397850	chr1	11331170	11351170
chr1	11377850	11397850	chr1	11469226	11489226
chr1	11402096	11422096	chr1	11492557	11512557
chr1	11402096	11422096	chr1	11507514	11527514
chr1	11417958	11437958	chr1	11151103	11171103
chr1	11425231	11445231	chr1	11386967	11406967
chr1	11453362	11473362	chr1	11385898	11405898
chr1	11453362	11473362	chr1	11592585	11612585
chr1	11469226	11489226	chr1	11312217	11332217
chr1	11469226	11489226	chr1	11507514	11527514
chr1	11470703	11490703	chr1	11437610	11457610
chr1	11475355	11495355	chr1	11336207	11356207
chr1	11477987	11497987	chr1	11342914	11362914
chr1	11477987	11497987	chr1	11524469	11544469
chr1	11492557	11512557	chr1	11267555	11287555
chr1	11492557	11512557	chr1	11331170	11351170
chr1	11492557	11512557	chr1	11595803	11615803
chr1	11492557	11512557	chr1	11695064	11715064
chr1	11492557	11512557	chr1	11785397	11805397
chr1	11496438	11516438	chr1	11546504	11566504
chr1	11504139	11524139	chr1	11462019	11482019
chr1	11507514	11527514	chr1	11391881	11411881
chr1	11507514	11527514	chr1	11441065	11461065
chr1	11515042	11535042	chr1	11372199	11392199
chr1	11517098	11537098	chr1	11677587	11697587
chr1	11525552	11545552	chr1	11324286	11344286
chr1	11529473	11549473	chr1	11695064	11715064
chr1	11546504	11566504	chr1	11425231	11445231
chr1	11546504	11566504	chr1	11492557	11512557
chr1	11567143	11587143	chr1	11492557	11512557
chr1	11579285	11599285	chr1	11380984	11400984
chr1	11579285	11599285	chr1	11450389	11470389
chr1	11607522	11627522	chr1	11386967	11406967
chr1	11617858	11637858	chr1	11356045	11376045
chr1	11619784	11639784	chr1	11690489	11710489
chr1	11629106	11649106	chr1	11595803	11615803
chr1	11640102	11660102	chr1	11484719	11504719
chr1	11668563	11688563	chr1	11337293	11357293
chr1	11669866	11689866	chr1	11496438	11516438
chr1	11674847	11694847	chr1	11753411	11773411
chr1	11675591	11695591	chr1	11579285	11599285
chr1	11680465	11700465	chr1	11777523	11797523
chr1	11682212	11702212	chr1	11496438	11516438
chr1	11682365	11702365	chr1	11386770	11406770
chr1	11692841	11712841	chr1	11477987	11497987
chr1	11701342	11721342	chr1	11543185	11563185
chr1	11710651	11730651	chr1	11839128	11859128
chr1	11712248	11732248	chr1	11199846	11219846
chr1	11721448	11741448	chr1	11524469	11544469
chr1	11721448	11741448	chr1	11690489	11710489
chr1	11721448	11741448	chr1	11762785	11782785
chr1	11743162	11763162	chr1	11691210	11711210
chr1	11747252	11767252	chr1	11935784	11955784
chr1	11764862	11784862	chr1	11709545	11729545
chr1	11768878	11788878	chr1	11729360	11749360
chr1	11774687	11794687	chr1	11680465	11700465
chr1	11785397	11805397	chr1	11715269	11735269
chr1	11785397	11805397	chr1	11747252	11767252
chr1	11787635	11807635	chr1	11865602	11885602
chr1	11816918	11836918	chr1	11752651	11772651
chr1	11818203	11838203	chr1	11785397	11805397
chr1	11825248	11845248	chr1	11769638	11789638
chr1	11835088	11855088	chr1	11928355	11948355
chr1	11865602	11885602	chr1	11703536	11723536
chr1	11866020	11886020	chr1	11799536	11819536
chr1	11908264	11928264	chr1	11886255	11906255
chr1	11909170	11929170	chr1	11858701	11878701
chr1	11925678	11945678	chr1	11956492	11976492
chr1	11930438	11950438	chr1	11886255	11906255
chr1	11941084	11961084	chr1	11905704	11925704
chr1	11953744	11973744	chr1	11920001	11940001
chr1	11995857	12015857	chr1	12055799	12075799
chr1	12002151	12022151	chr1	12258320	12278320
chr1	12073603	12093603	chr1	12143032	12163032
chr1	12093717	12113717	chr1	12281140	12301140
chr1	12111621	12131621	chr1	12192024	12212024
chr1	12112910	12132910	chr1	12143707	12163707
chr1	12135631	12155631	chr1	12165915	12185915
chr1	12135631	12155631	chr1	12255757	12275757
chr1	12144917	12164917	chr1	12285268	12305268
chr1	12147286	12167286	chr1	12063072	12083072
chr1	12157292	12177292	chr1	12192024	12212024
chr1	12161167	12181167	chr1	12325248	12345248
chr1	12163832	12183832	chr1	12082301	12102301
chr1	12163832	12183832	chr1	12277371	12297371
chr1	12165325	12185325	chr1	12344279	12364279
chr1	12170074	12190074	chr1	12267475	12287475
chr1	12184159	12204159	chr1	12656125	12676125
chr1	12192024	12212024	chr1	12361701	12381701
chr1	12194986	12214986	chr1	11929714	11949714
chr1	12204647	12224647	chr1	12161167	12181167
chr1	12204647	12224647	chr1	12165915	12185915
chr1	12212430	12232430	chr1	12381191	12401191
chr1	12214282	12234282	chr1	12104773	12124773
chr1	12214282	12234282	chr1	12147286	12167286
chr1	12214282	12234282	chr1	12192024	12212024
chr1	12218927	12238927	chr1	12063072	12083072
chr1	12218927	12238927	chr1	12165915	12185915
chr1	12229483	12249483	chr1	12274165	12294165
chr1	12255757	12275757	chr1	12218927	12238927
chr1	12265654	12285654	chr1	12201686	12221686
chr1	12267475	12287475	chr1	12204647	12224647
chr1	12274165	12294165	chr1	12646789	12666789
chr1	12281499	12301499	chr1	12192024	12212024
chr1	12285893	12305893	chr1	12142106	12162106
chr1	12325055	12345055	chr1	12516256	12536256
chr1	12325248	12345248	chr1	12073603	12093603
chr1	12331503	12351503	chr1	12684994	12704994
chr1	12341865	12361865	chr1	12267475	12287475
chr1	12342881	12362881	chr1	12170074	12190074
chr1	12342881	12362881	chr1	12684074	12704074
chr1	12351502	12371502	chr1	12450560	12470560
chr1	12357019	12377019	chr1	12404241	12424241
chr1	12357019	12377019	chr1	12476580	12496580
chr1	12357019	12377019	chr1	12573031	12593031
chr1	12361701	12381701	chr1	12325248	12345248
chr1	12368002	12388002	chr1	12717264	12737264
chr1	12386442	12406442	chr1	12472199	12492199
chr1	12387764	12407764	chr1	12588316	12608316
chr1	12388234	12408234	chr1	12288622	12308622
chr1	12391954	12411954	chr1	12529494	12549494
chr1	12396712	12416712	chr1	12447524	12467524
chr1	12396712	12416712	chr1	12472199	12492199
chr1	12404241	12424241	chr1	12239164	12259164
chr1	12410375	12430375	chr1	12516256	12536256
chr1	12422044	12442044	chr1	12261214	12281214
chr1	12425315	12445315	chr1	12812516	12832516
chr1	12425896	12445896	chr1	12388234	12408234
chr1	12434545	12454545	chr1	12154539	12174539
chr1	12434545	12454545	chr1	12396712	12416712
chr1	12434545	12454545	chr1	12404241	12424241
chr1	12434545	12454545	chr1	12541955	12561955
chr1	12438890	12458890	chr1	15076468	15096468
chr1	12439908	12459908	chr1	12470702	12490702
chr1	12440675	12460675	chr1	12391954	12411954
chr1	12440675	12460675	chr1	12570474	12590474
chr1	12441985	12461985	chr1	12619772	12639772
chr1	12445079	12465079	chr1	12311001	12331001
chr1	12447524	12467524	chr1	12361701	12381701
chr1	12453319	12473319	chr1	12725928	12745928
chr1	12459006	12479006	chr1	12346145	12366145
chr1	12474924	12494924	chr1	12365940	12385940
chr1	12476580	12496580	chr1	12555290	12575290
chr1	12479921	12499921	chr1	12515199	12535199
chr1	12481477	12501477	chr1	12450560	12470560
chr1	12481477	12501477	chr1	12570474	12590474
chr1	12484146	12504146	chr1	12304053	12324053
chr1	12488758	12508758	chr1	12684994	12704994
chr1	12502858	12522858	chr1	12447524	12467524
chr1	12502858	12522858	chr1	12476580	12496580
chr1	12507010	12527010	chr1	12388234	12408234
chr1	12518984	12538984	chr1	12580690	12600690
chr1	12528597	12548597	chr1	12347418	12367418
chr1	12542074	12562074	chr1	12645337	12665337
chr1	12549310	12569310	chr1	12404241	12424241
chr1	12559829	12579829	chr1	12304331	12324331
chr1	12563642	12583642	chr1	12633285	12653285
chr1	12563709	12583709	chr1	12378099	12398099
chr1	12570178	12590178	chr1	12482590	12502590
chr1	12570474	12590474	chr1	12472199	12492199
chr1	12570474	12590474	chr1	12518984	12538984
chr1	12595828	12615828	chr1	12542074	12562074
chr1	12596998	12616998	chr1	12437463	12457463
chr1	12612136	12632136	chr1	12636001	12656001
chr1	12620695	12640695	chr1	12450767	12470767
chr1	12633285	12653285	chr1	12518984	12538984
chr1	12633285	12653285	chr1	12709549	12729549
chr1	12644997	12664997	chr1	12414500	12434500
chr1	12646789	12666789	chr1	12563642	12583642
chr1	12688714	12708714	chr1	12371029	12391029
chr1	12694052	12714052	chr1	12256243	12276243
chr1	12698692	12718692	chr1	12411785	12431785
chr1	12698692	12718692	chr1	12559730	12579730
chr1	12709549	12729549	chr1	12794663	12814663
chr1	12782234	12802234	chr1	12563082	12583082
chr1	12788304	12808304	chr1	12746312	12766312
chr1	12795618	12815618	chr1	12825622	12845622
chr1	13918313	13938313	chr1	13957191	13977191
chr1	13932029	13952029	chr1	13814500	13834500
chr1	13957191	13977191	chr1	14027449	14047449
chr1	13993675	14013675	chr1	14374244	14394244
chr1	13994874	14014874	chr1	13918313	13938313
chr1	14005460	14025460	chr1	13923114	13943114
chr1	14038817	14058817	chr1	14005460	14025460
chr1	14043352	14063352	chr1	14086862	14106862
chr1	14048177	14068177	chr1	14010340	14030340
chr1	14074175	14094175	chr1	14044886	14064886
chr1	14121258	14141258	chr1	13921052	13941052
chr1	14223451	14243451	chr1	14182699	14202699
chr1	14233318	14253318	chr1	14159571	14179571
chr1	14268819	14288819	chr1	14364184	14384184
chr1	14279058	14299058	chr1	14632578	14652578
chr1	14294779	14314779	chr1	14367867	14387867
chr1	14311028	14331028	chr1	14359550	14379550
chr1	14362330	14382330	chr1	14316373	14336373
chr1	14405818	14425818	chr1	14453935	14473935
chr1	14411024	14431024	chr1	14445149	14465149
chr1	14417517	14437517	chr1	14492805	14512805
chr1	14420638	14440638	chr1	14476095	14496095
chr1	14420638	14440638	chr1	14557761	14577761
chr1	14420638	14440638	chr1	14786750	14806750
chr1	14428315	14448315	chr1	14651325	14671325
chr1	14461361	14481361	chr1	14413706	14433706
chr1	14462905	14482905	chr1	14783139	14803139
chr1	14465049	14485049	chr1	14540397	14560397
chr1	14472000	14492000	chr1	14420638	14440638
chr1	14542274	14562274	chr1	14678268	14698268
chr1	14580407	14600407	chr1	14672259	14692259
chr1	14588515	14608515	chr1	14482133	14502133
chr1	14591223	14611223	chr1	14644896	14664896
chr1	14619220	14639220	chr1	14316346	14336346
chr1	14636915	14656915	chr1	14661148	14681148
chr1	14647615	14667615	chr1	15123371	15143371
chr1	14663034	14683034	chr1	14713108	14733108
chr1	14679284	14699284	chr1	15166521	15186521
chr1	14690672	14710672	chr1	14753427	14773427
chr1	14734576	14754576	chr1	14771287	14791287
chr1	14753427	14773427	chr1	14678268	14698268
chr1	14779236	14799236	chr1	14730259	14750259
chr1	14791265	14811265	chr1	14690672	14710672
chr1	14791953	14811953	chr1	14913984	14933984
chr1	14817337	14837337	chr1	14791265	14811265
chr1	14828692	14848692	chr1	14800670	14820670
chr1	14828692	14848692	chr1	14956923	14976923
chr1	14873566	14893566	chr1	14733919	14753919
chr1	14910562	14930562	chr1	14867718	14887718
chr1	14929409	14949409	chr1	15042996	15062996
chr1	14945074	14965074	chr1	14890750	14910750
chr1	14999363	15019363	chr1	15079472	15099472
chr1	15078387	15098387	chr1	15129579	15149579
chr1	15109070	15129070	chr1	15190898	15210898
chr1	15113461	15133461	chr1	15143008	15163008
chr1	15117246	15137246	chr1	15049429	15069429
chr1	15119573	15139573	chr1	14786750	14806750
chr1	15126779	15146779	chr1	15346939	15366939
chr1	15133172	15153172	chr1	14686505	14706505
chr1	15162120	15182120	chr1	15400876	15420876
chr1	15210255	15230255	chr1	15398496	15418496
chr1	15218181	15238181	chr1	15262676	15282676
chr1	15218693	15238693	chr1	15286994	15306994
chr1	15237307	15257307	chr1	14494901	14514901
chr1	15281895	15301895	chr1	15237307	15257307
chr1	15281895	15301895	chr1	15331087	15351087
chr1	15295322	15315322	chr1	15200878	15220878
chr1	15308046	15328046	chr1	15392440	15412440
chr1	15311312	15331312	chr1	15400502	15420502
chr1	15326057	15346057	chr1	15279445	15299445
chr1	15378253	15398253	chr1	15405418	15425418
chr1	15383354	15403354	chr1	15422728	15442728
chr1	15383958	15403958	chr1	15574586	15594586
chr1	15402517	15422517	chr1	15277706	15297706
chr1	15411639	15431639	chr1	15635609	15655609
chr1	15417263	15437263	chr1	15557563	15577563
chr1	15426894	15446894	chr1	15597786	15617786
chr1	15427952	15447952	chr1	15557533	15577533
chr1	15431248	15451248	chr1	15392440	15412440
chr1	15431248	15451248	chr1	15597786	15617786
chr1	15434628	15454628	chr1	15608880	15628880
chr1	15442653	15462653	chr1	15411639	15431639
chr1	15445090	15465090	chr1	15405151	15425151
chr1	15449286	15469286	chr1	15588326	15608326
chr1	15459643	15479643	chr1	15561037	15581037
chr1	15480893	15500893	chr1	15449286	15469286
chr1	15480893	15500893	chr1	15561037	15581037
chr1	15481378	15501378	chr1	15660982	15680982
chr1	15540924	15560924	chr1	15574586	15594586
chr1	15556374	15576374	chr1	15453567	15473567
chr1	15560355	15580355	chr1	15611525	15631525
chr1	15582346	15602346	chr1	15481908	15501908
chr1	15582346	15602346	chr1	15648445	15668445
chr1	15589780	15609780	chr1	15451146	15471146
chr1	15597786	15617786	chr1	15455224	15475224
chr1	15604045	15624045	chr1	15557563	15577563
chr1	15611525	15631525	chr1	15642079	15662079
chr1	15625551	15645551	chr1	15762255	15782255
chr1	15633512	15653512	chr1	15682587	15702587
chr1	15635609	15655609	chr1	15660884	15680884
chr1	15635609	15655609	chr1	15757979	15777979
chr1	15640483	15660483	chr1	15767153	15787153
chr1	15643054	15663054	chr1	15446727	15466727
chr1	15652587	15672587	chr1	15710272	15730272
chr1	15660884	15680884	chr1	15710272	15730272
chr1	15665333	15685333	chr1	15708219	15728219
chr1	15683037	15703037	chr1	15522806	15542806
chr1	15708669	15728669	chr1	15660884	15680884
chr1	15723660	15743660	chr1	15605353	15625353
chr1	15728082	15748082	chr1	15640483	15660483
chr1	15732632	15752632	chr1	15668269	15688269
chr1	15732632	15752632	chr1	15815705	15835705
chr1	15740351	15760351	chr1	15407023	15427023
chr1	15743291	15763291	chr1	15710170	15730170
chr1	15743464	15763464	chr1	15644129	15664129
chr1	15755560	15775560	chr1	15656938	15676938
chr1	15757979	15777979	chr1	15719551	15739551
chr1	15793942	15813942	chr1	15743291	15763291
chr1	15808043	15828043	chr1	15625551	15645551
chr1	15814021	15834021	chr1	15752378	15772378
chr1	15883317	15903317	chr1	16096130	16116130
chr1	15895241	15915241	chr1	15940292	15960292
chr1	15896759	15916759	chr1	15951867	15971867
chr1	15907797	15927797	chr1	15963290	15983290
chr1	15914215	15934215	chr1	15940292	15960292
chr1	15914215	15934215	chr1	16005836	16025836
chr1	15915894	15935894	chr1	15889276	15909276
chr1	15918648	15938648	chr1	15979077	15999077
chr1	15918648	15938648	chr1	16074259	16094259
chr1	15918888	15938888	chr1	16057580	16077580
chr1	15921642	15941642	chr1	15881184	15901184
chr1	15924837	15944837	chr1	15897185	15917185
chr1	15935700	15955700	chr1	16041910	16061910
chr1	15944151	15964151	chr1	16085937	16105937
chr1	15953555	15973555	chr1	16002172	16022172
chr1	15954930	15974930	chr1	15984199	16004199
chr1	15954930	15974930	chr1	16025205	16045205
chr1	15970467	15990467	chr1	15927732	15947732
chr1	15976280	15996280	chr1	16035188	16055188
chr1	15979369	15999369	chr1	15924590	15944590
chr1	15983892	16003892	chr1	15949696	15969696
chr1	15999389	16019389	chr1	15921710	15941710
chr1	15999389	16019389	chr1	15922729	15942729
chr1	16003008	16023008	chr1	15934135	15954135
chr1	16005836	16025836	chr1	15973484	15993484
chr1	16057580	16077580	chr1	16175350	16195350
chr1	16085937	16105937	chr1	16047587	16067587
chr1	16087872	16107872	chr1	15892648	15912648
chr1	16096130	16116130	chr1	16247702	16267702
chr1	16100548	16120548	chr1	15927732	15947732
chr1	16110516	16130516	chr1	16141274	16161274
chr1	16110516	16130516	chr1	16232959	16252959
chr1	16117676	16137676	chr1	16141274	16161274
chr1	16117676	16137676	chr1	16232959	16252959
chr1	16117676	16137676	chr1	16291000	16311000
chr1	16123515	16143515	chr1	15889276	15909276
chr1	16123515	16143515	chr1	16188590	16208590
chr1	16123515	16143515	chr1	16197721	16217721
chr1	16135958	16155958	chr1	16191213	16211213
chr1	16141274	16161274	chr1	16247702	16267702
chr1	16145454	16165454	chr1	16226308	16246308
chr1	16147669	16167669	chr1	16217485	16237485
chr1	16158064	16178064	chr1	16129430	16149430
chr1	16181804	16201804	chr1	16146353	16166353
chr1	16191213	16211213	chr1	16123515	16143515
chr1	16191213	16211213	chr1	16148944	16168944
chr1	16191213	16211213	chr1	16243008	16263008
chr1	16194120	16214120	chr1	16129430	16149430
chr1	16196629	16216629	chr1	16221486	16241486
chr1	16197721	16217721	chr1	16329317	16349317
chr1	16202067	16222067	chr1	16292681	16312681
chr1	16205070	16225070	chr1	16129430	16149430
chr1	16205070	16225070	chr1	16238530	16258530
chr1	16211699	16231699	chr1	16168564	16188564
chr1	16212793	16232793	chr1	16182372	16202372
chr1	16217485	16237485	chr1	16427660	16447660
chr1	16218233	16238233	chr1	16100548	16120548
chr1	16232959	16252959	chr1	16197721	16217721
chr1	16238530	16258530	chr1	16303149	16323149
chr1	16246093	16266093	chr1	16377017	16397017
chr1	16253338	16273338	chr1	16191213	16211213
chr1	16262680	16282680	chr1	16191213	16211213
chr1	16268435	16288435	chr1	16355580	16375580
chr1	16275128	16295128	chr1	16085937	16105937
chr1	16282596	16302596	chr1	16489379	16509379
chr1	16295670	16315670	chr1	16533578	16553578
chr1	16308819	16328819	chr1	16188590	16208590
chr1	16308819	16328819	chr1	16282596	16302596
chr1	16329317	16349317	chr1	16191213	16211213
chr1	16335000	16355000	chr1	16269167	16289167
chr1	16349897	16369897	chr1	16313750	16333750
chr1	16374096	16394096	chr1	16554605	16574605
chr1	16375867	16395867	chr1	16117676	16137676
chr1	16375867	16395867	chr1	16123515	16143515
chr1	16375867	16395867	chr1	16329317	16349317
chr1	16382176	16402176	chr1	16262680	16282680
chr1	16382176	16402176	chr1	16432338	16452338
chr1	16384448	16404448	chr1	16658122	16678122
chr1	16384569	16404569	chr1	16483092	16503092
chr1	16392000	16412000	chr1	16530660	16550660
chr1	16406593	16426593	chr1	16676162	16696162
chr1	16423018	16443018	chr1	16483092	16503092
chr1	16423018	16443018	chr1	16530660	16550660
chr1	16439192	16459192	chr1	16392000	16412000
chr1	16449312	16469312	chr1	16483092	16503092
chr1	16496072	16516072	chr1	16448117	16468117
chr1	16517810	16537810	chr1	16573333	16593333
chr1	16519883	16539883	chr1	16447339	16467339
chr1	16524359	16544359	chr1	16392000	16412000
chr1	16524359	16544359	chr1	16552533	16572533
chr1	16524359	16544359	chr1	16625592	16645592
chr1	16547796	16567796	chr1	16524359	16544359
chr1	16552533	16572533	chr1	16441242	16461242
chr1	16553652	16573652	chr1	16937740	16957740
chr1	16557317	16577317	chr1	16432338	16452338
chr1	16557317	16577317	chr1	16618544	16638544
chr1	16557317	16577317	chr1	16676162	16696162
chr1	16567541	16587541	chr1	16587505	16607505
chr1	16572172	16592172	chr1	16680973	16700973
chr1	16573333	16593333	chr1	16625592	16645592
chr1	16573333	16593333	chr1	16665948	16685948
chr1	16577832	16597832	chr1	16615029	16635029
chr1	16585773	16605773	chr1	16455616	16475616
chr1	16585773	16605773	chr1	16716731	16736731
chr1	16593402	16613402	chr1	16557317	16577317
chr1	16593402	16613402	chr1	16687491	16707491
chr1	16597367	16617367	chr1	16676162	16696162
chr1	16598646	16618646	chr1	16526595	16546595
chr1	16602209	16622209	chr1	16674275	16694275
chr1	16604064	16624064	chr1	16547796	16567796
chr1	16609918	16629918	chr1	16759938	16779938
chr1	16610377	16630377	chr1	16575377	16595377
chr1	16612106	16632106	chr1	16552533	16572533
chr1	16615621	16635621	chr1	16656499	16676499
chr1	16621468	16641468	chr1	16402584	16422584
chr1	16625592	16645592	chr1	16600853	16620853
chr1	16638459	16658459	chr1	16597367	16617367
chr1	16638459	16658459	chr1	16607627	16627627
chr1	16638459	16658459	chr1	16652651	16672651
chr1	16652651	16672651	chr1	16615029	16635029
chr1	16660978	16680978	chr1	16606355	16626355
chr1	16665948	16685948	chr1	16524359	16544359
chr1	16669797	16689797	chr1	16577832	16597832
chr1	16672314	16692314	chr1	16458563	16478563
chr1	16673705	16693705	chr1	16696856	16716856
chr1	16676162	16696162	chr1	16298317	16318317
chr1	16676162	16696162	chr1	16530660	16550660
chr1	16676162	16696162	chr1	16612106	16632106
chr1	16676162	16696162	chr1	16625592	16645592
chr1	16676162	16696162	chr1	16633673	16653673
chr1	16676315	16696315	chr1	16928172	16948172
chr1	16680641	16700641	chr1	16552533	16572533
chr1	16684881	16704881	chr1	16334330	16354330
chr1	16691856	16711856	chr1	16539505	16559505
chr1	16695567	16715567	chr1	16557395	16577395
chr1	16708278	16728278	chr1	16597367	16617367
chr1	16712849	16732849	chr1	16511098	16531098
chr1	16712849	16732849	chr1	16638459	16658459
chr1	16712849	16732849	chr1	16669797	16689797
chr1	16713425	16733425	chr1	16562311	16582311
chr1	16716731	16736731	chr1	16848238	16868238
chr1	16748380	16768380	chr1	16703260	16723260
chr1	16749252	16769252	chr1	16726136	16746136
chr1	16759938	16779938	chr1	16706640	16726640
chr1	16765317	16785317	chr1	16812282	16832282
chr1	16770984	16790984	chr1	16676315	16696315
chr1	16781689	16801689	chr1	16683251	16703251
chr1	16783875	16803875	chr1	16672884	16692884
chr1	16787089	16807089	chr1	16816559	16836559
chr1	16800136	16820136	chr1	16748380	16768380
chr1	16800136	16820136	chr1	16933469	16953469
chr1	16805217	16825217	chr1	16778475	16798475
chr1	16890714	16910714	chr1	16930043	16950043
chr1	16924217	16944217	chr1	16881899	16901899
chr1	16927643	16947643	chr1	16796335	16816335
chr1	16930043	16950043	chr1	16845376	16865376
chr1	16930043	16950043	chr1	16970600	16990600
chr1	16930043	16950043	chr1	17039747	17059747
chr1	16934077	16954077	chr1	16969652	16989652
chr1	16934077	16954077	chr1	17238099	17258099
chr1	16941695	16961695	chr1	16669797	16689797
chr1	16959778	16979778	chr1	16880188	16900188
chr1	16969652	16989652	chr1	16930043	16950043
chr1	16969652	16989652	chr1	16952708	16972708
chr1	17189865	17209865	chr1	16916564	16936564
chr1	17201259	17221259	chr1	17224403	17244403
chr1	17241667	17261667	chr1	16952708	16972708
chr1	17246314	17266314	chr1	17307731	17327731
chr1	17294545	17314545	chr1	17318462	17338462
chr1	17301759	17321759	chr1	17613278	17633278
chr1	17316577	17336577	chr1	17241361	17261361
chr1	17322548	17342548	chr1	17606619	17626619
chr1	17343776	17363776	chr1	17378804	17398804
chr1	17345613	17365613	chr1	17231249	17251249
chr1	17353141	17373141	chr1	16934077	16954077
chr1	17358414	17378414	chr1	17322548	17342548
chr1	17368721	17388721	chr1	17324311	17344311
chr1	17379904	17399904	chr1	17668153	17688153
chr1	17383120	17403120	chr1	17451420	17471420
chr1	17435364	17455364	chr1	17691428	17711428
chr1	17438604	17458604	chr1	17714896	17734896
chr1	17446602	17466602	chr1	17606619	17626619
chr1	17468932	17488932	chr1	17570056	17590056
chr1	17497149	17517149	chr1	17454576	17474576
chr1	17511304	17531304	chr1	17740679	17760679
chr1	17531415	17551415	chr1	17569628	17589628
chr1	17532284	17552284	chr1	17340869	17360869
chr1	17534116	17554116	chr1	17593702	17613702
chr1	17569996	17589996	chr1	17693836	17713836
chr1	17575056	17595056	chr1	17689431	17709431
chr1	17575484	17595484	chr1	17449809	17469809
chr1	17576410	17596410	chr1	17613278	17633278
chr1	17578439	17598439	chr1	17430940	17450940
chr1	17585543	17605543	chr1	17472895	17492895
chr1	17585543	17605543	chr1	17493501	17513501
chr1	17619832	17639832	chr1	17575056	17595056
chr1	17652621	17672621	chr1	17450788	17470788
chr1	17672739	17692739	chr1	17693836	17713836
chr1	17681740	17701740	chr1	17576410	17596410
chr1	17689589	17709589	chr1	17608928	17628928
chr1	17693836	17713836	chr1	17552936	17572936
chr1	17697727	17717727	chr1	17442094	17462094
chr1	17700961	17720961	chr1	17632333	17652333
chr1	17711463	17731463	chr1	17633485	17653485
chr1	17712303	17732303	chr1	17747445	17767445
chr1	17714032	17734032	chr1	17910720	17930720
chr1	17716656	17736656	chr1	17585543	17605543
chr1	17716656	17736656	chr1	17600177	17620177
chr1	17739624	17759624	chr1	17578439	17598439
chr1	17743786	17763786	chr1	17789596	17809596
chr1	17801887	17821887	chr1	17449758	17469758
chr1	17824684	17844684	chr1	18306314	18326314
chr1	17844195	17864195	chr1	17814250	17834250
chr1	17844195	17864195	chr1	18059229	18079229
chr1	17869900	17889900	chr1	17902297	17922297
chr1	17882982	17902982	chr1	17687972	17707972
chr1	17904905	17924905	chr1	17830429	17850429
chr1	17921460	17941460	chr1	17841126	17861126
chr1	17945976	17965976	chr1	18211305	18231305
chr1	17949626	17969626	chr1	17776671	17796671
chr1	17952168	17972168	chr1	17917928	17937928
chr1	17954321	17974321	chr1	18141645	18161645
chr1	17954321	17974321	chr1	18265851	18285851
chr1	17958813	17978813	chr1	17682837	17702837
chr1	17965004	17985004	chr1	17849887	17869887
chr1	17985626	18005626	chr1	18063191	18083191
chr1	17987737	18007737	chr1	18097505	18117505
chr1	18000296	18020296	chr1	19004971	19024971
chr1	18006269	18026269	chr1	18217870	18237870
chr1	18009854	18029854	chr1	18197782	18217782
chr1	18014263	18034263	chr1	18132918	18152918
chr1	18016562	18036562	chr1	18208033	18228033
chr1	18035525	18055525	chr1	18205907	18225907
chr1	18049623	18069623	chr1	18144460	18164460
chr1	18049623	18069623	chr1	18265851	18285851
chr1	18059229	18079229	chr1	18087582	18107582
chr1	18059229	18079229	chr1	18452252	18472252
chr1	18071355	18091355	chr1	18144460	18164460
chr1	18075754	18095754	chr1	18002407	18022407
chr1	18076577	18096577	chr1	18049175	18069175
chr1	18092278	18112278	chr1	18009854	18029854
chr1	18101311	18121311	chr1	17849887	17869887
chr1	18101547	18121547	chr1	17974943	17994943
chr1	18101970	18121970	chr1	18208737	18228737
chr1	18107812	18127812	chr1	17988136	18008136
chr1	18110387	18130387	chr1	18016031	18036031
chr1	18111147	18131147	chr1	18056397	18076397
chr1	18114848	18134848	chr1	18144460	18164460
chr1	18138370	18158370	chr1	18026220	18046220
chr1	18138889	18158889	chr1	18845288	18865288
chr1	18144912	18164912	chr1	18106762	18126762
chr1	18148401	18168401	chr1	18213509	18233509
chr1	18160055	18180055	chr1	18129520	18149520
chr1	18160055	18180055	chr1	18385400	18405400
chr1	18162998	18182998	chr1	18194064	18214064
chr1	18163544	18183544	chr1	18097133	18117133
chr1	18187755	18207755	chr1	18049623	18069623
chr1	18197782	18217782	chr1	18227681	18247681
chr1	18205907	18225907	chr1	18053823	18073823
chr1	18213509	18233509	chr1	18104523	18124523
chr1	18237504	18257504	chr1	18361853	18381853
chr1	18248782	18268782	chr1	18217870	18237870
chr1	18270631	18290631	chr1	18301374	18321374
chr1	18275160	18295160	chr1	18403402	18423402
chr1	18284757	18304757	chr1	18217870	18237870
chr1	18292582	18312582	chr1	18418953	18438953
chr1	18303158	18323158	chr1	18407850	18427850
chr1	18333464	18353464	chr1	18728669	18748669
chr1	18337766	18357766	chr1	18390624	18410624
chr1	18343174	18363174	chr1	18388861	18408861
chr1	18347283	18367283	chr1	18214950	18234950
chr1	18349366	18369366	chr1	18572375	18592375
chr1	18355927	18375927	chr1	18301374	18321374
chr1	18355927	18375927	chr1	18403402	18423402
chr1	18360841	18380841	chr1	18213509	18233509
chr1	18372225	18392225	chr1	18432337	18452337
chr1	18372225	18392225	chr1	18437815	18457815
chr1	18385400	18405400	chr1	18496473	18516473
chr1	18386776	18406776	chr1	18320365	18340365
chr1	18394464	18414464	chr1	18494760	18514760
chr1	18394692	18414692	chr1	18460179	18480179
chr1	18394777	18414777	chr1	18337507	18357507
chr1	18398540	18418540	chr1	18365414	18385414
chr1	18398540	18418540	chr1	18767454	18787454
chr1	18435019	18455019	chr1	18217870	18237870
chr1	18437815	18457815	chr1	18049623	18069623
chr1	18442073	18462073	chr1	18126044	18146044
chr1	18452252	18472252	chr1	18540202	18560202
chr1	18462253	18482253	chr1	18510745	18530745
chr1	18484986	18504986	chr1	18372225	18392225
chr1	18532552	18552552	chr1	18490133	18510133
chr1	18575770	18595770	chr1	18661790	18681790
chr1	18577225	18597225	chr1	18615421	18635421
chr1	18579794	18599794	chr1	18519342	18539342
chr1	18592632	18612632	chr1	18275160	18295160
chr1	18596019	18616019	chr1	17994704	18014704
chr1	18599975	18619975	chr1	19153830	19173830
chr1	18616997	18636997	chr1	18683343	18703343
chr1	18644209	18664209	chr1	18857551	18877551
chr1	18655287	18675287	chr1	18592632	18612632
chr1	18685586	18705586	chr1	18500311	18520311
chr1	18690461	18710461	chr1	18640886	18660886
chr1	18703109	18723109	chr1	18843167	18863167
chr1	18824753	18844753	chr1	18740149	18760149
chr1	18827639	18847639	chr1	18993454	19013454
chr1	18833759	18853759	chr1	18670077	18690077
chr1	18836507	18856507	chr1	18772179	18792179
chr1	18840160	18860160	chr1	18707568	18727568
chr1	18857544	18877544	chr1	19122458	19142458
chr1	18864423	18884423	chr1	18557274	18577274
chr1	18887912	18907912	chr1	18279137	18299137
chr1	18901346	18921346	chr1	18948108	18968108
chr1	18910768	18930768	chr1	19130312	19150312
chr1	18911949	18931949	chr1	19135957	19155957
chr1	18912885	18932885	chr1	19050768	19070768
chr1	18917194	18937194	chr1	18984609	19004609
chr1	18921560	18941560	chr1	18874103	18894103
chr1	18921724	18941724	chr1	19149709	19169709
chr1	18923427	18943427	chr1	18349668	18369668
chr1	18932163	18952163	chr1	18958159	18978159
chr1	18936473	18956473	chr1	19029076	19049076
chr1	18945942	18965942	chr1	18970283	18990283
chr1	18946470	18966470	chr1	19137033	19157033
chr1	18947755	18967755	chr1	19119680	19139680
chr1	18956967	18976967	chr1	19437253	19457253
chr1	18959150	18979150	chr1	17858697	17878697
chr1	18959150	18979150	chr1	18998345	19018345
chr1	18959150	18979150	chr1	19004971	19024971
chr1	18966919	18986919	chr1	19064939	19084939
chr1	18977159	18997159	chr1	18685666	18705666
chr1	18977952	18997952	chr1	19128272	19148272
chr1	18980249	19000249	chr1	18714964	18734964
chr1	18987988	19007988	chr1	19022331	19042331
chr1	18991767	19011767	chr1	19509760	19529760
chr1	18991978	19011978	chr1	18959150	18979150
chr1	18991978	19011978	chr1	19056006	19076006
chr1	19004971	19024971	chr1	19097672	19117672
chr1	19016933	19036933	chr1	19115269	19135269
chr1	19024127	19044127	chr1	18946470	18966470
chr1	19024620	19044620	chr1	19214408	19234408
chr1	19045764	19065764	chr1	19137793	19157793
chr1	19051250	19071250	chr1	18991767	19011767
chr1	19056006	19076006	chr1	19150117	19170117
chr1	19064939	19084939	chr1	18959150	18979150
chr1	19074973	19094973	chr1	18983628	19003628
chr1	19085069	19105069	chr1	19045764	19065764
chr1	19099821	19119821	chr1	18851618	18871618
chr1	19099854	19119854	chr1	19162351	19182351
chr1	19114699	19134699	chr1	18343174	18363174
chr1	19114699	19134699	chr1	19041008	19061008
chr1	19128607	19148607	chr1	19152741	19172741
chr1	19130312	19150312	chr1	18904148	18924148
chr1	19130312	19150312	chr1	19099854	19119854
chr1	19137793	19157793	chr1	18966919	18986919
chr1	19144941	19164941	chr1	18973780	18993780
chr1	19147162	19167162	chr1	18133101	18153101
chr1	19150117	19170117	chr1	18234741	18254741
chr1	19150797	19170797	chr1	18916259	18936259
chr1	19156409	19176409	chr1	19050768	19070768
chr1	19167163	19187163	chr1	19022331	19042331
chr1	19181832	19201832	chr1	19227396	19247396
chr1	19181832	19201832	chr1	19321599	19341599
chr1	19192257	19212257	chr1	19137030	19157030
chr1	19205262	19225262	chr1	19412369	19432369
chr1	19221316	19241316	chr1	19431420	19451420
chr1	19227396	19247396	chr1	19283526	19303526
chr1	19241899	19261899	chr1	19394873	19414873
chr1	19266626	19286626	chr1	19186733	19206733
chr1	19266626	19286626	chr1	19221316	19241316
chr1	19267753	19287753	chr1	19343336	19363336
chr1	19273005	19293005	chr1	19221316	19241316
chr1	19273005	19293005	chr1	19365008	19385008
chr1	19279377	19299377	chr1	19323838	19343838
chr1	19290657	19310657	chr1	19399223	19419223
chr1	19293296	19313296	chr1	19247278	19267278
chr1	19304696	19324696	chr1	19334013	19354013
chr1	19324011	19344011	chr1	19444233	19464233
chr1	19328109	19348109	chr1	19359798	19379798
chr1	19334013	19354013	chr1	19415445	19435445
chr1	19338868	19358868	chr1	19317501	19337501
chr1	19343163	19363163	chr1	19394873	19414873
chr1	19365008	19385008	chr1	19266626	19286626
chr1	19365008	19385008	chr1	19338868	19358868
chr1	19365008	19385008	chr1	19461829	19481829
chr1	19368246	19388246	chr1	19482679	19502679
chr1	19412369	19432369	chr1	19221316	19241316
chr1	19412369	19432369	chr1	19520184	19540184
chr1	19412369	19432369	chr1	19560396	19580396
chr1	19422708	19442708	chr1	19389486	19409486
chr1	19422708	19442708	chr1	19508494	19528494
chr1	19434866	19454866	chr1	19501217	19521217
chr1	19439134	19459134	chr1	19059157	19079157
chr1	19447679	19467679	chr1	19556188	19576188
chr1	19460081	19480081	chr1	19485397	19505397
chr1	19460654	19480654	chr1	19484445	19504445
chr1	19466208	19486208	chr1	19515913	19535913
chr1	19467209	19487209	chr1	19214408	19234408
chr1	19467209	19487209	chr1	19321599	19341599
chr1	19467209	19487209	chr1	19431420	19451420
chr1	19467209	19487209	chr1	19501217	19521217
chr1	19468431	19488431	chr1	19541777	19561777
chr1	19481131	19501131	chr1	19560396	19580396
chr1	19484445	19504445	chr1	19404610	19424610
chr1	19485397	19505397	chr1	19447679	19467679
chr1	19489130	19509130	chr1	19514996	19534996
chr1	19490385	19510385	chr1	19422708	19442708
chr1	19491971	19511971	chr1	19467209	19487209
chr1	19494821	19514821	chr1	19523695	19543695
chr1	19496247	19516247	chr1	19453056	19473056
chr1	19496406	19516406	chr1	19434866	19454866
chr1	19508494	19528494	chr1	19481131	19501131
chr1	19508494	19528494	chr1	19554861	19574861
chr1	19514996	19534996	chr1	19467209	19487209
chr1	19523695	19543695	chr1	19483631	19503631
chr1	19541777	19561777	chr1	19381310	19401310
chr1	19564441	19584441	chr1	19941671	19961671
chr1	19568519	19588519	chr1	19473044	19493044
chr1	19579332	19599332	chr1	19712352	19732352
chr1	19588410	19608410	chr1	19982860	20002860
chr1	19617327	19637327	chr1	19705463	19725463
chr1	19647149	19667149	chr1	19528054	19548054
chr1	19652756	19672756	chr1	19597615	19617615
chr1	19652756	19672756	chr1	19762143	19782143
chr1	19655980	19675980	chr1	19700711	19720711
chr1	19684328	19704328	chr1	19753010	19773010
chr1	19684376	19704376	chr1	19745385	19765385
chr1	19684376	19704376	chr1	19925840	19945840
chr1	19694955	19714955	chr1	19945524	19965524
chr1	19697020	19717020	chr1	19878715	19898715
chr1	19700294	19720294	chr1	19656531	19676531
chr1	19700711	19720711	chr1	19771688	19791688
chr1	19724741	19744741	chr1	19750128	19770128
chr1	19724741	19744741	chr1	19953809	19973809
chr1	19724877	19744877	chr1	19930179	19950179
chr1	19745385	19765385	chr1	19568519	19588519
chr1	19753010	19773010	chr1	20185327	20205327
chr1	19755017	19775017	chr1	19801646	19821646
chr1	19776174	19796174	chr1	19709984	19729984
chr1	19779852	19799852	chr1	19908744	19928744
chr1	19783898	19803898	chr1	19925840	19945840
chr1	19787950	19807950	chr1	19737564	19757564
chr1	19790080	19810080	chr1	19899596	19919596
chr1	19799209	19819209	chr1	19731147	19751147
chr1	19800210	19820210	chr1	19724741	19744741
chr1	19801734	19821734	chr1	19921889	19941889
chr1	19801793	19821793	chr1	19771688	19791688
chr1	19814144	19834144	chr1	19783898	19803898
chr1	19814144	19834144	chr1	19953809	19973809
chr1	19833304	19853304	chr1	20006091	20026091
chr1	19835090	19855090	chr1	19880020	19900020
chr1	19840452	19860452	chr1	19812100	19832100
chr1	19848970	19868970	chr1	19730726	19750726
chr1	19877108	19897108	chr1	19839507	19859507
chr1	19898357	19918357	chr1	19801793	19821793
chr1	19899882	19919882	chr1	19956889	19976889
chr1	19906993	19926993	chr1	19690643	19710643
chr1	19913835	19933835	chr1	19833304	19853304
chr1	19956889	19976889	chr1	20040362	20060362
chr1	19980330	20000330	chr1	20181069	20201069
chr1	20006999	20026999	chr1	19663622	19683622
chr1	20006999	20026999	chr1	20031100	20051100
chr1	20017034	20037034	chr1	19745385	19765385
chr1	20017034	20037034	chr1	20202694	20222694
chr1	20037074	20057074	chr1	20516238	20536238
chr1	20037472	20057472	chr1	20135765	20155765
chr1	20040362	20060362	chr1	20006999	20026999
chr1	20040362	20060362	chr1	20103038	20123038
chr1	20076195	20096195	chr1	20128435	20148435
chr1	20078990	20098990	chr1	20051891	20071891
chr1	20078990	20098990	chr1	20128435	20148435
chr1	20078990	20098990	chr1	20133997	20153997
chr1	20103038	20123038	chr1	20031100	20051100
chr1	20120319	20140319	chr1	20213399	20233399
chr1	20135765	20155765	chr1	20089481	20109481
chr1	20144552	20164552	chr1	20262378	20282378
chr1	20154574	20174574	chr1	20267711	20287711
chr1	20185327	20205327	chr1	20437623	20457623
chr1	20209313	20229313	chr1	20068086	20088086
chr1	20225455	20245455	chr1	20297502	20317502
chr1	20233378	20253378	chr1	20497352	20517352
chr1	20243953	20263953	chr1	20527587	20547587
chr1	20253218	20273218	chr1	20184184	20204184
chr1	20260342	20280342	chr1	20533398	20553398
chr1	20261890	20281890	chr1	20517616	20537616
chr1	20294636	20314636	chr1	20467222	20487222
chr1	20294636	20314636	chr1	20488258	20508258
chr1	20294636	20314636	chr1	20503909	20523909
chr1	20298820	20318820	chr1	20396650	20416650
chr1	20298820	20318820	chr1	20517157	20537157
chr1	20303075	20323075	chr1	20257933	20277933
chr1	20332892	20352892	chr1	20371535	20391535
chr1	20340859	20360859	chr1	20460095	20480095
chr1	20340916	20360916	chr1	20517528	20537528
chr1	20341796	20361796	chr1	20711077	20731077
chr1	20348133	20368133	chr1	20744909	20764909
chr1	20350037	20370037	chr1	20209746	20229746
chr1	20356850	20376850	chr1	20489626	20509626
chr1	20359000	20379000	chr1	20287606	20307606
chr1	20377392	20397392	chr1	20271300	20291300
chr1	20377392	20397392	chr1	20531091	20551091
chr1	20380873	20400873	chr1	20256804	20276804
chr1	20402966	20422966	chr1	20469923	20489923
chr1	20413054	20433054	chr1	20797787	20817787
chr1	20432494	20452494	chr1	20655416	20675416
chr1	20437623	20457623	chr1	20287606	20307606
chr1	20447175	20467175	chr1	20719511	20739511
chr1	20453001	20473001	chr1	20082404	20102404
chr1	20464981	20484981	chr1	20366534	20386534
chr1	20464981	20484981	chr1	20714020	20734020
chr1	20467222	20487222	chr1	20243953	20263953
chr1	20467222	20487222	chr1	20432494	20452494
chr1	20469923	20489923	chr1	20423076	20443076
chr1	20479882	20499882	chr1	20528935	20548935
chr1	20480770	20500770	chr1	20612271	20632271
chr1	20483540	20503540	chr1	20676471	20696471
chr1	20484163	20504163	chr1	20643532	20663532
chr1	20485488	20505488	chr1	20423076	20443076
chr1	20485488	20505488	chr1	20816585	20836585
chr1	20488625	20508625	chr1	20544511	20564511
chr1	20489626	20509626	chr1	20881692	20901692
chr1	20492018	20512018	chr1	20523980	20543980
chr1	20494344	20514344	chr1	20469923	20489923
chr1	20509154	20529154	chr1	20531091	20551091
chr1	20516238	20536238	chr1	20482795	20502795
chr1	20516238	20536238	chr1	20581239	20601239
chr1	20523980	20543980	chr1	20797750	20817750
chr1	20525358	20545358	chr1	20625773	20645773
chr1	20527587	20547587	chr1	20701622	20721622
chr1	20528935	20548935	chr1	20670568	20690568
chr1	20529894	20549894	chr1	20296012	20316012
chr1	20531091	20551091	chr1	20497352	20517352
chr1	20531091	20551091	chr1	20689297	20709297
chr1	20533291	20553291	chr1	20247539	20267539
chr1	20533398	20553398	chr1	20564254	20584254
chr1	20535883	20555883	chr1	20752536	20772536
chr1	20538190	20558190	chr1	20725836	20745836
chr1	20544511	20564511	chr1	20594112	20614112
chr1	20549243	20569243	chr1	20517157	20537157
chr1	20549243	20569243	chr1	20689297	20709297
chr1	20549820	20569820	chr1	20490650	20510650
chr1	20557522	20577522	chr1	20630353	20650353
chr1	20557522	20577522	chr1	20802325	20822325
chr1	20558611	20578611	chr1	20742620	20762620
chr1	20564254	20584254	chr1	20497352	20517352
chr1	20565945	20585945	chr1	20759928	20779928
chr1	20574936	20594936	chr1	20489626	20509626
chr1	20576408	20596408	chr1	20555610	20575610
chr1	20579631	20599631	chr1	20802325	20822325
chr1	20579767	20599767	chr1	20739448	20759448
chr1	20595270	20615270	chr1	20055135	20075135
chr1	20595270	20615270	chr1	20564254	20584254
chr1	20615532	20635532	chr1	20767500	20787500
chr1	20615879	20635879	chr1	20384241	20404241
chr1	20625773	20645773	chr1	20667419	20687419
chr1	20637649	20657649	chr1	20467222	20487222
chr1	20650738	20670738	chr1	20687302	20707302
chr1	20657158	20677158	chr1	20549289	20569289
chr1	20658239	20678239	chr1	20583294	20603294
chr1	20660104	20680104	chr1	20694735	20714735
chr1	20660104	20680104	chr1	20740930	20760930
chr1	20662812	20682812	chr1	20785210	20805210
chr1	20665456	20685456	chr1	20789356	20809356
chr1	20666808	20686808	chr1	20827436	20847436
chr1	20676471	20696471	chr1	20866551	20886551
chr1	20679262	20699262	chr1	20813720	20833720
chr1	20679798	20699798	chr1	20794922	20814922
chr1	20696006	20716006	chr1	20101386	20121386
chr1	20698001	20718001	chr1	20800615	20820615
chr1	20700032	20720032	chr1	20746594	20766594
chr1	20701622	20721622	chr1	20760664	20780664
chr1	20706161	20726161	chr1	20517157	20537157
chr1	20709863	20729863	chr1	20535447	20555447
chr1	20711077	20731077	chr1	20634771	20654771
chr1	20714020	20734020	chr1	20576408	20596408
chr1	20723162	20743162	chr1	20679619	20699619
chr1	20731776	20751776	chr1	20805326	20825326
chr1	20742793	20762793	chr1	20710244	20730244
chr1	20749925	20769925	chr1	20781077	20801077
chr1	20756102	20776102	chr1	20533398	20553398
chr1	20756102	20776102	chr1	20704963	20724963
chr1	20756838	20776838	chr1	20717671	20737671
chr1	20758566	20778566	chr1	20797750	20817750
chr1	20766852	20786852	chr1	20529894	20549894
chr1	20771823	20791823	chr1	20756190	20776190
chr1	20779410	20799410	chr1	20262378	20282378
chr1	20782146	20802146	chr1	20867872	20887872
chr1	20785210	20805210	chr1	20488258	20508258
chr1	20793212	20813212	chr1	20533398	20553398
chr1	20794922	20814922	chr1	20664775	20684775
chr1	20796469	20816469	chr1	20545456	20565456
chr1	20796469	20816469	chr1	20688145	20708145
chr1	20813665	20833665	chr1	20564649	20584649
chr1	20829636	20849636	chr1	20855795	20875795
chr1	20830301	20850301	chr1	20529894	20549894
chr1	20832539	20852539	chr1	20867872	20887872
chr1	20832539	20852539	chr1	20952730	20972730
chr1	20862674	20882674	chr1	20564978	20584978
chr1	20881954	20901954	chr1	20748322	20768322
chr1	20883815	20903815	chr1	20855795	20875795
chr1	20884188	20904188	chr1	20967289	20987289
chr1	20888787	20908787	chr1	20835374	20855374
chr1	20903876	20923876	chr1	20658632	20678632
chr1	20919472	20939472	chr1	20846187	20866187
chr1	20946986	20966986	chr1	20871724	20891724
chr1	20946986	20966986	chr1	20905585	20925585
chr1	20958453	20978453	chr1	20829636	20849636
chr1	20975766	20995766	chr1	20797750	20817750
chr1	20975766	20995766	chr1	20862042	20882042
chr1	20980057	21000057	chr1	21268179	21288179
chr1	20980057	21000057	chr1	21356529	21376529
chr1	20993757	21013757	chr1	20832539	20852539
chr1	20993757	21013757	chr1	21202005	21222005
chr1	21010702	21030702	chr1	21052778	21072778
chr1	21029500	21049500	chr1	21246939	21266939
chr1	21058728	21078728	chr1	21098342	21118342
chr1	21084220	21104220	chr1	21392549	21412549
chr1	21089412	21109412	chr1	21572019	21592019
chr1	21095017	21115017	chr1	21029500	21049500
chr1	21101294	21121294	chr1	21361666	21381666
chr1	21103381	21123381	chr1	21010702	21030702
chr1	21122520	21142520	chr1	21145107	21165107
chr1	21122520	21142520	chr1	21212140	21232140
chr1	21122520	21142520	chr1	21253214	21273214
chr1	21131796	21151796	chr1	21218176	21238176
chr1	21132613	21152613	chr1	21020068	21040068
chr1	21141889	21161889	chr1	21268179	21288179
chr1	21145107	21165107	chr1	21052778	21072778
chr1	21146355	21166355	chr1	21219998	21239998
chr1	21164468	21184468	chr1	21212140	21232140
chr1	21164468	21184468	chr1	21657058	21677058
chr1	21169546	21189546	chr1	21309110	21329110
chr1	21172917	21192917	chr1	21276824	21296824
chr1	21200044	21220044	chr1	21174138	21194138
chr1	21202005	21222005	chr1	20871724	20891724
chr1	21202005	21222005	chr1	21145107	21165107
chr1	21202005	21222005	chr1	21264718	21284718
chr1	21206652	21226652	chr1	21098342	21118342
chr1	21207188	21227188	chr1	21797541	21817541
chr1	21210193	21230193	chr1	21302216	21322216
chr1	21211337	21231337	chr1	20876060	20896060
chr1	21216288	21236288	chr1	21423887	21443887
chr1	21224201	21244201	chr1	21458661	21478661
chr1	21227064	21247064	chr1	21192706	21212706
chr1	21230572	21250572	chr1	21192706	21212706
chr1	21230572	21250572	chr1	21306227	21326227
chr1	21246170	21266170	chr1	21304270	21324270
chr1	21246170	21266170	chr1	21358712	21378712
chr1	21253214	21273214	chr1	21145107	21165107
chr1	21259059	21279059	chr1	21206652	21226652
chr1	21259059	21279059	chr1	21219998	21239998
chr1	21259059	21279059	chr1	21596911	21616911
chr1	21261123	21281123	chr1	21349252	21369252
chr1	21262323	21282323	chr1	21318054	21338054
chr1	21263977	21283977	chr1	21362373	21382373
chr1	21268179	21288179	chr1	21223334	21243334
chr1	21268368	21288368	chr1	21219624	21239624
chr1	21272622	21292622	chr1	21185928	21205928
chr1	21278668	21298668	chr1	21202005	21222005
chr1	21285004	21305004	chr1	21337354	21357354
chr1	21301582	21321582	chr1	21264718	21284718
chr1	21309593	21329593	chr1	21265325	21285325
chr1	21310908	21330908	chr1	21151183	21171183
chr1	21311613	21331613	chr1	21252474	21272474
chr1	21316300	21336300	chr1	21392549	21412549
chr1	21317439	21337439	chr1	21555673	21575673
chr1	21324104	21344104	chr1	21271829	21291829
chr1	21329062	21349062	chr1	21362530	21382530
chr1	21331366	21351366	chr1	21238290	21258290
chr1	21333387	21353387	chr1	21218176	21238176
chr1	21336524	21356524	chr1	21467810	21487810
chr1	21338345	21358345	chr1	21364958	21384958
chr1	21349252	21369252	chr1	21304270	21324270
chr1	21349252	21369252	chr1	21373094	21393094
chr1	21361666	21381666	chr1	21310425	21330425
chr1	21366192	21386192	chr1	21400846	21420846
chr1	21367804	21387804	chr1	21482853	21502853
chr1	21372641	21392641	chr1	21270022	21290022
[truncated: 171,206 more rows]
