# Supplementary material for: 3D Chromatin Alteration by Disrupting β-Catenin/CBP Interaction Is Enriched with Insulin Signaling in Pancreatic Cancer
Source: Cancers (Basel). 2024 Jun 12;16(12):2202. doi: 10.3390/cancers16122202 (PMC11201718; doi:10.3390/cancers16122202)
Supplement: Supplementary file 1 [file cancers-16-02202-s001.zip › Supplementary File 8.xlsx]

## Sheet: PANC1-ICG_Loops
Supplementary File 8. Chromatin interaction loops in PANC1 with treatment of ICG-001
chrom1	start1	end1	chrom2	start2	end2
chr1	865091	885091	chr1	839398	859398
chr1	1036102	1056102	chr1	1176622	1196622
chr1	1098428	1118428	chr1	1143607	1163607
chr1	1128752	1148752	chr1	1081628	1101628
chr1	1143607	1163607	chr1	1066506	1086506
chr1	1382889	1402889	chr1	1412327	1432327
chr1	1417820	1437820	chr1	1296679	1316679
chr1	1463803	1483803	chr1	1436847	1456847
chr1	1483568	1503568	chr1	1509686	1529686
chr1	1539360	1559360	chr1	1486020	1506020
chr1	1745203	1765203	chr1	1815712	1835712
chr1	1746262	1766262	chr1	1815254	1835254
chr1	1747204	1767204	chr1	1709574	1729574
chr1	1754603	1774603	chr1	1687324	1707324
chr1	1821603	1841603	chr1	1773772	1793772
chr1	1886935	1906935	chr1	1962559	1982559
chr1	1948032	1968032	chr1	1860277	1880277
chr1	2034135	2054135	chr1	1990407	2010407
chr1	2038542	2058542	chr1	2093531	2113531
chr1	2078356	2098356	chr1	2038542	2058542
chr1	2118715	2138715	chr1	2172420	2192420
chr1	2118715	2138715	chr1	2303887	2323887
chr1	2118715	2138715	chr1	2318854	2338854
chr1	2141201	2161201	chr1	2115226	2135226
chr1	2191172	2211172	chr1	2236867	2256867
chr1	2229817	2249817	chr1	2191172	2211172
chr1	2231324	2251324	chr1	2138749	2158749
chr1	2324460	2344460	chr1	2118715	2138715
chr1	2864997	2884997	chr1	2898609	2918609
chr1	2978397	2998397	chr1	3317997	3337997
chr1	3093954	3113954	chr1	3053435	3073435
chr1	3192098	3212098	chr1	3169592	3189592
chr1	3235675	3255675	chr1	3291745	3311745
chr1	3243451	3263451	chr1	3216028	3236028
chr1	3329112	3349112	chr1	2980171	3000171
chr1	3413503	3433503	chr1	3455413	3475413
chr1	3465865	3485865	chr1	3517063	3537063
chr1	3517063	3537063	chr1	3413503	3433503
chr1	3528123	3548123	chr1	3403675	3423675
chr1	3676695	3696695	chr1	3718927	3738927
chr1	3685213	3705213	chr1	3637762	3657762
chr1	5064038	5084038	chr1	5113274	5133274
chr1	5074950	5094950	chr1	5040396	5060396
chr1	5093882	5113882	chr1	5124407	5144407
chr1	5114563	5134563	chr1	5080775	5100775
chr1	5145131	5165131	chr1	5108434	5128434
chr1	5151689	5171689	chr1	5203110	5223110
chr1	5162253	5182253	chr1	5203110	5223110
chr1	5217421	5237421	chr1	5174909	5194909
chr1	5516442	5536442	chr1	5478996	5498996
chr1	5574399	5594399	chr1	5603723	5623723
chr1	5582794	5602794	chr1	5603723	5623723
chr1	5582794	5602794	chr1	5662982	5682982
chr1	5593529	5613529	chr1	5560913	5580913
chr1	5608629	5628629	chr1	5580234	5600234
chr1	5619459	5639459	chr1	5635990	5655990
chr1	5635990	5655990	chr1	5585548	5605548
chr1	5659594	5679594	chr1	5568158	5588158
chr1	5681702	5701702	chr1	5620068	5640068
chr1	5688015	5708015	chr1	5661811	5681811
chr1	5692994	5712994	chr1	5648692	5668692
chr1	5721481	5741481	chr1	5759487	5779487
chr1	5774990	5794990	chr1	5726389	5746389
chr1	5868496	5888496	chr1	5889699	5909699
chr1	5868496	5888496	chr1	5901635	5921635
chr1	5965580	5985580	chr1	6032312	6052312
chr1	6076265	6096265	chr1	6033291	6053291
chr1	6119183	6139183	chr1	6165474	6185474
chr1	6122657	6142657	chr1	6045946	6065946
chr1	6129088	6149088	chr1	6165474	6185474
chr1	6165474	6185474	chr1	6092889	6112889
chr1	6173162	6193162	chr1	6203891	6223891
chr1	6203335	6223335	chr1	6129088	6149088
chr1	6203335	6223335	chr1	6172793	6192793
chr1	6237686	6257686	chr1	6265112	6285112
chr1	6281717	6301717	chr1	6248278	6268278
chr1	6306178	6326178	chr1	6443897	6463897
chr1	6319350	6339350	chr1	6376389	6396389
chr1	6361705	6381705	chr1	6306178	6326178
chr1	6366592	6386592	chr1	6319350	6339350
chr1	6366592	6386592	chr1	6344882	6364882
chr1	6460092	6480092	chr1	6414204	6434204
chr1	6462541	6482541	chr1	6538747	6558747
chr1	6465702	6485702	chr1	6414204	6434204
chr1	6537602	6557602	chr1	6573789	6593789
chr1	6542493	6562493	chr1	6596163	6616163
chr1	6669010	6689010	chr1	6641073	6661073
chr1	6681291	6701291	chr1	6728584	6748584
chr1	6725690	6745690	chr1	6704718	6724718
chr1	6728584	6748584	chr1	6702995	6722995
chr1	6770362	6790362	chr1	6709570	6729570
chr1	6770362	6790362	chr1	6929576	6949576
chr1	6772472	6792472	chr1	6728584	6748584
chr1	6772472	6792472	chr1	6818550	6838550
chr1	6772472	6792472	chr1	6833081	6853081
chr1	6778865	6798865	chr1	6815642	6835642
chr1	6802765	6822765	chr1	6843154	6863154
chr1	6815642	6835642	chr1	6770362	6790362
chr1	6833081	6853081	chr1	7058554	7078554
chr1	6843154	6863154	chr1	6887530	6907530
chr1	6858412	6878412	chr1	6824699	6844699
chr1	6880397	6900397	chr1	6843154	6863154
chr1	6891751	6911751	chr1	6968981	6988981
chr1	6915126	6935126	chr1	6936701	6956701
chr1	6921678	6941678	chr1	6851403	6871403
chr1	6927862	6947862	chr1	6778865	6798865
chr1	6965950	6985950	chr1	6851403	6871403
chr1	6965950	6985950	chr1	7056258	7076258
chr1	6977108	6997108	chr1	6949801	6969801
chr1	7004902	7024902	chr1	6973281	6993281
chr1	7039710	7059710	chr1	7077477	7097477
chr1	7060863	7080863	chr1	7087850	7107850
chr1	7073767	7093767	chr1	7050720	7070720
chr1	7126708	7146708	chr1	7199219	7219219
chr1	7181725	7201725	chr1	7126708	7146708
chr1	7186713	7206713	chr1	7209820	7229820
chr1	7217478	7237478	chr1	7255553	7275553
chr1	7247021	7267021	chr1	7213532	7233532
chr1	7247021	7267021	chr1	7217478	7237478
chr1	7255553	7275553	chr1	7591073	7611073
chr1	7277402	7297402	chr1	7378681	7398681
chr1	7286292	7306292	chr1	7255553	7275553
chr1	7295734	7315734	chr1	7272675	7292675
chr1	7295734	7315734	chr1	7361661	7381661
chr1	7336645	7356645	chr1	7305846	7325846
chr1	7354325	7374325	chr1	7389373	7409373
chr1	7358261	7378261	chr1	7447618	7467618
chr1	7361661	7381661	chr1	7435316	7455316
chr1	7378681	7398681	chr1	7447618	7467618
chr1	7380613	7400613	chr1	7358710	7378710
chr1	7381414	7401414	chr1	7498218	7518218
chr1	7447618	7467618	chr1	7353661	7373661
chr1	7452808	7472808	chr1	7519025	7539025
chr1	7478999	7498999	chr1	7356101	7376101
chr1	7492099	7512099	chr1	7457611	7477611
chr1	7492099	7512099	chr1	7519025	7539025
chr1	7513148	7533148	chr1	7492099	7512099
chr1	7553830	7573830	chr1	7595491	7615491
chr1	7553830	7573830	chr1	7618759	7638759
chr1	7557296	7577296	chr1	7587924	7607924
chr1	7599663	7619663	chr1	7524233	7544233
chr1	7613567	7633567	chr1	7587924	7607924
chr1	7726929	7746929	chr1	7798339	7818339
chr1	7730714	7750714	chr1	7815409	7835409
chr1	7746487	7766487	chr1	7784543	7804543
chr1	7755616	7775616	chr1	7802318	7822318
chr1	7765136	7785136	chr1	7784543	7804543
chr1	7777380	7797380	chr1	7730714	7750714
chr1	7793300	7813300	chr1	7770548	7790548
chr1	7802318	7822318	chr1	7826531	7846531
chr1	7811921	7831921	chr1	7743177	7763177
chr1	7820921	7840921	chr1	7765136	7785136
chr1	7820921	7840921	chr1	7972112	7992112
chr1	7830079	7850079	chr1	7950688	7970688
chr1	7830079	7850079	chr1	7988202	8008202
chr1	7834422	7854422	chr1	7803325	7823325
chr1	7834422	7854422	chr1	7885264	7905264
chr1	7867978	7887978	chr1	7834422	7854422
chr1	7867978	7887978	chr1	7904005	7924005
chr1	7867978	7887978	chr1	7948508	7968508
chr1	7891601	7911601	chr1	7922726	7942726
chr1	7921031	7941031	chr1	7889148	7909148
chr1	7921562	7941562	chr1	7950688	7970688
chr1	7948508	7968508	chr1	8012108	8032108
chr1	7950688	7970688	chr1	7834422	7854422
chr1	7950688	7970688	chr1	7885264	7905264
chr1	7951141	7971141	chr1	7889148	7909148
chr1	7972112	7992112	chr1	7996468	8016468
chr1	7988202	8008202	chr1	7966351	7986351
chr1	8012108	8032108	chr1	7951692	7971692
chr1	8053808	8073808	chr1	8012108	8032108
chr1	8059244	8079244	chr1	8365176	8385176
chr1	8062488	8082488	chr1	8225732	8245732
chr1	8067989	8087989	chr1	8306318	8326318
chr1	8077075	8097075	chr1	8361363	8381363
chr1	8077686	8097686	chr1	8230931	8250931
chr1	8085766	8105766	chr1	8116262	8136262
chr1	8089679	8109679	chr1	8338469	8358469
chr1	8089923	8109923	chr1	8059244	8079244
chr1	8126752	8146752	chr1	8089923	8109923
chr1	8147457	8167457	chr1	8365176	8385176
chr1	8150152	8170152	chr1	8216593	8236593
chr1	8196379	8216379	chr1	8130962	8150962
chr1	8196379	8216379	chr1	8365176	8385176
chr1	8203230	8223230	chr1	8164484	8184484
chr1	8229326	8249326	chr1	8196379	8216379
chr1	8242052	8262052	chr1	8068635	8088635
chr1	8248209	8268209	chr1	8275163	8295163
chr1	8253393	8273393	chr1	8365176	8385176
chr1	8259419	8279419	chr1	8360656	8380656
chr1	8272450	8292450	chr1	8053808	8073808
chr1	8301903	8321903	chr1	8069411	8089411
chr1	8301903	8321903	chr1	8355123	8375123
chr1	8306318	8326318	chr1	8089923	8109923
chr1	8306318	8326318	chr1	8261337	8281337
chr1	8311632	8331632	chr1	8343044	8363044
chr1	8350505	8370505	chr1	8242052	8262052
chr1	8355123	8375123	chr1	8147457	8167457
chr1	8360656	8380656	chr1	8046609	8066609
chr1	8360656	8380656	chr1	8306318	8326318
chr1	8365176	8385176	chr1	8077686	8097686
chr1	8365176	8385176	chr1	8173570	8193570
chr1	8383336	8403336	chr1	8468120	8488120
chr1	8403268	8423268	chr1	8365176	8385176
chr1	8414683	8434683	chr1	8448582	8468582
chr1	8426880	8446880	chr1	8457851	8477851
chr1	8440070	8460070	chr1	8408274	8428274
chr1	8440070	8460070	chr1	8412092	8432092
chr1	8440070	8460070	chr1	8465680	8485680
chr1	8440070	8460070	chr1	8468945	8488945
chr1	8456157	8476157	chr1	8514595	8534595
chr1	8468945	8488945	chr1	8505149	8525149
chr1	8473793	8493793	chr1	8499138	8519138
chr1	8477576	8497576	chr1	8448582	8468582
chr1	8485101	8505101	chr1	8456615	8476615
chr1	8503009	8523009	chr1	8529396	8549396
chr1	8505149	8525149	chr1	8482849	8502849
chr1	8505149	8525149	chr1	8563698	8583698
chr1	8512352	8532352	chr1	8475882	8495882
chr1	8512352	8532352	chr1	8541551	8561551
chr1	8529396	8549396	chr1	8473793	8493793
chr1	8536768	8556768	chr1	8503009	8523009
chr1	8541551	8561551	chr1	8563698	8583698
chr1	8541551	8561551	chr1	8772178	8792178
chr1	8541736	8561736	chr1	8455112	8475112
chr1	8557582	8577582	chr1	8512352	8532352
chr1	8567098	8587098	chr1	8539831	8559831
chr1	8567098	8587098	chr1	8616955	8636955
chr1	8570988	8590988	chr1	8529396	8549396
chr1	8573735	8593735	chr1	8608899	8628899
chr1	8578401	8598401	chr1	8601140	8621140
chr1	8587250	8607250	chr1	8540798	8560798
chr1	8588353	8608353	chr1	8539831	8559831
chr1	8588353	8608353	chr1	8633783	8653783
chr1	8588353	8608353	chr1	8726697	8746697
chr1	8598391	8618391	chr1	8562435	8582435
chr1	8598391	8618391	chr1	8726697	8746697
chr1	8598391	8618391	chr1	8778478	8798478
chr1	8605271	8625271	chr1	8629897	8649897
chr1	8608899	8628899	chr1	8772178	8792178
chr1	8613542	8633542	chr1	8588353	8608353
chr1	8613542	8633542	chr1	8729027	8749027
chr1	8613542	8633542	chr1	8784082	8804082
chr1	8616955	8636955	chr1	8578401	8598401
chr1	8625213	8645213	chr1	8721129	8741129
chr1	8625774	8645774	chr1	8599923	8619923
chr1	8629897	8649897	chr1	8651930	8671930
chr1	8643675	8663675	chr1	8772178	8792178
chr1	8643675	8663675	chr1	8837088	8857088
chr1	8651930	8671930	chr1	8613542	8633542
chr1	8659947	8679947	chr1	8685070	8705070
chr1	8659947	8679947	chr1	8688189	8708189
chr1	8667126	8687126	chr1	8638911	8658911
chr1	8679937	8699937	chr1	8732326	8752326
chr1	8682624	8702624	chr1	8750824	8770824
chr1	8702087	8722087	chr1	8613542	8633542
chr1	8704747	8724747	chr1	8833919	8853919
chr1	8705303	8725303	chr1	8799607	8819607
chr1	8711387	8731387	chr1	8688189	8708189
chr1	8724013	8744013	chr1	8679937	8699937
chr1	8724435	8744435	chr1	8598391	8618391
chr1	8729027	8749027	chr1	8651930	8671930
chr1	8730628	8750628	chr1	8492853	8512853
chr1	8730628	8750628	chr1	8616955	8636955
chr1	8730628	8750628	chr1	8817333	8837333
chr1	8732326	8752326	chr1	8756116	8776116
chr1	8733843	8753843	chr1	8711387	8731387
chr1	8733843	8753843	chr1	8765222	8785222
chr1	8749783	8769783	chr1	8573735	8593735
chr1	8749783	8769783	chr1	8688189	8708189
chr1	8749783	8769783	chr1	8709061	8729061
chr1	8753292	8773292	chr1	8674550	8694550
chr1	8753292	8773292	chr1	8726697	8746697
chr1	8759801	8779801	chr1	8616955	8636955
chr1	8759801	8779801	chr1	8732326	8752326
chr1	8765222	8785222	chr1	8475882	8495882
chr1	8772178	8792178	chr1	8563698	8583698
chr1	8772178	8792178	chr1	8889239	8909239
chr1	8781884	8801884	chr1	8818968	8838968
chr1	8785915	8805915	chr1	8608899	8628899
chr1	8791837	8811837	chr1	8815626	8835626
chr1	8815626	8835626	chr1	8736818	8756818
chr1	8823027	8843027	chr1	8795775	8815775
chr1	8840715	8860715	chr1	8809046	8829046
chr1	8901775	8921775	chr1	8867117	8887117
chr1	8932020	8952020	chr1	8958062	8978062
chr1	8967659	8987659	chr1	8926197	8946197
chr1	8983997	9003997	chr1	9044574	9064574
chr1	8998711	9018711	chr1	9041602	9061602
chr1	9030316	9050316	chr1	9019609	9039609
chr1	9098946	9118946	chr1	9054335	9074335
chr1	9098946	9118946	chr1	9141763	9161763
chr1	9108358	9128358	chr1	9141763	9161763
chr1	9137053	9157053	chr1	8967659	8987659
chr1	9137053	9157053	chr1	9296606	9316606
chr1	9141763	9161763	chr1	9253712	9273712
chr1	9172559	9192559	chr1	9144014	9164014
chr1	9185144	9205144	chr1	9246309	9266309
chr1	9206664	9226664	chr1	9172559	9192559
chr1	9253712	9273712	chr1	9199803	9219803
chr1	9269548	9289548	chr1	9308739	9328739
chr1	9273862	9293862	chr1	9296606	9316606
chr1	9279477	9299477	chr1	9246115	9266115
chr1	9304362	9324362	chr1	9497505	9517505
chr1	9329460	9349460	chr1	9286866	9306866
chr1	9340167	9360167	chr1	9424341	9444341
chr1	9340167	9360167	chr1	9497505	9517505
chr1	9358103	9378103	chr1	9434191	9454191
chr1	9363189	9383189	chr1	9340167	9360167
chr1	9399305	9419305	chr1	9422049	9442049
chr1	9408238	9428238	chr1	9510273	9530273
chr1	9420927	9440927	chr1	9394240	9414240
chr1	9457865	9477865	chr1	9340167	9360167
chr1	9457865	9477865	chr1	9417867	9437867
chr1	9483771	9503771	chr1	9532532	9552532
chr1	9490676	9510676	chr1	9461208	9481208
chr1	9497505	9517505	chr1	9358103	9378103
chr1	9532532	9552532	chr1	9452263	9472263
chr1	9555539	9575539	chr1	9610765	9630765
chr1	9571072	9591072	chr1	9624001	9644001
chr1	9585883	9605883	chr1	9539925	9559925
chr1	9596051	9616051	chr1	9635803	9655803
chr1	9609312	9629312	chr1	9637642	9657642
chr1	9630604	9650604	chr1	9605793	9625793
chr1	9635803	9655803	chr1	9571072	9591072
chr1	9643894	9663894	chr1	9621899	9641899
chr1	9650127	9670127	chr1	9621724	9641724
chr1	9671688	9691688	chr1	9726019	9746019
chr1	9694653	9714653	chr1	9713185	9733185
chr1	9698106	9718106	chr1	9861338	9881338
chr1	9713185	9733185	chr1	9682951	9702951
chr1	9743985	9763985	chr1	9694653	9714653
chr1	9803998	9823998	chr1	9830530	9850530
chr1	9803998	9823998	chr1	9977465	9997465
chr1	9834335	9854335	chr1	9871806	9891806
chr1	9852754	9872754	chr1	9875102	9895102
chr1	9856278	9876278	chr1	9967638	9987638
chr1	9870263	9890263	chr1	9827211	9847211
chr1	9875102	9895102	chr1	9917677	9937677
chr1	9903215	9923215	chr1	9862322	9882322
chr1	9936930	9956930	chr1	9979895	9999895
chr1	9955910	9975910	chr1	9930770	9950770
chr1	9962747	9982747	chr1	9933140	9953140
chr1	9972044	9992044	chr1	10038650	10058650
chr1	10034953	10054953	chr1	10063603	10083603
chr1	10038650	10058650	chr1	10013138	10033138
chr1	10042690	10062690	chr1	10079861	10099861
chr1	10044572	10064572	chr1	9995855	10015855
chr1	10073226	10093226	chr1	10034953	10054953
chr1	10114508	10134508	chr1	10081143	10101143
chr1	10121812	10141812	chr1	10151928	10171928
chr1	10144611	10164611	chr1	10178349	10198349
chr1	10166742	10186742	chr1	10128047	10148047
chr1	10173109	10193109	chr1	10206690	10226690
chr1	10173109	10193109	chr1	10209466	10229466
chr1	10177110	10197110	chr1	10144611	10164611
chr1	10184950	10204950	chr1	10222331	10242331
chr1	10206690	10226690	chr1	10139255	10159255
chr1	10209466	10229466	chr1	10180159	10200159
chr1	10222331	10242331	chr1	10128047	10148047
chr1	10234422	10254422	chr1	10178349	10198349
chr1	10234422	10254422	chr1	10328592	10348592
chr1	10252632	10272632	chr1	10286243	10306243
chr1	10264582	10284582	chr1	10206690	10226690
chr1	10264582	10284582	chr1	10230869	10250869
chr1	10276909	10296909	chr1	10301657	10321657
chr1	10278008	10298008	chr1	10313538	10333538
chr1	10281107	10301107	chr1	10319627	10339627
chr1	10281107	10301107	chr1	10358259	10378259
chr1	10301657	10321657	chr1	10278008	10298008
chr1	10317602	10337602	chr1	10273700	10293700
chr1	10319627	10339627	chr1	10354310	10374310
chr1	10321583	10341583	chr1	10348986	10368986
chr1	10331640	10351640	chr1	10222331	10242331
chr1	10356971	10376971	chr1	10328592	10348592
chr1	10361162	10381162	chr1	10331640	10351640
chr1	10379314	10399314	chr1	10412093	10432093
chr1	10392836	10412836	chr1	10324991	10344991
chr1	10412093	10432093	chr1	10375434	10395434
chr1	10481755	10501755	chr1	10541186	10561186
chr1	10502877	10522877	chr1	10545994	10565994
chr1	10541186	10561186	chr1	10507177	10527177
chr1	10542169	10562169	chr1	10582024	10602024
chr1	10543118	10563118	chr1	10507177	10527177
chr1	10567920	10587920	chr1	10653017	10673017
chr1	10610962	10630962	chr1	10637997	10657997
chr1	10628107	10648107	chr1	10588112	10608112
chr1	10628107	10648107	chr1	10653017	10673017
chr1	10628107	10648107	chr1	10658153	10678153
chr1	10637997	10657997	chr1	10577122	10597122
chr1	10719974	10739974	chr1	10697655	10717655
chr1	10769377	10789377	chr1	10796895	10816895
chr1	10825249	10845249	chr1	10793845	10813845
chr1	10887721	10907721	chr1	10635734	10655734
chr1	10901900	10921900	chr1	10863629	10883629
chr1	11015933	11035933	chr1	10987644	11007644
chr1	11045995	11065995	chr1	11033143	11053143
chr1	11114448	11134448	chr1	11151103	11171103
chr1	11147070	11167070	chr1	11238892	11258892
chr1	11176117	11196117	chr1	11210333	11230333
chr1	11181690	11201690	chr1	11216829	11236829
chr1	11188190	11208190	chr1	11273019	11293019
chr1	11195955	11215955	chr1	11162667	11182667
chr1	11195955	11215955	chr1	11240229	11260229
chr1	11227618	11247618	chr1	11188190	11208190
chr1	11238892	11258892	chr1	11284452	11304452
chr1	11241977	11261977	chr1	11210333	11230333
chr1	11264630	11284630	chr1	11151103	11171103
chr1	11267555	11287555	chr1	11241275	11261275
chr1	11267555	11287555	chr1	11304547	11324547
chr1	11269695	11289695	chr1	11304547	11324547
chr1	11304547	11324547	chr1	11273019	11293019
chr1	11314297	11334297	chr1	11269695	11289695
chr1	11347047	11367047	chr1	11380984	11400984
chr1	11372199	11392199	chr1	11342914	11362914
chr1	11386967	11406967	chr1	11323347	11343347
chr1	11388973	11408973	chr1	11488600	11508600
chr1	11395300	11415300	chr1	11441065	11461065
chr1	11416258	11436258	chr1	11485825	11505825
chr1	11431029	11451029	chr1	11408928	11428928
chr1	11441065	11461065	chr1	11492557	11512557
chr1	11567143	11587143	chr1	11534759	11554759
chr1	11604199	11624199	chr1	11579285	11599285
chr1	11651245	11671245	chr1	11607522	11627522
chr1	11721448	11741448	chr1	11769638	11789638
chr1	11765622	11785622	chr1	11733455	11753455
chr1	11778443	11798443	chr1	11715269	11735269
chr1	11818203	11838203	chr1	11846384	11866384
chr1	11843593	11863593	chr1	11871609	11891609
chr1	11868891	11888891	chr1	12073603	12093603
chr1	11871609	11891609	chr1	11905704	11925704
chr1	11897580	11917580	chr1	11866020	11886020
chr1	11905704	11925704	chr1	11941084	11961084
chr1	12033031	12053031	chr1	12073603	12093603
chr1	12157292	12177292	chr1	12104773	12124773
chr1	12157292	12177292	chr1	12192024	12212024
chr1	12165915	12185915	chr1	12267475	12287475
chr1	12177645	12197645	chr1	12267475	12287475
chr1	12214282	12234282	chr1	12150240	12170240
chr1	12225776	12245776	chr1	12192024	12212024
chr1	12255757	12275757	chr1	12157292	12177292
chr1	12288622	12308622	chr1	12340534	12360534
chr1	12300649	12320649	chr1	12170074	12190074
chr1	12314683	12334683	chr1	12340534	12360534
chr1	12318274	12338274	chr1	12292868	12312868
chr1	12318274	12338274	chr1	12352418	12372418
chr1	12321808	12341808	chr1	12430020	12450020
chr1	12322963	12342963	chr1	12357019	12377019
chr1	12325248	12345248	chr1	12350148	12370148
chr1	12325248	12345248	chr1	12404241	12424241
chr1	12340534	12360534	chr1	12311001	12331001
chr1	12350148	12370148	chr1	12327273	12347273
chr1	12350148	12370148	chr1	12379399	12399399
chr1	12357019	12377019	chr1	12321808	12341808
chr1	12357019	12377019	chr1	12417919	12437919
chr1	12361701	12381701	chr1	12396712	12416712
chr1	12371029	12391029	chr1	12559730	12579730
chr1	12379399	12399399	chr1	12417919	12437919
chr1	12391954	12411954	chr1	12434545	12454545
chr1	12391954	12411954	chr1	12656125	12676125
chr1	12396712	12416712	chr1	12350148	12370148
chr1	12396712	12416712	chr1	12365940	12385940
chr1	12411785	12431785	chr1	12434545	12454545
chr1	12411785	12431785	chr1	12460579	12480579
chr1	12425896	12445896	chr1	12389556	12409556
chr1	12430020	12450020	chr1	12487487	12507487
chr1	12450560	12470560	chr1	12481477	12501477
chr1	12467851	12487851	chr1	12417919	12437919
chr1	12467851	12487851	chr1	12646789	12666789
chr1	12479921	12499921	chr1	12449601	12469601
chr1	12481477	12501477	chr1	12518984	12538984
chr1	12487487	12507487	chr1	12459006	12479006
chr1	12487487	12507487	chr1	12518984	12538984
chr1	12496323	12516323	chr1	12417919	12437919
chr1	12507010	12527010	chr1	12476580	12496580
chr1	12518984	12538984	chr1	12396712	12416712
chr1	12518984	12538984	chr1	12404241	12424241
chr1	12518984	12538984	chr1	12559730	12579730
chr1	12519882	12539882	chr1	12490313	12510313
chr1	12549310	12569310	chr1	12502858	12522858
chr1	12555290	12575290	chr1	12529494	12549494
chr1	12555917	12575917	chr1	12625735	12645735
chr1	12569217	12589217	chr1	12388234	12408234
chr1	12573031	12593031	chr1	12434545	12454545
chr1	12573031	12593031	chr1	12455288	12475288
chr1	12573031	12593031	chr1	12541955	12561955
chr1	12573031	12593031	chr1	12659998	12679998
chr1	12624812	12644812	chr1	12529494	12549494
chr1	12646789	12666789	chr1	12534643	12554643
chr1	12656125	12676125	chr1	12580690	12600690
chr1	12659658	12679658	chr1	12361528	12381528
chr1	12672589	12692589	chr1	12636001	12656001
chr1	12751314	12771314	chr1	12717218	12737218
chr1	12753848	12773848	chr1	12817164	12837164
chr1	13809970	13829970	chr1	13873262	13893262
chr1	13869995	13889995	chr1	13832291	13852291
chr1	13872630	13892630	chr1	13915171	13935171
chr1	13963837	13983837	chr1	13993675	14013675
chr1	13993675	14013675	chr1	14023634	14043634
chr1	14023634	14043634	chr1	14049901	14069901
chr1	14023634	14043634	chr1	14051375	14071375
chr1	14023634	14043634	chr1	14109048	14129048
chr1	14024216	14044216	chr1	13987472	14007472
chr1	14035317	14055317	chr1	14075456	14095456
chr1	14041707	14061707	chr1	14123064	14143064
chr1	14046145	14066145	chr1	14024678	14044678
chr1	14049901	14069901	chr1	14072680	14092680
chr1	14050231	14070231	chr1	14016898	14036898
chr1	14080286	14100286	chr1	14053306	14073306
chr1	14082032	14102032	chr1	14044612	14064612
chr1	14100652	14120652	chr1	14075456	14095456
chr1	14176427	14196427	chr1	14228858	14248858
chr1	14179318	14199318	chr1	14267700	14287700
chr1	14184402	14204402	chr1	14159571	14179571
chr1	14212622	14232622	chr1	14233318	14253318
chr1	14244007	14264007	chr1	14200624	14220624
chr1	14316346	14336346	chr1	14355867	14375867
chr1	14337777	14357777	chr1	14312475	14332475
chr1	14359203	14379203	chr1	14326549	14346549
chr1	14359203	14379203	chr1	14336359	14356359
chr1	14400936	14420936	chr1	14359203	14379203
chr1	14482133	14502133	chr1	14517868	14537868
chr1	14500441	14520441	chr1	14537436	14557436
chr1	14534156	14554156	chr1	14503298	14523298
chr1	14534156	14554156	chr1	14579070	14599070
chr1	14539553	14559553	chr1	14506530	14526530
chr1	14589791	14609791	chr1	14566617	14586617
chr1	14817337	14837337	chr1	14786750	14806750
chr1	15066348	15086348	chr1	15090015	15110015
chr1	15087957	15107957	chr1	15124944	15144944
chr1	15156632	15176632	chr1	15116350	15136350
chr1	15218181	15238181	chr1	15260217	15280217
chr1	15268587	15288587	chr1	15320434	15340434
chr1	15299711	15319711	chr1	15274152	15294152
chr1	15331087	15351087	chr1	15308046	15328046
chr1	15352998	15372998	chr1	15405418	15425418
chr1	15399322	15419322	chr1	15371828	15391828
chr1	15442653	15462653	chr1	15578867	15598867
chr1	15480893	15500893	chr1	15449286	15469286
chr1	15480893	15500893	chr1	15588326	15608326
chr1	15514592	15534592	chr1	15574586	15594586
chr1	15578867	15598867	chr1	15549750	15569750
chr1	15597786	15617786	chr1	15442653	15462653
chr1	15597786	15617786	chr1	15464385	15484385
chr1	15599336	15619336	chr1	15489005	15509005
chr1	15610712	15630712	chr1	15635609	15655609
chr1	15635609	15655609	chr1	15660884	15680884
chr1	15637180	15657180	chr1	15754123	15774123
chr1	15638434	15658434	chr1	15597786	15617786
chr1	15743464	15763464	chr1	15707676	15727676
chr1	15805397	15825397	chr1	15758622	15778622
chr1	15889276	15909276	chr1	15914215	15934215
chr1	15889942	15909942	chr1	15915821	15935821
chr1	15915894	15935894	chr1	15976280	15996280
chr1	15927732	15947732	chr1	15897185	15917185
chr1	15927732	15947732	chr1	15902024	15922024
chr1	15940292	15960292	chr1	15963290	15983290
chr1	15944151	15964151	chr1	15981747	16001747
chr1	15963290	15983290	chr1	16035188	16055188
chr1	15966153	15986153	chr1	15927732	15947732
chr1	15970467	15990467	chr1	15944151	15964151
chr1	15972631	15992631	chr1	15943205	15963205
chr1	15980005	16000005	chr1	15948439	15968439
chr1	15984199	16004199	chr1	16052037	16072037
chr1	15987953	16007953	chr1	15953555	15973555
chr1	16038181	16058181	chr1	15973484	15993484
chr1	16085937	16105937	chr1	16035188	16055188
chr1	16107708	16127708	chr1	16137233	16157233
chr1	16110516	16130516	chr1	16141274	16161274
chr1	16117676	16137676	chr1	16182372	16202372
chr1	16123515	16143515	chr1	16269534	16289534
chr1	16141274	16161274	chr1	16191213	16211213
chr1	16148944	16168944	chr1	16253338	16273338
chr1	16158064	16178064	chr1	16110516	16130516
chr1	16158064	16178064	chr1	16211699	16231699
chr1	16178142	16198142	chr1	16123515	16143515
chr1	16188590	16208590	chr1	16210896	16230896
chr1	16211699	16231699	chr1	16243008	16263008
chr1	16212793	16232793	chr1	16186034	16206034
chr1	16232959	16252959	chr1	16275128	16295128
chr1	16238530	16258530	chr1	16193120	16213120
chr1	16249972	16269972	chr1	16308819	16328819
chr1	16269167	16289167	chr1	16246887	16266887
chr1	16269534	16289534	chr1	16218233	16238233
chr1	16329317	16349317	chr1	16375867	16395867
chr1	16375867	16395867	chr1	16533439	16553439
chr1	16382176	16402176	chr1	16316431	16336431
chr1	16382176	16402176	chr1	16561225	16581225
chr1	16432338	16452338	chr1	16406593	16426593
chr1	16533439	16553439	chr1	16561225	16581225
chr1	16533439	16553439	chr1	16563251	16583251
chr1	16557317	16577317	chr1	16536357	16556357
chr1	16573333	16593333	chr1	16600853	16620853
chr1	16573333	16593333	chr1	16633673	16653673
chr1	16598646	16618646	chr1	16535814	16555814
chr1	16607627	16627627	chr1	16633673	16653673
chr1	16609918	16629918	chr1	16676162	16696162
chr1	16612106	16632106	chr1	16573333	16593333
chr1	16633673	16653673	chr1	16593402	16613402
chr1	16633673	16653673	chr1	16597367	16617367
chr1	16638459	16658459	chr1	16696096	16716096
chr1	16665948	16685948	chr1	16563251	16583251
chr1	16676162	16696162	chr1	16561225	16581225
chr1	16708278	16728278	chr1	16748380	16768380
chr1	16734199	16754199	chr1	16708278	16728278
chr1	16748380	16768380	chr1	16721489	16741489
chr1	16748380	16768380	chr1	16778475	16798475
chr1	16787089	16807089	chr1	16765317	16785317
chr1	16877752	16897752	chr1	16934077	16954077
chr1	16890714	16910714	chr1	16930043	16950043
chr1	16924217	16944217	chr1	16845376	16865376
chr1	16927564	16947564	chr1	16956746	16976746
chr1	16930043	16950043	chr1	16960670	16980670
chr1	16934077	16954077	chr1	16881899	16901899
chr1	16960670	16980670	chr1	16881899	16901899
chr1	16960670	16980670	chr1	16924217	16944217
chr1	17328724	17348724	chr1	17353141	17373141
chr1	17355926	17375926	chr1	17333060	17353060
chr1	17430940	17450940	chr1	17552936	17572936
chr1	17447632	17467632	chr1	17503145	17523145
chr1	17472895	17492895	chr1	17493501	17513501
chr1	17497149	17517149	chr1	17447632	17467632
chr1	17510393	17530393	chr1	17541739	17561739
chr1	17534116	17554116	chr1	17497149	17517149
chr1	17540277	17560277	chr1	17482252	17502252
chr1	17542303	17562303	chr1	17443028	17463028
chr1	17552936	17572936	chr1	17721311	17741311
chr1	17569628	17589628	chr1	17697727	17717727
chr1	17580417	17600417	chr1	17443028	17463028
chr1	17580417	17600417	chr1	17605550	17625550
chr1	17580417	17600417	chr1	17613278	17633278
chr1	17592153	17612153	chr1	17693836	17713836
chr1	17600177	17620177	chr1	17575056	17595056
chr1	17619832	17639832	chr1	17430940	17450940
chr1	17683579	17703579	chr1	17719224	17739224
chr1	17702455	17722455	chr1	17564568	17584568
chr1	17804652	17824652	chr1	17824684	17844684
chr1	17837386	17857386	chr1	17873435	17893435
chr1	17858697	17878697	chr1	17814250	17834250
chr1	17869900	17889900	chr1	17902297	17922297
chr1	17894644	17914644	chr1	17863656	17883656
chr1	17916668	17936668	chr1	17876920	17896920
chr1	17922079	17942079	chr1	17814250	17834250
chr1	17952168	17972168	chr1	17791190	17811190
chr1	17954321	17974321	chr1	17931955	17951955
chr1	18035525	18055525	chr1	18000296	18020296
chr1	18087582	18107582	chr1	18066451	18086451
chr1	18094529	18114529	chr1	18059229	18079229
chr1	18094529	18114529	chr1	18144460	18164460
chr1	18133101	18153101	chr1	18104523	18124523
chr1	18178764	18198764	chr1	18234741	18254741
chr1	18217870	18237870	chr1	18192488	18212488
chr1	18239352	18259352	chr1	18265851	18285851
chr1	18248782	18268782	chr1	18343174	18363174
chr1	18261583	18281583	chr1	18239352	18259352
chr1	18303158	18323158	chr1	18347216	18367216
chr1	18408466	18428466	chr1	18435019	18455019
chr1	18433576	18453576	chr1	18414597	18434597
chr1	18703109	18723109	chr1	18670077	18690077
chr1	18790316	18810316	chr1	18761384	18781384
chr1	18919505	18939505	chr1	18944194	18964194
chr1	18944194	18964194	chr1	18980249	19000249
chr1	18948108	18968108	chr1	18980249	19000249
chr1	18955000	18975000	chr1	19120287	19140287
chr1	18958159	18978159	chr1	18923814	18943814
chr1	19114699	19134699	chr1	19078559	19098559
chr1	19120287	19140287	chr1	18948108	18968108
chr1	19137033	19157033	chr1	18914587	18934587
chr1	19150117	19170117	chr1	18902281	18922281
chr1	19221316	19241316	chr1	19283526	19303526
chr1	19221316	19241316	chr1	19359592	19379592
chr1	19245294	19265294	chr1	19327936	19347936
chr1	19245294	19265294	chr1	19359592	19379592
chr1	19268160	19288160	chr1	19215041	19235041
chr1	19279339	19299339	chr1	19347511	19367511
chr1	19317501	19337501	chr1	19451947	19471947
chr1	19331116	19351116	chr1	19219982	19239982
chr1	19347511	19367511	chr1	19317501	19337501
chr1	19362919	19382919	chr1	19334013	19354013
chr1	19373456	19393456	chr1	19338868	19358868
chr1	19404610	19424610	chr1	19431420	19451420
chr1	19415445	19435445	chr1	19459590	19479590
chr1	19431420	19451420	chr1	19276724	19296724
chr1	19432985	19452985	chr1	19546308	19566308
chr1	19434866	19454866	chr1	19461829	19481829
chr1	19440700	19460700	chr1	19415445	19435445
chr1	19440700	19460700	chr1	19481131	19501131
chr1	19459590	19479590	chr1	19404610	19424610
chr1	19461829	19481829	chr1	19508494	19528494
chr1	19464028	19484028	chr1	19491971	19511971
chr1	19481131	19501131	chr1	19451947	19471947
chr1	19491971	19511971	chr1	19536014	19556014
chr1	19503295	19523295	chr1	19536014	19556014
chr1	19517794	19537794	chr1	19554861	19574861
chr1	19524543	19544543	chr1	19484445	19504445
chr1	19528054	19548054	chr1	19503295	19523295
chr1	19663622	19683622	chr1	19696580	19716580
chr1	19684376	19704376	chr1	19716399	19736399
chr1	19700711	19720711	chr1	19724741	19744741
chr1	19713535	19733535	chr1	19684376	19704376
chr1	19724741	19744741	chr1	19696580	19716580
chr1	19727434	19747434	chr1	19771688	19791688
chr1	19741777	19761777	chr1	19670167	19690167
chr1	19762143	19782143	chr1	19713535	19733535
chr1	19766515	19786515	chr1	19731147	19751147
chr1	19766515	19786515	chr1	19801793	19821793
chr1	19779158	19799158	chr1	19806093	19826093
chr1	19791819	19811819	chr1	19938985	19958985
chr1	19811456	19831456	chr1	19848970	19868970
chr1	19814144	19834144	chr1	19783898	19803898
chr1	19830340	19850340	chr1	19801793	19821793
chr1	19895730	19915730	chr1	19764201	19784201
chr1	19912352	19932352	chr1	19814144	19834144
chr1	19938985	19958985	chr1	19901388	19921388
chr1	20017034	20037034	chr1	20064957	20084957
chr1	20022669	20042669	chr1	20048461	20068461
chr1	20048461	20068461	chr1	20076195	20096195
chr1	20076195	20096195	chr1	20054208	20074208
chr1	20103038	20123038	chr1	20181069	20201069
chr1	20109996	20129996	chr1	20064957	20084957
chr1	20156561	20176561	chr1	20202694	20222694
chr1	20166852	20186852	chr1	20076195	20096195
chr1	20166852	20186852	chr1	20133997	20153997
chr1	20166852	20186852	chr1	20137322	20157322
chr1	20166852	20186852	chr1	20202694	20222694
chr1	20181069	20201069	chr1	20202694	20222694
chr1	20192180	20212180	chr1	20083905	20103905
chr1	20258302	20278302	chr1	20475009	20495009
chr1	20262378	20282378	chr1	20192180	20212180
chr1	20289473	20309473	chr1	20304174	20324174
chr1	20289473	20309473	chr1	20377392	20397392
chr1	20298820	20318820	chr1	20262378	20282378
chr1	20309918	20329918	chr1	20279976	20299976
chr1	20332892	20352892	chr1	20289473	20309473
chr1	20332892	20352892	chr1	20362880	20382880
chr1	20332892	20352892	chr1	20366534	20386534
chr1	20341796	20361796	chr1	20298820	20318820
chr1	20368285	20388285	chr1	20323873	20343873
chr1	20368285	20388285	chr1	20341796	20361796
chr1	20414556	20434556	chr1	20456120	20476120
chr1	20469923	20489923	chr1	20509154	20529154
chr1	20480770	20500770	chr1	20508276	20528276
chr1	20485488	20505488	chr1	20797750	20817750
chr1	20510720	20530720	chr1	20472489	20492489
chr1	20517157	20537157	chr1	20475962	20495962
chr1	20517157	20537157	chr1	20785210	20805210
chr1	20531091	20551091	chr1	20555610	20575610
chr1	20531091	20551091	chr1	20557522	20577522
chr1	20541587	20561587	chr1	20744909	20764909
chr1	20555610	20575610	chr1	20533398	20553398
chr1	20564254	20584254	chr1	20667419	20687419
chr1	20571711	20591711	chr1	20655416	20675416
chr1	20574017	20594017	chr1	20665206	20685206
chr1	20576408	20596408	chr1	20555610	20575610
chr1	20583294	20603294	chr1	20549243	20569243
chr1	20644722	20664722	chr1	20708117	20728117
chr1	20670211	20690211	chr1	20637649	20657649
chr1	20671758	20691758	chr1	20555610	20575610
chr1	20671758	20691758	chr1	20571711	20591711
chr1	20689297	20709297	chr1	20715868	20735868
chr1	20708117	20728117	chr1	20687302	20707302
chr1	20708117	20728117	chr1	20756102	20776102
chr1	20715051	20735051	chr1	20794922	20814922
chr1	20715868	20735868	chr1	20655416	20675416
chr1	20718702	20738702	chr1	20564254	20584254
chr1	20718702	20738702	chr1	20744909	20764909
chr1	20740930	20760930	chr1	20679619	20699619
chr1	20740930	20760930	chr1	20718702	20738702
chr1	20744909	20764909	chr1	20714020	20734020
chr1	20744909	20764909	chr1	20793212	20813212
chr1	20753726	20773726	chr1	20789067	20809067
chr1	20855795	20875795	chr1	20902499	20922499
chr1	20883815	20903815	chr1	20857501	20877501
chr1	20888787	20908787	chr1	20958453	20978453
chr1	20909280	20929280	chr1	20883815	20903815
chr1	20927706	20947706	chr1	20905585	20925585
chr1	20937892	20957892	chr1	20835374	20855374
chr1	20946986	20966986	chr1	20855795	20875795
chr1	20962763	20982763	chr1	20871724	20891724
chr1	20970915	20990915	chr1	21010702	21030702
chr1	21020068	21040068	chr1	20980057	21000057
chr1	21033607	21053607	chr1	21105005	21125005
chr1	21082433	21102433	chr1	21058728	21078728
chr1	21082433	21102433	chr1	21105005	21125005
chr1	21089412	21109412	chr1	21132613	21152613
chr1	21101294	21121294	chr1	20997984	21017984
chr1	21101294	21121294	chr1	21058728	21078728
chr1	21119749	21139749	chr1	21094824	21114824
chr1	21141889	21161889	chr1	21116102	21136102
chr1	21169546	21189546	chr1	21129842	21149842
chr1	21200044	21220044	chr1	21117151	21137151
chr1	21202005	21222005	chr1	21171502	21191502
chr1	21206652	21226652	chr1	21262323	21282323
chr1	21219998	21239998	chr1	21413680	21433680
chr1	21219998	21239998	chr1	21490174	21510174
chr1	21223334	21243334	chr1	21324104	21344104
chr1	21238290	21258290	chr1	21441268	21461268
chr1	21253214	21273214	chr1	21313791	21333791
chr1	21262323	21282323	chr1	21223334	21243334
chr1	21262323	21282323	chr1	21366192	21386192
chr1	21262323	21282323	chr1	21399113	21419113
chr1	21262323	21282323	chr1	21467810	21487810
chr1	21268179	21288179	chr1	21164468	21184468
chr1	21271829	21291829	chr1	21119749	21139749
chr1	21271829	21291829	chr1	21223334	21243334
chr1	21271829	21291829	chr1	21316300	21336300
chr1	21271829	21291829	chr1	21476211	21496211
chr1	21291311	21311311	chr1	21152177	21172177
chr1	21291311	21311311	chr1	21354194	21374194
chr1	21304270	21324270	chr1	21338345	21358345
chr1	21304270	21324270	chr1	21372123	21392123
chr1	21304270	21324270	chr1	21456665	21476665
chr1	21306227	21326227	chr1	21271829	21291829
chr1	21313791	21333791	chr1	21278668	21298668
chr1	21316300	21336300	chr1	21470906	21490906
chr1	21319932	21339932	chr1	21202005	21222005
chr1	21319932	21339932	chr1	21521713	21541713
chr1	21324104	21344104	chr1	21501944	21521944
chr1	21336524	21356524	chr1	21299244	21319244
chr1	21336524	21356524	chr1	21306227	21326227
chr1	21336524	21356524	chr1	21449443	21469443
chr1	21338345	21358345	chr1	21313791	21333791
chr1	21338345	21358345	chr1	21364958	21384958
chr1	21349252	21369252	chr1	21301582	21321582
chr1	21354194	21374194	chr1	21319932	21339932
chr1	21361666	21381666	chr1	21291311	21311311
chr1	21361666	21381666	chr1	21324104	21344104
chr1	21361666	21381666	chr1	21336524	21356524
chr1	21366192	21386192	chr1	21268179	21288179
chr1	21366192	21386192	chr1	21304270	21324270
chr1	21366192	21386192	chr1	21342264	21362264
chr1	21366192	21386192	chr1	21392549	21412549
chr1	21366192	21386192	chr1	21467810	21487810
chr1	21373094	21393094	chr1	21400846	21420846
chr1	21382523	21402523	chr1	21432382	21452382
chr1	21382523	21402523	chr1	21467810	21487810
chr1	21392549	21412549	chr1	21430735	21450735
chr1	21399113	21419113	chr1	21366192	21386192
chr1	21402125	21422125	chr1	21430735	21450735
chr1	21402125	21422125	chr1	21433378	21453378
chr1	21423887	21443887	chr1	21291311	21311311
chr1	21423887	21443887	chr1	21349252	21369252
chr1	21433378	21453378	chr1	21291311	21311311
chr1	21433378	21453378	chr1	21459305	21479305
chr1	21437587	21457587	chr1	21399113	21419113
chr1	21442293	21462293	chr1	21338345	21358345
chr1	21449443	21469443	chr1	21319932	21339932
chr1	21459305	21479305	chr1	21437587	21457587
chr1	21467810	21487810	chr1	21430735	21450735
chr1	21474218	21494218	chr1	21306227	21326227
chr1	21479027	21499027	chr1	21433378	21453378
chr1	21521713	21541713	chr1	21479027	21499027
chr1	21539215	21559215	chr1	21681850	21701850
chr1	21585504	21605504	chr1	21546341	21566341
chr1	21613635	21633635	chr1	21672639	21692639
chr1	21653294	21673294	chr1	21613635	21633635
chr1	21682515	21702515	chr1	21546341	21566341
chr1	21687146	21707146	chr1	21878373	21898373
chr1	21812141	21832141	chr1	21697860	21717860
chr1	21843601	21863601	chr1	21875787	21895787
chr1	21846460	21866460	chr1	21878373	21898373
chr1	21873439	21893439	chr1	21684121	21704121
chr1	21880721	21900721	chr1	21812141	21832141
chr1	21887558	21907558	chr1	21857557	21877557
chr1	21888113	21908113	chr1	21681850	21701850
chr1	21968515	21988515	chr1	21995664	22015664
chr1	21993991	22013991	chr1	22077806	22097806
chr1	21999093	22019093	chr1	22029075	22049075
chr1	21999093	22019093	chr1	22048769	22068769
chr1	22006997	22026997	chr1	22066581	22086581
chr1	22017694	22037694	chr1	22043718	22063718
chr1	22037693	22057693	chr1	21999093	22019093
chr1	22037693	22057693	chr1	22123822	22143822
chr1	22042607	22062607	chr1	22067794	22087794
chr1	22043718	22063718	chr1	21995664	22015664
chr1	22043718	22063718	chr1	22073296	22093296
chr1	22048769	22068769	chr1	22029075	22049075
chr1	22053989	22073989	chr1	22024754	22044754
chr1	22064081	22084081	chr1	22085020	22105020
chr1	22067794	22087794	chr1	22043718	22063718
chr1	22077003	22097003	chr1	22012472	22032472
chr1	22099719	22119719	chr1	22123822	22143822
chr1	22123822	22143822	chr1	22162524	22182524
chr1	22143467	22163467	chr1	22204395	22224395
chr1	22204099	22224099	chr1	22189112	22209112
chr1	22266916	22286916	chr1	22238796	22258796
chr1	22275715	22295715	chr1	22247467	22267467
chr1	22384388	22404388	chr1	22409868	22429868
chr1	22394779	22414779	chr1	22363714	22383714
chr1	22415709	22435709	chr1	22376753	22396753
chr1	22417149	22437149	chr1	22678484	22698484
chr1	22425939	22445939	chr1	22377912	22397912
chr1	22427161	22447161	chr1	22448378	22468378
chr1	22435401	22455401	chr1	22602227	22622227
chr1	22453595	22473595	chr1	22412292	22432292
chr1	22462484	22482484	chr1	22516039	22536039
chr1	22462484	22482484	chr1	22713492	22733492
chr1	22470916	22490916	chr1	22429099	22449099
chr1	22470916	22490916	chr1	22557582	22577582
chr1	22519364	22539364	chr1	22635172	22655172
chr1	22530030	22550030	chr1	22486138	22506138
chr1	22533022	22553022	chr1	22509007	22529007
chr1	22616249	22636249	chr1	22588423	22608423
chr1	22634039	22654039	chr1	22588423	22608423
chr1	22666985	22686985	chr1	22636649	22656649
chr1	22666985	22686985	chr1	22694715	22714715
chr1	22697999	22717999	chr1	22512455	22532455
chr1	22717670	22737670	chr1	22594479	22614479
chr1	22729786	22749786	chr1	22424028	22444028
chr1	22740651	22760651	chr1	22956858	22976858
chr1	22753613	22773613	chr1	22788582	22808582
chr1	22773244	22793244	chr1	22803656	22823656
chr1	22793785	22813785	chr1	22828055	22848055
chr1	22797004	22817004	chr1	22764193	22784193
chr1	22819258	22839258	chr1	22790906	22810906
chr1	22880831	22900831	chr1	22830188	22850188
chr1	22922505	22942505	chr1	22800307	22820307
chr1	22963861	22983861	chr1	22742748	22762748
chr1	23029489	23049489	chr1	23054380	23074380
chr1	23032441	23052441	chr1	23079856	23099856
chr1	23061242	23081242	chr1	23029489	23049489
chr1	23061242	23081242	chr1	23032441	23052441
chr1	23061242	23081242	chr1	23102366	23122366
chr1	23101919	23121919	chr1	23071669	23091669
chr1	23131392	23151392	chr1	23023163	23043163
chr1	23139023	23159023	chr1	23102366	23122366
chr1	23180486	23200486	chr1	23136118	23156118
chr1	23220376	23240376	chr1	23260203	23280203
chr1	23246842	23266842	chr1	23209959	23229959
chr1	23251368	23271368	chr1	23197841	23217841
chr1	23260203	23280203	chr1	23027999	23047999
chr1	23282817	23302817	chr1	23500242	23520242
chr1	23319122	23339122	chr1	23345613	23365613
chr1	23328053	23348053	chr1	23500242	23520242
chr1	23344023	23364023	chr1	23318021	23338021
chr1	23345613	23365613	chr1	23310732	23330732
chr1	23345613	23365613	chr1	23386973	23406973
chr1	23353209	23373209	chr1	23375851	23395851
chr1	23356839	23376839	chr1	23386973	23406973
chr1	23375851	23395851	chr1	23342646	23362646
chr1	23375851	23395851	chr1	23345613	23365613
chr1	23380550	23400550	chr1	23412636	23432636
chr1	23380550	23400550	chr1	23581010	23601010
chr1	23391566	23411566	chr1	23358661	23378661
chr1	23395055	23415055	chr1	23372076	23392076
chr1	23412636	23432636	chr1	23375851	23395851
chr1	23412636	23432636	chr1	23391566	23411566
chr1	23416442	23436442	chr1	23596387	23616387
chr1	23419468	23439468	chr1	23500242	23520242
chr1	23426236	23446236	chr1	23510514	23530514
chr1	23479605	23499605	chr1	23434820	23454820
chr1	23500242	23520242	chr1	23384339	23404339
chr1	23500242	23520242	chr1	23386973	23406973
chr1	23500242	23520242	chr1	23412636	23432636
chr1	23501919	23521919	chr1	23599294	23619294
chr1	23504429	23524429	chr1	23412636	23432636
chr1	23504429	23524429	chr1	23441786	23461786
chr1	23507433	23527433	chr1	23386973	23406973
chr1	23511433	23531433	chr1	23305505	23325505
chr1	23511976	23531976	chr1	23595614	23615614
chr1	23515587	23535587	chr1	23380550	23400550
chr1	23515587	23535587	chr1	23581010	23601010
chr1	23519916	23539916	chr1	23483914	23503914
chr1	23522520	23542520	chr1	23493760	23513760
chr1	23522520	23542520	chr1	23557583	23577583
chr1	23524304	23544304	chr1	23571701	23591701
chr1	23537816	23557816	chr1	23566884	23586884
chr1	23542459	23562459	chr1	23510514	23530514
chr1	23547036	23567036	chr1	23522520	23542520
chr1	23556431	23576431	chr1	23500242	23520242
chr1	23557583	23577583	chr1	23581010	23601010
chr1	23557583	23577583	chr1	23587010	23607010
chr1	23567781	23587781	chr1	23599294	23619294
chr1	23570669	23590669	chr1	23547036	23567036
chr1	23574756	23594756	chr1	23412636	23432636
chr1	23574756	23594756	chr1	23501919	23521919
chr1	23577764	23597764	chr1	23547036	23567036
chr1	23581010	23601010	chr1	23551912	23571912
chr1	23595614	23615614	chr1	23565813	23585813
chr1	23595614	23615614	chr1	23627136	23647136
chr1	23603090	23623090	chr1	23630071	23650071
chr1	23622119	23642119	chr1	23599294	23619294
chr1	23657742	23677742	chr1	23609830	23629830
chr1	23660884	23680884	chr1	23682152	23702152
chr1	23688629	23708629	chr1	23730596	23750596
chr1	23691677	23711677	chr1	23595614	23615614
chr1	23691677	23711677	chr1	23660884	23680884
chr1	23691677	23711677	chr1	23670399	23690399
chr1	23778852	23798852	chr1	23872241	23892241
chr1	23800589	23820589	chr1	23834749	23854749
chr1	23814004	23834004	chr1	23939936	23959936
chr1	23845427	23865427	chr1	23800589	23820589
chr1	23855560	23875560	chr1	23606542	23626542
chr1	23855560	23875560	chr1	23816755	23836755
chr1	23875419	23895419	chr1	23952726	23972726
chr1	23893275	23913275	chr1	23872241	23892241
chr1	23916326	23936326	chr1	23875419	23895419
chr1	23955148	23975148	chr1	23976383	23996383
chr1	23995214	24015214	chr1	24016442	24036442
chr1	24015711	24035711	chr1	24060944	24080944
chr1	24029209	24049209	chr1	24008473	24028473
chr1	24045292	24065292	chr1	24011752	24031752
chr1	24060944	24080944	chr1	24121673	24141673
chr1	24105643	24125643	chr1	24079242	24099242
chr1	24121673	24141673	chr1	24144574	24164574
chr1	24156811	24176811	chr1	24104227	24124227
chr1	24164055	24184055	chr1	24179979	24199979
chr1	24177757	24197757	chr1	24156811	24176811
chr1	24188566	24208566	chr1	24113710	24133710
chr1	24188566	24208566	chr1	24144574	24164574
chr1	24410872	24430872	chr1	24500944	24520944
chr1	24429207	24449207	chr1	24454029	24474029
chr1	24457022	24477022	chr1	24421139	24441139
chr1	24465971	24485971	chr1	24524755	24544755
chr1	24469558	24489558	chr1	24434857	24454857
chr1	24500944	24520944	chr1	24709461	24729461
chr1	24511343	24531343	chr1	24477963	24497963
chr1	24513745	24533745	chr1	24469558	24489558
chr1	24524755	24544755	chr1	24704692	24724692
chr1	24529065	24549065	chr1	24632883	24652883
chr1	24601879	24621879	chr1	24562899	24582899
chr1	24627577	24647577	chr1	24594653	24614653
chr1	24630464	24650464	chr1	24653355	24673355
chr1	24634351	24654351	chr1	24601879	24621879
chr1	24648922	24668922	chr1	24513745	24533745
chr1	24653355	24673355	chr1	24622821	24642821
chr1	24695660	24715660	chr1	24648922	24668922
chr1	24709461	24729461	chr1	24513745	24533745
chr1	24709461	24729461	chr1	24854330	24874330
chr1	24712615	24732615	chr1	24513745	24533745
chr1	24715614	24735614	chr1	24750105	24770105
chr1	24718972	24738972	chr1	24695660	24715660
chr1	24722726	24742726	chr1	24952818	24972818
chr1	24723969	24743969	chr1	24695660	24715660
chr1	24731885	24751885	chr1	24760511	24780511
chr1	24731885	24751885	chr1	24810244	24830244
chr1	24732500	24752500	chr1	24695660	24715660
chr1	24732500	24752500	chr1	24810244	24830244
chr1	24732500	24752500	chr1	24846468	24866468
chr1	24732500	24752500	chr1	24854330	24874330
chr1	24750105	24770105	chr1	24856146	24876146
chr1	24753314	24773314	chr1	24780903	24800903
chr1	24759318	24779318	chr1	24715614	24735614
chr1	24760511	24780511	chr1	24786075	24806075
chr1	24762518	24782518	chr1	24725322	24745322
chr1	24778242	24798242	chr1	24954430	24974430
chr1	24786075	24806075	chr1	24732500	24752500
chr1	24786075	24806075	chr1	24867041	24887041
chr1	24792298	24812298	chr1	24766323	24786323
chr1	24792298	24812298	chr1	24819357	24839357
chr1	24792298	24812298	chr1	24823680	24843680
chr1	24803508	24823508	chr1	24728512	24748512
chr1	24803508	24823508	chr1	24769414	24789414
chr1	24810244	24830244	chr1	24778242	24798242
chr1	24813760	24833760	chr1	24839491	24859491
chr1	24830734	24850734	chr1	24850149	24870149
chr1	24835578	24855578	chr1	24867041	24887041
chr1	24843855	24863855	chr1	24750105	24770105
chr1	24850149	24870149	chr1	24819357	24839357
chr1	24853178	24873178	chr1	24950407	24970407
chr1	24854330	24874330	chr1	24817098	24837098
chr1	24854330	24874330	chr1	25133318	25153318
chr1	24856146	24876146	chr1	24731885	24751885
chr1	24856146	24876146	chr1	24732500	24752500
chr1	24877040	24897040	chr1	24843855	24863855
chr1	24882822	24902822	chr1	24854330	24874330
chr1	24882822	24902822	chr1	24952818	24972818
chr1	24926695	24946695	chr1	24712615	24732615
chr1	24950407	24970407	chr1	24731329	24751329
chr1	24951158	24971158	chr1	24857110	24877110
chr1	24954430	24974430	chr1	24712615	24732615
chr1	24954430	24974430	chr1	24906143	24926143
chr1	24964068	24984068	chr1	24990319	25010319
chr1	24964068	24984068	chr1	25142799	25162799
chr1	24967565	24987565	chr1	24990319	25010319
chr1	24975867	24995867	chr1	24952818	24972818
chr1	25009205	25029205	chr1	24975867	24995867
chr1	25009205	25029205	chr1	25119590	25139590
chr1	25051115	25071115	chr1	25082747	25102747
chr1	25082747	25102747	chr1	25110864	25130864
chr1	25084642	25104642	chr1	25133318	25153318
chr1	25094786	25114786	chr1	24990319	25010319
chr1	25110864	25130864	chr1	25062137	25082137
chr1	25133318	25153318	chr1	25110864	25130864
chr1	25137709	25157709	chr1	24969448	24989448
chr1	25172871	25192871	chr1	24995167	25015167
chr1	25172871	25192871	chr1	25141599	25161599
chr1	25189331	25209331	chr1	25226953	25246953
chr1	25227084	25247084	chr1	25197726	25217726
chr1	25236295	25256295	chr1	25398380	25418380
chr1	25237745	25257745	chr1	25450454	25470454
chr1	25297812	25317812	chr1	25246885	25266885
chr1	25302546	25322546	chr1	25324688	25344688
chr1	25302546	25322546	chr1	25325492	25345492
chr1	25324688	25344688	chr1	25357227	25377227
chr1	25324858	25344858	chr1	25245469	25265469
chr1	25366091	25386091	chr1	25332001	25352001
chr1	25383736	25403736	chr1	25358970	25378970
chr1	25397503	25417503	chr1	25369725	25389725
chr1	25398380	25418380	chr1	25486466	25506466
chr1	25410364	25430364	chr1	25325492	25345492
chr1	25416900	25436900	chr1	25244225	25264225
chr1	25455986	25475986	chr1	25412391	25432391
chr1	25467524	25487524	chr1	25498100	25518100
chr1	25486466	25506466	chr1	25526646	25546646
chr1	25486466	25506466	chr1	25556072	25576072
chr1	25516333	25536333	chr1	25159465	25179465
chr1	25516333	25536333	chr1	25256900	25276900
chr1	25519986	25539986	chr1	25486466	25506466
chr1	25659193	25679193	chr1	25752861	25772861
chr1	25668067	25688067	chr1	25805617	25825617
chr1	25752150	25772150	chr1	25788626	25808626
chr1	25769207	25789207	chr1	25793976	25813976
chr1	25803027	25823027	chr1	25763556	25783556
chr1	25803027	25823027	chr1	25769207	25789207
chr1	25837972	25857972	chr1	25867400	25887400
chr1	25913505	25933505	chr1	26102975	26122975
chr1	25918760	25938760	chr1	25958024	25978024
chr1	25920546	25940546	chr1	26032146	26052146
chr1	25927190	25947190	chr1	25966595	25986595
chr1	25966595	25986595	chr1	25934307	25954307
chr1	25989815	26009815	chr1	26026743	26046743
chr1	26002454	26022454	chr1	25954852	25974852
chr1	26011799	26031799	chr1	26035696	26055696
chr1	26032146	26052146	chr1	25954852	25974852
chr1	26039088	26059088	chr1	26015307	26035307
chr1	26053101	26073101	chr1	26026743	26046743
chr1	26053101	26073101	chr1	26100443	26120443
chr1	26062382	26082382	chr1	26014586	26034586
chr1	26069675	26089675	chr1	25941607	25961607
chr1	26153784	26173784	chr1	26184654	26204654
chr1	26168340	26188340	chr1	26212835	26232835
chr1	26210574	26230574	chr1	26232818	26252818
chr1	26212835	26232835	chr1	26153784	26173784
chr1	26217608	26237608	chr1	26339280	26359280
chr1	26220469	26240469	chr1	26314313	26334313
chr1	26230147	26250147	chr1	26285744	26305744
chr1	26235650	26255650	chr1	26210574	26230574
chr1	26252055	26272055	chr1	26281345	26301345
chr1	26256736	26276736	chr1	26230147	26250147
chr1	26287273	26307273	chr1	26311447	26331447
chr1	26312241	26332241	chr1	26210574	26230574
chr1	26312241	26332241	chr1	26281345	26301345
chr1	26324111	26344111	chr1	26284110	26304110
chr1	26374685	26394685	chr1	26458613	26478613
chr1	26392824	26412824	chr1	26419051	26439051
chr1	26422188	26442188	chr1	26458613	26478613
chr1	26425232	26445232	chr1	26392824	26412824
chr1	26425232	26445232	chr1	26458613	26478613
chr1	26442822	26462822	chr1	26466841	26486841
chr1	26466841	26486841	chr1	26422188	26442188
chr1	26466841	26486841	chr1	26425232	26445232
chr1	26476784	26496784	chr1	26539247	26559247
chr1	26476784	26496784	chr1	26542567	26562567
chr1	26478608	26498608	chr1	26419487	26439487
chr1	26539247	26559247	chr1	26592802	26612802
chr1	26547291	26567291	chr1	26519638	26539638
chr1	26547848	26567848	chr1	26592802	26612802
chr1	26552235	26572235	chr1	26476784	26496784
chr1	26567894	26587894	chr1	26600190	26620190
chr1	26585628	26605628	chr1	26721433	26741433
chr1	26592802	26612802	chr1	26552235	26572235
chr1	26597405	26617405	chr1	26560932	26580932
chr1	26598013	26618013	chr1	26547848	26567848
chr1	26598013	26618013	chr1	26649909	26669909
chr1	26602689	26622689	chr1	26622770	26642770
chr1	26632811	26652811	chr1	26602689	26622689
chr1	26659097	26679097	chr1	26711250	26731250
chr1	26671640	26691640	chr1	26592802	26612802
chr1	26677023	26697023	chr1	26703164	26723164
chr1	26686356	26706356	chr1	26755455	26775455
chr1	26695397	26715397	chr1	26649909	26669909
chr1	26697713	26717713	chr1	26663184	26683184
chr1	26707664	26727664	chr1	26598013	26618013
chr1	26733712	26753712	chr1	26711250	26731250
chr1	26733712	26753712	chr1	26771210	26791210
chr1	26750773	26770773	chr1	26782549	26802549
chr1	26761246	26781246	chr1	26786451	26806451
chr1	26784728	26804728	chr1	26709072	26729072
chr1	26805263	26825263	chr1	26855017	26875017
chr1	26809895	26829895	chr1	26776899	26796899
chr1	26818712	26838712	chr1	26855017	26875017
chr1	26874424	26894424	chr1	26834502	26854502
chr1	26874424	26894424	chr1	26909925	26929925
chr1	26908047	26928047	chr1	26861749	26881749
chr1	26908047	26928047	chr1	26870290	26890290
chr1	26915320	26935320	chr1	27067452	27087452
chr1	26915320	26935320	chr1	27108388	27128388
chr1	26915320	26935320	chr1	27150274	27170274
chr1	26919672	26939672	chr1	27002396	27022396
chr1	26919672	26939672	chr1	27061582	27081582
chr1	26919672	26939672	chr1	27177031	27197031
chr1	26933772	26953772	chr1	27082570	27102570
chr1	26937390	26957390	chr1	27012904	27032904
chr1	26996093	27016093	chr1	27108388	27128388
chr1	26998546	27018546	chr1	26933772	26953772
chr1	27002396	27022396	chr1	27097246	27117246
chr1	27012904	27032904	chr1	27064466	27084466
chr1	27032747	27052747	chr1	27097246	27117246
chr1	27061582	27081582	chr1	27084625	27104625
chr1	27097246	27117246	chr1	27064466	27084466
chr1	27099482	27119482	chr1	27171508	27191508
chr1	27104097	27124097	chr1	26919672	26939672
chr1	27104097	27124097	chr1	27012904	27032904
chr1	27108388	27128388	chr1	26919672	26939672
chr1	27108388	27128388	chr1	27079505	27099505
chr1	27127527	27147527	chr1	27196472	27216472
chr1	27177031	27197031	chr1	27148305	27168305
chr1	27177031	27197031	chr1	27150274	27170274
chr1	27223387	27243387	chr1	27281397	27301397
chr1	27256983	27276983	chr1	27223922	27243922
chr1	27262739	27282739	chr1	27223922	27243922
chr1	27276313	27296313	chr1	27301169	27321169
chr1	27294938	27314938	chr1	27312077	27332077
chr1	27312077	27332077	chr1	27277703	27297703
chr1	27328326	27348326	chr1	27276313	27296313
chr1	27353930	27373930	chr1	27373254	27393254
chr1	27360553	27380553	chr1	27589881	27609881
chr1	27374512	27394512	chr1	27351999	27371999
chr1	27374512	27394512	chr1	27401444	27421444
chr1	27380064	27400064	chr1	27406057	27426057
chr1	27398728	27418728	chr1	27374512	27394512
chr1	27398728	27418728	chr1	27609649	27629649
chr1	27401444	27421444	chr1	27312077	27332077
chr1	27406057	27426057	chr1	27362293	27382293
chr1	27433288	27453288	chr1	27466869	27486869
chr1	27433288	27453288	chr1	27617461	27637461
chr1	27452069	27472069	chr1	27502046	27522046
chr1	27453886	27473886	chr1	27502046	27522046
chr1	27503262	27523262	chr1	27460282	27480282
chr1	27503262	27523262	chr1	27595997	27615997
chr1	27531282	27551282	chr1	27376188	27396188
chr1	27546249	27566249	chr1	27568122	27588122
chr1	27550989	27570989	chr1	27452069	27472069
chr1	27563706	27583706	chr1	27531282	27551282
chr1	27566261	27586261	chr1	27378724	27398724
chr1	27571312	27591312	chr1	27542439	27562439
chr1	27595997	27615997	chr1	27560626	27580626
chr1	27606425	27626425	chr1	27582199	27602199
chr1	27630159	27650159	chr1	27655438	27675438
chr1	27652195	27672195	chr1	27625476	27645476
chr1	27655438	27675438	chr1	27714128	27734128
chr1	27734474	27754474	chr1	27767967	27787967
chr1	27746820	27766820	chr1	27877734	27897734
chr1	27752045	27772045	chr1	27716092	27736092
chr1	27776455	27796455	chr1	27802919	27822919
chr1	27776455	27796455	chr1	28014914	28034914
chr1	27782635	27802635	chr1	27752045	27772045
chr1	27782635	27802635	chr1	27754098	27774098
chr1	27802919	27822919	chr1	27821085	27841085
chr1	27847973	27867973	chr1	27807620	27827620
chr1	27868618	27888618	chr1	27754098	27774098
chr1	27877734	27897734	chr1	27920054	27940054
chr1	27890483	27910483	chr1	27914129	27934129
chr1	27912592	27932592	chr1	27763298	27783298
chr1	27916327	27936327	chr1	27890483	27910483
chr1	27918206	27938206	chr1	27877734	27897734
chr1	27920054	27940054	chr1	27718307	27738307
chr1	27920054	27940054	chr1	27721702	27741702
chr1	27957567	27977567	chr1	27920054	27940054
chr1	27993434	28013434	chr1	28025833	28045833
chr1	28000884	28020884	chr1	28025833	28045833
chr1	28035490	28055490	chr1	27993434	28013434
chr1	28038993	28058993	chr1	28081539	28101539
chr1	28041498	28061498	chr1	28121072	28141072
chr1	28076528	28096528	chr1	28120107	28140107
chr1	28078184	28098184	chr1	28051083	28071083
chr1	28080054	28100054	chr1	28051083	28071083
chr1	28123812	28143812	chr1	28094180	28114180
chr1	28150045	28170045	chr1	28120107	28140107
chr1	28150045	28170045	chr1	28194618	28214618
chr1	28151591	28171591	chr1	28174247	28194247
chr1	28171310	28191310	chr1	28201051	28221051
chr1	28184182	28204182	chr1	28150045	28170045
chr1	28184182	28204182	chr1	28201991	28221991
chr1	28184182	28204182	chr1	28263303	28283303
chr1	28184182	28204182	chr1	28305243	28325243
chr1	28213331	28233331	chr1	28184182	28204182
chr1	28301514	28321514	chr1	28545113	28565113
chr1	28305243	28325243	chr1	28334615	28354615
chr1	28308316	28328316	chr1	28263303	28283303
chr1	28311837	28331837	chr1	28185122	28205122
chr1	28314378	28334378	chr1	28427378	28447378
chr1	28324808	28344808	chr1	28353490	28373490
chr1	28327706	28347706	chr1	28098491	28118491
chr1	28334615	28354615	chr1	28362742	28382742
chr1	28344894	28364894	chr1	28379274	28399274
chr1	28345324	28365324	chr1	28378916	28398916
chr1	28347659	28367659	chr1	28221879	28241879
chr1	28357337	28377337	chr1	28324808	28344808
chr1	28359975	28379975	chr1	28378916	28398916
chr1	28359975	28379975	chr1	28401907	28421907
chr1	28368121	28388121	chr1	28305243	28325243
chr1	28371764	28391764	chr1	28170871	28190871
chr1	28383485	28403485	chr1	28334615	28354615
chr1	28401907	28421907	chr1	28368121	28388121
chr1	28401907	28421907	chr1	28481624	28501624
chr1	28408374	28428374	chr1	28379274	28399274
chr1	28408374	28428374	chr1	28379274	28399274
chr1	28408374	28428374	chr1	28524874	28544874
chr1	28411713	28431713	chr1	28448403	28468403
chr1	28411713	28431713	chr1	28524099	28544099
chr1	28424358	28444358	chr1	28387869	28407869
chr1	28479673	28499673	chr1	28424358	28444358
chr1	28492486	28512486	chr1	28357337	28377337
chr1	28492486	28512486	chr1	28458612	28478612
chr1	28492486	28512486	chr1	28478670	28498670
chr1	28492486	28512486	chr1	28545113	28565113
chr1	28527342	28547342	chr1	28383485	28403485
chr1	28564477	28584477	chr1	28587607	28607607
chr1	28564477	28584477	chr1	28657140	28677140
chr1	28568426	28588426	chr1	28683738	28703738
chr1	28568426	28588426	chr1	28729572	28749572
chr1	28570949	28590949	chr1	28729572	28749572
chr1	28597379	28617379	chr1	28709773	28729773
chr1	28619383	28639383	chr1	28590449	28610449
chr1	28657140	28677140	chr1	28611021	28631021
chr1	28660289	28680289	chr1	28401907	28421907
chr1	28674620	28694620	chr1	28697304	28717304
chr1	28697304	28717304	chr1	28729572	28749572
chr1	28701995	28721995	chr1	28729572	28749572
chr1	28709773	28729773	chr1	28741017	28761017
chr1	28719771	28739771	chr1	28763140	28783140
chr1	28726367	28746367	chr1	28690866	28710866
chr1	28726367	28746367	chr1	28697304	28717304
chr1	28729572	28749572	chr1	28769589	28789589
chr1	28729572	28749572	chr1	28774714	28794714
chr1	28778723	28798723	chr1	28719771	28739771
chr1	28782275	28802275	chr1	28814220	28834220
chr1	28802627	28822627	chr1	28726367	28746367
chr1	28874339	28894339	chr1	28898377	28918377
chr1	28896268	28916268	chr1	28929054	28949054
chr1	28921574	28941574	chr1	28887358	28907358
chr1	28922509	28942509	chr1	28887358	28907358
chr1	29008023	29028023	chr1	29066705	29086705
chr1	29019573	29039573	chr1	29047665	29067665
chr1	29026835	29046835	chr1	29047665	29067665
chr1	29036836	29056836	chr1	29008023	29028023
chr1	29047665	29067665	chr1	29083549	29103549
chr1	29054721	29074721	chr1	29015032	29035032
chr1	29069604	29089604	chr1	29026835	29046835
chr1	29111032	29131032	chr1	29169760	29189760
chr1	29149686	29169686	chr1	29111032	29131032
chr1	29169760	29189760	chr1	29135747	29155747
chr1	29227411	29247411	chr1	29376172	29396172
chr1	29243352	29263352	chr1	29280718	29300718
chr1	29246789	29266789	chr1	29378753	29398753
chr1	29266907	29286907	chr1	29235558	29255558
chr1	29274137	29294137	chr1	29243352	29263352
chr1	29280718	29300718	chr1	29248940	29268940
chr1	29312237	29332237	chr1	29350494	29370494
chr1	29318296	29338296	chr1	29289318	29309318
chr1	29318296	29338296	chr1	29376172	29396172
chr1	29341048	29361048	chr1	29304489	29324489
chr1	29341048	29361048	chr1	29366972	29386972
chr1	29362053	29382053	chr1	29415967	29435967
chr1	29366972	29386972	chr1	29304489	29324489
chr1	29378753	29398753	chr1	29402289	29422289
chr1	29378753	29398753	chr1	29415967	29435967
chr1	29381123	29401123	chr1	29243352	29263352
chr1	29381123	29401123	chr1	29429643	29449643
chr1	29384741	29404741	chr1	29424415	29444415
chr1	29400538	29420538	chr1	29362053	29382053
chr1	29400538	29420538	chr1	29378753	29398753
chr1	29402289	29422289	chr1	29374387	29394387
chr1	29420806	29440806	chr1	29362053	29382053
chr1	29420806	29440806	chr1	29366972	29386972
chr1	29428058	29448058	chr1	29394581	29414581
chr1	29438514	29458514	chr1	29487437	29507437
chr1	29455098	29475098	chr1	29366972	29386972
chr1	29474207	29494207	chr1	29438514	29458514
chr1	29484805	29504805	chr1	29517613	29537613
chr1	29486832	29506832	chr1	29538216	29558216
chr1	29691442	29711442	chr1	29714979	29734979
chr1	29756428	29776428	chr1	29726001	29746001
chr1	29797181	29817181	chr1	29828569	29848569
chr1	29864328	29884328	chr1	30026635	30046635
chr1	30027811	30047811	chr1	29845069	29865069
chr1	30030000	30050000	chr1	30077040	30097040
chr1	30041110	30061110	chr1	29840132	29860132
chr1	30068956	30088956	chr1	30127376	30147376
chr1	30070618	30090618	chr1	30154011	30174011
chr1	30098870	30118870	chr1	30068956	30088956
chr1	30106580	30126580	chr1	30075244	30095244
chr1	30150171	30170171	chr1	30127376	30147376
chr1	30155144	30175144	chr1	30312120	30332120
chr1	30157974	30177974	chr1	29834386	29854386
chr1	30164827	30184827	chr1	29840132	29860132
chr1	30169341	30189341	chr1	30240828	30260828
chr1	30177949	30197949	chr1	30041110	30061110
chr1	30216663	30236663	chr1	30300680	30320680
chr1	30257068	30277068	chr1	30227090	30247090
chr1	30307182	30327182	chr1	30273589	30293589
chr1	30317798	30337798	chr1	30347134	30367134
chr1	30359246	30379246	chr1	30332959	30352959
chr1	30371392	30391392	chr1	30529985	30549985
chr1	30406105	30426105	chr1	30371392	30391392
chr1	30450022	30470022	chr1	30411361	30431361
chr1	30485920	30505920	chr1	30523612	30543612
chr1	30485920	30505920	chr1	30526756	30546756
chr1	30523612	30543612	chr1	30469927	30489927
chr1	30525556	30545556	chr1	30492548	30512548
chr1	30540391	30560391	chr1	30443074	30463074
chr1	30554991	30574991	chr1	30255611	30275611
chr1	30646444	30666444	chr1	30614967	30634967
chr1	30646776	30666776	chr1	30705953	30725953
chr1	30707394	30727394	chr1	30871913	30891913
chr1	30710968	30730968	chr1	30743610	30763610
chr1	30755521	30775521	chr1	30717424	30737424
chr1	30775224	30795224	chr1	30745483	30765483
chr1	30793299	30813299	chr1	30757056	30777056
chr1	30823439	30843439	chr1	30881973	30901973
chr1	30939972	30959972	chr1	30970109	30990109
chr1	30980986	31000986	chr1	31023347	31043347
chr1	31034588	31054588	chr1	31005932	31025932
chr1	31063244	31083244	chr1	31087879	31107879
chr1	31075229	31095229	chr1	30987341	31007341
chr1	31075229	31095229	chr1	31041045	31061045
chr1	31111998	31131998	chr1	31052501	31072501
chr1	31111998	31131998	chr1	31087879	31107879
chr1	31207226	31227226	chr1	31230874	31250874
chr1	31223123	31243123	chr1	31256693	31276693
chr1	31256693	31276693	chr1	31368888	31388888
chr1	31261752	31281752	chr1	31311375	31331375
chr1	31266153	31286153	chr1	31289584	31309584
chr1	31266153	31286153	chr1	31412550	31432550
chr1	31266153	31286153	chr1	31414842	31434842
chr1	31276655	31296655	chr1	31239293	31259293
chr1	31280468	31300468	chr1	31349410	31369410
chr1	31294619	31314619	chr1	31325324	31345324
chr1	31325324	31345324	chr1	31266153	31286153
chr1	31329147	31349147	chr1	31289584	31309584
chr1	31330057	31350057	chr1	31207226	31227226
chr1	31368888	31388888	chr1	31325324	31345324
chr1	31369126	31389126	chr1	31323102	31343102
chr1	31373354	31393354	chr1	31262421	31282421
chr1	31375404	31395404	chr1	31239293	31259293
chr1	31386923	31406923	chr1	31423824	31443824
chr1	31394250	31414250	chr1	31368888	31388888
chr1	31394250	31414250	chr1	31470364	31490364
chr1	31414842	31434842	chr1	31391585	31411585
chr1	31414842	31434842	chr1	31394250	31414250
chr1	31456273	31476273	chr1	31414842	31434842
chr1	31456273	31476273	chr1	31496145	31516145
chr1	31478517	31498517	chr1	31431964	31451964
chr1	31508940	31528940	chr1	31428408	31448408
chr1	31508940	31528940	chr1	31444347	31464347
chr1	31518656	31538656	chr1	31478517	31498517
chr1	31526212	31546212	chr1	31476567	31496567
chr1	31528168	31548168	chr1	31508940	31528940
chr1	31565230	31585230	chr1	31526212	31546212
chr1	31581484	31601484	chr1	31616518	31636518
chr1	31654563	31674563	chr1	31691644	31711644
chr1	31722956	31742956	chr1	31759276	31779276
chr1	31726947	31746947	chr1	31661575	31681575
chr1	31729442	31749442	chr1	31697855	31717855
chr1	31729442	31749442	chr1	31750058	31770058
chr1	31729442	31749442	chr1	31784389	31804389
chr1	31750058	31770058	chr1	31722956	31742956
chr1	31757078	31777078	chr1	31655653	31675653
chr1	31766296	31786296	chr1	31733145	31753145
chr1	31784389	31804389	chr1	31819746	31839746
chr1	31790723	31810723	chr1	31766296	31786296
chr1	31790723	31810723	chr1	31826811	31846811
chr1	31795592	31815592	chr1	31656630	31676630
chr1	31819746	31839746	chr1	31857159	31877159
chr1	31826811	31846811	chr1	31960384	31980384
chr1	31857159	31877159	chr1	31808087	31828087
chr1	31859737	31879737	chr1	31879070	31899070
chr1	31882911	31902911	chr1	31840334	31860334
chr1	31884167	31904167	chr1	31926360	31946360
chr1	31922736	31942736	chr1	31972767	31992767
chr1	31927296	31947296	chr1	31955727	31975727
chr1	31928499	31948499	chr1	31952369	31972369
chr1	31949592	31969592	chr1	31902004	31922004
chr1	31949592	31969592	chr1	31980148	32000148
chr1	31952369	31972369	chr1	31926360	31946360
chr1	31955346	31975346	chr1	31905342	31925342
chr1	31996425	32016425	chr1	32060774	32080774
chr1	31998859	32018859	chr1	31878353	31898353
chr1	32001892	32021892	chr1	31943604	31963604
chr1	32001892	32021892	chr1	32053587	32073587
chr1	32015193	32035193	chr1	32092524	32112524
chr1	32024057	32044057	chr1	32106544	32126544
chr1	32058502	32078502	chr1	32015193	32035193
chr1	32061960	32081960	chr1	32116962	32136962
chr1	32092524	32112524	chr1	32060774	32080774
chr1	32092524	32112524	chr1	32061960	32081960
chr1	32140125	32160125	chr1	32172313	32192313
chr1	32152397	32172397	chr1	32116962	32136962
chr1	32169690	32189690	chr1	32079311	32099311
chr1	32169690	32189690	chr1	32127965	32147965
chr1	32180122	32200122	chr1	32240893	32260893
chr1	32246471	32266471	chr1	32384869	32404869
chr1	32267522	32287522	chr1	32415271	32435271
chr1	32290266	32310266	chr1	32259420	32279420
chr1	32316939	32336939	chr1	32362918	32382918
chr1	32362918	32382918	chr1	32397717	32417717
chr1	32362918	32382918	chr1	32426296	32446296
chr1	32388577	32408577	chr1	32267522	32287522
chr1	32388577	32408577	chr1	32362918	32382918
chr1	32411315	32431315	chr1	32381274	32401274
chr1	32415271	32435271	chr1	32388577	32408577
chr1	32440574	32460574	chr1	32465517	32485517
chr1	32465517	32485517	chr1	32304216	32324216
chr1	32465517	32485517	chr1	32497425	32517425
chr1	32481614	32501614	chr1	32516454	32536454
chr1	32516454	32536454	chr1	32487752	32507752
chr1	32537159	32557159	chr1	32505473	32525473
chr1	32567659	32587659	chr1	32620268	32640268
chr1	32602509	32622509	chr1	32638294	32658294
chr1	32611169	32631169	chr1	32567659	32587659
chr1	32613082	32633082	chr1	32571311	32591311
chr1	32620268	32640268	chr1	32594064	32614064
chr1	32688029	32708029	chr1	32753254	32773254
chr1	32713408	32733408	chr1	32742645	32762645
chr1	32726713	32746713	chr1	32844670	32864670
chr1	32736162	32756162	chr1	32693746	32713746
chr1	32775458	32795458	chr1	32736162	32756162
chr1	32794669	32814669	chr1	32837580	32857580
chr1	32832750	32852750	chr1	33088708	33108708
chr1	32852883	32872883	chr1	32698604	32718604
chr1	32852883	32872883	chr1	32875717	32895717
chr1	32852883	32872883	chr1	32905814	32925814
chr1	32872090	32892090	chr1	32849497	32869497
chr1	32873710	32893710	chr1	32837580	32857580
chr1	32879365	32899365	chr1	32849497	32869497
chr1	32941252	32961252	chr1	32866668	32886668
chr1	32946976	32966976	chr1	33084145	33104145
chr1	32952590	32972590	chr1	32872090	32892090
chr1	32964399	32984399	chr1	32989519	33009519
chr1	32982573	33002573	chr1	32952590	32972590
chr1	32989519	33009519	chr1	33017769	33037769
chr1	32995378	33015378	chr1	33108039	33128039
chr1	33002299	33022299	chr1	32873205	32893205
chr1	33027258	33047258	chr1	33062317	33082317
chr1	33062317	33082317	chr1	33035337	33055337
chr1	33104836	33124836	chr1	33126821	33146821
chr1	33142829	33162829	chr1	33117834	33137834
chr1	33163996	33183996	chr1	33218944	33238944
chr1	33171743	33191743	chr1	33227843	33247843
chr1	33221701	33241701	chr1	33183869	33203869
chr1	33239417	33259417	chr1	33262725	33282725
chr1	33239417	33259417	chr1	33319804	33339804
chr1	33326605	33346605	chr1	33305457	33325457
chr1	33354366	33374366	chr1	33530797	33550797
chr1	33385460	33405460	chr1	33436582	33456582
chr1	33389308	33409308	chr1	33488335	33508335
chr1	33389681	33409681	chr1	33469257	33489257
chr1	33419383	33439383	chr1	33396918	33416918
chr1	33443275	33463275	chr1	33530797	33550797
chr1	33443275	33463275	chr1	33534274	33554274
chr1	33464742	33484742	chr1	33411400	33431400
chr1	33501311	33521311	chr1	33476256	33496256
chr1	33503597	33523597	chr1	33469257	33489257
chr1	33524704	33544704	chr1	33381469	33401469
chr1	33530797	33550797	chr1	33501311	33521311
chr1	33571646	33591646	chr1	33599234	33619234
chr1	33599234	33619234	chr1	33633487	33653487
chr1	33601605	33621605	chr1	33554541	33574541
chr1	33648991	33668991	chr1	33694974	33714974
chr1	33669401	33689401	chr1	33570087	33590087
chr1	33669401	33689401	chr1	33637462	33657462
chr1	33669401	33689401	chr1	33642705	33662705
chr1	33669401	33689401	chr1	33694974	33714974
chr1	33718465	33738465	chr1	33795230	33815230
chr1	33742075	33762075	chr1	33669401	33689401
chr1	33753519	33773519	chr1	33822298	33842298
chr1	33755805	33775805	chr1	33730107	33750107
chr1	33766374	33786374	chr1	33884556	33904556
chr1	33773983	33793983	chr1	33803876	33823876
chr1	33838728	33858728	chr1	33879678	33899678
chr1	33878615	33898615	chr1	33853513	33873513
chr1	33896506	33916506	chr1	33874419	33894419
chr1	33903392	33923392	chr1	33838728	33858728
chr1	33905143	33925143	chr1	33928976	33948976
chr1	33935458	33955458	chr1	33878615	33898615
chr1	33984725	34004725	chr1	34027181	34047181
chr1	34011555	34031555	chr1	33975584	33995584
chr1	34021674	34041674	chr1	33982966	34002966
chr1	34060857	34080857	chr1	34021674	34041674
chr1	34187001	34207001	chr1	34272761	34292761
chr1	34297403	34317403	chr1	34262025	34282025
chr1	34397167	34417167	chr1	34439853	34459853
chr1	34440864	34460864	chr1	34463494	34483494
chr1	34476002	34496002	chr1	34515879	34535879
chr1	34737434	34757434	chr1	34706210	34726210
chr1	34847522	34867522	chr1	34817656	34837656
chr1	34965527	34985527	chr1	34936725	34956725
chr1	35073825	35093825	chr1	35140376	35160376
chr1	35184094	35204094	chr1	35131072	35151072
chr1	35286756	35306756	chr1	35243014	35263014
chr1	35306831	35326831	chr1	35345429	35365429
chr1	35306831	35326831	chr1	35440971	35460971
chr1	35331206	35351206	chr1	35306831	35326831
chr1	35343580	35363580	chr1	35359450	35379450
chr1	35345429	35365429	chr1	35402685	35422685
chr1	35392470	35412470	chr1	35429613	35449613
chr1	35406167	35426167	chr1	35437781	35457781
chr1	35421212	35441212	chr1	35392470	35412470
chr1	35427309	35447309	chr1	35402685	35422685
chr1	35440971	35460971	chr1	35615960	35635960
chr1	35442201	35462201	chr1	35326032	35346032
chr1	35448934	35468934	chr1	35481833	35501833
chr1	35451306	35471306	chr1	35369223	35389223
chr1	35464563	35484563	chr1	35432370	35452370
chr1	35481833	35501833	chr1	35593904	35613904
chr1	35509552	35529552	chr1	35481833	35501833
chr1	35598166	35618166	chr1	35568839	35588839
chr1	35631492	35651492	chr1	35569819	35589819
chr1	35638497	35658497	chr1	35598166	35618166
chr1	35692846	35712846	chr1	35759779	35779779
chr1	35692846	35712846	chr1	35861959	35881959
chr1	35741264	35761264	chr1	35783251	35803251
chr1	35783251	35803251	chr1	35814285	35834285
chr1	35820076	35840076	chr1	35899480	35919480
chr1	35825917	35845917	chr1	35651812	35671812
chr1	35857090	35877090	chr1	35912884	35932884
chr1	35861959	35881959	chr1	35837059	35857059
chr1	35873533	35893533	chr1	36012033	36032033
chr1	35913689	35933689	chr1	35939119	35959119
chr1	35914297	35934297	chr1	36236555	36256555
chr1	35922315	35942315	chr1	35803972	35823972
chr1	35939119	35959119	chr1	35961536	35981536
chr1	35980724	36000724	chr1	36012033	36032033
chr1	35984932	36004932	chr1	35959459	35979459
chr1	35994892	36014892	chr1	36066216	36086216
chr1	36003340	36023340	chr1	35951265	35971265
chr1	36023332	36043332	chr1	35992167	36012167
chr1	36060451	36080451	chr1	36094515	36114515
chr1	36062659	36082659	chr1	36025685	36045685
chr1	36066216	36086216	chr1	36192013	36212013
chr1	36068682	36088682	chr1	36097048	36117048
chr1	36073933	36093933	chr1	36249880	36269880
chr1	36081519	36101519	chr1	35984060	36004060
chr1	36094515	36114515	chr1	36025685	36045685
chr1	36099594	36119594	chr1	36201806	36221806
chr1	36171885	36191885	chr1	36030289	36050289
chr1	36171885	36191885	chr1	36192013	36212013
chr1	36176578	36196578	chr1	36027006	36047006
chr1	36205478	36225478	chr1	36182001	36202001
chr1	36234892	36254892	chr1	36201806	36221806
chr1	36234892	36254892	chr1	36286996	36306996
chr1	36259495	36279495	chr1	36192013	36212013
chr1	36270897	36290897	chr1	36293282	36313282
chr1	36282633	36302633	chr1	36313926	36333926
chr1	36293282	36313282	chr1	36259495	36279495
chr1	36304035	36324035	chr1	36282633	36302633
chr1	36304035	36324035	chr1	36334032	36354032
chr1	36322778	36342778	chr1	36304035	36324035
chr1	36322778	36342778	chr1	36339115	36359115
chr1	36334032	36354032	chr1	36408329	36428329
chr1	36367173	36387173	chr1	36454966	36474966
chr1	36376625	36396625	chr1	36408329	36428329
chr1	36392934	36412934	chr1	36408329	36428329
chr1	36408329	36428329	chr1	36322778	36342778
chr1	36430876	36450876	chr1	36454966	36474966
chr1	36433957	36453957	chr1	36465140	36485140
chr1	36433957	36453957	chr1	36494400	36514400
chr1	36437089	36457089	chr1	36460185	36480185
chr1	36445542	36465542	chr1	36416574	36436574
chr1	36445542	36465542	chr1	36424012	36444012
chr1	36454966	36474966	chr1	36525347	36545347
chr1	36476023	36496023	chr1	36433957	36453957
chr1	36492466	36512466	chr1	36519474	36539474
chr1	36498260	36518260	chr1	36430876	36450876
chr1	36507589	36527589	chr1	36342531	36362531
chr1	36515602	36535602	chr1	36494400	36514400
chr1	36538344	36558344	chr1	36494400	36514400
chr1	36555868	36575868	chr1	36592606	36612606
chr1	36566071	36586071	chr1	36601176	36621176
chr1	36575384	36595384	chr1	36549752	36569752
chr1	36575384	36595384	chr1	36747331	36767331
chr1	36584442	36604442	chr1	36549752	36569752
chr1	36590723	36610723	chr1	36639739	36659739
chr1	36596752	36616752	chr1	36629689	36649689
chr1	36625722	36645722	chr1	36549752	36569752
chr1	36662957	36682957	chr1	36560282	36580282
chr1	36666048	36686048	chr1	36601176	36621176
chr1	36676630	36696630	chr1	36596752	36616752
chr1	36692188	36712188	chr1	36737846	36757846
chr1	36696321	36716321	chr1	36666048	36686048
chr1	36709613	36729613	chr1	36740219	36760219
chr1	36806995	36826995	chr1	36823168	36843168
chr1	36813838	36833838	chr1	36840517	36860517
chr1	36823168	36843168	chr1	36851399	36871399
chr1	36843774	36863774	chr1	36875924	36895924
chr1	36843774	36863774	chr1	36901485	36921485
chr1	36871621	36891621	chr1	36843774	36863774
chr1	36880019	36900019	chr1	36846615	36866615
chr1	36899798	36919798	chr1	36846615	36866615
chr1	36928171	36948171	chr1	36953968	36973968
chr1	37011642	37031642	chr1	37033300	37053300
chr1	37053636	37073636	chr1	37033300	37053300
chr1	37081007	37101007	chr1	37055908	37075908
chr1	37081007	37101007	chr1	37140294	37160294
chr1	37111027	37131027	chr1	37136175	37156175
chr1	37121430	37141430	chr1	37068016	37088016
chr1	37123187	37143187	chr1	37029860	37049860
chr1	37151360	37171360	chr1	37201573	37221573
chr1	37153808	37173808	chr1	37133058	37153058
chr1	37234324	37254324	chr1	37259713	37279713
chr1	37271684	37291684	chr1	37234324	37254324
chr1	37322100	37342100	chr1	37346381	37366381
chr1	37336375	37356375	chr1	37310979	37330979
chr1	37363370	37383370	chr1	37402056	37422056
chr1	37386869	37406869	chr1	37346381	37366381
chr1	37453679	37473679	chr1	37201573	37221573
chr1	37632773	37652773	chr1	37604734	37624734
chr1	37645012	37665012	chr1	37684954	37704954
chr1	37683806	37703806	chr1	37711067	37731067
chr1	37689801	37709801	chr1	37714705	37734705
chr1	37711067	37731067	chr1	37671278	37691278
chr1	37716956	37736956	chr1	37753928	37773928
chr1	37745285	37765285	chr1	37632773	37652773
chr1	37759735	37779735	chr1	37736083	37756083
chr1	37783441	37803441	chr1	37825839	37845839
chr1	37791159	37811159	chr1	37739437	37759437
chr1	37879701	37899701	chr1	37836775	37856775
chr1	37906435	37926435	chr1	37963867	37983867
chr1	37958304	37978304	chr1	37980782	38000782
chr1	38016460	38036460	chr1	38054750	38074750
chr1	38021485	38041485	chr1	37970373	37990373
chr1	38023787	38043787	chr1	37994484	38014484
chr1	38025314	38045314	chr1	38052590	38072590
chr1	38044291	38064291	chr1	38006612	38026612
chr1	38048526	38068526	chr1	38006612	38026612
chr1	38053646	38073646	chr1	38025314	38045314
chr1	38053646	38073646	chr1	38135871	38155871
chr1	38060336	38080336	chr1	38099261	38119261
chr1	38084494	38104494	chr1	38129748	38149748
chr1	38115432	38135432	chr1	38056135	38076135
chr1	38121642	38141642	chr1	38148599	38168599
chr1	38135871	38155871	chr1	37994484	38014484
chr1	38135871	38155871	chr1	38071082	38091082
chr1	38136470	38156470	chr1	38054478	38074478
chr1	38148599	38168599	chr1	38064421	38084421
chr1	38160802	38180802	chr1	38230134	38250134
chr1	38214150	38234150	chr1	38186513	38206513
chr1	38230134	38250134	chr1	38267250	38287250
chr1	38251719	38271719	chr1	38214150	38234150
chr1	38258214	38278214	chr1	38293933	38313933
chr1	38267250	38287250	chr1	38302931	38322931
chr1	38302043	38322043	chr1	38273080	38293080
chr1	38312738	38332738	chr1	38291074	38311074
chr1	38316268	38336268	chr1	38280359	38300359
chr1	38343080	38363080	chr1	38371904	38391904
chr1	38385458	38405458	chr1	38423610	38443610
chr1	38404519	38424519	chr1	38334880	38354880
chr1	38459577	38479577	chr1	38422809	38442809
chr1	38481297	38501297	chr1	39292239	39312239
chr1	38493403	38513403	chr1	38464202	38484202
chr1	38494971	38514971	chr1	38465673	38485673
chr1	38514089	38534089	chr1	38483593	38503593
chr1	38537787	38557787	chr1	38584210	38604210
chr1	38586564	38606564	chr1	38554192	38574192
chr1	38621351	38641351	chr1	38587118	38607118
chr1	38640444	38660444	chr1	38612608	38632608
chr1	38695331	38715331	chr1	38661798	38681798
chr1	38712321	38732321	chr1	38760056	38780056
chr1	38723390	38743390	chr1	38746749	38766749
chr1	38745277	38765277	chr1	38719424	38739424
chr1	38749400	38769400	chr1	38785532	38805532
chr1	38757787	38777787	chr1	38806334	38826334
chr1	38769667	38789667	chr1	38824386	38844386
chr1	38775382	38795382	chr1	38801568	38821568
chr1	38805056	38825056	chr1	38851800	38871800
chr1	38813542	38833542	chr1	38745277	38765277
chr1	38820607	38840607	chr1	38848127	38868127
chr1	38827359	38847359	chr1	38767762	38787762
chr1	38829531	38849531	chr1	38805056	38825056
chr1	38829531	38849531	chr1	38917083	38937083
chr1	38851800	38871800	chr1	38818217	38838217
chr1	38854495	38874495	chr1	38885935	38905935
chr1	38858430	38878430	chr1	38885935	38905935
chr1	38885935	38905935	chr1	38819816	38839816
chr1	38894927	38914927	chr1	38940904	38960904
chr1	38895939	38915939	chr1	38855736	38875736
chr1	38926726	38946726	chr1	38807300	38827300
chr1	38934064	38954064	chr1	38969131	38989131
chr1	38951157	38971157	chr1	38851800	38871800
chr1	38968384	38988384	chr1	38993784	39013784
chr1	38980851	39000851	chr1	38906088	38926088
chr1	39003968	39023968	chr1	39027486	39047486
chr1	39003968	39023968	chr1	39044242	39064242
chr1	39027486	39047486	chr1	39166547	39186547
chr1	39089950	39109950	chr1	39118600	39138600
chr1	39114082	39134082	chr1	39089373	39109373
chr1	39124659	39144659	chr1	39044242	39064242
chr1	39138602	39158602	chr1	39166547	39186547
chr1	39138602	39158602	chr1	39206297	39226297
chr1	39140809	39160809	chr1	39110602	39130602
chr1	39166547	39186547	chr1	39140809	39160809
chr1	39173559	39193559	chr1	39140809	39160809
chr1	39177923	39197923	chr1	39124659	39144659
chr1	39194349	39214349	chr1	39145429	39165429
chr1	39206297	39226297	chr1	39166547	39186547
chr1	39218733	39238733	chr1	39235973	39255973
chr1	39233075	39253075	chr1	39136295	39156295
chr1	39235973	39255973	chr1	39140809	39160809
chr1	39256928	39276928	chr1	39233075	39253075
chr1	39264113	39284113	chr1	39235973	39255973
chr1	39324232	39344232	chr1	39474854	39494854
chr1	39339768	39359768	chr1	39319671	39339671
chr1	39339768	39359768	chr1	39498556	39518556
chr1	39356726	39376726	chr1	39332531	39352531
chr1	39356726	39376726	chr1	39381219	39401219
chr1	39356726	39376726	chr1	39451045	39471045
chr1	39457587	39477587	chr1	39327790	39347790
chr1	39487466	39507466	chr1	39457587	39477587
chr1	39520388	39540388	chr1	39488713	39508713
chr1	39531881	39551881	chr1	39554313	39574313
chr1	39541217	39561217	chr1	39776671	39796671
chr1	39550427	39570427	chr1	39507052	39527052
chr1	39559527	39579527	chr1	39700655	39720655
chr1	39559527	39579527	chr1	39752367	39772367
chr1	39567338	39587338	chr1	39739034	39759034
chr1	39569985	39589985	chr1	39734418	39754418
chr1	39586203	39606203	chr1	39564917	39584917
chr1	39597434	39617434	chr1	39617330	39637330
chr1	39614753	39634753	chr1	39712631	39732631
chr1	39622425	39642425	chr1	39597434	39617434
chr1	39622425	39642425	chr1	39708740	39728740
chr1	39631447	39651447	chr1	39684313	39704313
chr1	39648589	39668589	chr1	39725920	39745920
chr1	39662077	39682077	chr1	39684313	39704313
chr1	39679071	39699071	chr1	39588209	39608209
chr1	39679071	39699071	chr1	39708740	39728740
chr1	39684313	39704313	chr1	39648589	39668589
chr1	39684313	39704313	chr1	39653884	39673884
chr1	39685861	39705861	chr1	39752367	39772367
chr1	39690477	39710477	chr1	39716650	39736650
chr1	39700655	39720655	chr1	39625282	39645282
chr1	39712631	39732631	chr1	39741587	39761587
chr1	39716650	39736650	chr1	39567338	39587338
chr1	39716650	39736650	chr1	39741587	39761587
chr1	39719352	39739352	chr1	39778910	39798910
chr1	39725920	39745920	chr1	39781582	39801582
chr1	39734418	39754418	chr1	39597434	39617434
chr1	39736199	39756199	chr1	39648589	39668589
chr1	39736199	39756199	chr1	39653884	39673884
chr1	39737791	39757791	chr1	39572631	39592631
chr1	39737791	39757791	chr1	39805230	39825230
chr1	39747010	39767010	chr1	39716650	39736650
chr1	39747010	39767010	chr1	39719352	39739352
chr1	39748842	39768842	chr1	39559527	39579527
chr1	39766881	39786881	chr1	39919531	39939531
chr1	39771040	39791040	chr1	39734418	39754418
chr1	39775095	39795095	chr1	39747010	39767010
chr1	39775095	39795095	chr1	39818754	39838754
chr1	39776671	39796671	chr1	39564917	39584917
chr1	39776671	39796671	chr1	39636969	39656969
chr1	39781582	39801582	chr1	39805230	39825230
chr1	39796969	39816969	chr1	39741587	39761587
chr1	39810765	39830765	chr1	39900791	39920791
chr1	39813759	39833759	chr1	39586203	39606203
chr1	39818754	39838754	chr1	39776671	39796671
chr1	39820253	39840253	chr1	39725920	39745920
chr1	39861110	39881110	chr1	39564917	39584917
chr1	39880984	39900984	chr1	39783585	39803585
chr1	39880984	39900984	chr1	39908127	39928127
chr1	39882795	39902795	chr1	39567338	39587338
chr1	39883970	39903970	chr1	39914005	39934005
chr1	39914761	39934761	chr1	39879018	39899018
chr1	39915348	39935348	chr1	39984529	40004529
chr1	39932945	39952945	chr1	39996063	40016063
chr1	39992386	40012386	chr1	40026914	40046914
chr1	39996063	40016063	chr1	39924403	39944403
chr1	39996063	40016063	chr1	40037979	40057979
chr1	40026914	40046914	chr1	40000932	40020932
chr1	40030950	40050950	chr1	39996063	40016063
chr1	40030950	40050950	chr1	40063319	40083319
chr1	40031616	40051616	chr1	40195396	40215396
chr1	40033979	40053979	chr1	40058522	40078522
chr1	40058522	40078522	chr1	40120790	40140790
chr1	40058899	40078899	chr1	40031616	40051616
chr1	40060112	40080112	chr1	40120790	40140790
chr1	40071731	40091731	chr1	40093102	40113102
chr1	40089092	40109092	chr1	40113199	40133199
chr1	40089092	40109092	chr1	40188534	40208534
chr1	40093102	40113102	chr1	40068523	40088523
chr1	40098436	40118436	chr1	40129795	40149795
chr1	40104591	40124591	chr1	40086131	40106131
chr1	40109389	40129389	chr1	40000932	40020932
chr1	40115000	40135000	chr1	40060112	40080112
chr1	40115000	40135000	chr1	40093102	40113102
chr1	40120790	40140790	chr1	40195497	40215497
chr1	40126200	40146200	chr1	40147724	40167724
chr1	40127811	40147811	chr1	40060112	40080112
chr1	40158073	40178073	chr1	40080224	40100224
chr1	40159373	40179373	chr1	40113891	40133891
chr1	40191008	40211008	chr1	40158073	40178073
chr1	40191008	40211008	chr1	40252380	40272380
chr1	40238121	40258121	chr1	40180969	40200969
chr1	40252380	40272380	chr1	40418010	40438010
chr1	40257700	40277700	chr1	40188534	40208534
chr1	40292089	40312089	chr1	40335692	40355692
chr1	40292796	40312796	chr1	40335692	40355692
chr1	40294344	40314344	chr1	40492323	40512323
chr1	40331378	40351378	chr1	40391141	40411141
chr1	40340328	40360328	chr1	40294344	40314344
chr1	40349281	40369281	chr1	40260473	40280473
chr1	40353610	40373610	chr1	40292089	40312089
chr1	40365776	40385776	chr1	40296881	40316881
chr1	40383559	40403559	chr1	40413484	40433484
chr1	40393796	40413796	chr1	40331378	40351378
chr1	40432878	40452878	chr1	40252380	40272380
chr1	40432878	40452878	chr1	40478424	40498424
chr1	40432878	40452878	chr1	40517989	40537989
chr1	40445723	40465723	chr1	40418010	40438010
chr1	40445723	40465723	chr1	40481877	40501877
chr1	40469332	40489332	chr1	40429510	40449510
chr1	40481877	40501877	chr1	40409077	40429077
chr1	40508751	40528751	chr1	40532984	40552984
chr1	40511472	40531472	chr1	40478424	40498424
chr1	40520912	40540912	chr1	40594825	40614825
chr1	40541778	40561778	chr1	40623286	40643286
chr1	40545535	40565535	chr1	40520912	40540912
chr1	40552663	40572663	chr1	40594825	40614825
chr1	40555515	40575515	chr1	40594825	40614825
chr1	40558263	40578263	chr1	40532984	40552984
chr1	40577555	40597555	chr1	40737597	40757597
chr1	40577555	40597555	chr1	40796262	40816262
chr1	40584933	40604933	chr1	40560618	40580618
chr1	40589333	40609333	chr1	40785123	40805123
chr1	40594825	40614825	chr1	40541778	40561778
chr1	40602868	40622868	chr1	40796262	40816262
chr1	40609674	40629674	chr1	40711079	40731079
chr1	40610210	40630210	chr1	40650531	40670531
chr1	40610697	40630697	chr1	40841414	40861414
chr1	40610697	40630697	chr1	40844417	40864417
chr1	40612295	40632295	chr1	40692049	40712049
chr1	40616203	40636203	chr1	40672305	40692305
chr1	40619582	40639582	chr1	40651190	40671190
chr1	40620631	40640631	chr1	40742005	40762005
chr1	40641363	40661363	chr1	40619582	40639582
chr1	40641363	40661363	chr1	40689352	40709352
chr1	40648947	40668947	chr1	40609674	40629674
chr1	40651190	40671190	chr1	40620631	40640631
chr1	40651190	40671190	chr1	40749318	40769318
chr1	40683393	40703393	chr1	40658385	40678385
chr1	40687394	40707394	chr1	40662947	40682947
chr1	40688551	40708551	chr1	40568716	40588716
chr1	40719716	40739716	chr1	40609674	40629674
chr1	40719716	40739716	chr1	40748428	40768428
chr1	40719716	40739716	chr1	40797767	40817767
chr1	40730188	40750188	chr1	40566776	40586776
chr1	40735864	40755864	chr1	40687394	40707394
chr1	40742005	40762005	chr1	40632906	40652906
chr1	40742005	40762005	chr1	40641363	40661363
chr1	40747004	40767004	chr1	40698290	40718290
chr1	40749318	40769318	chr1	40689352	40709352
chr1	40765306	40785306	chr1	40730188	40750188
chr1	40765306	40785306	chr1	40749318	40769318
chr1	40785123	40805123	chr1	40609674	40629674
chr1	40785988	40805988	chr1	40743318	40763318
chr1	40794648	40814648	chr1	40612295	40632295
chr1	40797767	40817767	chr1	40831396	40851396
chr1	40831396	40851396	chr1	40858802	40878802
chr1	40832483	40852483	chr1	40609674	40629674
chr1	40832483	40852483	chr1	40858802	40878802
chr1	40836789	40856789	chr1	40796262	40816262
chr1	40844417	40864417	chr1	40813243	40833243
chr1	40844417	40864417	chr1	40871575	40891575
chr1	40858802	40878802	chr1	40584933	40604933
chr1	40858802	40878802	chr1	40594825	40614825
chr1	40858802	40878802	chr1	40662947	40682947
chr1	40858802	40878802	chr1	40803073	40823073
chr1	40866992	40886992	chr1	40841414	40861414
chr1	40871575	40891575	chr1	40648947	40668947
chr1	40884748	40904748	chr1	40851010	40871010
chr1	40899291	40919291	chr1	40936558	40956558
chr1	40907353	40927353	chr1	40936558	40956558
chr1	40944718	40964718	chr1	40899291	40919291
chr1	40963083	40983083	chr1	40941315	40961315
chr1	41010051	41030051	chr1	40963083	40983083
chr1	41014196	41034196	chr1	41043884	41063884
chr1	41040853	41060853	chr1	41022134	41042134
chr1	41047041	41067041	chr1	41169177	41189177
chr1	41072282	41092282	chr1	41103829	41123829
chr1	41072282	41092282	chr1	41129578	41149578
chr1	41106833	41126833	chr1	41132116	41152116
chr1	41122145	41142145	chr1	41043884	41063884
chr1	41122145	41142145	chr1	41141906	41161906
chr1	41133146	41153146	chr1	41037164	41057164
chr1	41135685	41155685	chr1	41158466	41178466
chr1	41138683	41158683	chr1	41060754	41080754
chr1	41141906	41161906	chr1	41178039	41198039
chr1	41147527	41167527	chr1	41126689	41146689
chr1	41174102	41194102	chr1	41198221	41218221
chr1	41175994	41195994	chr1	41211511	41231511
chr1	41177603	41197603	chr1	41146672	41166672
chr1	41187143	41207143	chr1	41158466	41178466
chr1	41191400	41211400	chr1	41222294	41242294
chr1	41195267	41215267	chr1	41141906	41161906
chr1	41200295	41220295	chr1	41176812	41196812
chr1	41211511	41231511	chr1	41190055	41210055
chr1	41232927	41252927	chr1	41192787	41212787
[truncated: 151,460 more rows]
