# Supplementary material for: 3D Chromatin Alteration by Disrupting β-Catenin/CBP Interaction Is Enriched with Insulin Signaling in Pancreatic Cancer
Source: Cancers (Basel). 2024 Jun 12;16(12):2202. doi: 10.3390/cancers16122202 (PMC11201718; doi:10.3390/cancers16122202)
Supplement: Supplementary file 1 [file cancers-16-02202-s001.zip › Supplementary File 9.xlsx]

## Sheet: PATC53_Loops
Supplementary File 9. Chromatin interaction loops in PATC53
chrom1	start1	end1	chrom2	start2	end2
chr1	787548	807548	chr1	820107	840107
chr1	794899	814899	chr1	852354	872354
chr1	807938	827938	chr1	784287	804287
chr1	871757	891757	chr1	831261	851261
chr1	955804	975804	chr1	1009702	1029702
chr1	1098428	1118428	chr1	1066506	1086506
chr1	1128752	1148752	chr1	1053456	1073456
chr1	1412327	1432327	chr1	1370149	1390149
chr1	1540029	1560029	chr1	1485279	1505279
chr1	1719973	1739973	chr1	1747204	1767204
chr1	1766042	1786042	chr1	1815254	1835254
chr1	1774478	1794478	chr1	1731723	1751723
chr1	1815712	1835712	chr1	1729817	1749817
chr1	1911007	1931007	chr1	2004782	2024782
chr1	2024685	2044685	chr1	2085927	2105927
chr1	2103784	2123784	chr1	2118715	2138715
chr1	2113207	2133207	chr1	2315968	2335968
chr1	2118715	2138715	chr1	2089094	2109094
chr1	2118715	2138715	chr1	2311979	2331979
chr1	2118715	2138715	chr1	2318854	2338854
chr1	2125762	2145762	chr1	2075325	2095325
chr1	2141201	2161201	chr1	2118715	2138715
chr1	2227342	2247342	chr1	2118715	2138715
chr1	2229817	2249817	chr1	2191172	2211172
chr1	2231324	2251324	chr1	2125762	2145762
chr1	2306290	2326290	chr1	2123648	2143648
chr1	2306290	2326290	chr1	2142987	2162987
chr1	2315968	2335968	chr1	2118715	2138715
chr1	2324460	2344460	chr1	2125762	2145762
chr1	2408692	2428692	chr1	2436524	2456524
chr1	2898609	2918609	chr1	2870558	2890558
chr1	2907040	2927040	chr1	3301197	3321197
chr1	2970517	2990517	chr1	2938150	2958150
chr1	2972291	2992291	chr1	3287462	3307462
chr1	3208325	3228325	chr1	3184197	3204197
chr1	3272862	3292862	chr1	3243451	3263451
chr1	3272862	3292862	chr1	3329112	3349112
chr1	3286590	3306590	chr1	3322209	3342209
chr1	3329112	3349112	chr1	3294141	3314141
chr1	3383178	3403178	chr1	3540905	3560905
chr1	3389841	3409841	chr1	3359840	3379840
chr1	3403675	3423675	chr1	3449595	3469595
chr1	3420673	3440673	chr1	3441938	3461938
chr1	3455413	3475413	chr1	3403675	3423675
chr1	3455413	3475413	chr1	3535410	3555410
chr1	3517063	3537063	chr1	3475962	3495962
chr1	3569607	3589607	chr1	3540905	3560905
chr1	4281051	4301051	chr1	4317421	4337421
chr1	4325712	4345712	chr1	4299913	4319913
chr1	4856142	4876142	chr1	4794358	4814358
chr1	5037291	5057291	chr1	5064038	5084038
chr1	5037291	5057291	chr1	5079883	5099883
chr1	5074950	5094950	chr1	5108434	5128434
chr1	5082084	5102084	chr1	5108434	5128434
chr1	5089857	5109857	chr1	5121833	5141833
chr1	5107352	5127352	chr1	5080961	5100961
chr1	5136047	5156047	chr1	5177083	5197083
chr1	5145131	5165131	chr1	5114563	5134563
chr1	5148003	5168003	chr1	5108434	5128434
chr1	5151689	5171689	chr1	5079282	5099282
chr1	5218667	5238667	chr1	5243252	5263252
chr1	5228519	5248519	chr1	5293344	5313344
chr1	5230354	5250354	chr1	5262803	5282803
chr1	5247435	5267435	chr1	5203110	5223110
chr1	5293344	5313344	chr1	5243252	5263252
chr1	5383363	5403363	chr1	5431329	5451329
chr1	5438895	5458895	chr1	5413563	5433563
chr1	5584563	5604563	chr1	5558736	5578736
chr1	5618327	5638327	chr1	5578466	5598466
chr1	5623733	5643733	chr1	5659594	5679594
chr1	5687698	5707698	chr1	5659594	5679594
chr1	5724884	5744884	chr1	5779901	5799901
chr1	5795055	5815055	chr1	5759487	5779487
chr1	5830420	5850420	chr1	5779901	5799901
chr1	5901635	5921635	chr1	5726389	5746389
chr1	5965580	5985580	chr1	5911870	5931870
chr1	5993537	6013537	chr1	6033291	6053291
chr1	6002996	6022996	chr1	6041601	6061601
chr1	6022374	6042374	chr1	5993537	6013537
chr1	6036781	6056781	chr1	5983706	6003706
chr1	6056244	6076244	chr1	6022374	6042374
chr1	6076265	6096265	chr1	6125469	6145469
chr1	6122657	6142657	chr1	6076265	6096265
chr1	6129088	6149088	chr1	6165474	6185474
chr1	6164461	6184461	chr1	6133300	6153300
chr1	6165474	6185474	chr1	6203335	6223335
chr1	6172036	6192036	chr1	6203891	6223891
chr1	6194933	6214933	chr1	6109984	6129984
chr1	6237686	6257686	chr1	6208449	6228449
chr1	6270298	6290298	chr1	6244072	6264072
chr1	6318718	6338718	chr1	6341488	6361488
chr1	6328103	6348103	chr1	6366592	6386592
chr1	6344882	6364882	chr1	6366592	6386592
chr1	6394503	6414503	chr1	6265112	6285112
chr1	6394503	6414503	chr1	6293024	6313024
chr1	6394503	6414503	chr1	6332092	6352092
chr1	6394503	6414503	chr1	6460092	6480092
chr1	6407519	6427519	chr1	6369333	6389333
chr1	6407519	6427519	chr1	6460092	6480092
chr1	6443897	6463897	chr1	6394503	6414503
chr1	6447059	6467059	chr1	6411029	6431029
chr1	6465702	6485702	chr1	6504608	6524608
chr1	6470138	6490138	chr1	6527571	6547571
chr1	6537602	6557602	chr1	6514256	6534256
chr1	6579115	6599115	chr1	6621230	6641230
chr1	6579773	6599773	chr1	6614577	6634577
chr1	6605875	6625875	chr1	6556527	6576527
chr1	6657564	6677564	chr1	6681291	6701291
chr1	6672855	6692855	chr1	6722962	6742962
chr1	6690753	6710753	chr1	6662705	6682705
chr1	6702995	6722995	chr1	6772472	6792472
chr1	6726980	6746980	chr1	6702995	6722995
chr1	6743389	6763389	chr1	6711227	6731227
chr1	6754112	6774112	chr1	6843154	6863154
chr1	6770362	6790362	chr1	6940075	6960075
chr1	6772472	6792472	chr1	6728584	6748584
chr1	6778865	6798865	chr1	6833081	6853081
chr1	6797825	6817825	chr1	6833081	6853081
chr1	6809315	6829315	chr1	6760682	6780682
chr1	6818550	6838550	chr1	6880397	6900397
chr1	6833081	6853081	chr1	6921678	6941678
chr1	6843154	6863154	chr1	6768261	6788261
chr1	6843154	6863154	chr1	6770362	6790362
chr1	6843154	6863154	chr1	6872318	6892318
chr1	6843154	6863154	chr1	6887530	6907530
chr1	6850320	6870320	chr1	6976992	6996992
chr1	6853920	6873920	chr1	6809315	6829315
chr1	6887530	6907530	chr1	6932702	6952702
chr1	6887530	6907530	chr1	6949801	6969801
chr1	6889332	6909332	chr1	6921678	6941678
chr1	6915126	6935126	chr1	6731318	6751318
chr1	6924901	6944901	chr1	6872318	6892318
chr1	6927862	6947862	chr1	6833081	6853081
chr1	6927862	6947862	chr1	6973281	6993281
chr1	6940075	6960075	chr1	6767374	6787374
chr1	6940075	6960075	chr1	6833081	6853081
chr1	6952907	6972907	chr1	6977108	6997108
chr1	6965950	6985950	chr1	6940075	6960075
chr1	6981094	7001094	chr1	6921678	6941678
chr1	6984335	7004335	chr1	6851403	6871403
chr1	7039710	7059710	chr1	7087850	7107850
chr1	7093963	7113963	chr1	7126708	7146708
chr1	7108280	7128280	chr1	7189250	7209250
chr1	7143499	7163499	chr1	7262450	7282450
chr1	7209820	7229820	chr1	7240482	7260482
chr1	7217478	7237478	chr1	7247021	7267021
chr1	7240482	7260482	chr1	7189250	7209250
chr1	7242794	7262794	chr1	7360494	7380494
chr1	7261076	7281076	chr1	7039710	7059710
chr1	7266368	7286368	chr1	7243335	7263335
chr1	7266368	7286368	chr1	7323604	7343604
chr1	7266368	7286368	chr1	7599663	7619663
chr1	7270499	7290499	chr1	7323604	7343604
chr1	7270499	7290499	chr1	7352799	7372799
chr1	7272675	7292675	chr1	7519025	7539025
chr1	7277402	7297402	chr1	7255553	7275553
chr1	7277402	7297402	chr1	7579095	7599095
chr1	7305846	7325846	chr1	7595491	7615491
chr1	7313087	7333087	chr1	7351133	7371133
chr1	7348100	7368100	chr1	7261076	7281076
chr1	7353129	7373129	chr1	7436126	7456126
chr1	7353661	7373661	chr1	7449522	7469522
chr1	7354325	7374325	chr1	7519025	7539025
chr1	7358261	7378261	chr1	7449522	7469522
chr1	7359428	7379428	chr1	7313087	7333087
chr1	7378681	7398681	chr1	7353661	7373661
chr1	7398319	7418319	chr1	7353661	7373661
chr1	7435316	7455316	chr1	7527935	7547935
chr1	7448307	7468307	chr1	7318751	7338751
chr1	7449522	7469522	chr1	7361661	7381661
chr1	7449522	7469522	chr1	7381414	7401414
chr1	7450904	7470904	chr1	7349765	7369765
chr1	7471360	7491360	chr1	7449522	7469522
chr1	7519025	7539025	chr1	7370885	7390885
chr1	7519025	7539025	chr1	7492099	7512099
chr1	7519025	7539025	chr1	7599663	7619663
chr1	7519025	7539025	chr1	7609055	7629055
chr1	7524233	7544233	chr1	7492099	7512099
chr1	7524233	7544233	chr1	7553830	7573830
chr1	7524233	7544233	chr1	7583853	7603853
chr1	7553830	7573830	chr1	7519025	7539025
chr1	7583853	7603853	chr1	7449522	7469522
chr1	7726440	7746440	chr1	7798339	7818339
chr1	7751018	7771018	chr1	7784543	7804543
chr1	7765136	7785136	chr1	7803325	7823325
chr1	7798339	7818339	chr1	7763119	7783119
chr1	7802215	7822215	chr1	7835445	7855445
chr1	7803325	7823325	chr1	7770548	7790548
chr1	7811025	7831025	chr1	7738964	7758964
chr1	7811025	7831025	chr1	7825828	7845828
chr1	7817435	7837435	chr1	7996468	8016468
chr1	7834128	7854128	chr1	7872313	7892313
chr1	7874081	7894081	chr1	7952978	7972978
chr1	7885264	7905264	chr1	7834422	7854422
chr1	7885264	7905264	chr1	7857772	7877772
chr1	7897678	7917678	chr1	7956218	7976218
chr1	7921031	7941031	chr1	7963454	7983454
chr1	7944617	7964617	chr1	7904005	7924005
chr1	7948508	7968508	chr1	7885264	7905264
chr1	7950688	7970688	chr1	7746487	7766487
chr1	7951692	7971692	chr1	7996468	8016468
chr1	7966351	7986351	chr1	7991446	8011446
chr1	7988202	8008202	chr1	7966351	7986351
chr1	7991446	8011446	chr1	7959375	7979375
chr1	8012108	8032108	chr1	8059244	8079244
chr1	8026257	8046257	chr1	8365176	8385176
chr1	8034277	8054277	chr1	8053808	8073808
chr1	8034277	8054277	chr1	8229326	8249326
chr1	8053808	8073808	chr1	8012108	8032108
chr1	8053808	8073808	chr1	8089923	8109923
chr1	8053808	8073808	chr1	8365176	8385176
chr1	8056519	8076519	chr1	8131699	8151699
chr1	8059244	8079244	chr1	8130962	8150962
chr1	8059244	8079244	chr1	8337352	8357352
chr1	8067989	8087989	chr1	8264548	8284548
chr1	8068297	8088297	chr1	8230491	8250491
chr1	8068635	8088635	chr1	8116262	8136262
chr1	8068635	8088635	chr1	8242052	8262052
chr1	8088800	8108800	chr1	8360656	8380656
chr1	8089923	8109923	chr1	8248209	8268209
chr1	8091910	8111910	chr1	8124925	8144925
chr1	8126752	8146752	chr1	8091910	8111910
chr1	8130962	8150962	chr1	8261337	8281337
chr1	8142914	8162914	chr1	8116262	8136262
chr1	8142914	8162914	chr1	8365176	8385176
chr1	8146635	8166635	chr1	8012108	8032108
chr1	8146635	8166635	chr1	8259419	8279419
chr1	8147076	8167076	chr1	8361363	8381363
chr1	8150152	8170152	chr1	8089923	8109923
chr1	8154085	8174085	chr1	8220034	8240034
chr1	8154085	8174085	chr1	8247236	8267236
chr1	8173570	8193570	chr1	8203230	8223230
chr1	8203230	8223230	chr1	8127571	8147571
chr1	8203230	8223230	chr1	8242052	8262052
chr1	8209820	8229820	chr1	8091910	8111910
chr1	8219079	8239079	chr1	8130962	8150962
chr1	8221623	8241623	chr1	8306318	8326318
chr1	8229326	8249326	chr1	8365176	8385176
chr1	8230931	8250931	chr1	8150152	8170152
chr1	8232348	8252348	chr1	8126752	8146752
chr1	8232348	8252348	chr1	8150152	8170152
chr1	8235962	8255962	chr1	8264548	8284548
chr1	8248209	8268209	chr1	8070491	8090491
chr1	8248209	8268209	chr1	8371999	8391999
chr1	8249963	8269963	chr1	8227337	8247337
chr1	8253393	8273393	chr1	8301903	8321903
chr1	8264548	8284548	chr1	8142914	8162914
chr1	8264548	8284548	chr1	8232348	8252348
chr1	8264548	8284548	chr1	8300623	8320623
chr1	8288849	8308849	chr1	8327747	8347747
chr1	8288849	8308849	chr1	8360656	8380656
chr1	8289093	8309093	chr1	8325601	8345601
chr1	8301659	8321659	chr1	8263179	8283179
chr1	8306318	8326318	chr1	8275163	8295163
chr1	8310434	8330434	chr1	8046609	8066609
chr1	8310434	8330434	chr1	8248209	8268209
chr1	8337352	8357352	chr1	8306318	8326318
chr1	8343044	8363044	chr1	8242052	8262052
chr1	8355123	8375123	chr1	8288849	8308849
chr1	8360656	8380656	chr1	8012108	8032108
chr1	8365176	8385176	chr1	8068635	8088635
chr1	8365176	8385176	chr1	8088800	8108800
chr1	8365176	8385176	chr1	8089923	8109923
chr1	8365176	8385176	chr1	8147457	8167457
chr1	8365176	8385176	chr1	8242052	8262052
chr1	8365176	8385176	chr1	8248209	8268209
chr1	8365176	8385176	chr1	8261337	8281337
chr1	8365176	8385176	chr1	8306318	8326318
chr1	8403268	8423268	chr1	8440070	8460070
chr1	8440070	8460070	chr1	8365176	8385176
chr1	8440070	8460070	chr1	8504089	8524089
chr1	8448406	8468406	chr1	8471937	8491937
chr1	8459941	8479941	chr1	8415381	8435381
chr1	8468945	8488945	chr1	8440070	8460070
chr1	8471385	8491385	chr1	8440070	8460070
chr1	8471385	8491385	chr1	8494870	8514870
chr1	8471385	8491385	chr1	8750824	8770824
chr1	8473793	8493793	chr1	8448582	8468582
chr1	8473793	8493793	chr1	8505149	8525149
chr1	8473793	8493793	chr1	8562435	8582435
chr1	8473793	8493793	chr1	8765222	8785222
chr1	8475882	8495882	chr1	8529396	8549396
chr1	8479503	8499503	chr1	8625213	8645213
chr1	8503009	8523009	chr1	8435140	8455140
chr1	8503009	8523009	chr1	8461091	8481091
chr1	8508762	8528762	chr1	8482849	8502849
chr1	8512352	8532352	chr1	8482849	8502849
chr1	8512352	8532352	chr1	8557582	8577582
chr1	8514595	8534595	chr1	8473793	8493793
chr1	8529396	8549396	chr1	8468945	8488945
chr1	8531706	8551706	chr1	8562921	8582921
chr1	8536768	8556768	chr1	8504089	8524089
chr1	8539831	8559831	chr1	8588353	8608353
chr1	8540798	8560798	chr1	8633222	8653222
chr1	8548317	8568317	chr1	8756116	8776116
chr1	8552153	8572153	chr1	8599923	8619923
chr1	8557582	8577582	chr1	8729027	8749027
chr1	8561538	8581538	chr1	8781884	8801884
chr1	8561879	8581879	chr1	8471353	8491353
chr1	8562435	8582435	chr1	8503009	8523009
chr1	8567098	8587098	chr1	8536768	8556768
chr1	8567098	8587098	chr1	8539831	8559831
chr1	8567098	8587098	chr1	8682624	8702624
chr1	8573735	8593735	chr1	8598391	8618391
chr1	8573735	8593735	chr1	8619653	8639653
chr1	8588353	8608353	chr1	8473793	8493793
chr1	8588353	8608353	chr1	8625213	8645213
chr1	8599923	8619923	chr1	8625774	8645774
chr1	8601140	8621140	chr1	8765222	8785222
chr1	8603930	8623930	chr1	8573735	8593735
chr1	8608899	8628899	chr1	8573735	8593735
chr1	8613542	8633542	chr1	8567098	8587098
chr1	8613542	8633542	chr1	8588353	8608353
chr1	8613542	8633542	chr1	8659947	8679947
chr1	8613542	8633542	chr1	8671407	8691407
chr1	8619653	8639653	chr1	8679937	8699937
chr1	8619653	8639653	chr1	8830292	8850292
chr1	8625213	8645213	chr1	8671407	8691407
chr1	8625213	8645213	chr1	8729027	8749027
chr1	8629897	8649897	chr1	8712043	8732043
chr1	8629897	8649897	chr1	8772178	8792178
chr1	8633222	8653222	chr1	8602326	8622326
chr1	8633783	8653783	chr1	8730628	8750628
chr1	8643675	8663675	chr1	8711387	8731387
chr1	8659947	8679947	chr1	8616955	8636955
chr1	8659947	8679947	chr1	8685070	8705070
chr1	8659947	8679947	chr1	8750824	8770824
chr1	8662835	8682835	chr1	8733014	8753014
chr1	8667126	8687126	chr1	8712043	8732043
chr1	8679937	8699937	chr1	8651930	8671930
chr1	8679937	8699937	chr1	8721129	8741129
chr1	8682624	8702624	chr1	8643675	8663675
chr1	8682624	8702624	chr1	8711387	8731387
chr1	8682624	8702624	chr1	8772178	8792178
chr1	8688189	8708189	chr1	8750824	8770824
chr1	8688189	8708189	chr1	8840715	8860715
chr1	8691038	8711038	chr1	8671407	8691407
chr1	8691038	8711038	chr1	8736818	8756818
chr1	8697628	8717628	chr1	8613542	8633542
chr1	8697628	8717628	chr1	8791837	8811837
chr1	8699678	8719678	chr1	8625213	8645213
chr1	8699678	8719678	chr1	8643675	8663675
chr1	8705303	8725303	chr1	8744036	8764036
chr1	8705303	8725303	chr1	8818968	8838968
chr1	8708180	8728180	chr1	8679937	8699937
chr1	8710336	8730336	chr1	8733843	8753843
chr1	8710336	8730336	chr1	8736818	8756818
chr1	8712043	8732043	chr1	8643675	8663675
chr1	8721129	8741129	chr1	8753292	8773292
chr1	8724013	8744013	chr1	8663070	8683070
chr1	8726697	8746697	chr1	8778478	8798478
chr1	8726697	8746697	chr1	8818968	8838968
chr1	8726697	8746697	chr1	8823027	8843027
chr1	8729896	8749896	chr1	8635586	8655586
chr1	8730628	8750628	chr1	8625213	8645213
chr1	8730628	8750628	chr1	8679937	8699937
chr1	8733843	8753843	chr1	8711387	8731387
chr1	8736818	8756818	chr1	8718107	8738107
chr1	8750824	8770824	chr1	8643675	8663675
chr1	8750824	8770824	chr1	8675765	8695765
chr1	8750824	8770824	chr1	8691038	8711038
chr1	8756116	8776116	chr1	8473793	8493793
chr1	8756116	8776116	chr1	8791837	8811837
chr1	8759801	8779801	chr1	8468945	8488945
chr1	8759801	8779801	chr1	8729027	8749027
chr1	8765222	8785222	chr1	8736818	8756818
chr1	8765222	8785222	chr1	8789312	8809312
chr1	8778478	8798478	chr1	8432437	8452437
chr1	8778478	8798478	chr1	8608899	8628899
chr1	8778478	8798478	chr1	8616955	8636955
chr1	8781884	8801884	chr1	8536768	8556768
chr1	8784082	8804082	chr1	8721129	8741129
chr1	8789312	8809312	chr1	8730628	8750628
chr1	8789312	8809312	chr1	8759801	8779801
chr1	8789312	8809312	chr1	8809046	8829046
chr1	8791837	8811837	chr1	8753292	8773292
chr1	8799607	8819607	chr1	8603930	8623930
chr1	8805390	8825390	chr1	8608899	8628899
chr1	8805390	8825390	chr1	8781884	8801884
chr1	8809046	8829046	chr1	8625213	8645213
chr1	8811052	8831052	chr1	8710231	8730231
chr1	8818968	8838968	chr1	8613542	8633542
chr1	8823027	8843027	chr1	8613542	8633542
chr1	8830292	8850292	chr1	8765222	8785222
chr1	8837088	8857088	chr1	8812784	8832784
chr1	8846202	8866202	chr1	8876266	8896266
chr1	8857206	8877206	chr1	8830292	8850292
chr1	8867911	8887911	chr1	8615874	8635874
chr1	8889239	8909239	chr1	8765222	8785222
chr1	8967659	8987659	chr1	9030316	9050316
chr1	9044574	9064574	chr1	8958062	8978062
chr1	9044574	9064574	chr1	9137053	9157053
chr1	9047499	9067499	chr1	8974874	8994874
chr1	9063808	9083808	chr1	9098946	9118946
chr1	9130347	9150347	chr1	9044574	9064574
chr1	9144892	9164892	chr1	9181132	9201132
chr1	9172559	9192559	chr1	9227660	9247660
chr1	9194632	9214632	chr1	9227660	9247660
chr1	9258832	9278832	chr1	9139590	9159590
chr1	9269548	9289548	chr1	9172559	9192559
chr1	9276254	9296254	chr1	9304362	9324362
chr1	9290117	9310117	chr1	9316969	9336969
chr1	9302867	9322867	chr1	9194632	9214632
chr1	9308739	9328739	chr1	9283213	9303213
chr1	9313709	9333709	chr1	9532532	9552532
chr1	9313709	9333709	chr1	9621899	9641899
chr1	9335797	9355797	chr1	9283213	9303213
chr1	9335797	9355797	chr1	9296606	9316606
chr1	9335797	9355797	chr1	9457865	9477865
chr1	9350918	9370918	chr1	9420927	9440927
chr1	9370320	9390320	chr1	9329460	9349460
chr1	9384666	9404666	chr1	9414236	9434236
chr1	9394240	9414240	chr1	9465706	9485706
chr1	9414236	9434236	chr1	9483771	9503771
chr1	9417867	9437867	chr1	9350918	9370918
chr1	9422049	9442049	chr1	9394240	9414240
chr1	9426858	9446858	chr1	9461208	9481208
chr1	9452263	9472263	chr1	9417867	9437867
chr1	9452263	9472263	chr1	9475993	9495993
chr1	9461208	9481208	chr1	9329460	9349460
chr1	9461208	9481208	chr1	9414236	9434236
chr1	9475993	9495993	chr1	9497505	9517505
chr1	9483771	9503771	chr1	9335797	9355797
chr1	9555539	9575539	chr1	9350918	9370918
chr1	9555539	9575539	chr1	9610765	9630765
chr1	9571072	9591072	chr1	9490676	9510676
chr1	9596051	9616051	chr1	9627229	9647229
chr1	9610765	9630765	chr1	9571072	9591072
chr1	9621899	9641899	chr1	9290117	9310117
chr1	9624001	9644001	chr1	9585883	9605883
chr1	9631421	9651421	chr1	9607965	9627965
chr1	9632957	9652957	chr1	9608061	9628061
chr1	9638945	9658945	chr1	9585883	9605883
chr1	9689821	9709821	chr1	9719126	9739126
chr1	9694653	9714653	chr1	9721927	9741927
chr1	9698177	9718177	chr1	9828771	9848771
chr1	9705272	9725272	chr1	9930770	9950770
chr1	9719126	9739126	chr1	9698177	9718177
chr1	9721927	9741927	chr1	9698177	9718177
chr1	9828771	9848771	chr1	9770339	9790339
chr1	9828771	9848771	chr1	9889786	9909786
chr1	9828771	9848771	chr1	9948937	9968937
chr1	9829467	9849467	chr1	9853738	9873738
chr1	9848633	9868633	chr1	9948937	9968937
chr1	9862322	9882322	chr1	9828771	9848771
chr1	9871806	9891806	chr1	9834335	9854335
chr1	9903215	9923215	chr1	9830530	9850530
chr1	9936930	9956930	chr1	9955910	9975910
chr1	9940054	9960054	chr1	9856278	9876278
chr1	9948937	9968937	chr1	9830530	9850530
chr1	9967638	9987638	chr1	9942483	9962483
chr1	9979895	9999895	chr1	9875102	9895102
chr1	9979895	9999895	chr1	9930770	9950770
chr1	9995304	10015304	chr1	9960802	9980802
chr1	10027987	10047987	chr1	10063603	10083603
chr1	10038650	10058650	chr1	10073226	10093226
chr1	10055734	10075734	chr1	9995855	10015855
chr1	10055734	10075734	chr1	10085489	10105489
chr1	10079861	10099861	chr1	10048902	10068902
chr1	10085489	10105489	chr1	10124623	10144623
chr1	10085489	10105489	chr1	10151928	10171928
chr1	10091923	10111923	chr1	10189692	10209692
chr1	10097253	10117253	chr1	10121812	10141812
chr1	10097253	10117253	chr1	10166742	10186742
chr1	10110182	10130182	chr1	10063603	10083603
chr1	10121812	10141812	chr1	10079861	10099861
chr1	10139255	10159255	chr1	10229216	10249216
chr1	10151928	10171928	chr1	10173109	10193109
chr1	10151928	10171928	chr1	10180159	10200159
chr1	10156698	10176698	chr1	10184950	10204950
chr1	10160113	10180113	chr1	10116398	10136398
chr1	10163104	10183104	chr1	10079861	10099861
chr1	10169570	10189570	chr1	10144178	10164178
chr1	10176397	10196397	chr1	10144611	10164611
chr1	10177110	10197110	chr1	10110182	10130182
chr1	10177110	10197110	chr1	10124623	10144623
chr1	10178349	10198349	chr1	10139255	10159255
chr1	10178349	10198349	chr1	10375434	10395434
chr1	10180159	10200159	chr1	10209466	10229466
chr1	10206690	10226690	chr1	10178349	10198349
chr1	10206690	10226690	chr1	10231943	10251943
chr1	10206690	10226690	chr1	10273700	10293700
chr1	10208261	10228261	chr1	10179293	10199293
chr1	10209466	10229466	chr1	10151928	10171928
chr1	10233981	10253981	chr1	10272525	10292525
chr1	10263770	10283770	chr1	10324991	10344991
chr1	10264582	10284582	chr1	10317602	10337602
chr1	10269979	10289979	chr1	10124998	10144998
chr1	10269979	10289979	chr1	10189692	10209692
chr1	10269979	10289979	chr1	10209466	10229466
chr1	10269979	10289979	chr1	10372761	10392761
chr1	10296761	10316761	chr1	10269979	10289979
chr1	10296761	10316761	chr1	10367567	10387567
chr1	10315562	10335562	chr1	10346785	10366785
chr1	10324991	10344991	chr1	10379314	10399314
chr1	10328592	10348592	chr1	10290161	10310161
chr1	10328592	10348592	chr1	10291914	10311914
chr1	10337597	10357597	chr1	10281107	10301107
chr1	10342532	10362532	chr1	10372761	10392761
chr1	10351647	10371647	chr1	10236704	10256704
chr1	10354310	10374310	chr1	10321583	10341583
chr1	10361162	10381162	chr1	10263305	10283305
chr1	10372761	10392761	chr1	10392836	10412836
chr1	10374299	10394299	chr1	10283580	10303580
chr1	10384549	10404549	chr1	10317602	10337602
chr1	10384549	10404549	chr1	10358259	10378259
chr1	10385094	10405094	chr1	10176770	10196770
chr1	10385094	10405094	chr1	10325674	10345674
chr1	10392836	10412836	chr1	10331640	10351640
chr1	10402081	10422081	chr1	10360605	10380605
chr1	10443199	10463199	chr1	10361162	10381162
chr1	10463786	10483786	chr1	10545994	10565994
chr1	10502877	10522877	chr1	10466140	10486140
chr1	10507177	10527177	chr1	10543118	10563118
chr1	10523426	10543426	chr1	10500480	10520480
chr1	10541186	10561186	chr1	10479276	10499276
chr1	10572062	10592062	chr1	10774403	10794403
chr1	10577122	10597122	chr1	10604062	10624062
chr1	10580361	10600361	chr1	10628107	10648107
chr1	10580361	10600361	chr1	10663365	10683365
chr1	10588523	10608523	chr1	10554473	10574473
chr1	10619362	10639362	chr1	10588758	10608758
chr1	10628107	10648107	chr1	10597160	10617160
chr1	10628107	10648107	chr1	10604062	10624062
chr1	10632801	10652801	chr1	10580361	10600361
chr1	10632801	10652801	chr1	10658153	10678153
chr1	10635734	10655734	chr1	10556366	10576366
chr1	10645461	10665461	chr1	10604062	10624062
chr1	10654037	10674037	chr1	10628107	10648107
chr1	10658153	10678153	chr1	10628107	10648107
chr1	10766408	10786408	chr1	10783770	10803770
chr1	10774403	10794403	chr1	10800324	10820324
chr1	10796895	10816895	chr1	10842157	10862157
chr1	10842157	10862157	chr1	10878001	10898001
chr1	10856529	10876529	chr1	10924574	10944574
chr1	10879464	10899464	chr1	10774831	10794831
chr1	10980884	11000884	chr1	11033143	11053143
chr1	11089427	11109427	chr1	11147070	11167070
chr1	11151103	11171103	chr1	11264630	11284630
chr1	11162667	11182667	chr1	11108052	11128052
chr1	11180858	11200858	chr1	11201337	11221337
chr1	11188190	11208190	chr1	11151103	11171103
chr1	11190905	11210905	chr1	11270880	11290880
chr1	11198670	11218670	chr1	11227618	11247618
chr1	11199003	11219003	chr1	11149423	11169423
chr1	11237422	11257422	chr1	11210333	11230333
chr1	11238758	11258758	chr1	11190062	11210062
chr1	11242898	11262898	chr1	11273019	11293019
chr1	11253112	11273112	chr1	11241275	11261275
chr1	11253112	11273112	chr1	11312217	11332217
chr1	11264630	11284630	chr1	11296745	11316745
chr1	11273019	11293019	chr1	11151103	11171103
chr1	11273019	11293019	chr1	11237422	11257422
chr1	11312217	11332217	chr1	11273019	11293019
chr1	11391881	11411881	chr1	11426853	11446853
chr1	11408928	11428928	chr1	11377850	11397850
chr1	11431029	11451029	chr1	11391881	11411881
chr1	11494652	11514652	chr1	11461588	11481588
chr1	11500963	11520963	chr1	11560313	11580313
chr1	11709545	11729545	chr1	11788492	11808492
chr1	11715269	11735269	chr1	11764862	11784862
chr1	11813312	11833312	chr1	11785397	11805397
chr1	11821442	11841442	chr1	11785397	11805397
chr1	11821442	11841442	chr1	11846384	11866384
chr1	11834197	11854197	chr1	11862911	11882911
chr1	11858701	11878701	chr1	11909170	11929170
chr1	11858701	11878701	chr1	11911509	11931509
chr1	11905704	11925704	chr1	11941084	11961084
chr1	11969925	11989925	chr1	11882753	11902753
chr1	11988543	12008543	chr1	12063072	12083072
chr1	12010518	12030518	chr1	11988543	12008543
chr1	12038979	12058979	chr1	12073603	12093603
chr1	12063072	12083072	chr1	11953744	11973744
chr1	12073603	12093603	chr1	11988543	12008543
chr1	12147286	12167286	chr1	12174281	12194281
chr1	12157292	12177292	chr1	12321808	12341808
chr1	12161167	12181167	chr1	12321808	12341808
chr1	12192024	12212024	chr1	12229483	12249483
chr1	12192984	12212984	chr1	12217993	12237993
chr1	12214282	12234282	chr1	12150240	12170240
chr1	12214282	12234282	chr1	12192024	12212024
chr1	12218927	12238927	chr1	12300649	12320649
chr1	12267475	12287475	chr1	12194986	12214986
chr1	12267475	12287475	chr1	12315347	12335347
chr1	12281499	12301499	chr1	12154539	12174539
chr1	12300649	12320649	chr1	12267475	12287475
chr1	12300649	12320649	chr1	12346145	12366145
chr1	12304053	12324053	chr1	12328951	12348951
chr1	12311001	12331001	chr1	12709549	12729549
chr1	12314683	12334683	chr1	12284853	12304853
chr1	12315347	12335347	chr1	12340534	12360534
chr1	12322963	12342963	chr1	12684074	12704074
chr1	12325248	12345248	chr1	12386442	12406442
chr1	12328178	12348178	chr1	12288622	12308622
chr1	12328178	12348178	chr1	12352418	12372418
chr1	12328178	12348178	chr1	12472199	12492199
chr1	12340534	12360534	chr1	12396712	12416712
chr1	12342881	12362881	chr1	12311001	12331001
chr1	12350148	12370148	chr1	12328178	12348178
chr1	12350148	12370148	chr1	12391954	12411954
chr1	12353342	12373342	chr1	12325248	12345248
chr1	12357019	12377019	chr1	12404241	12424241
chr1	12365940	12385940	chr1	12314683	12334683
chr1	12371029	12391029	chr1	12396712	12416712
chr1	12379399	12399399	chr1	12342881	12362881
chr1	12386442	12406442	chr1	12434545	12454545
chr1	12386442	12406442	chr1	12476580	12496580
chr1	12389556	12409556	chr1	12430020	12450020
chr1	12390511	12410511	chr1	12346145	12366145
chr1	12390511	12410511	chr1	12434545	12454545
chr1	12390511	12410511	chr1	12573031	12593031
chr1	12391954	12411954	chr1	12360344	12380344
chr1	12393921	12413921	chr1	12352418	12372418
chr1	12393921	12413921	chr1	12481477	12501477
chr1	12396712	12416712	chr1	12430020	12450020
chr1	12404241	12424241	chr1	12365940	12385940
chr1	12404241	12424241	chr1	12481477	12501477
chr1	12411785	12431785	chr1	12388234	12408234
chr1	12430020	12450020	chr1	12388234	12408234
chr1	12430020	12450020	chr1	12450560	12470560
chr1	12434545	12454545	chr1	12411785	12431785
chr1	12438949	12458949	chr1	12387472	12407472
chr1	12440675	12460675	chr1	12411785	12431785
chr1	12440675	12460675	chr1	12534643	12554643
chr1	12447524	12467524	chr1	12360344	12380344
chr1	12447524	12467524	chr1	12472199	12492199
chr1	12449601	12469601	chr1	12484146	12504146
chr1	12449601	12469601	chr1	12647129	12667129
chr1	12450560	12470560	chr1	12541955	12561955
chr1	12450560	12470560	chr1	12602953	12622953
chr1	12459006	12479006	chr1	12391954	12411954
chr1	12459006	12479006	chr1	12559730	12579730
chr1	12467851	12487851	chr1	12445079	12465079
chr1	12472199	12492199	chr1	12549310	12569310
chr1	12481477	12501477	chr1	12450560	12470560
chr1	12482590	12502590	chr1	12454278	12474278
chr1	12487487	12507487	chr1	12518984	12538984
chr1	12487487	12507487	chr1	12656125	12676125
chr1	12502858	12522858	chr1	12528070	12548070
chr1	12518984	12538984	chr1	12430020	12450020
chr1	12530295	12550295	chr1	12570474	12590474
chr1	12534643	12554643	chr1	12476580	12496580
chr1	12534643	12554643	chr1	12507010	12527010
chr1	12541955	12561955	chr1	12580690	12600690
chr1	12549310	12569310	chr1	12455288	12475288
chr1	12549310	12569310	chr1	12518984	12538984
chr1	12559730	12579730	chr1	12440675	12460675
chr1	12559730	12579730	chr1	12528070	12548070
chr1	12573031	12593031	chr1	12624812	12644812
chr1	12656125	12676125	chr1	12357019	12377019
chr1	12659998	12679998	chr1	12450560	12470560
chr1	12688714	12708714	chr1	12404241	12424241
chr1	12709549	12729549	chr1	12753848	12773848
chr1	12751314	12771314	chr1	12723183	12743183
chr1	13869331	13889331	chr1	13830363	13850363
chr1	13872630	13892630	chr1	13905491	13925491
chr1	13888311	13908311	chr1	13866913	13886913
chr1	13987472	14007472	chr1	14035317	14055317
chr1	14005460	14025460	chr1	13957191	13977191
chr1	14049901	14069901	chr1	14023634	14043634
chr1	14074175	14094175	chr1	14049901	14069901
chr1	14075456	14095456	chr1	14053306	14073306
chr1	14080286	14100286	chr1	14113959	14133959
chr1	14100652	14120652	chr1	14123064	14143064
chr1	14159571	14179571	chr1	14123064	14143064
chr1	14159571	14179571	chr1	14203678	14223678
chr1	14203678	14223678	chr1	14176427	14196427
chr1	14243636	14263636	chr1	14198475	14218475
chr1	14310962	14330962	chr1	14335193	14355193
chr1	14310962	14330962	chr1	14343898	14363898
chr1	14326549	14346549	chr1	14380504	14400504
chr1	14369927	14389927	chr1	14336359	14356359
chr1	14380060	14400060	chr1	14450108	14470108
chr1	14440506	14460506	chr1	14408366	14428366
chr1	14445637	14465637	chr1	14471280	14491280
chr1	14447800	14467800	chr1	14476095	14496095
chr1	14476095	14496095	chr1	14453148	14473148
chr1	14482956	14502956	chr1	14510199	14530199
chr1	14510967	14530967	chr1	14478932	14498932
chr1	14534156	14554156	chr1	14570570	14590570
chr1	14540158	14560158	chr1	14511276	14531276
chr1	14541885	14561885	chr1	14514198	14534198
chr1	14566617	14586617	chr1	14599978	14619978
chr1	14589791	14609791	chr1	14557761	14577761
chr1	14591223	14611223	chr1	14628888	14648888
chr1	14624440	14644440	chr1	14589791	14609791
chr1	14628777	14648777	chr1	14596033	14616033
chr1	14718511	14738511	chr1	14672259	14692259
chr1	14769163	14789163	chr1	14825567	14845567
chr1	14772581	14792581	chr1	14805394	14825394
chr1	14777695	14797695	chr1	14800670	14820670
chr1	14805394	14825394	chr1	14871201	14891201
chr1	14834115	14854115	chr1	14800670	14820670
chr1	15136580	15156580	chr1	15200878	15220878
chr1	15274152	15294152	chr1	15316675	15336675
chr1	15278678	15298678	chr1	15316675	15336675
chr1	15285683	15305683	chr1	15335744	15355744
chr1	15299711	15319711	chr1	15269191	15289191
chr1	15308046	15328046	chr1	15269191	15289191
chr1	15331087	15351087	chr1	15308046	15328046
chr1	15404896	15424896	chr1	15445070	15465070
chr1	15434628	15454628	chr1	15405418	15425418
chr1	15442653	15462653	chr1	15640483	15660483
chr1	15449286	15469286	chr1	15597786	15617786
chr1	15514592	15534592	chr1	15617541	15637541
chr1	15554140	15574140	chr1	15514592	15534592
chr1	15554140	15574140	chr1	15597786	15617786
chr1	15574586	15594586	chr1	15608880	15628880
chr1	15578867	15598867	chr1	15449286	15469286
chr1	15578867	15598867	chr1	15489005	15509005
chr1	15608880	15628880	chr1	15638434	15658434
chr1	15635609	15655609	chr1	15728082	15748082
chr1	15638434	15658434	chr1	15610712	15630712
chr1	15638434	15658434	chr1	15689972	15709972
chr1	15660884	15680884	chr1	15732632	15752632
chr1	15668269	15688269	chr1	15635609	15655609
chr1	15689972	15709972	chr1	15647875	15667875
chr1	15711773	15731773	chr1	15640483	15660483
chr1	15761613	15781613	chr1	15631463	15651463
chr1	15783878	15803878	chr1	15618440	15638440
chr1	15814021	15834021	chr1	15635609	15655609
chr1	15830881	15850881	chr1	15970467	15990467
chr1	15895241	15915241	chr1	15944151	15964151
chr1	15927732	15947732	chr1	15980005	16000005
chr1	15930632	15950632	chr1	15977693	15997693
chr1	15944151	15964151	chr1	15973484	15993484
chr1	15948439	15968439	chr1	15980005	16000005
chr1	15954930	15974930	chr1	15924837	15944837
chr1	15968524	15988524	chr1	15944151	15964151
chr1	15970467	15990467	chr1	15930632	15950632
chr1	15973484	15993484	chr1	16015792	16035792
chr1	15977693	15997693	chr1	15948439	15968439
chr1	15984199	16004199	chr1	15960877	15980877
chr1	15989388	16009388	chr1	15939104	15959104
chr1	16100548	16120548	chr1	16226178	16246178
chr1	16110516	16130516	chr1	16269534	16289534
chr1	16131018	16151018	chr1	16194120	16214120
chr1	16135958	16155958	chr1	16191213	16211213
chr1	16141274	16161274	chr1	16205070	16225070
chr1	16141274	16161274	chr1	16210896	16230896
chr1	16182372	16202372	chr1	16110516	16130516
chr1	16182372	16202372	chr1	16158064	16178064
chr1	16191213	16211213	chr1	16232959	16252959
chr1	16193120	16213120	chr1	16269534	16289534
chr1	16197721	16217721	chr1	16238530	16258530
chr1	16205070	16225070	chr1	16178142	16198142
chr1	16211699	16231699	chr1	16188590	16208590
chr1	16212793	16232793	chr1	16291000	16311000
chr1	16232959	16252959	chr1	16135958	16155958
chr1	16243008	16263008	chr1	16303149	16323149
chr1	16246259	16266259	chr1	16129430	16149430
chr1	16247702	16267702	chr1	16191213	16211213
chr1	16247702	16267702	chr1	16268435	16288435
chr1	16262680	16282680	chr1	16232959	16252959
chr1	16262680	16282680	chr1	16246259	16266259
chr1	16262680	16282680	chr1	16303149	16323149
chr1	16269534	16289534	chr1	16141274	16161274
chr1	16275128	16295128	chr1	16303149	16323149
chr1	16298317	16318317	chr1	16238530	16258530
chr1	16313750	16333750	chr1	16282758	16302758
chr1	16425405	16445405	chr1	16536357	16556357
chr1	16483092	16503092	chr1	16455616	16475616
chr1	16489379	16509379	chr1	16676162	16696162
chr1	16530660	16550660	chr1	16676162	16696162
chr1	16533439	16553439	chr1	16432338	16452338
chr1	16533439	16553439	chr1	16597367	16617367
chr1	16536357	16556357	chr1	16384569	16404569
chr1	16536357	16556357	chr1	16557317	16577317
chr1	16547796	16567796	chr1	16676162	16696162
chr1	16557317	16577317	chr1	16533439	16553439
chr1	16567673	16587673	chr1	16530660	16550660
chr1	16567673	16587673	chr1	16533439	16553439
chr1	16567673	16587673	chr1	16680641	16700641
chr1	16573333	16593333	chr1	16600853	16620853
chr1	16585773	16605773	chr1	16552533	16572533
chr1	16585773	16605773	chr1	16612106	16632106
chr1	16604064	16624064	chr1	16573333	16593333
chr1	16607627	16627627	chr1	16652651	16672651
chr1	16609918	16629918	chr1	16669797	16689797
chr1	16615029	16635029	chr1	16573333	16593333
chr1	16633673	16653673	chr1	16611038	16631038
chr1	16638459	16658459	chr1	16593402	16613402
chr1	16676162	16696162	chr1	16533439	16553439
chr1	16676162	16696162	chr1	16557317	16577317
chr1	16676162	16696162	chr1	16573333	16593333
chr1	16676162	16696162	chr1	16604064	16624064
chr1	16676162	16696162	chr1	16716731	16736731
chr1	16680641	16700641	chr1	16533439	16553439
chr1	16703260	16723260	chr1	16680641	16700641
chr1	16708278	16728278	chr1	16676162	16696162
chr1	16708278	16728278	chr1	16751577	16771577
chr1	16781098	16801098	chr1	16676732	16696732
chr1	16784466	16804466	chr1	16842815	16862815
chr1	16793376	16813376	chr1	16683251	16703251
chr1	16877752	16897752	chr1	16924217	16944217
chr1	16877752	16897752	chr1	17014087	17034087
chr1	16881899	16901899	chr1	17197239	17217239
chr1	16924217	16944217	chr1	17039747	17059747
chr1	16927564	16947564	chr1	16880714	16900714
chr1	16930043	16950043	chr1	16877752	16897752
chr1	16930043	16950043	chr1	17039747	17059747
chr1	16997493	17017493	chr1	17204735	17224735
chr1	17005593	17025593	chr1	16877752	16897752
chr1	17036358	17056358	chr1	16927564	16947564
chr1	17194486	17214486	chr1	16941695	16961695
chr1	17195528	17215528	chr1	16877752	16897752
chr1	17203054	17223054	chr1	16924217	16944217
chr1	17205330	17225330	chr1	17035820	17055820
chr1	17216669	17236669	chr1	16881899	16901899
chr1	17216972	17236972	chr1	16941166	16961166
chr1	17216972	17236972	chr1	17199322	17219322
chr1	17328724	17348724	chr1	17271727	17291727
chr1	17355926	17375926	chr1	17333060	17353060
chr1	17385196	17405196	chr1	17355926	17375926
chr1	17430940	17450940	chr1	17591155	17611155
chr1	17447632	17467632	chr1	17493501	17513501
chr1	17540277	17560277	chr1	17464343	17484343
chr1	17541739	17561739	chr1	17510393	17530393
chr1	17576410	17596410	chr1	17447632	17467632
chr1	17804652	17824652	chr1	17749361	17769361
chr1	17824684	17844684	chr1	17954321	17974321
chr1	17849887	17869887	chr1	17872499	17892499
chr1	17849887	17869887	chr1	17902297	17922297
chr1	17863656	17883656	chr1	17814250	17834250
chr1	17876920	17896920	chr1	17902297	17922297
chr1	17894644	17914644	chr1	17863656	17883656
chr1	17921070	17941070	chr1	17814250	17834250
chr1	17922079	17942079	chr1	17834055	17854055
chr1	18006269	18026269	chr1	18029500	18049500
chr1	18049175	18069175	chr1	18086754	18106754
chr1	18082161	18102161	chr1	18053823	18073823
chr1	18087582	18107582	chr1	18053823	18073823
chr1	18101311	18121311	chr1	18129520	18149520
chr1	18101311	18121311	chr1	18133101	18153101
chr1	18107198	18127198	chr1	18149651	18169651
chr1	18123566	18143566	chr1	18008042	18028042
chr1	18129520	18149520	chr1	18044975	18064975
chr1	18133101	18153101	chr1	18109360	18129360
chr1	18173949	18193949	chr1	18122463	18142463
chr1	18182971	18202971	chr1	18234741	18254741
chr1	18202443	18222443	chr1	18171729	18191729
chr1	18904148	18924148	chr1	19145490	19165490
chr1	18910768	18930768	chr1	18971483	18991483
chr1	18932163	18952163	chr1	18982837	19002837
chr1	18936473	18956473	chr1	18983628	19003628
chr1	18944194	18964194	chr1	18980249	19000249
chr1	18944194	18964194	chr1	18983628	19003628
chr1	18970299	18990299	chr1	18932163	18952163
chr1	18978934	18998934	chr1	18944194	18964194
chr1	18991978	19011978	chr1	18941769	18961769
chr1	19022331	19042331	chr1	18948108	18968108
chr1	19064939	19084939	chr1	19091016	19111016
chr1	19064939	19084939	chr1	19125806	19145806
chr1	19078559	19098559	chr1	18910768	18930768
chr1	19085339	19105339	chr1	19126435	19146435
chr1	19153830	19173830	chr1	19082042	19102042
chr1	19214408	19234408	chr1	19312029	19332029
chr1	19214408	19234408	chr1	19440700	19460700
chr1	19214408	19234408	chr1	19467209	19487209
chr1	19214408	19234408	chr1	19524543	19544543
chr1	19219982	19239982	chr1	19304696	19324696
chr1	19219982	19239982	chr1	19484445	19504445
chr1	19221316	19241316	chr1	19412369	19432369
chr1	19226695	19246695	chr1	19268160	19288160
chr1	19266626	19286626	chr1	19327936	19347936
chr1	19266626	19286626	chr1	19415445	19435445
chr1	19268160	19288160	chr1	19215041	19235041
chr1	19273005	19293005	chr1	19312029	19332029
chr1	19273005	19293005	chr1	19338868	19358868
chr1	19298251	19318251	chr1	19214408	19234408
chr1	19298251	19318251	chr1	19327936	19347936
chr1	19304696	19324696	chr1	19338868	19358868
chr1	19307773	19327773	chr1	19214408	19234408
chr1	19312029	19332029	chr1	19283526	19303526
chr1	19321599	19341599	chr1	19298251	19318251
chr1	19334013	19354013	chr1	19359592	19379592
chr1	19338868	19358868	chr1	19503295	19523295
chr1	19365008	19385008	chr1	19338868	19358868
chr1	19389486	19409486	chr1	19195373	19215373
chr1	19399223	19419223	chr1	19221316	19241316
chr1	19422708	19442708	chr1	19399223	19419223
chr1	19422708	19442708	chr1	19440700	19460700
chr1	19422708	19442708	chr1	19477709	19497709
chr1	19431420	19451420	chr1	19528965	19548965
chr1	19432985	19452985	chr1	19404339	19424339
chr1	19451947	19471947	chr1	19479526	19499526
chr1	19459590	19479590	chr1	19422708	19442708
chr1	19459590	19479590	chr1	19431420	19451420
chr1	19459590	19479590	chr1	19503295	19523295
chr1	19470864	19490864	chr1	19324605	19344605
chr1	19473044	19493044	chr1	19422708	19442708
chr1	19479526	19499526	chr1	19503295	19523295
chr1	19490385	19510385	chr1	19227396	19247396
chr1	19490385	19510385	chr1	19514996	19534996
chr1	19503295	19523295	chr1	19440700	19460700
chr1	19503295	19523295	chr1	19467209	19487209
chr1	19503295	19523295	chr1	19532041	19552041
chr1	19508494	19528494	chr1	19440700	19460700
chr1	19508494	19528494	chr1	19481131	19501131
chr1	19525167	19545167	chr1	19593497	19613497
chr1	19528054	19548054	chr1	19219982	19239982
chr1	19528054	19548054	chr1	19554861	19574861
chr1	19528341	19548341	chr1	19215742	19235742
chr1	19528965	19548965	chr1	19554861	19574861
chr1	19661500	19681500	chr1	19709984	19729984
chr1	19661500	19681500	chr1	19950330	19970330
chr1	19686512	19706512	chr1	19715005	19735005
chr1	19713535	19733535	chr1	19737815	19757815
chr1	19723059	19743059	chr1	19766515	19786515
chr1	19724423	19744423	chr1	19705023	19725023
chr1	19724741	19744741	chr1	19748662	19768662
chr1	19727434	19747434	chr1	19700711	19720711
chr1	19730726	19750726	chr1	19899596	19919596
chr1	19735158	19755158	chr1	19799209	19819209
chr1	19737815	19757815	chr1	19709984	19729984
chr1	19745385	19765385	chr1	19783898	19803898
chr1	19745385	19765385	chr1	19806093	19826093
chr1	19748662	19768662	chr1	19726559	19746559
chr1	19759440	19779440	chr1	19801793	19821793
chr1	19762143	19782143	chr1	19938985	19958985
chr1	19766515	19786515	chr1	19731147	19751147
chr1	19773059	19793059	chr1	19800793	19820793
chr1	19783898	19803898	chr1	19713535	19733535
chr1	19799209	19819209	chr1	19718518	19738518
chr1	19806093	19826093	chr1	19720954	19740954
chr1	19813771	19833771	chr1	19895730	19915730
chr1	19821822	19841822	chr1	19799209	19819209
chr1	19839507	19859507	chr1	19727434	19747434
chr1	19877108	19897108	chr1	19754628	19774628
chr1	19877108	19897108	chr1	19925840	19945840
chr1	19894425	19914425	chr1	19801793	19821793
chr1	19894425	19914425	chr1	19851935	19871935
chr1	19900149	19920149	chr1	19952191	19972191
chr1	19914348	19934348	chr1	19944765	19964765
chr1	19992624	20012624	chr1	20026086	20046086
chr1	20022669	20042669	chr1	20181069	20201069
chr1	20026086	20046086	chr1	19984753	20004753
chr1	20048461	20068461	chr1	20064957	20084957
chr1	20051891	20071891	chr1	20094428	20114428
chr1	20053511	20073511	chr1	20026086	20046086
chr1	20053511	20073511	chr1	20076195	20096195
chr1	20055135	20075135	chr1	20125659	20145659
chr1	20064030	20084030	chr1	20152675	20172675
chr1	20076195	20096195	chr1	20120319	20140319
chr1	20081110	20101110	chr1	20054438	20074438
chr1	20108432	20128432	chr1	20127994	20147994
chr1	20109996	20129996	chr1	20078990	20098990
chr1	20109996	20129996	chr1	20083905	20103905
chr1	20128435	20148435	chr1	20174590	20194590
chr1	20166852	20186852	chr1	20076195	20096195
chr1	20166852	20186852	chr1	20125659	20145659
chr1	20166852	20186852	chr1	20137322	20157322
chr1	20181069	20201069	chr1	20076195	20096195
chr1	20192180	20212180	chr1	20130981	20150981
chr1	20202694	20222694	chr1	20166852	20186852
chr1	20209746	20229746	chr1	20263559	20283559
chr1	20258302	20278302	chr1	20294636	20314636
chr1	20285495	20305495	chr1	20262378	20282378
chr1	20289473	20309473	chr1	20441148	20461148
chr1	20294636	20314636	chr1	20368285	20388285
chr1	20294636	20314636	chr1	20485488	20505488
chr1	20298820	20318820	chr1	20341796	20361796
chr1	20341796	20361796	chr1	20304174	20324174
chr1	20348133	20368133	chr1	20294636	20314636
chr1	20354181	20374181	chr1	20315243	20335243
chr1	20366534	20386534	chr1	20332892	20352892
chr1	20468767	20488767	chr1	20439108	20459108
chr1	20492018	20512018	chr1	20469923	20489923
chr1	20527587	20547587	chr1	20679619	20699619
chr1	20528935	20548935	chr1	20742793	20762793
chr1	20533398	20553398	chr1	20549243	20569243
chr1	20537754	20557754	chr1	20574936	20594936
chr1	20541587	20561587	chr1	20711077	20731077
chr1	20542922	20562922	chr1	20749925	20769925
chr1	20557522	20577522	chr1	20650738	20670738
chr1	20571711	20591711	chr1	20523980	20543980
chr1	20574936	20594936	chr1	20541587	20561587
chr1	20583294	20603294	chr1	20557522	20577522
chr1	20625773	20645773	chr1	20650738	20670738
chr1	20644722	20664722	chr1	20595270	20615270
chr1	20650738	20670738	chr1	20555610	20575610
chr1	20660104	20680104	chr1	20595270	20615270
chr1	20660104	20680104	chr1	20732143	20752143
chr1	20679619	20699619	chr1	20541587	20561587
chr1	20708117	20728117	chr1	20670211	20690211
chr1	20708117	20728117	chr1	20740930	20760930
chr1	20714020	20734020	chr1	20802325	20822325
chr1	20744909	20764909	chr1	20527587	20547587
chr1	20744909	20764909	chr1	20701622	20721622
chr1	20744909	20764909	chr1	20708117	20728117
chr1	20758566	20778566	chr1	20531091	20551091
chr1	20758566	20778566	chr1	20802325	20822325
chr1	20782146	20802146	chr1	20756102	20776102
chr1	20789067	20809067	chr1	20749925	20769925
chr1	20793212	20813212	chr1	20662812	20682812
chr1	20793212	20813212	chr1	20980057	21000057
chr1	20797750	20817750	chr1	20744909	20764909
chr1	20802325	20822325	chr1	20527587	20547587
chr1	20816585	20836585	chr1	20970915	20990915
chr1	20855795	20875795	chr1	20883815	20903815
chr1	20883815	20903815	chr1	20846187	20866187
chr1	20904208	20924208	chr1	20946986	20966986
chr1	20919472	20939472	chr1	20832539	20852539
chr1	20927706	20947706	chr1	20905585	20925585
chr1	20946986	20966986	chr1	20909280	20929280
chr1	20952730	20972730	chr1	20855795	20875795
chr1	20958453	20978453	chr1	20866519	20886519
chr1	21045220	21065220	chr1	20993757	21013757
chr1	21052778	21072778	chr1	21089412	21109412
chr1	21052778	21072778	chr1	21101294	21121294
chr1	21058728	21078728	chr1	21219998	21239998
chr1	21065686	21085686	chr1	21131110	21151110
chr1	21082433	21102433	chr1	21141889	21161889
chr1	21083723	21103723	chr1	21131110	21151110
chr1	21084220	21104220	chr1	21071636	21091636
chr1	21098342	21118342	chr1	21202005	21222005
chr1	21101294	21121294	chr1	21146355	21166355
chr1	21101294	21121294	chr1	21192706	21212706
chr1	21105005	21125005	chr1	21253214	21273214
chr1	21116102	21136102	chr1	21152177	21172177
chr1	21118267	21138267	chr1	21171502	21191502
chr1	21119749	21139749	chr1	21094824	21114824
chr1	21119749	21139749	chr1	21212140	21232140
chr1	21119749	21139749	chr1	21374692	21394692
chr1	21141889	21161889	chr1	21119749	21139749
chr1	21141889	21161889	chr1	21259059	21279059
chr1	21145107	21165107	chr1	21253214	21273214
chr1	21168325	21188325	chr1	21197766	21217766
chr1	21171502	21191502	chr1	21094824	21114824
chr1	21171502	21191502	chr1	21119749	21139749
chr1	21171502	21191502	chr1	21141889	21161889
chr1	21172917	21192917	chr1	21205508	21225508
chr1	21202005	21222005	chr1	21174138	21194138
chr1	21204691	21224691	chr1	21170961	21190961
chr1	21206652	21226652	chr1	21164468	21184468
chr1	21212140	21232140	chr1	21336524	21356524
chr1	21216288	21236288	chr1	21094824	21114824
chr1	21216288	21236288	chr1	21342264	21362264
chr1	21216288	21236288	chr1	21371514	21391514
chr1	21219998	21239998	chr1	21253214	21273214
chr1	21223334	21243334	chr1	21152177	21172177
chr1	21246170	21266170	chr1	21223334	21243334
chr1	21253214	21273214	chr1	21316300	21336300
chr1	21259059	21279059	chr1	21331366	21351366
chr1	21259518	21279518	chr1	21430627	21450627
chr1	21261123	21281123	chr1	21423887	21443887
chr1	21262323	21282323	chr1	21354194	21374194
chr1	21264718	21284718	chr1	21122520	21142520
chr1	21268179	21288179	chr1	21171502	21191502
chr1	21271829	21291829	chr1	21246170	21266170
chr1	21271829	21291829	chr1	21400846	21420846
chr1	21276824	21296824	chr1	21472314	21492314
chr1	21278668	21298668	chr1	21105005	21125005
chr1	21278668	21298668	chr1	21366192	21386192
chr1	21306227	21326227	chr1	21223334	21243334
chr1	21306227	21326227	chr1	21238290	21258290
chr1	21306227	21326227	chr1	21261123	21281123
chr1	21306227	21326227	chr1	21449443	21469443
chr1	21310425	21330425	chr1	21264718	21284718
chr1	21310908	21330908	chr1	21346409	21366409
chr1	21315111	21335111	chr1	21336524	21356524
chr1	21315111	21335111	chr1	21470906	21490906
chr1	21318054	21338054	chr1	21206652	21226652
chr1	21336524	21356524	chr1	21301582	21321582
chr1	21336524	21356524	chr1	21402125	21422125
chr1	21338345	21358345	chr1	21373094	21393094
chr1	21342264	21362264	chr1	21253214	21273214
chr1	21342264	21362264	chr1	21268179	21288179
chr1	21342264	21362264	chr1	21369037	21389037
chr1	21342264	21362264	chr1	21400846	21420846
chr1	21342264	21362264	chr1	21470906	21490906
chr1	21361666	21381666	chr1	21313791	21333791
chr1	21366192	21386192	chr1	21319932	21339932
chr1	21366192	21386192	chr1	21405812	21425812
chr1	21369037	21389037	chr1	21210691	21230691
chr1	21371514	21391514	chr1	21402125	21422125
chr1	21372123	21392123	chr1	21456665	21476665
chr1	21373094	21393094	chr1	21336524	21356524
chr1	21373094	21393094	chr1	21342264	21362264
chr1	21374174	21394174	chr1	21259518	21279518
chr1	21392549	21412549	chr1	21356529	21376529
chr1	21405812	21425812	chr1	21349252	21369252
chr1	21419065	21439065	chr1	21362373	21382373
chr1	21423887	21443887	chr1	21372123	21392123
chr1	21423887	21443887	chr1	21459305	21479305
chr1	21430735	21450735	chr1	21299244	21319244
chr1	21430735	21450735	chr1	21354194	21374194
chr1	21433378	21453378	chr1	21366192	21386192
chr1	21433378	21453378	chr1	21392549	21412549
chr1	21442293	21462293	chr1	21216288	21236288
chr1	21442293	21462293	chr1	21474218	21494218
chr1	21449443	21469443	chr1	21310425	21330425
chr1	21449443	21469443	chr1	21413680	21433680
chr1	21456665	21476665	chr1	21336524	21356524
chr1	21456665	21476665	chr1	21371514	21391514
chr1	21459305	21479305	chr1	21342264	21362264
chr1	21459305	21479305	chr1	21430735	21450735
chr1	21461963	21481963	chr1	21356898	21376898
chr1	21463959	21483959	chr1	21264718	21284718
chr1	21470906	21490906	chr1	21441268	21461268
chr1	21474218	21494218	chr1	21238290	21258290
chr1	21474218	21494218	chr1	21374692	21394692
chr1	21490174	21510174	chr1	21227064	21247064
chr1	21505335	21525335	chr1	21467810	21487810
chr1	21521713	21541713	chr1	21585504	21605504
chr1	21539215	21559215	chr1	21561712	21581712
chr1	21539215	21559215	chr1	21672639	21692639
chr1	21560614	21580614	chr1	21684121	21704121
chr1	21593462	21613462	chr1	21649946	21669946
chr1	21596484	21616484	chr1	21562911	21582911
chr1	21639846	21659846	chr1	21599500	21619500
chr1	21641163	21661163	chr1	21613635	21633635
chr1	21653294	21673294	chr1	21613635	21633635
chr1	21657058	21677058	chr1	21563247	21583247
chr1	21659819	21679819	chr1	21684121	21704121
chr1	21709158	21729158	chr1	21563247	21583247
chr1	21880721	21900721	chr1	21790114	21810114
chr1	21968515	21988515	chr1	21999093	22019093
chr1	21987463	22007463	chr1	22017694	22037694
chr1	21995295	22015295	chr1	22064405	22084405
chr1	21999093	22019093	chr1	22024754	22044754
chr1	21999967	22019967	chr1	22030973	22050973
chr1	22003909	22023909	chr1	22042607	22062607
chr1	22003909	22023909	chr1	22077003	22097003
chr1	22024754	22044754	chr1	22048769	22068769
chr1	22029075	22049075	chr1	21990485	22010485
chr1	22042607	22062607	chr1	22066581	22086581
chr1	22043718	22063718	chr1	22021403	22041403
chr1	22043718	22063718	chr1	22066581	22086581
chr1	22045205	22065205	chr1	22021403	22041403
chr1	22064081	22084081	chr1	22003179	22023179
chr1	22067794	22087794	chr1	22096264	22116264
chr1	22067794	22087794	chr1	22123822	22143822
chr1	22068962	22088962	chr1	22029075	22049075
chr1	22085020	22105020	chr1	22024754	22044754
chr1	22123822	22143822	chr1	22048769	22068769
chr1	22168556	22188556	chr1	22259678	22279678
chr1	22203107	22223107	chr1	22259678	22279678
chr1	22275715	22295715	chr1	22045205	22065205
chr1	22280246	22300246	chr1	22203107	22223107
chr1	22355545	22375545	chr1	22389023	22409023
chr1	22363714	22383714	chr1	22407499	22427499
chr1	22369292	22389292	chr1	22389023	22409023
chr1	22384388	22404388	chr1	22418526	22438526
chr1	22389023	22409023	chr1	22367374	22387374
chr1	22403547	22423547	chr1	22376753	22396753
chr1	22407499	22427499	chr1	22376753	22396753
chr1	22409868	22429868	chr1	22369292	22389292
chr1	22420962	22440962	chr1	22398419	22418419
chr1	22430321	22450321	chr1	22407499	22427499
chr1	22430321	22450321	chr1	22484580	22504580
chr1	22445222	22465222	chr1	22403547	22423547
chr1	22497027	22517027	chr1	22476215	22496215
chr1	22567591	22587591	chr1	22595910	22615910
chr1	22583781	22603781	chr1	22636649	22656649
chr1	22636649	22656649	chr1	22616249	22636249
chr1	22643188	22663188	chr1	22519364	22539364
chr1	22666985	22686985	chr1	22702373	22722373
chr1	22698319	22718319	chr1	22678484	22698484
chr1	22698319	22718319	chr1	22764193	22784193
chr1	22713492	22733492	chr1	22694715	22714715
chr1	22742748	22762748	chr1	22800307	22820307
chr1	22755635	22775635	chr1	22784767	22804767
chr1	22773244	22793244	chr1	22808989	22828989
chr1	22773244	22793244	chr1	22845590	22865590
chr1	22788582	22808582	chr1	22753613	22773613
chr1	22793785	22813785	chr1	22773244	22793244
chr1	22793785	22813785	chr1	22819498	22839498
chr1	22797004	22817004	chr1	22825967	22845967
chr1	22810090	22830090	chr1	22839334	22859334
chr1	22819498	22839498	chr1	22843490	22863490
chr1	22824179	22844179	chr1	22764193	22784193
chr1	22826826	22846826	chr1	22800307	22820307
chr1	22839334	22859334	chr1	22803656	22823656
chr1	22842222	22862222	chr1	22812963	22832963
chr1	22904197	22924197	chr1	22793785	22813785
chr1	22991767	23011767	chr1	23225416	23245416
chr1	23020517	23040517	chr1	23054380	23074380
chr1	23023163	23043163	chr1	22983147	23003147
chr1	23025092	23045092	chr1	23125071	23145071
chr1	23038642	23058642	chr1	23082710	23102710
chr1	23054380	23074380	chr1	23027125	23047125
chr1	23069369	23089369	chr1	23035166	23055166
chr1	23078680	23098680	chr1	23027457	23047457
chr1	23086882	23106882	chr1	23054380	23074380
chr1	23089656	23109656	chr1	23128497	23148497
chr1	23092511	23112511	chr1	23125071	23145071
chr1	23098475	23118475	chr1	23065080	23085080
chr1	23102366	23122366	chr1	23029489	23049489
chr1	23125071	23145071	chr1	23027125	23047125
chr1	23134882	23154882	chr1	23101919	23121919
chr1	23148920	23168920	chr1	23054247	23074247
chr1	23160900	23180900	chr1	23027125	23047125
chr1	23210983	23230983	chr1	22991767	23011767
chr1	23277685	23297685	chr1	23013517	23033517
chr1	23282817	23302817	chr1	23347958	23367958
chr1	23285747	23305747	chr1	23494915	23514915
chr1	23305505	23325505	chr1	23435247	23455247
chr1	23310732	23330732	chr1	23282817	23302817
chr1	23319122	23339122	chr1	23409533	23429533
chr1	23320764	23340764	chr1	23366467	23386467
chr1	23335376	23355376	chr1	23395055	23415055
chr1	23342646	23362646	chr1	23300911	23320911
chr1	23345613	23365613	chr1	23373493	23393493
chr1	23347958	23367958	chr1	23375851	23395851
chr1	23349112	23369112	chr1	23372076	23392076
chr1	23355699	23375699	chr1	23310732	23330732
chr1	23372076	23392076	chr1	23345613	23365613
chr1	23372076	23392076	chr1	23398601	23418601
chr1	23375851	23395851	chr1	23349112	23369112
chr1	23377355	23397355	chr1	23355699	23375699
chr1	23384339	23404339	chr1	23478376	23498376
chr1	23384339	23404339	chr1	23501919	23521919
chr1	23392988	23412988	chr1	23366467	23386467
chr1	23395055	23415055	chr1	23365851	23385851
chr1	23401459	23421459	chr1	23356839	23376839
chr1	23412636	23432636	chr1	23380550	23400550
chr1	23423900	23443900	chr1	23473232	23493232
chr1	23424853	23444853	chr1	23473232	23493232
chr1	23427960	23447960	chr1	23517990	23537990
chr1	23434820	23454820	chr1	23507983	23527983
chr1	23435247	23455247	chr1	23398601	23418601
chr1	23435247	23455247	chr1	23511433	23531433
chr1	23473232	23493232	chr1	23425358	23445358
chr1	23478376	23498376	chr1	23526849	23546849
chr1	23480625	23500625	chr1	23595614	23615614
chr1	23500242	23520242	chr1	23412636	23432636
chr1	23500242	23520242	chr1	23528633	23548633
chr1	23501919	23521919	chr1	23391566	23411566
chr1	23501919	23521919	chr1	23412636	23432636
chr1	23501919	23521919	chr1	23570669	23590669
chr1	23504429	23524429	chr1	23395055	23415055
chr1	23507433	23527433	chr1	23435247	23455247
chr1	23507433	23527433	chr1	23547036	23567036
chr1	23509747	23529747	chr1	23419468	23439468
chr1	23510514	23530514	chr1	23478376	23498376
chr1	23510794	23530794	chr1	23306606	23326606
chr1	23511433	23531433	chr1	23412636	23432636
chr1	23511976	23531976	chr1	23493760	23513760
chr1	23526849	23546849	chr1	23365851	23385851
chr1	23526849	23546849	chr1	23388883	23408883
chr1	23528633	23548633	chr1	23606542	23626542
chr1	23533535	23553535	chr1	23510514	23530514
chr1	23547036	23567036	chr1	23574756	23594756
chr1	23547501	23567501	chr1	23500242	23520242
chr1	23551912	23571912	chr1	23522520	23542520
chr1	23551912	23571912	chr1	23526849	23546849
chr1	23551912	23571912	chr1	23577095	23597095
chr1	23556431	23576431	chr1	23577095	23597095
chr1	23560447	23580447	chr1	23509069	23529069
chr1	23565813	23585813	chr1	23500242	23520242
chr1	23565813	23585813	chr1	23537816	23557816
chr1	23580265	23600265	chr1	23526849	23546849
chr1	23581010	23601010	chr1	23526849	23546849
chr1	23595614	23615614	chr1	23500242	23520242
chr1	23595614	23615614	chr1	23504429	23524429
chr1	23595614	23615614	chr1	23537816	23557816
chr1	23599294	23619294	chr1	23428554	23448554
chr1	23599294	23619294	chr1	23574756	23594756
chr1	23599294	23619294	chr1	23627136	23647136
chr1	23599294	23619294	chr1	23741272	23761272
chr1	23603090	23623090	chr1	23654233	23674233
chr1	23603090	23623090	chr1	23657742	23677742
chr1	23620378	23640378	chr1	23556431	23576431
chr1	23624387	23644387	chr1	23603090	23623090
chr1	23627136	23647136	chr1	23651512	23671512
chr1	23649882	23669882	chr1	23624387	23644387
chr1	23654233	23674233	chr1	23682152	23702152
chr1	23657742	23677742	chr1	23633574	23653574
chr1	23682152	23702152	chr1	23630071	23650071
chr1	23738300	23758300	chr1	23691677	23711677
chr1	23810429	23830429	chr1	23854294	23874294
chr1	23816755	23836755	chr1	23841245	23861245
chr1	23834749	23854749	chr1	23800589	23820589
chr1	23845427	23865427	chr1	23875419	23895419
chr1	23855560	23875560	chr1	23820620	23840620
chr1	23872241	23892241	chr1	23893275	23913275
chr1	23875419	23895419	chr1	23920033	23940033
chr1	23892150	23912150	chr1	23864882	23884882
chr1	23893275	23913275	chr1	23929792	23949792
chr1	23911433	23931433	chr1	23885462	23905462
chr1	23939936	23959936	chr1	23916326	23936326
chr1	23976383	23996383	chr1	24017931	24037931
chr1	23979486	23999486	chr1	23939936	23959936
chr1	23985859	24005859	chr1	24011752	24031752
chr1	23985859	24005859	chr1	24019942	24039942
chr1	23986393	24006393	chr1	23949499	23969499
chr1	24009706	24029706	chr1	24043453	24063453
chr1	24011752	24031752	chr1	23968129	23988129
chr1	24029209	24049209	chr1	24060944	24080944
chr1	24045292	24065292	chr1	24019942	24039942
chr1	24060944	24080944	chr1	24008473	24028473
chr1	24079242	24099242	chr1	23952726	23972726
chr1	24086915	24106915	chr1	24133624	24153624
chr1	24091683	24111683	chr1	24164055	24184055
chr1	24104583	24124583	chr1	24144574	24164574
chr1	24133624	24153624	chr1	24105643	24125643
chr1	24140291	24160291	chr1	24113710	24133710
chr1	24144574	24164574	chr1	24033247	24053247
chr1	24156811	24176811	chr1	24177757	24197757
chr1	24174891	24194891	chr1	24113521	24133521
chr1	24177757	24197757	chr1	24082944	24102944
chr1	24177757	24197757	chr1	24133624	24153624
chr1	24188566	24208566	chr1	24023828	24043828
chr1	24188566	24208566	chr1	24140291	24160291
chr1	24377040	24397040	chr1	24421139	24441139
chr1	24381197	24401197	chr1	24421139	24441139
chr1	24421139	24441139	chr1	24401307	24421307
chr1	24425876	24445876	chr1	24468555	24488555
chr1	24454029	24474029	chr1	24402979	24422979
chr1	24454029	24474029	chr1	24500944	24520944
chr1	24461609	24481609	chr1	24718972	24738972
chr1	24465971	24485971	chr1	24410872	24430872
chr1	24500944	24520944	chr1	24732500	24752500
chr1	24508629	24528629	chr1	24594653	24614653
chr1	24508629	24528629	chr1	24704692	24724692
chr1	24513745	24533745	chr1	24421139	24441139
chr1	24513745	24533745	chr1	24465971	24485971
chr1	24513745	24533745	chr1	24601879	24621879
chr1	24513745	24533745	chr1	24624876	24644876
chr1	24524755	24544755	chr1	24487899	24507899
chr1	24524755	24544755	chr1	24715614	24735614
chr1	24575368	24595368	chr1	24634351	24654351
chr1	24594653	24614653	chr1	24621259	24641259
chr1	24594653	24614653	chr1	24627577	24647577
chr1	24608228	24628228	chr1	24562899	24582899
chr1	24611957	24631957	chr1	24586760	24606760
chr1	24614128	24634128	chr1	24513745	24533745
chr1	24622821	24642821	chr1	24696851	24716851
chr1	24627577	24647577	chr1	24601879	24621879
chr1	24641051	24661051	chr1	24537910	24557910
chr1	24673738	24693738	chr1	24608228	24628228
chr1	24673738	24693738	chr1	24732500	24752500
chr1	24695660	24715660	chr1	24465971	24485971
chr1	24699155	24719155	chr1	24750105	24770105
chr1	24704692	24724692	chr1	24524755	24544755
chr1	24704692	24724692	chr1	24622821	24642821
chr1	24707846	24727846	chr1	24827647	24847647
chr1	24709461	24729461	chr1	24524755	24544755
chr1	24709461	24729461	chr1	24952818	24972818
chr1	24715614	24735614	chr1	24632398	24652398
chr1	24728512	24748512	chr1	24839491	24859491
chr1	24731329	24751329	chr1	24772970	24792970
chr1	24731885	24751885	chr1	24696851	24716851
chr1	24731885	24751885	chr1	24709461	24729461
chr1	24732250	24752250	chr1	24953678	24973678
chr1	24732500	24752500	chr1	24760511	24780511
chr1	24732500	24752500	chr1	24803508	24823508
chr1	24732500	24752500	chr1	24854330	24874330
chr1	24732500	24752500	chr1	24856146	24876146
chr1	24759318	24779318	chr1	24732500	24752500
chr1	24760511	24780511	chr1	24728512	24748512
chr1	24762518	24782518	chr1	24817098	24837098
chr1	24769414	24789414	chr1	24731885	24751885
chr1	24782868	24802868	chr1	24760511	24780511
chr1	24786075	24806075	chr1	24731329	24751329
chr1	24786075	24806075	chr1	24830734	24850734
chr1	24803508	24823508	chr1	24786075	24806075
chr1	24819357	24839357	chr1	24843855	24863855
chr1	24823680	24843680	chr1	24712615	24732615
chr1	24830734	24850734	chr1	24772970	24792970
chr1	24830734	24850734	chr1	24856146	24876146
chr1	24839491	24859491	chr1	24782868	24802868
chr1	24839491	24859491	chr1	24813760	24833760
chr1	24843855	24863855	chr1	24882822	24902822
chr1	24854330	24874330	chr1	24709461	24729461
chr1	24858425	24878425	chr1	24950407	24970407
chr1	24867041	24887041	chr1	24732500	24752500
chr1	24877040	24897040	chr1	24850149	24870149
chr1	24890290	24910290	chr1	24709461	24729461
chr1	24890290	24910290	chr1	24856146	24876146
chr1	24898152	24918152	chr1	24524755	24544755
chr1	24950407	24970407	chr1	24722726	24742726
chr1	24951158	24971158	chr1	24853678	24873678
chr1	24952818	24972818	chr1	24734214	24754214
chr1	24952818	24972818	chr1	24867041	24887041
chr1	24952818	24972818	chr1	24926695	24946695
chr1	24958604	24978604	chr1	24712615	24732615
chr1	24958604	24978604	chr1	24987682	25007682
chr1	24964068	24984068	chr1	24715614	24735614
chr1	24964068	24984068	chr1	25142799	25162799
chr1	24969448	24989448	chr1	24990319	25010319
chr1	24980396	25000396	chr1	25142799	25162799
chr1	24987682	25007682	chr1	25069952	25089952
chr1	25009205	25029205	chr1	24964068	24984068
chr1	25040050	25060050	chr1	25062137	25082137
chr1	25086783	25106783	chr1	25133318	25153318
chr1	25094786	25114786	chr1	25124440	25144440
chr1	25110864	25130864	chr1	25023401	25043401
chr1	25123853	25143853	chr1	25142313	25162313
chr1	25129732	25149732	chr1	24964068	24984068
chr1	25129732	25149732	chr1	24995167	25015167
chr1	25137709	25157709	chr1	24952818	24972818
chr1	25172871	25192871	chr1	25216361	25236361
chr1	25174129	25194129	chr1	25221821	25241821
chr1	25197726	25217726	chr1	25159465	25179465
chr1	25205259	25225259	chr1	25240758	25260758
chr1	25221574	25241574	chr1	25410364	25430364
chr1	25226051	25246051	chr1	25518033	25538033
chr1	25227084	25247084	chr1	25172871	25192871
chr1	25231602	25251602	chr1	25172871	25192871
chr1	25246885	25266885	chr1	25159465	25179465
chr1	25246885	25266885	chr1	25526646	25546646
chr1	25247825	25267825	chr1	25391018	25411018
chr1	25249069	25269069	chr1	25338583	25358583
chr1	25290433	25310433	chr1	25332912	25352912
chr1	25292913	25312913	chr1	25225920	25245920
chr1	25324858	25344858	chr1	25352719	25372719
chr1	25332001	25352001	chr1	25377251	25397251
chr1	25338583	25358583	chr1	25238535	25258535
chr1	25340294	25360294	chr1	25397503	25417503
chr1	25357227	25377227	chr1	25377251	25397251
chr1	25358074	25378074	chr1	25400789	25420789
chr1	25366091	25386091	chr1	25340294	25360294
chr1	25366614	25386614	chr1	25400191	25420191
chr1	25397503	25417503	chr1	25361727	25381727
chr1	25397503	25417503	chr1	25516333	25536333
chr1	25398380	25418380	chr1	25244225	25264225
chr1	25400191	25420191	chr1	25242174	25262174
chr1	25429162	25449162	chr1	25486466	25506466
chr1	25441392	25461392	chr1	25498100	25518100
chr1	25455986	25475986	chr1	25412391	25432391
chr1	25535416	25555416	chr1	25450454	25470454
chr1	25538507	25558507	chr1	25377251	25397251
chr1	25556072	25576072	chr1	25486466	25506466
chr1	25663119	25683119	chr1	25867400	25887400
chr1	25741949	25761949	chr1	25790067	25810067
chr1	25752861	25772861	chr1	25788626	25808626
chr1	25764954	25784954	chr1	25790067	25810067
chr1	25803027	25823027	chr1	25752861	25772861
chr1	25805617	25825617	chr1	25777661	25797661
chr1	25850373	25870373	chr1	25946948	25966948
chr1	25861961	25881961	chr1	25928475	25948475
chr1	25873798	25893798	chr1	25793976	25813976
chr1	25903876	25923876	chr1	25936189	25956189
chr1	25946948	25966948	chr1	26041326	26061326
chr1	25962469	25982469	chr1	26014586	26034586
chr1	25976055	25996055	chr1	25920546	25940546
chr1	25976415	25996415	chr1	26009453	26029453
chr1	25985875	26005875	chr1	25954852	25974852
chr1	25985875	26005875	chr1	26035696	26055696
chr1	25999892	26019892	chr1	26039088	26059088
chr1	26007234	26027234	chr1	25954852	25974852
chr1	26026743	26046743	chr1	26007234	26027234
chr1	26031144	26051144	chr1	26011799	26031799
chr1	26032146	26052146	chr1	25989815	26009815
chr1	26039088	26059088	chr1	25926060	25946060
chr1	26041326	26061326	chr1	25926060	25946060
chr1	26076608	26096608	chr1	26039088	26059088
chr1	26090844	26110844	chr1	25920546	25940546
chr1	26126822	26146822	chr1	25927190	25947190
chr1	26147259	26167259	chr1	26305107	26325107
chr1	26153434	26173434	chr1	26218869	26238869
chr1	26153784	26173784	chr1	26210574	26230574
chr1	26153784	26173784	chr1	26214537	26234537
chr1	26156833	26176833	chr1	26210574	26230574
chr1	26161422	26181422	chr1	26283544	26303544
chr1	26161422	26181422	chr1	26285744	26305744
chr1	26163676	26183676	chr1	26308630	26328630
chr1	26173299	26193299	chr1	26220727	26240727
chr1	26182674	26202674	chr1	26153784	26173784
chr1	26182674	26202674	chr1	26210574	26230574
chr1	26191345	26211345	chr1	26212835	26232835
chr1	26210574	26230574	chr1	26147259	26167259
chr1	26210574	26230574	chr1	26166086	26186086
chr1	26211242	26231242	chr1	26311327	26331327
chr1	26212835	26232835	chr1	26312241	26332241
chr1	26212835	26232835	chr1	26326726	26346726
chr1	26217608	26237608	chr1	26153784	26173784
chr1	26220469	26240469	chr1	26285744	26305744
chr1	26220727	26240727	chr1	26316641	26336641
chr1	26223589	26243589	chr1	26161422	26181422
chr1	26261189	26281189	chr1	26230147	26250147
chr1	26285744	26305744	chr1	26256736	26276736
chr1	26307434	26327434	chr1	26166086	26186086
chr1	26307434	26327434	chr1	26281345	26301345
chr1	26309520	26329520	chr1	26256736	26276736
chr1	26310716	26330716	chr1	26149424	26169424
chr1	26310716	26330716	chr1	26168340	26188340
chr1	26310716	26330716	chr1	26283544	26303544
chr1	26311447	26331447	chr1	26210574	26230574
chr1	26314313	26334313	chr1	26230147	26250147
chr1	26316641	26336641	chr1	26213204	26233204
chr1	26389022	26409022	chr1	26354351	26374351
chr1	26390952	26410952	chr1	26421752	26441752
chr1	26429112	26449112	chr1	26466841	26486841
chr1	26453662	26473662	chr1	26350109	26370109
chr1	26458613	26478613	chr1	26425232	26445232
chr1	26458613	26478613	chr1	26483379	26503379
chr1	26458613	26478613	chr1	26589391	26609391
chr1	26466841	26486841	chr1	26425232	26445232
chr1	26466841	26486841	chr1	26649909	26669909
chr1	26466841	26486841	chr1	26707664	26727664
chr1	26524106	26544106	chr1	26466841	26486841
chr1	26543606	26563606	chr1	26632811	26652811
chr1	26547848	26567848	chr1	26595578	26615578
chr1	26552235	26572235	chr1	26515201	26535201
chr1	26552845	26572845	chr1	26525819	26545819
chr1	26553546	26573546	chr1	26585628	26605628
chr1	26560932	26580932	chr1	26593410	26613410
chr1	26569834	26589834	chr1	26600190	26620190
chr1	26577308	26597308	chr1	26552235	26572235
chr1	26592802	26612802	chr1	26524106	26544106
chr1	26592802	26612802	chr1	26547848	26567848
chr1	26592802	26612802	chr1	26552235	26572235
chr1	26595578	26615578	chr1	26663184	26683184
chr1	26598013	26618013	chr1	26556082	26576082
chr1	26598013	26618013	chr1	26634909	26654909
chr1	26602689	26622689	chr1	26677023	26697023
chr1	26632811	26652811	chr1	26600190	26620190
chr1	26634909	26654909	chr1	26677023	26697023
chr1	26634909	26654909	chr1	26679642	26699642
chr1	26649909	26669909	chr1	26553546	26573546
chr1	26657805	26677805	chr1	26703401	26723401
chr1	26673251	26693251	chr1	26597405	26617405
chr1	26694102	26714102	chr1	26664068	26684068
chr1	26707664	26727664	chr1	26598013	26618013
chr1	26707664	26727664	chr1	26600190	26620190
chr1	26707664	26727664	chr1	26746164	26766164
chr1	26709072	26729072	chr1	26552235	26572235
chr1	26709072	26729072	chr1	26671640	26691640
chr1	26711250	26731250	chr1	26466841	26486841
chr1	26733712	26753712	chr1	26592802	26612802
chr1	26739378	26759378	chr1	26703401	26723401
chr1	26767364	26787364	chr1	26728270	26748270
chr1	26781381	26801381	chr1	26755455	26775455
chr1	26795180	26815180	chr1	26821434	26841434
chr1	26831780	26851780	chr1	26795180	26815180
chr1	26834502	26854502	chr1	26892546	26912546
chr1	26850333	26870333	chr1	26800284	26820284
chr1	26861749	26881749	chr1	26919672	26939672
chr1	26903367	26923367	chr1	26825119	26845119
chr1	26919672	26939672	chr1	26849828	26869828
chr1	26919672	26939672	chr1	27061582	27081582
chr1	26919672	26939672	chr1	27108388	27128388
chr1	26919672	26939672	chr1	27181156	27201156
chr1	26933772	26953772	chr1	27012904	27032904
chr1	26933772	26953772	chr1	27082570	27102570
chr1	26937390	26957390	chr1	26908047	26928047
chr1	26937390	26957390	chr1	26996093	27016093
chr1	26937390	26957390	chr1	26998546	27018546
chr1	26951553	26971553	chr1	26919672	26939672
chr1	26962868	26982868	chr1	27108388	27128388
chr1	26975871	26995871	chr1	27061582	27081582
chr1	26988586	27008586	chr1	26933772	26953772
chr1	26988586	27008586	chr1	27108388	27128388
chr1	26990420	27010420	chr1	27036899	27056899
chr1	26996093	27016093	chr1	26908047	26928047
chr1	26996093	27016093	chr1	26933772	26953772
chr1	26996093	27016093	chr1	27082570	27102570
chr1	26996712	27016712	chr1	27106748	27126748
chr1	27021179	27041179	chr1	26919672	26939672
chr1	27048293	27068293	chr1	26915320	26935320
chr1	27061582	27081582	chr1	27021179	27041179
chr1	27064466	27084466	chr1	27032747	27052747
chr1	27064466	27084466	chr1	27084625	27104625
chr1	27068682	27088682	chr1	27097246	27117246
chr1	27068682	27088682	chr1	27099482	27119482
chr1	27075180	27095180	chr1	26934686	26954686
chr1	27097246	27117246	chr1	27067452	27087452
chr1	27102245	27122245	chr1	26919672	26939672
chr1	27108388	27128388	chr1	26908047	26928047
chr1	27108388	27128388	chr1	26915320	26935320
chr1	27108388	27128388	chr1	26996093	27016093
chr1	27112307	27132307	chr1	27148305	27168305
chr1	27141380	27161380	chr1	27196472	27216472
chr1	27145818	27165818	chr1	27196472	27216472
chr1	27147128	27167128	chr1	27115413	27135413
chr1	27171508	27191508	chr1	26909925	26929925
chr1	27171508	27191508	chr1	27150274	27170274
chr1	27177031	27197031	chr1	26998546	27018546
chr1	27177031	27197031	chr1	27018324	27038324
chr1	27177031	27197031	chr1	27104097	27124097
chr1	27177031	27197031	chr1	27215568	27235568
chr1	27181156	27201156	chr1	27241356	27261356
chr1	27189900	27209900	chr1	27165915	27185915
chr1	27199059	27219059	chr1	26915320	26935320
chr1	27223922	27243922	chr1	27158174	27178174
chr1	27237208	27257208	chr1	27265037	27285037
chr1	27262739	27282739	chr1	27288006	27308006
chr1	27277703	27297703	chr1	27312077	27332077
chr1	27281877	27301877	chr1	27362293	27382293
chr1	27281877	27301877	chr1	27374512	27394512
chr1	27306323	27326323	chr1	27393609	27413609
chr1	27312077	27332077	chr1	27281877	27301877
chr1	27312077	27332077	chr1	27362293	27382293
chr1	27353930	27373930	chr1	27306618	27326618
chr1	27359569	27379569	chr1	27294938	27314938
chr1	27359569	27379569	chr1	27417623	27437623
chr1	27360553	27380553	chr1	27414124	27434124
chr1	27362293	27382293	chr1	27301169	27321169
chr1	27373254	27393254	chr1	27349903	27369903
chr1	27373254	27393254	chr1	27460282	27480282
chr1	27374512	27394512	chr1	27277703	27297703
chr1	27398728	27418728	chr1	27301944	27321944
chr1	27401444	27421444	chr1	27344570	27364570
chr1	27406057	27426057	chr1	27373254	27393254
chr1	27406057	27426057	chr1	27374512	27394512
chr1	27433288	27453288	chr1	27600787	27620787
chr1	27442242	27462242	chr1	27595997	27615997
chr1	27465442	27485442	chr1	27588314	27608314
chr1	27466869	27486869	chr1	27401444	27421444
chr1	27466869	27486869	chr1	27502046	27522046
chr1	27502046	27522046	chr1	27563706	27583706
chr1	27550989	27570989	chr1	27582199	27602199
chr1	27582199	27602199	chr1	27555958	27575958
chr1	27600787	27620787	chr1	27568122	27588122
chr1	27600787	27620787	chr1	27704062	27724062
chr1	27609649	27629649	chr1	27714128	27734128
chr1	27718307	27738307	chr1	27795387	27815387
chr1	27729421	27749421	chr1	27868958	27888958
chr1	27748873	27768873	chr1	27724009	27744009
chr1	27752045	27772045	chr1	27727404	27747404
chr1	27755481	27775481	chr1	27912592	27932592
chr1	27763298	27783298	chr1	27793217	27813217
chr1	27782635	27802635	chr1	27754098	27774098
chr1	27782635	27802635	chr1	27807620	27827620
chr1	27794501	27814501	chr1	27752949	27772949
chr1	27838375	27858375	chr1	27802919	27822919
chr1	27847973	27867973	chr1	27754098	27774098
chr1	27863054	27883054	chr1	27754098	27774098
chr1	27863054	27883054	chr1	27916327	27936327
chr1	27883721	27903721	chr1	27737435	27757435
chr1	27883721	27903721	chr1	27916327	27936327
chr1	27886724	27906724	chr1	27838375	27858375
chr1	27902124	27922124	chr1	27754098	27774098
chr1	27902124	27922124	chr1	27868618	27888618
chr1	27920054	27940054	chr1	27886724	27906724
chr1	27928606	27948606	chr1	27716092	27736092
chr1	27936013	27956013	chr1	27752045	27772045
chr1	28000884	28020884	chr1	28025833	28045833
chr1	28014914	28034914	chr1	28174247	28194247
chr1	28021991	28041991	chr1	28123812	28143812
chr1	28028188	28048188	chr1	27992189	28012189
chr1	28044035	28064035	chr1	28014914	28034914
chr1	28078184	28098184	chr1	28025833	28045833
chr1	28078184	28098184	chr1	28051083	28071083
chr1	28094180	28114180	chr1	28014914	28034914
chr1	28094180	28114180	chr1	28150045	28170045
chr1	28103754	28123754	chr1	28077287	28097287
chr1	28120107	28140107	chr1	28150045	28170045
chr1	28129154	28149154	chr1	28078398	28098398
chr1	28144888	28164888	chr1	28112104	28132104
chr1	28150045	28170045	chr1	28174247	28194247
chr1	28170871	28190871	chr1	28296010	28316010
chr1	28170871	28190871	chr1	28387869	28407869
chr1	28174247	28194247	chr1	28151591	28171591
chr1	28174247	28194247	chr1	28364839	28384839
chr1	28184182	28204182	chr1	28151591	28171591
chr1	28184182	28204182	chr1	28221879	28241879
chr1	28184182	28204182	chr1	28240077	28260077
chr1	28201051	28221051	chr1	28311837	28331837
chr1	28201991	28221991	chr1	28184182	28204182
chr1	28228117	28248117	chr1	28373571	28393571
chr1	28263303	28283303	chr1	28221879	28241879
chr1	28263303	28283303	chr1	28225712	28245712
chr1	28305243	28325243	chr1	28401907	28421907
chr1	28324808	28344808	chr1	28344224	28364224
chr1	28324808	28344808	chr1	28357337	28377337
chr1	28344224	28364224	chr1	28296010	28316010
chr1	28344224	28364224	chr1	28373571	28393571
chr1	28345324	28365324	chr1	28314378	28334378
chr1	28345324	28365324	chr1	28387869	28407869
chr1	28345324	28365324	chr1	28507365	28527365
chr1	28347659	28367659	chr1	28401907	28421907
chr1	28357337	28377337	chr1	28383485	28403485
chr1	28361689	28381689	chr1	28183743	28203743
chr1	28368121	28388121	chr1	28334615	28354615
chr1	28371764	28391764	chr1	28401907	28421907
chr1	28383485	28403485	chr1	28347659	28367659
chr1	28387869	28407869	chr1	28359975	28379975
chr1	28387869	28407869	chr1	28432489	28452489
chr1	28395188	28415188	chr1	28478670	28498670
chr1	28401907	28421907	chr1	28368121	28388121
chr1	28401907	28421907	chr1	28378916	28398916
chr1	28401907	28421907	chr1	28517293	28537293
chr1	28411713	28431713	chr1	28233253	28253253
chr1	28424438	28444438	chr1	28398527	28418527
chr1	28432489	28452489	chr1	28324808	28344808
chr1	28458612	28478612	chr1	28359975	28379975
chr1	28478670	28498670	chr1	28507365	28527365
chr1	28492486	28512486	chr1	28478670	28498670
chr1	28492486	28512486	chr1	28479673	28499673
chr1	28524099	28544099	chr1	28345324	28365324
chr1	28527342	28547342	chr1	28401907	28421907
chr1	28568426	28588426	chr1	28674620	28694620
chr1	28570949	28590949	chr1	28597379	28617379
chr1	28573458	28593458	chr1	28674620	28694620
chr1	28592289	28612289	chr1	28545113	28565113
chr1	28597379	28617379	chr1	28573458	28593458
chr1	28611914	28631914	chr1	28588961	28608961
chr1	28640212	28660212	chr1	28584279	28604279
chr1	28665702	28685702	chr1	28564477	28584477
chr1	28674620	28694620	chr1	28527342	28547342
chr1	28674620	28694620	chr1	28613120	28633120
chr1	28674620	28694620	chr1	28746946	28766946
chr1	28690866	28710866	chr1	28937583	28957583
chr1	28701995	28721995	chr1	28729572	28749572
chr1	28709773	28729773	chr1	28683738	28703738
chr1	28709773	28729773	chr1	28753247	28773247
chr1	28719018	28739018	chr1	28742160	28762160
chr1	28719771	28739771	chr1	28690866	28710866
chr1	28726367	28746367	chr1	28795017	28815017
chr1	28729572	28749572	chr1	28704462	28724462
chr1	28731505	28751505	chr1	28701995	28721995
chr1	28753247	28773247	chr1	28778723	28798723
chr1	28753247	28773247	chr1	28795017	28815017
chr1	28763140	28783140	chr1	28808942	28828942
chr1	28769589	28789589	chr1	28808942	28828942
chr1	28774714	28794714	chr1	28741017	28761017
chr1	28782275	28802275	chr1	28729572	28749572
chr1	28808942	28828942	chr1	28778723	28798723
chr1	28872032	28892032	chr1	28909463	28929463
chr1	28880698	28900698	chr1	28928118	28948118
chr1	28902146	28922146	chr1	28949451	28969451
chr1	28902146	28922146	chr1	28966050	28986050
chr1	28919959	28939959	chr1	28887358	28907358
chr1	28949451	28969451	chr1	28887358	28907358
chr1	28949451	28969451	chr1	29054721	29074721
chr1	29019573	29039573	chr1	29054721	29074721
chr1	29042001	29062001	chr1	29008023	29028023
chr1	29047665	29067665	chr1	29018333	29038333
chr1	29047665	29067665	chr1	29019573	29039573
chr1	29078187	29098187	chr1	29111702	29131702
chr1	29152644	29172644	chr1	29124707	29144707
chr1	29169760	29189760	chr1	29111032	29131032
chr1	29227411	29247411	chr1	29328371	29348371
chr1	29235558	29255558	chr1	29280718	29300718
chr1	29239958	29259958	chr1	29341048	29361048
chr1	29248940	29268940	chr1	29318296	29338296
chr1	29255664	29275664	chr1	29341048	29361048
chr1	29274137	29294137	chr1	29248940	29268940
chr1	29274137	29294137	chr1	29339491	29359491
chr1	29278038	29298038	chr1	29251542	29271542
chr1	29282977	29302977	chr1	29394581	29414581
chr1	29283686	29303686	chr1	29318296	29338296
chr1	29303514	29323514	chr1	29341048	29361048
chr1	29304489	29324489	chr1	29235558	29255558
chr1	29315756	29335756	chr1	29278984	29298984
chr1	29315756	29335756	chr1	29402289	29422289
chr1	29318296	29338296	chr1	29289318	29309318
chr1	29318296	29338296	chr1	29341048	29361048
chr1	29318296	29338296	chr1	29366972	29386972
chr1	29336837	29356837	chr1	29378753	29398753
chr1	29354912	29374912	chr1	29253062	29273062
chr1	29356527	29376527	chr1	29318296	29338296
chr1	29356527	29376527	chr1	29525474	29545474
chr1	29362053	29382053	chr1	29336837	29356837
chr1	29362053	29382053	chr1	29387719	29407719
chr1	29366972	29386972	chr1	29339491	29359491
chr1	29366972	29386972	chr1	29402289	29422289
chr1	29368312	29388312	chr1	29252578	29272578
chr1	29372106	29392106	chr1	29248940	29268940
chr1	29372106	29392106	chr1	29350494	29370494
chr1	29374387	29394387	chr1	29289318	29309318
chr1	29378753	29398753	chr1	29400538	29420538
chr1	29378753	29398753	chr1	29418338	29438338
chr1	29379387	29399387	chr1	29420362	29440362
chr1	29393981	29413981	chr1	29321016	29341016
chr1	29400538	29420538	chr1	29376172	29396172
chr1	29400538	29420538	chr1	29498907	29518907
chr1	29402289	29422289	chr1	29276304	29296304
chr1	29408126	29428126	chr1	29341960	29361960
chr1	29418338	29438338	chr1	29387719	29407719
chr1	29424415	29444415	chr1	29356527	29376527
chr1	29424415	29444415	chr1	29374387	29394387
chr1	29429643	29449643	chr1	29400538	29420538
chr1	29429643	29449643	chr1	29487437	29507437
chr1	29455098	29475098	chr1	29280718	29300718
chr1	29466988	29486988	chr1	29424415	29444415
chr1	29466988	29486988	chr1	29516605	29536605
chr1	29473673	29493673	chr1	29379387	29399387
chr1	29474207	29494207	chr1	29315756	29335756
chr1	29474207	29494207	chr1	29503846	29523846
chr1	29483790	29503790	chr1	29401689	29421689
chr1	29484950	29504950	chr1	29422391	29442391
chr1	29487437	29507437	chr1	29466988	29486988
chr1	29495228	29515228	chr1	29521092	29541092
chr1	29517055	29537055	chr1	29483790	29503790
chr1	29543434	29563434	chr1	29584826	29604826
chr1	29558554	29578554	chr1	29693970	29713970
chr1	29565018	29585018	chr1	29536502	29556502
chr1	29693003	29713003	chr1	29546892	29566892
chr1	29693970	29713970	chr1	29736002	29756002
chr1	29736002	29756002	chr1	29711537	29731537
chr1	29782005	29802005	chr1	29736002	29756002
chr1	29798836	29818836	chr1	29845069	29865069
chr1	29819516	29839516	chr1	30070618	30090618
chr1	29831621	29851621	chr1	30137011	30157011
chr1	29835790	29855790	chr1	30174626	30194626
chr1	29840132	29860132	chr1	30030000	30050000
chr1	29840132	29860132	chr1	30041110	30061110
chr1	30026635	30046635	chr1	29866462	29886462
chr1	30027811	30047811	chr1	29866462	29886462
chr1	30027811	30047811	chr1	30051913	30071913
chr1	30051913	30071913	chr1	30119345	30139345
chr1	30055493	30075493	chr1	30077040	30097040
chr1	30061156	30081156	chr1	30030000	30050000
chr1	30119345	30139345	chr1	30147350	30167350
chr1	30119345	30139345	chr1	30174626	30194626
chr1	30127376	30147376	chr1	30030000	30050000
chr1	30127376	30147376	chr1	30085190	30105190
chr1	30150171	30170171	chr1	30256400	30276400
chr1	30154011	30174011	chr1	30127376	30147376
chr1	30171142	30191142	chr1	30225927	30245927
chr1	30174626	30194626	chr1	30150171	30170171
chr1	30225486	30245486	chr1	30184208	30204208
chr1	30232368	30252368	chr1	29835790	29855790
chr1	30240828	30260828	chr1	30184208	30204208
chr1	30255611	30275611	chr1	30301610	30321610
chr1	30257068	30277068	chr1	30225486	30245486
chr1	30270542	30290542	chr1	30306026	30326026
chr1	30312345	30332345	chr1	30349883	30369883
chr1	30320666	30340666	chr1	30278357	30298357
chr1	30345597	30365597	chr1	30320666	30340666
chr1	30349883	30369883	chr1	30388571	30408571
chr1	30353901	30373901	chr1	30421882	30441882
chr1	30448283	30468283	chr1	30469927	30489927
chr1	30467081	30487081	chr1	30492548	30512548
chr1	30492548	30512548	chr1	30523612	30543612
chr1	30514001	30534001	chr1	30485920	30505920
chr1	30533718	30553718	chr1	30508983	30528983
chr1	30537452	30557452	chr1	30492548	30512548
chr1	30567809	30587809	chr1	30485920	30505920
chr1	30614967	30634967	chr1	30585049	30605049
chr1	30745483	30765483	chr1	30772518	30792518
chr1	30764422	30784422	chr1	30725391	30745391
chr1	30772518	30792518	chr1	30743610	30763610
chr1	30773739	30793739	chr1	30823439	30843439
chr1	30833833	30853833	chr1	30770275	30790275
chr1	30939972	30959972	chr1	30898876	30918876
chr1	31005932	31025932	chr1	31029168	31049168
chr1	31026926	31046926	chr1	31087879	31107879
chr1	31029168	31049168	chr1	31009422	31029422
chr1	31043945	31063945	chr1	30970109	30990109
chr1	31075229	31095229	chr1	31099199	31119199
chr1	31087879	31107879	chr1	31111998	31131998
chr1	31096540	31116540	chr1	31063244	31083244
chr1	31117884	31137884	chr1	31086285	31106285
chr1	31132713	31152713	chr1	31027969	31047969
chr1	31146062	31166062	chr1	31081116	31101116
chr1	31180869	31200869	chr1	31223123	31243123
chr1	31207226	31227226	chr1	31233179	31253179
chr1	31221542	31241542	chr1	31196972	31216972
chr1	31223123	31243123	chr1	31189335	31209335
chr1	31239293	31259293	chr1	31386923	31406923
chr1	31261752	31281752	chr1	31391585	31411585
chr1	31264611	31284611	chr1	31371943	31391943
chr1	31271279	31291279	chr1	31319439	31339439
chr1	31276655	31296655	chr1	31251393	31271393
chr1	31285402	31305402	chr1	31319439	31339439
chr1	31294619	31314619	chr1	31251393	31271393
chr1	31294619	31314619	chr1	31319439	31339439
chr1	31297362	31317362	chr1	31329147	31349147
chr1	31311375	31331375	chr1	31261752	31281752
chr1	31311375	31331375	chr1	31294619	31314619
chr1	31311375	31331375	chr1	31371943	31391943
chr1	31313596	31333596	chr1	31291519	31311519
chr1	31319439	31339439	chr1	31276655	31296655
chr1	31369654	31389654	chr1	31180869	31200869
chr1	31369654	31389654	chr1	31329147	31349147
chr1	31371943	31391943	chr1	31266153	31286153
chr1	31379856	31399856	chr1	31265484	31285484
chr1	31391585	31411585	chr1	31247139	31267139
chr1	31394250	31414250	chr1	31264611	31284611
chr1	31394250	31414250	chr1	31428408	31448408
chr1	31437025	31457025	chr1	31470364	31490364
chr1	31463226	31483226	chr1	31496145	31516145
chr1	31465039	31485039	chr1	31519707	31539707
chr1	31465314	31485314	chr1	31437025	31457025
chr1	31475557	31495557	chr1	31381266	31401266
chr1	31476033	31496033	chr1	31431964	31451964
chr1	31482454	31502454	chr1	31431964	31451964
chr1	31496145	31516145	chr1	31524895	31544895
chr1	31508940	31528940	chr1	31476033	31496033
chr1	31518656	31538656	chr1	31478517	31498517
chr1	31526212	31546212	chr1	31496145	31516145
chr1	31528168	31548168	chr1	31463226	31483226
chr1	31615912	31635912	chr1	31580799	31600799
chr1	31615912	31635912	chr1	31808087	31828087
chr1	31619585	31639585	chr1	31691353	31711353
chr1	31619585	31639585	chr1	31795240	31815240
chr1	31620190	31640190	chr1	31565230	31585230
chr1	31643204	31663204	chr1	31672066	31692066
chr1	31661575	31681575	chr1	31743486	31763486
chr1	31666099	31686099	chr1	31722956	31742956
chr1	31676171	31696171	chr1	31795592	31815592
chr1	31726245	31746245	chr1	31833015	31853015
chr1	31729442	31749442	chr1	31750058	31770058
chr1	31766296	31786296	chr1	31795592	31815592
chr1	31771754	31791754	chr1	31819746	31839746
chr1	31777313	31797313	chr1	31731969	31751969
chr1	31784389	31804389	chr1	31840334	31860334
chr1	31795592	31815592	chr1	31726947	31746947
chr1	31795592	31815592	chr1	31934181	31954181
chr1	31808087	31828087	chr1	31790723	31810723
chr1	31823258	31843258	chr1	31795592	31815592
chr1	31826811	31846811	chr1	31922736	31942736
chr1	31840334	31860334	chr1	31816579	31836579
chr1	31884167	31904167	chr1	31826811	31846811
chr1	31891963	31911963	chr1	31978510	31998510
chr1	31892501	31912501	chr1	31928499	31948499
chr1	31926360	31946360	chr1	31955346	31975346
chr1	31926360	31946360	chr1	31988319	32008319
chr1	31926360	31946360	chr1	32001892	32021892
chr1	31934181	31954181	chr1	32009362	32029362
chr1	31949592	31969592	chr1	31926360	31946360
chr1	31955346	31975346	chr1	32015193	32035193
chr1	31956588	31976588	chr1	31926360	31946360
chr1	31960384	31980384	chr1	31873231	31893231
chr1	31960384	31980384	chr1	31991265	32011265
chr1	31963320	31983320	chr1	31983095	32003095
chr1	31994054	32014054	chr1	31952369	31972369
chr1	32001778	32021778	chr1	31635677	31655677
chr1	32001778	32021778	chr1	31978510	31998510
chr1	32001892	32021892	chr1	31928499	31948499
chr1	32009362	32029362	chr1	32058502	32078502
chr1	32009362	32029362	chr1	32060774	32080774
chr1	32015193	32035193	chr1	31956588	31976588
chr1	32053587	32073587	chr1	31988319	32008319
chr1	32053587	32073587	chr1	32009362	32029362
chr1	32060774	32080774	chr1	32092524	32112524
chr1	32061960	32081960	chr1	32009362	32029362
chr1	32069127	32089127	chr1	32105357	32125357
chr1	32079311	32099311	chr1	32169690	32189690
chr1	32081069	32101069	chr1	32146136	32166136
chr1	32106544	32126544	chr1	32060774	32080774
chr1	32116962	32136962	chr1	32180122	32200122
chr1	32162786	32182786	chr1	32214754	32234754
chr1	32169690	32189690	chr1	32107573	32127573
chr1	32169690	32189690	chr1	32188891	32208891
chr1	32169690	32189690	chr1	32397717	32417717
chr1	32172313	32192313	chr1	32140125	32160125
chr1	32206782	32226782	chr1	32169690	32189690
chr1	32228483	32248483	chr1	32116962	32136962
chr1	32246471	32266471	chr1	32095548	32115548
chr1	32246471	32266471	chr1	32169690	32189690
chr1	32246471	32266471	chr1	32420836	32440836
chr1	32246471	32266471	chr1	32453273	32473273
chr1	32259420	32279420	chr1	32169690	32189690
chr1	32267522	32287522	chr1	32328793	32348793
chr1	32275361	32295361	chr1	32378609	32398609
chr1	32296278	32316278	chr1	32392532	32412532
chr1	32362918	32382918	chr1	32461195	32481195
chr1	32368601	32388601	chr1	32415271	32435271
chr1	32379875	32399875	chr1	32415271	32435271
chr1	32388577	32408577	chr1	32405643	32425643
chr1	32411315	32431315	chr1	32371097	32391097
chr1	32411315	32431315	chr1	32381274	32401274
chr1	32411315	32431315	chr1	32392532	32412532
chr1	32414867	32434867	chr1	32232912	32252912
chr1	32415271	32435271	chr1	32461195	32481195
chr1	32420836	32440836	chr1	32497425	32517425
chr1	32431375	32451375	chr1	32411315	32431315
chr1	32440574	32460574	chr1	32472418	32492418
chr1	32472418	32492418	chr1	32453273	32473273
chr1	32477940	32497940	chr1	32440574	32460574
chr1	32477940	32497940	chr1	32511331	32531331
chr1	32481614	32501614	chr1	32415271	32435271
chr1	32487752	32507752	chr1	32381274	32401274
chr1	32493640	32513640	chr1	32465517	32485517
chr1	32493640	32513640	chr1	32516454	32536454
chr1	32493640	32513640	chr1	32537159	32557159
chr1	32502764	32522764	chr1	32571311	32591311
chr1	32505473	32525473	chr1	32450301	32470301
chr1	32511331	32531331	chr1	32485294	32505294
chr1	32511331	32531331	chr1	32487752	32507752
chr1	32537159	32557159	chr1	32497425	32517425
chr1	32564264	32584264	chr1	32533915	32553915
chr1	32564264	32584264	chr1	32586724	32606724
chr1	32564264	32584264	chr1	32594064	32614064
chr1	32567659	32587659	chr1	32620268	32640268
chr1	32571311	32591311	chr1	32528182	32548182
chr1	32571311	32591311	chr1	32638294	32658294
chr1	32586724	32606724	chr1	32611169	32631169
chr1	32602509	32622509	chr1	32555098	32575098
chr1	32613082	32633082	chr1	32586724	32606724
chr1	32616734	32636734	chr1	32661227	32681227
chr1	32619535	32639535	chr1	32576885	32596885
chr1	32638294	32658294	chr1	32608400	32628400
chr1	32673217	32693217	chr1	32638294	32658294
chr1	32676784	32696784	chr1	32852108	32872108
chr1	32693746	32713746	chr1	32775458	32795458
chr1	32707581	32727581	chr1	32775458	32795458
chr1	32727872	32747872	chr1	32696455	32716455
chr1	32767873	32787873	chr1	32698604	32718604
chr1	32775458	32795458	chr1	32747986	32767986
chr1	32775458	32795458	chr1	32753254	32773254
chr1	32821014	32841014	chr1	32852883	32872883
chr1	32832750	32852750	chr1	32767873	32787873
chr1	32832750	32852750	chr1	32778170	32798170
chr1	32837580	32857580	chr1	32656150	32676150
chr1	32852883	32872883	chr1	32775458	32795458
chr1	32852883	32872883	chr1	32885197	32905197
chr1	32875717	32895717	chr1	32852883	32872883
chr1	32882486	32902486	chr1	32950333	32970333
chr1	32935243	32955243	chr1	32852883	32872883
chr1	32935243	32955243	chr1	32975721	32995721
[truncated: 209,338+ more rows]
